# Supplementary material for: Capturing coacervate formation and protein partition by molecular dynamics simulation
Source: Chem Sci. 2022 Dec 24;14(5):1168–75. doi: 10.1039/d2sc01164f (PMC9891350; doi:10.1039/d2sc01164f)
Supplement: SC-014-D2SC01164F-s002 [file SC-014-D2SC01164F-s002.zip]

Archive with 40 entries (36 files):
- files/
- files/3-fiber_coacervate/
- files/3-fiber_coacervate/martini_md_rf.mdp
- files/3-fiber_coacervate/martini_v3.0.0_ions_v1.itp
- files/3-fiber_coacervate/actin_mg_atp_mononer.itp
- files/3-fiber_coacervate/Lys30_X_coil.itp
- files/3-fiber_coacervate/Glu30_X_coil.itp
- files/3-fiber_coacervate/Glu30_X_sheet.itp
- files/3-fiber_coacervate/martini_v3.0.0.itp
- files/3-fiber_coacervate/fiber_coacervate.gro
- files/3-fiber_coacervate/Asp30_X_sheet.itp
- files/3-fiber_coacervate/Lys30_X_sheet.itp
- files/3-fiber_coacervate/Asp30_X_coil.itp
- files/3-fiber_coacervate/martini_v3.0.0_solvents_v1.itp
- files/2-vesicle_coacervate/
- files/2-vesicle_coacervate/martini_md_rf.mdp
- files/2-vesicle_coacervate/actin_mg_atp_mononer.itp
- files/2-vesicle_coacervate/Lys30_X_coil.itp
- files/2-vesicle_coacervate/martini_v3.0.0_ions_v1.itp
- files/2-vesicle_coacervate/vesicle_coacervate.gro
- files/2-vesicle_coacervate/martini_v3.0.0.itp
- files/2-vesicle_coacervate/Glu30_X_sheet.itp
- files/2-vesicle_coacervate/martini_v3.0.0_solvents_v1.itp
- files/2-vesicle_coacervate/Glu30_X_coil.itp
- files/2-vesicle_coacervate/Asp30_X_sheet.itp
- files/2-vesicle_coacervate/martini_v3.0.0_phospholipids_v1.itp
- files/2-vesicle_coacervate/Lys30_X_sheet.itp
- files/2-vesicle_coacervate/Asp30_X_coil.itp
- files/1-self_assembly/
- files/1-self_assembly/self_assembly.gro
- files/1-self_assembly/martini_md_rf.mdp
- files/1-self_assembly/martini_v3.0.0_solvents_v1.itp
- files/1-self_assembly/Asp30_X_coil.itp
- files/1-self_assembly/Glu30_X_coil.itp
- files/1-self_assembly/Lys30_X_coil.itp
- files/1-self_assembly/Asp30_X_sheet.itp
- files/1-self_assembly/martini_v3.0.0.itp
- files/1-self_assembly/martini_v3.0.0_ions_v1.itp
- files/1-self_assembly/Glu30_X_sheet.itp
- files/1-self_assembly/Lys30_X_sheet.itp
