# Supplementary material for: Capturing coacervate formation and protein partition by molecular dynamics simulation
Source: Chem Sci. 2022 Dec 24;14(5):1168–75. doi: 10.1039/d2sc01164f (PMC9891350; doi:10.1039/d2sc01164f)
Supplement: SC-014-D2SC01164F-s002 [file SC-014-D2SC01164F-s002.zip › files/3-fiber_coacervate/actin_mg_atp_mononer.itp]

; This file was generated using the following command:
; /home/yangliu/.conda/envs/py38/bin/martinize2 -ff martini3001 -f F-Actin-aa.pdb -o f_actin.top -x f_actin.pdb -ef 500 -elastic -eu 0.7 -merge A,B,C
; martinize with vermouth 0.7.1

; Pleas cite the following papers:
; Souza, P C T; Alessandri, R; Barnoud, J; Thallmair, S; Faustino, I; Grünewald, F; Patmanidis, I; Abdizadeh, H; Bruininks, B M H; Wassenaar, T A; Kroon, P C; Melcr, J; Nieto, V; Corradi, V; Khan, H M; Domański, J; Javanainen, M; Martinez-Seara, H; Reuter, N; Best, R B; Vattulainen, I; Monticelli, L; Periole, X; Tieleman, D P; de Vries, A H; Marrink, S J;  Nature Methods 2021; 10.1038/s41592-021-01098-3

[ moleculetype ]
molecule_0 1

[ atoms ]
  1 Q5     1 ASP BB    1    1     
  2 SQ5n   1 ASP SC1   2 -1.0     
  3 P2     2 GLU BB    3  0.0     
  4 Q5n    2 GLU SC1   4 -1.0     
  5 P2     3 ASP BB    5  0.0     
  6 SQ5n   3 ASP SC1   6 -1.0     
  7 P2     4 GLU BB    7  0.0     
  8 Q5n    4 GLU SC1   8 -1.0     
  9 P2     5 THR BB    9  0.0     
 10 SP1    5 THR SC1  10  0.0     
 11 P2     6 THR BB   11  0.0     
 12 SP1    6 THR SC1  12  0.0     
 13 SP2    7 ALA BB   13  0.0     
 14 TC3    7 ALA SC1  14  0.0     
 15 P2     8 LEU BB   15  0.0     
 16 SC2    8 LEU SC1  16  0.0     
 17 SP2    9 VAL BB   17  0.0     
 18 SC3    9 VAL SC1  18  0.0     
 19 P2    10 CYS BB   19  0.0     
 20 TC6   10 CYS SC1  20  0.0     
 21 P2    11 ASP BB   21  0.0     
 22 SQ5n  11 ASP SC1  22 -1.0     
 23 P2    12 ASN BB   23  0.0     
 24 SP5   12 ASN SC1  24  0.0     
 25 SP1   13 GLY BB   25  0.0     
 26 P2    14 SER BB   26  0.0     
 27 TP1   14 SER SC1  27  0.0     
 28 SP1   15 GLY BB   28  0.0     
 29 P2    16 LEU BB   29  0.0     
 30 SC2   16 LEU SC1  30  0.0     
 31 SP2   17 VAL BB   31  0.0     
 32 SC3   17 VAL SC1  32  0.0     
 33 P2    18 LYS BB   33  0.0     
 34 SC3   18 LYS SC1  34  0.0     
 35 SQ4p  18 LYS SC2  35  1.0     
 36 SP2   19 ALA BB   36  0.0     
 37 TC3   19 ALA SC1  37  0.0     
 38 SP1   20 GLY BB   38  0.0     
 39 P2    21 PHE BB   39  0.0     
 40 SC4   21 PHE SC1  40  0.0     
 41 TC5   21 PHE SC2  41  0.0     
 42 TC5   21 PHE SC3  42  0.0     
 43 SP2   22 ALA BB   43  0.0     
 44 TC3   22 ALA SC1  44  0.0     
 45 SP1   23 GLY BB   45  0.0     
 46 P2    24 ASP BB   46  0.0     
 47 SQ5n  24 ASP SC1  47 -1.0     
 48 P2    25 ASP BB   48  0.0     
 49 SQ5n  25 ASP SC1  49 -1.0     
 50 SP2   26 ALA BB   50  0.0     
 51 TC3   26 ALA SC1  51  0.0     
 52 SP2a  27 PRO BB   52  0.0     
 53 SC3   27 PRO SC1  53  0.0     
 54 P2    28 ARG BB   54  0.0     
 55 SC3   28 ARG SC1  55  0.0     
 56 SQ3p  28 ARG SC2  56  1.0     
 57 SP2   29 ALA BB   57  0.0     
 58 TC3   29 ALA SC1  58  0.0     
 59 SP2   30 VAL BB   59  0.0     
 60 SC3   30 VAL SC1  60  0.0     
 61 P2    31 PHE BB   61  0.0     
 62 SC4   31 PHE SC1  62  0.0     
 63 TC5   31 PHE SC2  63  0.0     
 64 TC5   31 PHE SC3  64  0.0     
 65 SP2a  32 PRO BB   65  0.0     
 66 SC3   32 PRO SC1  66  0.0     
 67 P2    33 SER BB   67  0.0     
 68 TP1   33 SER SC1  68  0.0     
 69 P2    34 ILE BB   69  0.0     
 70 SC2   34 ILE SC1  70  0.0     
 71 SP2   35 VAL BB   71  0.0     
 72 SC3   35 VAL SC1  72  0.0     
 73 SP1   36 GLY BB   73  0.0     
 74 P2    37 ARG BB   74  0.0     
 75 SC3   37 ARG SC1  75  0.0     
 76 SQ3p  37 ARG SC2  76  1.0     
 77 SP2a  38 PRO BB   77  0.0     
 78 SC3   38 PRO SC1  78  0.0     
 79 P2    39 ARG BB   79  0.0     
 80 SC3   39 ARG SC1  80  0.0     
 81 SQ3p  39 ARG SC2  81  1.0     
 82 P2    40 HIS BB   82  0.0     
 83 TC4   40 HIS SC1  83  0.0     
 84 TN6d  40 HIS SC2  84  0.0     
 85 TN5a  40 HIS SC3  85  0.0     
 86 P2    41 GLN BB   86  0.0     
 87 P5    41 GLN SC1  87  0.0     
 88 SP1   42 GLY BB   88  0.0     
 89 SP2   43 VAL BB   89  0.0     
 90 SC3   43 VAL SC1  90  0.0     
 91 P2    44 MET BB   91  0.0     
 92 C6    44 MET SC1  92  0.0     
 93 SP2   45 VAL BB   93  0.0     
 94 SC3   45 VAL SC1  94  0.0     
 95 SP1   46 GLY BB   95  0.0     
 96 P2    47 MET BB   96  0.0     
 97 C6    47 MET SC1  97  0.0     
 98 SP1   48 GLY BB   98  0.0     
 99 P2    49 GLN BB   99  0.0     
100 P5    49 GLN SC1 100  0.0     
101 P2    50 LYS BB  101  0.0     
102 SC3   50 LYS SC1 102  0.0     
103 SQ4p  50 LYS SC2 103  1.0     
104 P2    51 ASP BB  104  0.0     
105 SQ5n  51 ASP SC1 105 -1.0     
106 P2    52 SER BB  106  0.0     
107 TP1   52 SER SC1 107  0.0     
108 P2    53 TYR BB  108  0.0     
109 TC4   53 TYR SC1 109  0.0     
110 TC5   53 TYR SC2 110  0.0     
111 TC5   53 TYR SC3 111  0.0     
112 TN6   53 TYR SC4 112  0.0     
113 SP2   54 VAL BB  113  0.0     
114 SC3   54 VAL SC1 114  0.0     
115 SP1   55 GLY BB  115  0.0     
116 P2    56 ASP BB  116  0.0     
117 SQ5n  56 ASP SC1 117 -1.0     
118 P2    57 GLU BB  118  0.0     
119 Q5n   57 GLU SC1 119 -1.0     
120 SP2   58 ALA BB  120  0.0     
121 TC3   58 ALA SC1 121  0.0     
122 P2    59 GLN BB  122  0.0     
123 P5    59 GLN SC1 123  0.0     
124 P2    60 SER BB  124  0.0     
125 TP1   60 SER SC1 125  0.0     
126 P2    61 LYS BB  126  0.0     
127 SC3   61 LYS SC1 127  0.0     
128 SQ4p  61 LYS SC2 128  1.0     
129 P2    62 ARG BB  129  0.0     
130 SC3   62 ARG SC1 130  0.0     
131 SQ3p  62 ARG SC2 131  1.0     
132 SP1   63 GLY BB  132  0.0     
133 P2    64 ILE BB  133  0.0     
134 SC2   64 ILE SC1 134  0.0     
135 P2    65 LEU BB  135  0.0     
136 SC2   65 LEU SC1 136  0.0     
137 P2    66 THR BB  137  0.0     
138 SP1   66 THR SC1 138  0.0     
139 P2    67 LEU BB  139  0.0     
140 SC2   67 LEU SC1 140  0.0     
141 P2    68 LYS BB  141  0.0     
142 SC3   68 LYS SC1 142  0.0     
143 SQ4p  68 LYS SC2 143  1.0     
144 P2    69 TYR BB  144  0.0     
145 TC4   69 TYR SC1 145  0.0     
146 TC5   69 TYR SC2 146  0.0     
147 TC5   69 TYR SC3 147  0.0     
148 TN6   69 TYR SC4 148  0.0     
149 SP2a  70 PRO BB  149  0.0     
150 SC3   70 PRO SC1 150  0.0     
151 P2    71 ILE BB  151  0.0     
152 SC2   71 ILE SC1 152  0.0     
153 P2    72 GLU BB  153  0.0     
154 Q5n   72 GLU SC1 154 -1.0     
155 P2    73 HIS BB  155  0.0     
156 TC4   73 HIS SC1 156  0.0     
157 TN6d  73 HIS SC2 157  0.0     
158 TN5a  73 HIS SC3 158  0.0     
159 SP1   74 GLY BB  159  0.0     
160 P2    75 ILE BB  160  0.0     
161 SC2   75 ILE SC1 161  0.0     
162 P2    76 ILE BB  162  0.0     
163 SC2   76 ILE SC1 163  0.0     
164 P2    77 THR BB  164  0.0     
165 SP1   77 THR SC1 165  0.0     
166 P2    78 ASN BB  166  0.0     
167 SP5   78 ASN SC1 167  0.0     
168 P2    79 TRP BB  168  0.0     
169 TC4   79 TRP SC1 169  0.0 36.0
170 TN6d  79 TRP SC2 170  0.0 36.0
171 TC5   79 TRP SC3 171  0.0  0.0
172 TC5   79 TRP SC4 172  0.0 36.0
173 TC5   79 TRP SC5 173  0.0 36.0
174 P2    80 ASP BB  174  0.0     
175 SQ5n  80 ASP SC1 175 -1.0     
176 P2    81 ASP BB  176  0.0     
177 SQ5n  81 ASP SC1 177 -1.0     
178 P2    82 MET BB  178  0.0     
179 C6    82 MET SC1 179  0.0     
180 P2    83 GLU BB  180  0.0     
181 Q5n   83 GLU SC1 181 -1.0     
182 P2    84 LYS BB  182  0.0     
183 SC3   84 LYS SC1 183  0.0     
184 SQ4p  84 LYS SC2 184  1.0     
185 P2    85 ILE BB  185  0.0     
186 SC2   85 ILE SC1 186  0.0     
187 P2    86 TRP BB  187  0.0     
188 TC4   86 TRP SC1 188  0.0 36.0
189 TN6d  86 TRP SC2 189  0.0 36.0
190 TC5   86 TRP SC3 190  0.0  0.0
191 TC5   86 TRP SC4 191  0.0 36.0
192 TC5   86 TRP SC5 192  0.0 36.0
193 P2    87 HIS BB  193  0.0     
194 TC4   87 HIS SC1 194  0.0     
195 TN6d  87 HIS SC2 195  0.0     
196 TN5a  87 HIS SC3 196  0.0     
197 P2    88 HIS BB  197  0.0     
198 TC4   88 HIS SC1 198  0.0     
199 TN6d  88 HIS SC2 199  0.0     
200 TN5a  88 HIS SC3 200  0.0     
201 P2    89 THR BB  201  0.0     
202 SP1   89 THR SC1 202  0.0     
203 P2    90 PHE BB  203  0.0     
204 SC4   90 PHE SC1 204  0.0     
205 TC5   90 PHE SC2 205  0.0     
206 TC5   90 PHE SC3 206  0.0     
207 P2    91 TYR BB  207  0.0     
208 TC4   91 TYR SC1 208  0.0     
209 TC5   91 TYR SC2 209  0.0     
210 TC5   91 TYR SC3 210  0.0     
211 TN6   91 TYR SC4 211  0.0     
212 P2    92 ASN BB  212  0.0     
213 SP5   92 ASN SC1 213  0.0     
214 P2    93 GLU BB  214  0.0     
215 Q5n   93 GLU SC1 215 -1.0     
216 P2    94 LEU BB  216  0.0     
217 SC2   94 LEU SC1 217  0.0     
218 P2    95 ARG BB  218  0.0     
219 SC3   95 ARG SC1 219  0.0     
220 SQ3p  95 ARG SC2 220  1.0     
221 SP2   96 VAL BB  221  0.0     
222 SC3   96 VAL SC1 222  0.0     
223 SP2   97 ALA BB  223  0.0     
224 TC3   97 ALA SC1 224  0.0     
225 SP2a  98 PRO BB  225  0.0     
226 SC3   98 PRO SC1 226  0.0     
227 P2    99 GLU BB  227  0.0     
228 Q5n   99 GLU SC1 228 -1.0     
229 P2   100 GLU BB  229  0.0     
230 Q5n  100 GLU SC1 230 -1.0     
231 P2   101 HIS BB  231  0.0     
232 TC4  101 HIS SC1 232  0.0     
233 TN6d 101 HIS SC2 233  0.0     
234 TN5a 101 HIS SC3 234  0.0     
235 SP2a 102 PRO BB  235  0.0     
236 SC3  102 PRO SC1 236  0.0     
237 P2   103 THR BB  237  0.0     
238 SP1  103 THR SC1 238  0.0     
239 P2   104 LEU BB  239  0.0     
240 SC2  104 LEU SC1 240  0.0     
241 P2   105 LEU BB  241  0.0     
242 SC2  105 LEU SC1 242  0.0     
243 P2   106 THR BB  243  0.0     
244 SP1  106 THR SC1 244  0.0     
245 P2   107 GLU BB  245  0.0     
246 Q5n  107 GLU SC1 246 -1.0     
247 SP2  108 ALA BB  247  0.0     
248 TC3  108 ALA SC1 248  0.0     
249 SP2a 109 PRO BB  249  0.0     
250 SC3  109 PRO SC1 250  0.0     
251 P2   110 LEU BB  251  0.0     
252 SC2  110 LEU SC1 252  0.0     
253 P2   111 ASN BB  253  0.0     
254 SP5  111 ASN SC1 254  0.0     
255 SP2a 112 PRO BB  255  0.0     
256 SC3  112 PRO SC1 256  0.0     
257 P2   113 LYS BB  257  0.0     
258 SC3  113 LYS SC1 258  0.0     
259 SQ4p 113 LYS SC2 259  1.0     
260 SP2  114 ALA BB  260  0.0     
261 TC3  114 ALA SC1 261  0.0     
262 P2   115 ASN BB  262  0.0     
263 SP5  115 ASN SC1 263  0.0     
264 P2   116 ARG BB  264  0.0     
265 SC3  116 ARG SC1 265  0.0     
266 SQ3p 116 ARG SC2 266  1.0     
267 P2   117 GLU BB  267  0.0     
268 Q5n  117 GLU SC1 268 -1.0     
269 P2   118 LYS BB  269  0.0     
270 SC3  118 LYS SC1 270  0.0     
271 SQ4p 118 LYS SC2 271  1.0     
272 P2   119 MET BB  272  0.0     
273 C6   119 MET SC1 273  0.0     
274 P2   120 THR BB  274  0.0     
275 SP1  120 THR SC1 275  0.0     
276 P2   121 GLN BB  276  0.0     
277 P5   121 GLN SC1 277  0.0     
278 P2   122 ILE BB  278  0.0     
279 SC2  122 ILE SC1 279  0.0     
280 P2   123 MET BB  280  0.0     
281 C6   123 MET SC1 281  0.0     
282 P2   124 PHE BB  282  0.0     
283 SC4  124 PHE SC1 283  0.0     
284 TC5  124 PHE SC2 284  0.0     
285 TC5  124 PHE SC3 285  0.0     
286 P2   125 GLU BB  286  0.0     
287 Q5n  125 GLU SC1 287 -1.0     
288 P2   126 THR BB  288  0.0     
289 SP1  126 THR SC1 289  0.0     
290 P2   127 PHE BB  290  0.0     
291 SC4  127 PHE SC1 291  0.0     
292 TC5  127 PHE SC2 292  0.0     
293 TC5  127 PHE SC3 293  0.0     
294 P2   128 ASN BB  294  0.0     
295 SP5  128 ASN SC1 295  0.0     
296 SP2  129 VAL BB  296  0.0     
297 SC3  129 VAL SC1 297  0.0     
298 SP2a 130 PRO BB  298  0.0     
299 SC3  130 PRO SC1 299  0.0     
300 SP2  131 ALA BB  300  0.0     
301 TC3  131 ALA SC1 301  0.0     
302 P2   132 MET BB  302  0.0     
303 C6   132 MET SC1 303  0.0     
304 P2   133 TYR BB  304  0.0     
305 TC4  133 TYR SC1 305  0.0     
306 TC5  133 TYR SC2 306  0.0     
307 TC5  133 TYR SC3 307  0.0     
308 TN6  133 TYR SC4 308  0.0     
309 SP2  134 VAL BB  309  0.0     
310 SC3  134 VAL SC1 310  0.0     
311 SP2  135 ALA BB  311  0.0     
312 TC3  135 ALA SC1 312  0.0     
313 P2   136 ILE BB  313  0.0     
314 SC2  136 ILE SC1 314  0.0     
315 P2   137 GLN BB  315  0.0     
316 P5   137 GLN SC1 316  0.0     
317 SP2  138 ALA BB  317  0.0     
318 TC3  138 ALA SC1 318  0.0     
319 SP2  139 VAL BB  319  0.0     
320 SC3  139 VAL SC1 320  0.0     
321 P2   140 LEU BB  321  0.0     
322 SC2  140 LEU SC1 322  0.0     
323 P2   141 SER BB  323  0.0     
324 TP1  141 SER SC1 324  0.0     
325 P2   142 LEU BB  325  0.0     
326 SC2  142 LEU SC1 326  0.0     
327 P2   143 TYR BB  327  0.0     
328 TC4  143 TYR SC1 328  0.0     
329 TC5  143 TYR SC2 329  0.0     
330 TC5  143 TYR SC3 330  0.0     
331 TN6  143 TYR SC4 331  0.0     
332 SP2  144 ALA BB  332  0.0     
333 TC3  144 ALA SC1 333  0.0     
334 P2   145 SER BB  334  0.0     
335 TP1  145 SER SC1 335  0.0     
336 SP1  146 GLY BB  336  0.0     
337 P2   147 ARG BB  337  0.0     
338 SC3  147 ARG SC1 338  0.0     
339 SQ3p 147 ARG SC2 339  1.0     
340 P2   148 THR BB  340  0.0     
341 SP1  148 THR SC1 341  0.0     
342 P2   149 THR BB  342  0.0     
343 SP1  149 THR SC1 343  0.0     
344 SP1  150 GLY BB  344  0.0     
345 P2   151 ILE BB  345  0.0     
346 SC2  151 ILE SC1 346  0.0     
347 SP2  152 VAL BB  347  0.0     
348 SC3  152 VAL SC1 348  0.0     
349 P2   153 LEU BB  349  0.0     
350 SC2  153 LEU SC1 350  0.0     
351 P2   154 ASP BB  351  0.0     
352 SQ5n 154 ASP SC1 352 -1.0     
353 P2   155 SER BB  353  0.0     
354 TP1  155 SER SC1 354  0.0     
355 SP1  156 GLY BB  355  0.0     
356 P2   157 ASP BB  356  0.0     
357 SQ5n 157 ASP SC1 357 -1.0     
358 SP1  158 GLY BB  358  0.0     
359 SP2  159 VAL BB  359  0.0     
360 SC3  159 VAL SC1 360  0.0     
361 P2   160 THR BB  361  0.0     
362 SP1  160 THR SC1 362  0.0     
363 P2   161 HIS BB  363  0.0     
364 TC4  161 HIS SC1 364  0.0     
365 TN6d 161 HIS SC2 365  0.0     
366 TN5a 161 HIS SC3 366  0.0     
367 P2   162 ASN BB  367  0.0     
368 SP5  162 ASN SC1 368  0.0     
369 SP2  163 VAL BB  369  0.0     
370 SC3  163 VAL SC1 370  0.0     
371 SP2a 164 PRO BB  371  0.0     
372 SC3  164 PRO SC1 372  0.0     
373 P2   165 ILE BB  373  0.0     
374 SC2  165 ILE SC1 374  0.0     
375 P2   166 TYR BB  375  0.0     
376 TC4  166 TYR SC1 376  0.0     
377 TC5  166 TYR SC2 377  0.0     
378 TC5  166 TYR SC3 378  0.0     
379 TN6  166 TYR SC4 379  0.0     
380 P2   167 GLU BB  380  0.0     
381 Q5n  167 GLU SC1 381 -1.0     
382 SP1  168 GLY BB  382  0.0     
383 P2   169 TYR BB  383  0.0     
384 TC4  169 TYR SC1 384  0.0     
385 TC5  169 TYR SC2 385  0.0     
386 TC5  169 TYR SC3 386  0.0     
387 TN6  169 TYR SC4 387  0.0     
388 SP2  170 ALA BB  388  0.0     
389 TC3  170 ALA SC1 389  0.0     
390 P2   171 LEU BB  390  0.0     
391 SC2  171 LEU SC1 391  0.0     
392 SP2a 172 PRO BB  392  0.0     
393 SC3  172 PRO SC1 393  0.0     
394 P2   173 HIS BB  394  0.0     
395 TC4  173 HIS SC1 395  0.0     
396 TN6d 173 HIS SC2 396  0.0     
397 TN5a 173 HIS SC3 397  0.0     
398 SP2  174 ALA BB  398  0.0     
399 TC3  174 ALA SC1 399  0.0     
400 P2   175 ILE BB  400  0.0     
401 SC2  175 ILE SC1 401  0.0     
402 P2   176 MET BB  402  0.0     
403 C6   176 MET SC1 403  0.0     
404 P2   177 ARG BB  404  0.0     
405 SC3  177 ARG SC1 405  0.0     
406 SQ3p 177 ARG SC2 406  1.0     
407 P2   178 LEU BB  407  0.0     
408 SC2  178 LEU SC1 408  0.0     
409 P2   179 ASP BB  409  0.0     
410 SQ5n 179 ASP SC1 410 -1.0     
411 P2   180 LEU BB  411  0.0     
412 SC2  180 LEU SC1 412  0.0     
413 SP2  181 ALA BB  413  0.0     
414 TC3  181 ALA SC1 414  0.0     
415 SP1  182 GLY BB  415  0.0     
416 P2   183 ARG BB  416  0.0     
417 SC3  183 ARG SC1 417  0.0     
418 SQ3p 183 ARG SC2 418  1.0     
419 P2   184 ASP BB  419  0.0     
420 SQ5n 184 ASP SC1 420 -1.0     
421 P2   185 LEU BB  421  0.0     
422 SC2  185 LEU SC1 422  0.0     
423 P2   186 THR BB  423  0.0     
424 SP1  186 THR SC1 424  0.0     
425 P2   187 ASP BB  425  0.0     
426 SQ5n 187 ASP SC1 426 -1.0     
427 P2   188 TYR BB  427  0.0     
428 TC4  188 TYR SC1 428  0.0     
429 TC5  188 TYR SC2 429  0.0     
430 TC5  188 TYR SC3 430  0.0     
431 TN6  188 TYR SC4 431  0.0     
432 P2   189 LEU BB  432  0.0     
433 SC2  189 LEU SC1 433  0.0     
434 P2   190 MET BB  434  0.0     
435 C6   190 MET SC1 435  0.0     
436 P2   191 LYS BB  436  0.0     
437 SC3  191 LYS SC1 437  0.0     
438 SQ4p 191 LYS SC2 438  1.0     
439 P2   192 ILE BB  439  0.0     
440 SC2  192 ILE SC1 440  0.0     
441 P2   193 LEU BB  441  0.0     
442 SC2  193 LEU SC1 442  0.0     
443 P2   194 THR BB  443  0.0     
444 SP1  194 THR SC1 444  0.0     
445 P2   195 GLU BB  445  0.0     
446 Q5n  195 GLU SC1 446 -1.0     
447 P2   196 ARG BB  447  0.0     
448 SC3  196 ARG SC1 448  0.0     
449 SQ3p 196 ARG SC2 449  1.0     
450 SP1  197 GLY BB  450  0.0     
451 P2   198 TYR BB  451  0.0     
452 TC4  198 TYR SC1 452  0.0     
453 TC5  198 TYR SC2 453  0.0     
454 TC5  198 TYR SC3 454  0.0     
455 TN6  198 TYR SC4 455  0.0     
456 P2   199 SER BB  456  0.0     
457 TP1  199 SER SC1 457  0.0     
458 P2   200 PHE BB  458  0.0     
459 SC4  200 PHE SC1 459  0.0     
460 TC5  200 PHE SC2 460  0.0     
461 TC5  200 PHE SC3 461  0.0     
462 SP2  201 VAL BB  462  0.0     
463 SC3  201 VAL SC1 463  0.0     
464 P2   202 THR BB  464  0.0     
465 SP1  202 THR SC1 465  0.0     
466 P2   203 THR BB  466  0.0     
467 SP1  203 THR SC1 467  0.0     
468 SP2  204 ALA BB  468  0.0     
469 TC3  204 ALA SC1 469  0.0     
470 P2   205 GLU BB  470  0.0     
471 Q5n  205 GLU SC1 471 -1.0     
472 P2   206 ARG BB  472  0.0     
473 SC3  206 ARG SC1 473  0.0     
474 SQ3p 206 ARG SC2 474  1.0     
475 P2   207 GLU BB  475  0.0     
476 Q5n  207 GLU SC1 476 -1.0     
477 P2   208 ILE BB  477  0.0     
478 SC2  208 ILE SC1 478  0.0     
479 SP2  209 VAL BB  479  0.0     
480 SC3  209 VAL SC1 480  0.0     
481 P2   210 ARG BB  481  0.0     
482 SC3  210 ARG SC1 482  0.0     
483 SQ3p 210 ARG SC2 483  1.0     
484 P2   211 ASP BB  484  0.0     
485 SQ5n 211 ASP SC1 485 -1.0     
486 P2   212 ILE BB  486  0.0     
487 SC2  212 ILE SC1 487  0.0     
488 P2   213 LYS BB  488  0.0     
489 SC3  213 LYS SC1 489  0.0     
490 SQ4p 213 LYS SC2 490  1.0     
491 P2   214 GLU BB  491  0.0     
492 Q5n  214 GLU SC1 492 -1.0     
493 P2   215 LYS BB  493  0.0     
494 SC3  215 LYS SC1 494  0.0     
495 SQ4p 215 LYS SC2 495  1.0     
496 P2   216 LEU BB  496  0.0     
497 SC2  216 LEU SC1 497  0.0     
498 P2   217 CYS BB  498  0.0     
499 TC6  217 CYS SC1 499  0.0     
500 P2   218 TYR BB  500  0.0     
501 TC4  218 TYR SC1 501  0.0     
502 TC5  218 TYR SC2 502  0.0     
503 TC5  218 TYR SC3 503  0.0     
504 TN6  218 TYR SC4 504  0.0     
505 SP2  219 VAL BB  505  0.0     
506 SC3  219 VAL SC1 506  0.0     
507 SP2  220 ALA BB  507  0.0     
508 TC3  220 ALA SC1 508  0.0     
509 P2   221 LEU BB  509  0.0     
510 SC2  221 LEU SC1 510  0.0     
511 P2   222 ASP BB  511  0.0     
512 SQ5n 222 ASP SC1 512 -1.0     
513 P2   223 PHE BB  513  0.0     
514 SC4  223 PHE SC1 514  0.0     
515 TC5  223 PHE SC2 515  0.0     
516 TC5  223 PHE SC3 516  0.0     
517 P2   224 GLU BB  517  0.0     
518 Q5n  224 GLU SC1 518 -1.0     
519 P2   225 ASN BB  519  0.0     
520 SP5  225 ASN SC1 520  0.0     
521 P2   226 GLU BB  521  0.0     
522 Q5n  226 GLU SC1 522 -1.0     
523 P2   227 MET BB  523  0.0     
524 C6   227 MET SC1 524  0.0     
525 SP2  228 ALA BB  525  0.0     
526 TC3  228 ALA SC1 526  0.0     
527 P2   229 THR BB  527  0.0     
528 SP1  229 THR SC1 528  0.0     
529 SP2  230 ALA BB  529  0.0     
530 TC3  230 ALA SC1 530  0.0     
531 SP2  231 ALA BB  531  0.0     
532 TC3  231 ALA SC1 532  0.0     
533 P2   232 SER BB  533  0.0     
534 TP1  232 SER SC1 534  0.0     
535 P2   233 SER BB  535  0.0     
536 TP1  233 SER SC1 536  0.0     
537 P2   234 SER BB  537  0.0     
538 TP1  234 SER SC1 538  0.0     
539 P2   235 SER BB  539  0.0     
540 TP1  235 SER SC1 540  0.0     
541 P2   236 LEU BB  541  0.0     
542 SC2  236 LEU SC1 542  0.0     
543 P2   237 GLU BB  543  0.0     
544 Q5n  237 GLU SC1 544 -1.0     
545 P2   238 LYS BB  545  0.0     
546 SC3  238 LYS SC1 546  0.0     
547 SQ4p 238 LYS SC2 547  1.0     
548 P2   239 SER BB  548  0.0     
549 TP1  239 SER SC1 549  0.0     
550 P2   240 TYR BB  550  0.0     
551 TC4  240 TYR SC1 551  0.0     
552 TC5  240 TYR SC2 552  0.0     
553 TC5  240 TYR SC3 553  0.0     
554 TN6  240 TYR SC4 554  0.0     
555 P2   241 GLU BB  555  0.0     
556 Q5n  241 GLU SC1 556 -1.0     
557 P2   242 LEU BB  557  0.0     
558 SC2  242 LEU SC1 558  0.0     
559 SP2a 243 PRO BB  559  0.0     
560 SC3  243 PRO SC1 560  0.0     
561 P2   244 ASP BB  561  0.0     
562 SQ5n 244 ASP SC1 562 -1.0     
563 SP1  245 GLY BB  563  0.0     
564 P2   246 GLN BB  564  0.0     
565 P5   246 GLN SC1 565  0.0     
566 SP2  247 VAL BB  566  0.0     
567 SC3  247 VAL SC1 567  0.0     
568 P2   248 ILE BB  568  0.0     
569 SC2  248 ILE SC1 569  0.0     
570 P2   249 THR BB  570  0.0     
571 SP1  249 THR SC1 571  0.0     
572 P2   250 ILE BB  572  0.0     
573 SC2  250 ILE SC1 573  0.0     
574 SP1  251 GLY BB  574  0.0     
575 P2   252 ASN BB  575  0.0     
576 SP5  252 ASN SC1 576  0.0     
577 P2   253 GLU BB  577  0.0     
578 Q5n  253 GLU SC1 578 -1.0     
579 P2   254 ARG BB  579  0.0     
580 SC3  254 ARG SC1 580  0.0     
581 SQ3p 254 ARG SC2 581  1.0     
582 P2   255 PHE BB  582  0.0     
583 SC4  255 PHE SC1 583  0.0     
584 TC5  255 PHE SC2 584  0.0     
585 TC5  255 PHE SC3 585  0.0     
586 P2   256 ARG BB  586  0.0     
587 SC3  256 ARG SC1 587  0.0     
588 SQ3p 256 ARG SC2 588  1.0     
589 P2   257 CYS BB  589  0.0     
590 TC6  257 CYS SC1 590  0.0     
591 SP2a 258 PRO BB  591  0.0     
592 SC3  258 PRO SC1 592  0.0     
593 P2   259 GLU BB  593  0.0     
594 Q5n  259 GLU SC1 594 -1.0     
595 P2   260 THR BB  595  0.0     
596 SP1  260 THR SC1 596  0.0     
597 P2   261 LEU BB  597  0.0     
598 SC2  261 LEU SC1 598  0.0     
599 P2   262 PHE BB  599  0.0     
600 SC4  262 PHE SC1 600  0.0     
601 TC5  262 PHE SC2 601  0.0     
602 TC5  262 PHE SC3 602  0.0     
603 P2   263 GLN BB  603  0.0     
604 P5   263 GLN SC1 604  0.0     
605 SP2a 264 PRO BB  605  0.0     
606 SC3  264 PRO SC1 606  0.0     
607 P2   265 SER BB  607  0.0     
608 TP1  265 SER SC1 608  0.0     
609 P2   266 PHE BB  609  0.0     
610 SC4  266 PHE SC1 610  0.0     
611 TC5  266 PHE SC2 611  0.0     
612 TC5  266 PHE SC3 612  0.0     
613 P2   267 ILE BB  613  0.0     
614 SC2  267 ILE SC1 614  0.0     
615 SP1  268 GLY BB  615  0.0     
616 P2   269 MET BB  616  0.0     
617 C6   269 MET SC1 617  0.0     
618 P2   270 GLU BB  618  0.0     
619 Q5n  270 GLU SC1 619 -1.0     
620 P2   271 SER BB  620  0.0     
621 TP1  271 SER SC1 621  0.0     
622 SP2  272 ALA BB  622  0.0     
623 TC3  272 ALA SC1 623  0.0     
624 SP1  273 GLY BB  624  0.0     
625 P2   274 ILE BB  625  0.0     
626 SC2  274 ILE SC1 626  0.0     
627 P2   275 HIS BB  627  0.0     
628 TC4  275 HIS SC1 628  0.0     
629 TN6d 275 HIS SC2 629  0.0     
630 TN5a 275 HIS SC3 630  0.0     
631 P2   276 GLU BB  631  0.0     
632 Q5n  276 GLU SC1 632 -1.0     
633 P2   277 THR BB  633  0.0     
634 SP1  277 THR SC1 634  0.0     
635 P2   278 THR BB  635  0.0     
636 SP1  278 THR SC1 636  0.0     
637 P2   279 TYR BB  637  0.0     
638 TC4  279 TYR SC1 638  0.0     
639 TC5  279 TYR SC2 639  0.0     
640 TC5  279 TYR SC3 640  0.0     
641 TN6  279 TYR SC4 641  0.0     
642 P2   280 ASN BB  642  0.0     
643 SP5  280 ASN SC1 643  0.0     
644 P2   281 SER BB  644  0.0     
645 TP1  281 SER SC1 645  0.0     
646 P2   282 ILE BB  646  0.0     
647 SC2  282 ILE SC1 647  0.0     
648 P2   283 MET BB  648  0.0     
649 C6   283 MET SC1 649  0.0     
650 P2   284 LYS BB  650  0.0     
651 SC3  284 LYS SC1 651  0.0     
652 SQ4p 284 LYS SC2 652  1.0     
653 P2   285 CYS BB  653  0.0     
654 TC6  285 CYS SC1 654  0.0     
655 P2   286 ASP BB  655  0.0     
656 SQ5n 286 ASP SC1 656 -1.0     
657 P2   287 ILE BB  657  0.0     
658 SC2  287 ILE SC1 658  0.0     
659 P2   288 ASP BB  659  0.0     
660 SQ5n 288 ASP SC1 660 -1.0     
661 P2   289 ILE BB  661  0.0     
662 SC2  289 ILE SC1 662  0.0     
663 P2   290 ARG BB  663  0.0     
664 SC3  290 ARG SC1 664  0.0     
665 SQ3p 290 ARG SC2 665  1.0     
666 P2   291 LYS BB  666  0.0     
667 SC3  291 LYS SC1 667  0.0     
668 SQ4p 291 LYS SC2 668  1.0     
669 P2   292 ASP BB  669  0.0     
670 SQ5n 292 ASP SC1 670 -1.0     
671 P2   293 LEU BB  671  0.0     
672 SC2  293 LEU SC1 672  0.0     
673 P2   294 TYR BB  673  0.0     
674 TC4  294 TYR SC1 674  0.0     
675 TC5  294 TYR SC2 675  0.0     
676 TC5  294 TYR SC3 676  0.0     
677 TN6  294 TYR SC4 677  0.0     
678 SP2  295 ALA BB  678  0.0     
679 TC3  295 ALA SC1 679  0.0     
680 P2   296 ASN BB  680  0.0     
681 SP5  296 ASN SC1 681  0.0     
682 P2   297 ASN BB  682  0.0     
683 SP5  297 ASN SC1 683  0.0     
684 SP2  298 VAL BB  684  0.0     
685 SC3  298 VAL SC1 685  0.0     
686 P2   299 MET BB  686  0.0     
687 C6   299 MET SC1 687  0.0     
688 P2   300 SER BB  688  0.0     
689 TP1  300 SER SC1 689  0.0     
690 SP1  301 GLY BB  690  0.0     
691 SP1  302 GLY BB  691  0.0     
692 P2   303 THR BB  692  0.0     
693 SP1  303 THR SC1 693  0.0     
694 P2   304 THR BB  694  0.0     
695 SP1  304 THR SC1 695  0.0     
696 P2   305 MET BB  696  0.0     
697 C6   305 MET SC1 697  0.0     
698 P2   306 TYR BB  698  0.0     
699 TC4  306 TYR SC1 699  0.0     
700 TC5  306 TYR SC2 700  0.0     
701 TC5  306 TYR SC3 701  0.0     
702 TN6  306 TYR SC4 702  0.0     
703 SP2a 307 PRO BB  703  0.0     
704 SC3  307 PRO SC1 704  0.0     
705 SP1  308 GLY BB  705  0.0     
706 P2   309 ILE BB  706  0.0     
707 SC2  309 ILE SC1 707  0.0     
708 SP2  310 ALA BB  708  0.0     
709 TC3  310 ALA SC1 709  0.0     
710 P2   311 ASP BB  710  0.0     
711 SQ5n 311 ASP SC1 711 -1.0     
712 P2   312 ARG BB  712  0.0     
713 SC3  312 ARG SC1 713  0.0     
714 SQ3p 312 ARG SC2 714  1.0     
715 P2   313 MET BB  715  0.0     
716 C6   313 MET SC1 716  0.0     
717 P2   314 GLN BB  717  0.0     
718 P5   314 GLN SC1 718  0.0     
719 P2   315 LYS BB  719  0.0     
720 SC3  315 LYS SC1 720  0.0     
721 SQ4p 315 LYS SC2 721  1.0     
722 P2   316 GLU BB  722  0.0     
723 Q5n  316 GLU SC1 723 -1.0     
724 P2   317 ILE BB  724  0.0     
725 SC2  317 ILE SC1 725  0.0     
726 P2   318 THR BB  726  0.0     
727 SP1  318 THR SC1 727  0.0     
728 SP2  319 ALA BB  728  0.0     
729 TC3  319 ALA SC1 729  0.0     
730 P2   320 LEU BB  730  0.0     
731 SC2  320 LEU SC1 731  0.0     
732 SP2  321 ALA BB  732  0.0     
733 TC3  321 ALA SC1 733  0.0     
734 SP2a 322 PRO BB  734  0.0     
735 SC3  322 PRO SC1 735  0.0     
736 P2   323 SER BB  736  0.0     
737 TP1  323 SER SC1 737  0.0     
738 P2   324 THR BB  738  0.0     
739 SP1  324 THR SC1 739  0.0     
740 P2   325 MET BB  740  0.0     
741 C6   325 MET SC1 741  0.0     
742 P2   326 LYS BB  742  0.0     
743 SC3  326 LYS SC1 743  0.0     
744 SQ4p 326 LYS SC2 744  1.0     
745 P2   327 ILE BB  745  0.0     
746 SC2  327 ILE SC1 746  0.0     
747 P2   328 LYS BB  747  0.0     
748 SC3  328 LYS SC1 748  0.0     
749 SQ4p 328 LYS SC2 749  1.0     
750 P2   329 ILE BB  750  0.0     
751 SC2  329 ILE SC1 751  0.0     
752 P2   330 ILE BB  752  0.0     
753 SC2  330 ILE SC1 753  0.0     
754 SP2  331 ALA BB  754  0.0     
755 TC3  331 ALA SC1 755  0.0     
756 SP2a 332 PRO BB  756  0.0     
757 SC3  332 PRO SC1 757  0.0     
758 SP2a 333 PRO BB  758  0.0     
759 SC3  333 PRO SC1 759  0.0     
760 P2   334 GLU BB  760  0.0     
761 Q5n  334 GLU SC1 761 -1.0     
762 P2   335 ARG BB  762  0.0     
763 SC3  335 ARG SC1 763  0.0     
764 SQ3p 335 ARG SC2 764  1.0     
765 P2   336 LYS BB  765  0.0     
766 SC3  336 LYS SC1 766  0.0     
767 SQ4p 336 LYS SC2 767  1.0     
768 P2   337 TYR BB  768  0.0     
769 TC4  337 TYR SC1 769  0.0     
770 TC5  337 TYR SC2 770  0.0     
771 TC5  337 TYR SC3 771  0.0     
772 TN6  337 TYR SC4 772  0.0     
773 P2   338 SER BB  773  0.0     
774 TP1  338 SER SC1 774  0.0     
775 SP2  339 VAL BB  775  0.0     
776 SC3  339 VAL SC1 776  0.0     
777 P2   340 TRP BB  777  0.0     
778 TC4  340 TRP SC1 778  0.0 36.0
779 TN6d 340 TRP SC2 779  0.0 36.0
780 TC5  340 TRP SC3 780  0.0  0.0
781 TC5  340 TRP SC4 781  0.0 36.0
782 TC5  340 TRP SC5 782  0.0 36.0
783 P2   341 ILE BB  783  0.0     
784 SC2  341 ILE SC1 784  0.0     
785 SP1  342 GLY BB  785  0.0     
786 SP1  343 GLY BB  786  0.0     
787 P2   344 SER BB  787  0.0     
788 TP1  344 SER SC1 788  0.0     
789 P2   345 ILE BB  789  0.0     
790 SC2  345 ILE SC1 790  0.0     
791 P2   346 LEU BB  791  0.0     
792 SC2  346 LEU SC1 792  0.0     
793 SP2  347 ALA BB  793  0.0     
794 TC3  347 ALA SC1 794  0.0     
795 P2   348 SER BB  795  0.0     
796 TP1  348 SER SC1 796  0.0     
797 P2   349 LEU BB  797  0.0     
798 SC2  349 LEU SC1 798  0.0     
799 P2   350 SER BB  799  0.0     
800 TP1  350 SER SC1 800  0.0     
801 P2   351 THR BB  801  0.0     
802 SP1  351 THR SC1 802  0.0     
803 P2   352 PHE BB  803  0.0     
804 SC4  352 PHE SC1 804  0.0     
805 TC5  352 PHE SC2 805  0.0     
806 TC5  352 PHE SC3 806  0.0     
807 P2   353 GLN BB  807  0.0     
808 P5   353 GLN SC1 808  0.0     
809 P2   354 GLN BB  809  0.0     
810 P5   354 GLN SC1 810  0.0     
811 P2   355 MET BB  811  0.0     
812 C6   355 MET SC1 812  0.0     
813 P2   356 TRP BB  813  0.0     
814 TC4  356 TRP SC1 814  0.0 36.0
815 TN6d 356 TRP SC2 815  0.0 36.0
816 TC5  356 TRP SC3 816  0.0  0.0
817 TC5  356 TRP SC4 817  0.0 36.0
818 TC5  356 TRP SC5 818  0.0 36.0
819 P2   357 ILE BB  819  0.0     
820 SC2  357 ILE SC1 820  0.0     
821 P2   358 THR BB  821  0.0     
822 SP1  358 THR SC1 822  0.0     
823 P2   359 LYS BB  823  0.0     
824 SC3  359 LYS SC1 824  0.0     
825 SQ4p 359 LYS SC2 825  1.0     
826 P2   360 GLN BB  826  0.0     
827 P5   360 GLN SC1 827  0.0     
828 P2   361 GLU BB  828  0.0     
829 Q5n  361 GLU SC1 829 -1.0     
830 P2   362 TYR BB  830  0.0     
831 TC4  362 TYR SC1 831  0.0     
832 TC5  362 TYR SC2 832  0.0     
833 TC5  362 TYR SC3 833  0.0     
834 TN6  362 TYR SC4 834  0.0     
835 P2   363 ASP BB  835  0.0     
836 SQ5n 363 ASP SC1 836 -1.0     
837 P2   364 GLU BB  837  0.0     
838 Q5n  364 GLU SC1 838 -1.0     
839 SP2  365 ALA BB  839  0.0     
840 TC3  365 ALA SC1 840  0.0     
841 SP1  366 GLY BB  841  0.0     
842 SP2a 367 PRO BB  842  0.0     
843 SC3  367 PRO SC1 843  0.0     
844 P2   368 SER BB  844  0.0     
845 TP1  368 SER SC1 845  0.0     
846 P2   369 ILE BB  846  0.0     
847 SC2  369 ILE SC1 847  0.0     
848 SP2  370 VAL BB  848  0.0     
849 SC3  370 VAL SC1 849  0.0     
850 P2   371 HIS BB  850  0.0     
851 TC4  371 HIS SC1 851  0.0     
852 TN6d 371 HIS SC2 852  0.0     
853 TN5a 371 HIS SC3 853  0.0     
854 P2   372 ARG BB  854  0.0     
855 SC3  372 ARG SC1 855  0.0     
856 SQ3p 372 ARG SC2 856  1.0     
857 P2   373 LYS BB  857  0.0     
858 SC3  373 LYS SC1 858  0.0     
859 SQ4p 373 LYS SC2 859  1.0     
860 P2   374 CYS BB  860  0.0     
861 TC6  374 CYS SC1 861  0.0     
862 Q5   375 PHE BB  862   -1     
863 SC4  375 PHE SC1 863  0.0     
864 TC5  375 PHE SC2 864  0.0     
865 TC5  375 PHE SC3 865  0.0     
866   TD   376    MG    MG  1050  2.0000 ; MG
867  D  1  ATP PG 867 -2.0000  ;  ATP PG
868  Q5  1  ATP PB 868 -1.0000  ;  ATP PB
869  Q5  1  ATP PA 869 -1.0000  ;  ATP PQ
870  TP1d  1  ATP RB1 870 0.0000  ;  ATP RB1
871  SP2  1  ATP RB2 871 0.0000  ;  ATP RB2
872  TC6  1  ATP SC1 872 0.0000  ;  ATP SC1
873  TN3a  1  ATP SC2 873 0.0000  ;  ATP SC2
874  SN1  1  ATP SC3 874 0.0000  ;  ATP SC3
875  TN3a  1  ATP SC4 875 0.0000  ;  ATP SC4
[ bonds ]
867   868   1   0.27900   75000   ;   ATP(PG)-ATP(PB)
867   869   1   0.47500   4000   ;   ATP(PG)-ATP(PA)
868   869   1   0.27900   75000   ;   ATP(PB)-ATP(PA)
869   870   1   0.35600   20000   ;   ATP(PA)-ATP(RB1)
870   871   1   0.23900   75000   ;   ATP(RB1)-ATP(RB2)
871   872   1   0.34300   75000   ;   ATP(RB2)-ATP(SC1)
   22  866      1   0.48000  5000 ; Asp11(SC)-MG
  316  866      1   0.56400  2000 ; Gln137(SC)-MG
  352  866      1   0.71100  3000 ; Asp154(SC)-MG
  866  867      1   0.32300 10000 ; MG-ATP(PG)
  866  868      1   0.34000 10000 ; MG-ATP(PB)
   27  867      1   0.46800  5000 ; Ser14(SC)-ATP(PG)
   358  867      1   0.65800  5000 ; Gly158(BB)-ATP(PG)
   27   358      1   0.57500  2500 ; Ser14(SC)-Gly158(BB)
  490  871      1   0.36600  1000 ; Lys213(SC2)-ATP(RB2)
  492  871      1   0.50000  1000 ; Glu214(SC1)-ATP(RB2)
#ifdef FLEXIBLE
872   873   1   0.239 75000  ;   Adenosine   SC1-SC2
872   875   1   0.163 75000  ;   Adenosine   SC1-SC4
873   874   1   0.272 75000  ;   Adenosine   SC2-SC3
874   875   1   0.305 75000  ;   Adenosine   SC3-SC4
#endif
; Backbone bonds
  1   3 1 0.350 4000
  3   5 1 0.350 4000
  5   7 1 0.350 4000
  7   9 1 0.350 4000
  9  11 1 0.350 4000
 11  13 1 0.350 4000
 13  15 1 0.350 4000
 15  17 1 0.350 4000
 17  19 1 0.350 4000
 19  21 1 0.350 4000
 21  23 1 0.350 4000
 23  25 1 0.350 4000
 25  26 1 0.350 4000
 26  28 1 0.350 4000
 28  29 1 0.350 4000
 29  31 1 0.350 4000
 31  33 1 0.350 4000
 33  36 1 0.350 4000
 36  38 1 0.350 4000
 38  39 1 0.350 4000
 39  43 1 0.350 4000
 43  45 1 0.350 4000
 45  46 1 0.350 4000
 46  48 1 0.350 4000
 48  50 1 0.350 4000
 50  52 1 0.350 4000
 52  54 1 0.350 4000
 54  57 1 0.350 4000
 57  59 1 0.350 4000
 59  61 1 0.350 4000
 61  65 1 0.350 4000
 65  67 1 0.350 4000
 67  69 1 0.350 4000
 69  71 1 0.350 4000
 71  73 1 0.350 4000
 73  74 1 0.350 4000
 74  77 1 0.350 4000
 77  79 1 0.350 4000
 79  82 1 0.350 4000
 82  86 1 0.350 4000
 86  88 1 0.350 4000
 88  89 1 0.350 4000
 89  91 1 0.350 4000
 91  93 1 0.350 4000
 93  95 1 0.350 4000
 95  96 1 0.350 4000
 96  98 1 0.350 4000
 98  99 1 0.350 4000
 99 101 1 0.350 4000
101 104 1 0.350 4000
104 106 1 0.350 4000
106 108 1 0.350 4000
108 113 1 0.350 4000
113 115 1 0.350 4000
115 116 1 0.350 4000
116 118 1 0.350 4000
118 120 1 0.350 4000
120 122 1 0.350 4000
122 124 1 0.350 4000
124 126 1 0.350 4000
126 129 1 0.350 4000
129 132 1 0.350 4000
132 133 1 0.350 4000
133 135 1 0.350 4000
135 137 1 0.350 4000
137 139 1 0.350 4000
139 141 1 0.350 4000
141 144 1 0.350 4000
144 149 1 0.350 4000
149 151 1 0.350 4000
151 153 1 0.350 4000
153 155 1 0.350 4000
155 159 1 0.350 4000
159 160 1 0.350 4000
160 162 1 0.350 4000
162 164 1 0.350 4000
164 166 1 0.350 4000
166 168 1 0.350 4000
168 174 1 0.350 4000
174 176 1 0.350 4000
176 178 1 0.350 4000
178 180 1 0.350 4000
180 182 1 0.350 4000
182 185 1 0.350 4000
185 187 1 0.350 4000
187 193 1 0.350 4000
193 197 1 0.350 4000
197 201 1 0.350 4000
201 203 1 0.350 4000
203 207 1 0.350 4000
207 212 1 0.350 4000
212 214 1 0.350 4000
214 216 1 0.350 4000
216 218 1 0.350 4000
218 221 1 0.350 4000
221 223 1 0.350 4000
223 225 1 0.350 4000
225 227 1 0.350 4000
227 229 1 0.350 4000
229 231 1 0.350 4000
231 235 1 0.350 4000
235 237 1 0.350 4000
237 239 1 0.350 4000
239 241 1 0.350 4000
241 243 1 0.350 4000
243 245 1 0.350 4000
245 247 1 0.350 4000
247 249 1 0.350 4000
249 251 1 0.350 4000
251 253 1 0.350 4000
253 255 1 0.350 4000
255 257 1 0.350 4000
257 260 1 0.350 4000
260 262 1 0.350 4000
262 264 1 0.350 4000
264 267 1 0.350 4000
267 269 1 0.350 4000
269 272 1 0.350 4000
272 274 1 0.350 4000
274 276 1 0.350 4000
276 278 1 0.350 4000
278 280 1 0.350 4000
280 282 1 0.350 4000
282 286 1 0.350 4000
286 288 1 0.350 4000
288 290 1 0.350 4000
290 294 1 0.350 4000
294 296 1 0.350 4000
296 298 1 0.350 4000
298 300 1 0.350 4000
300 302 1 0.350 4000
302 304 1 0.350 4000
304 309 1 0.350 4000
309 311 1 0.350 4000
311 313 1 0.350 4000
313 315 1 0.350 4000
315 317 1 0.350 4000
317 319 1 0.350 4000
319 321 1 0.350 4000
321 323 1 0.350 4000
323 325 1 0.350 4000
325 327 1 0.350 4000
327 332 1 0.350 4000
332 334 1 0.350 4000
334 336 1 0.350 4000
336 337 1 0.350 4000
337 340 1 0.350 4000
340 342 1 0.350 4000
342 344 1 0.350 4000
344 345 1 0.350 4000
345 347 1 0.350 4000
347 349 1 0.350 4000
349 351 1 0.350 4000
351 353 1 0.350 4000
353 355 1 0.350 4000
355 356 1 0.350 4000
356 358 1 0.350 4000
358 359 1 0.350 4000
359 361 1 0.350 4000
361 363 1 0.350 4000
363 367 1 0.350 4000
367 369 1 0.350 4000
369 371 1 0.350 4000
371 373 1 0.350 4000
373 375 1 0.350 4000
375 380 1 0.350 4000
380 382 1 0.350 4000
382 383 1 0.350 4000
383 388 1 0.350 4000
388 390 1 0.350 4000
390 392 1 0.350 4000
392 394 1 0.350 4000
394 398 1 0.350 4000
398 400 1 0.350 4000
400 402 1 0.350 4000
402 404 1 0.350 4000
404 407 1 0.350 4000
407 409 1 0.350 4000
409 411 1 0.350 4000
411 413 1 0.350 4000
413 415 1 0.350 4000
415 416 1 0.350 4000
416 419 1 0.350 4000
419 421 1 0.350 4000
421 423 1 0.350 4000
423 425 1 0.350 4000
425 427 1 0.350 4000
427 432 1 0.350 4000
432 434 1 0.350 4000
434 436 1 0.350 4000
436 439 1 0.350 4000
439 441 1 0.350 4000
441 443 1 0.350 4000
443 445 1 0.350 4000
445 447 1 0.350 4000
447 450 1 0.350 4000
450 451 1 0.350 4000
451 456 1 0.350 4000
456 458 1 0.350 4000
458 462 1 0.350 4000
462 464 1 0.350 4000
464 466 1 0.350 4000
466 468 1 0.350 4000
468 470 1 0.350 4000
470 472 1 0.350 4000
472 475 1 0.350 4000
475 477 1 0.350 4000
477 479 1 0.350 4000
479 481 1 0.350 4000
481 484 1 0.350 4000
484 486 1 0.350 4000
486 488 1 0.350 4000
488 491 1 0.350 4000
491 493 1 0.350 4000
493 496 1 0.350 4000
496 498 1 0.350 4000
498 500 1 0.350 4000
500 505 1 0.350 4000
505 507 1 0.350 4000
507 509 1 0.350 4000
509 511 1 0.350 4000
511 513 1 0.350 4000
513 517 1 0.350 4000
517 519 1 0.350 4000
519 521 1 0.350 4000
521 523 1 0.350 4000
523 525 1 0.350 4000
525 527 1 0.350 4000
527 529 1 0.350 4000
529 531 1 0.350 4000
531 533 1 0.350 4000
533 535 1 0.350 4000
535 537 1 0.350 4000
537 539 1 0.350 4000
539 541 1 0.350 4000
541 543 1 0.350 4000
543 545 1 0.350 4000
545 548 1 0.350 4000
548 550 1 0.350 4000
550 555 1 0.350 4000
555 557 1 0.350 4000
557 559 1 0.350 4000
559 561 1 0.350 4000
561 563 1 0.350 4000
563 564 1 0.350 4000
564 566 1 0.350 4000
566 568 1 0.350 4000
568 570 1 0.350 4000
570 572 1 0.350 4000
572 574 1 0.350 4000
574 575 1 0.350 4000
575 577 1 0.350 4000
577 579 1 0.350 4000
579 582 1 0.350 4000
582 586 1 0.350 4000
586 589 1 0.350 4000
589 591 1 0.350 4000
591 593 1 0.350 4000
593 595 1 0.350 4000
595 597 1 0.350 4000
597 599 1 0.350 4000
599 603 1 0.350 4000
603 605 1 0.350 4000
605 607 1 0.350 4000
607 609 1 0.350 4000
609 613 1 0.350 4000
613 615 1 0.350 4000
615 616 1 0.350 4000
616 618 1 0.350 4000
618 620 1 0.350 4000
620 622 1 0.350 4000
622 624 1 0.350 4000
624 625 1 0.350 4000
625 627 1 0.350 4000
627 631 1 0.350 4000
631 633 1 0.350 4000
633 635 1 0.350 4000
635 637 1 0.350 4000
637 642 1 0.350 4000
642 644 1 0.350 4000
644 646 1 0.350 4000
646 648 1 0.350 4000
648 650 1 0.350 4000
650 653 1 0.350 4000
653 655 1 0.350 4000
655 657 1 0.350 4000
657 659 1 0.350 4000
659 661 1 0.350 4000
661 663 1 0.350 4000
663 666 1 0.350 4000
666 669 1 0.350 4000
669 671 1 0.350 4000
671 673 1 0.350 4000
673 678 1 0.350 4000
678 680 1 0.350 4000
680 682 1 0.350 4000
682 684 1 0.350 4000
684 686 1 0.350 4000
686 688 1 0.350 4000
688 690 1 0.350 4000
690 691 1 0.350 4000
691 692 1 0.350 4000
692 694 1 0.350 4000
694 696 1 0.350 4000
696 698 1 0.350 4000
698 703 1 0.350 4000
703 705 1 0.350 4000
705 706 1 0.350 4000
706 708 1 0.350 4000
708 710 1 0.350 4000
710 712 1 0.350 4000
712 715 1 0.350 4000
715 717 1 0.350 4000
717 719 1 0.350 4000
719 722 1 0.350 4000
722 724 1 0.350 4000
724 726 1 0.350 4000
726 728 1 0.350 4000
728 730 1 0.350 4000
730 732 1 0.350 4000
732 734 1 0.350 4000
734 736 1 0.350 4000
736 738 1 0.350 4000
738 740 1 0.350 4000
740 742 1 0.350 4000
742 745 1 0.350 4000
745 747 1 0.350 4000
747 750 1 0.350 4000
750 752 1 0.350 4000
752 754 1 0.350 4000
754 756 1 0.350 4000
756 758 1 0.350 4000
758 760 1 0.350 4000
760 762 1 0.350 4000
762 765 1 0.350 4000
765 768 1 0.350 4000
768 773 1 0.350 4000
773 775 1 0.350 4000
775 777 1 0.350 4000
777 783 1 0.350 4000
783 785 1 0.350 4000
785 786 1 0.350 4000
786 787 1 0.350 4000
787 789 1 0.350 4000
789 791 1 0.350 4000
791 793 1 0.350 4000
793 795 1 0.350 4000
795 797 1 0.350 4000
797 799 1 0.350 4000
799 801 1 0.350 4000
801 803 1 0.350 4000
803 807 1 0.350 4000
807 809 1 0.350 4000
809 811 1 0.350 4000
811 813 1 0.350 4000
813 819 1 0.350 4000
819 821 1 0.350 4000
821 823 1 0.350 4000
823 826 1 0.350 4000
826 828 1 0.350 4000
828 830 1 0.350 4000
830 835 1 0.350 4000
835 837 1 0.350 4000
837 839 1 0.350 4000
839 841 1 0.350 4000
841 842 1 0.350 4000
842 844 1 0.350 4000
844 846 1 0.350 4000
846 848 1 0.350 4000
848 850 1 0.350 4000
850 854 1 0.350 4000
854 857 1 0.350 4000
857 860 1 0.350 4000
860 862 1 0.350 4000

; Rubber band
  1   7 1 0.35559 500.0
  1   9 1 0.42874 500.0
  1  11 1 0.55969 500.0
  3   9 1 0.62349 500.0
 11  43 1 0.69061 500.0
 11 235 1 0.63187 500.0
 13  39 1 0.49719 500.0
 13  43 1 0.51695 500.0
 13 231 1 0.63378 500.0
 13 235 1 0.47753 500.0
 13 237 1 0.69252 500.0
 13 793 1 0.69007 500.0
 15  38 1 0.55694 500.0
 15  39 1 0.45816 500.0
 15  43 1 0.62806 500.0
 15 235 1 0.47415 500.0
 15 237 1 0.47609 500.0
 15 239 1 0.48333 500.0
 17  33 1 0.69695 500.0
 17  36 1 0.58429 500.0
 17  38 1 0.42258 500.0
 17  39 1 0.47499 500.0
 17  43 1 0.68825 500.0
 17 237 1 0.64918 500.0
 17 239 1 0.44305 500.0
 17 241 1 0.66366 500.0
 19  33 1 0.55899 500.0
 19  36 1 0.65163 500.0
 19  38 1 0.69863 500.0
 19 239 1 0.4267 500.0
 19 241 1 0.41692 500.0
 19 243 1 0.63115 500.0
 19 777 1 0.69148 500.0
 21  29 1 0.64953 500.0
 21  31 1 0.55617 500.0
 21  33 1 0.39943 500.0
 21  36 1 0.6667 500.0
 21 241 1 0.6255 500.0
 21 243 1 0.64555 500.0
 23  29 1 0.56546 500.0
 23  31 1 0.61279 500.0
 23  33 1 0.66519 500.0
 23 243 1 0.56891 500.0
 25  29 1 0.47784 500.0
 25  31 1 0.67548 500.0
 25  67 1 0.68614 500.0
 25 151 1 0.60501 500.0
 25 159 1 0.69825 500.0
 26  67 1 0.60375 500.0
 26 151 1 0.44927 500.0
 26 153 1 0.61248 500.0
 26 155 1 0.66163 500.0
 26 159 1 0.69708 500.0
 26 356 1 0.6205 500.0
 26 358 1 0.63542 500.0
 28  61 1 0.6875 500.0
 28  65 1 0.5531 500.0
 28  67 1 0.49113 500.0
 29  61 1 0.51115 500.0
 29  65 1 0.54928 500.0
 29  67 1 0.60026 500.0
 31  57 1 0.66507 500.0
 31  59 1 0.51468 500.0
 31  61 1 0.3695 500.0
 31  65 1 0.55983 500.0
 31  67 1 0.68342 500.0
 33  52 1 0.6748 500.0
 33  54 1 0.68936 500.0
 33  57 1 0.52096 500.0
 33  59 1 0.59369 500.0
 33  61 1 0.6694 500.0
 36  52 1 0.55037 500.0
 36  54 1 0.46753 500.0
 36  57 1 0.33191 500.0
 36  59 1 0.60697 500.0
 38  52 1 0.65271 500.0
 38  54 1 0.61675 500.0
 38  57 1 0.60457 500.0
 39  46 1 0.6387 500.0
 43 787 1 0.66718 500.0
 43 793 1 0.62863 500.0
 45 787 1 0.54209 500.0
 45 789 1 0.6597 500.0
 45 793 1 0.65495 500.0
 45 795 1 0.66917 500.0
 46 787 1 0.61304 500.0
 48 783 1 0.60755 500.0
 61 115 1 0.60546 500.0
 61 116 1 0.68924 500.0
 65 115 1 0.44815 500.0
 65 116 1 0.64277 500.0
 67 115 1 0.64809 500.0
 67 149 1 0.68591 500.0
 69 113 1 0.58675 500.0
 69 115 1 0.50035 500.0
 69 141 1 0.55551 500.0
 69 144 1 0.63822 500.0
 69 185 1 0.69242 500.0
 71 108 1 0.55439 500.0
 71 113 1 0.63783 500.0
 71 137 1 0.64864 500.0
 71 139 1 0.513 500.0
 71 141 1 0.36166 500.0
 71 144 1 0.606 500.0
 71 176 1 0.6682 500.0
 73 104 1 0.66812 500.0
 73 106 1 0.53576 500.0
 73 108 1 0.38488 500.0
 73 113 1 0.64218 500.0
 73 120 1 0.68342 500.0
 73 135 1 0.65498 500.0
 73 137 1 0.49751 500.0
 73 139 1 0.56216 500.0
 73 141 1 0.58249 500.0
 74 104 1 0.67899 500.0
 74 108 1 0.65999 500.0
 74 133 1 0.60034 500.0
 74 135 1 0.47197 500.0
 74 137 1 0.37173 500.0
 74 139 1 0.6429 500.0
 77  86 1 0.62357 500.0
 77 133 1 0.51711 500.0
 77 135 1 0.56652 500.0
 77 137 1 0.61487 500.0
 79 133 1 0.49202 500.0
 79 135 1 0.54851 500.0
 79 137 1 0.65216 500.0
 82 133 1 0.5282 500.0
101 108 1 0.66673 500.0
108 118 1 0.60327 500.0
108 120 1 0.54742 500.0
113 118 1 0.44867 500.0
113 120 1 0.48758 500.0
115 120 1 0.45915 500.0
115 122 1 0.58594 500.0
116 122 1 0.48882 500.0
116 124 1 0.60912 500.0
118 124 1 0.49762 500.0
118 126 1 0.61093 500.0
120 126 1 0.47609 500.0
120 129 1 0.59723 500.0
122 129 1 0.57336 500.0
126 133 1 0.67363 500.0
129 135 1 0.48256 500.0
129 468 1 0.61024 500.0
132 468 1 0.67995 500.0
135 466 1 0.69336 500.0
139 466 1 0.66161 500.0
149 160 1 0.63256 500.0
149 162 1 0.51248 500.0
149 164 1 0.54725 500.0
149 166 1 0.59225 500.0
151 159 1 0.45918 500.0
151 160 1 0.43335 500.0
151 162 1 0.52876 500.0
153 160 1 0.38391 500.0
153 162 1 0.56687 500.0
153 358 1 0.65463 500.0
155 358 1 0.46348 500.0
155 359 1 0.64384 500.0
159 247 1 0.6649 500.0
159 253 1 0.69813 500.0
162 168 1 0.68431 500.0
168 178 1 0.55619 500.0
174 180 1 0.60752 500.0
176 182 1 0.51603 500.0
176 185 1 0.63499 500.0
178 185 1 0.46643 500.0
178 187 1 0.61427 500.0
180 187 1 0.48842 500.0
180 193 1 0.59561 500.0
182 193 1 0.46182 500.0
182 197 1 0.6391 500.0
185 197 1 0.52772 500.0
187 201 1 0.52612 500.0
187 203 1 0.68964 500.0
193 203 1 0.61231 500.0
193 207 1 0.64478 500.0
197 207 1 0.53277 500.0
197 212 1 0.52797 500.0
197 214 1 0.67661 500.0
201 212 1 0.54119 500.0
201 214 1 0.54063 500.0
201 216 1 0.61738 500.0
203 214 1 0.52251 500.0
203 216 1 0.4565 500.0
203 218 1 0.50864 500.0
203 221 1 0.42841 500.0
203 223 1 0.62068 500.0
207 216 1 0.49491 500.0
207 218 1 0.41429 500.0
207 221 1 0.48093 500.0
212 218 1 0.58261 500.0
223 229 1 0.55554 500.0
223 231 1 0.64375 500.0
225 231 1 0.4882 500.0
225 290 1 0.67472 500.0
225 294 1 0.59434 500.0
225 296 1 0.58806 500.0
227 294 1 0.51129 500.0
227 296 1 0.58855 500.0
229 296 1 0.66968 500.0
229 298 1 0.62966 500.0
231 296 1 0.61659 500.0
231 298 1 0.537 500.0
231 300 1 0.56319 500.0
235 298 1 0.62743 500.0
235 300 1 0.46241 500.0
235 302 1 0.67963 500.0
237 300 1 0.48056 500.0
237 302 1 0.47259 500.0
237 304 1 0.48991 500.0
239 302 1 0.67986 500.0
239 304 1 0.47524 500.0
239 309 1 0.65448 500.0
241 304 1 0.47493 500.0
241 309 1 0.43719 500.0
241 311 1 0.49236 500.0
243 309 1 0.48122 500.0
243 311 1 0.41335 500.0
243 313 1 0.6611 500.0
245 309 1 0.59775 500.0
245 311 1 0.42894 500.0
245 313 1 0.47356 500.0
245 315 1 0.58229 500.0
247 253 1 0.52384 500.0
253 262 1 0.67554 500.0
255 262 1 0.50467 500.0
255 264 1 0.67791 500.0
257 264 1 0.5731 500.0
260 267 1 0.51174 500.0
260 269 1 0.6039 500.0
262 269 1 0.47267 500.0
262 272 1 0.59358 500.0
264 272 1 0.51192 500.0
264 274 1 0.62597 500.0
267 274 1 0.48202 500.0
267 276 1 0.60461 500.0
267 842 1 0.60482 500.0
269 276 1 0.50744 500.0
269 278 1 0.64332 500.0
272 278 1 0.5038 500.0
272 280 1 0.62597 500.0
274 280 1 0.46596 500.0
274 282 1 0.57002 500.0
276 282 1 0.4665 500.0
276 286 1 0.48781 500.0
276 288 1 0.61618 500.0
276 290 1 0.67606 500.0
278 286 1 0.54304 500.0
278 288 1 0.4893 500.0
278 290 1 0.50557 500.0
280 288 1 0.46076 500.0
280 290 1 0.3357 500.0
280 294 1 0.53906 500.0
280 296 1 0.57578 500.0
282 290 1 0.44784 500.0
282 294 1 0.46494 500.0
282 296 1 0.5085 500.0
282 823 1 0.69907 500.0
286 294 1 0.63523 500.0
296 823 1 0.62241 500.0
298 819 1 0.68341 500.0
298 821 1 0.55604 500.0
298 823 1 0.51371 500.0
300 819 1 0.52059 500.0
300 821 1 0.58417 500.0
300 823 1 0.6955 500.0
302 813 1 0.56758 500.0
302 819 1 0.40018 500.0
302 821 1 0.66285 500.0
313 319 1 0.60455 500.0
315 321 1 0.57104 500.0
315 775 1 0.57992 500.0
317 323 1 0.57119 500.0
317 347 1 0.6922 500.0
317 351 1 0.66185 500.0
317 775 1 0.69137 500.0
319 325 1 0.54601 500.0
321 327 1 0.56041 500.0
321 332 1 0.6854 500.0
321 773 1 0.61116 500.0
321 775 1 0.57298 500.0
321 783 1 0.69763 500.0
321 785 1 0.45834 500.0
321 786 1 0.68168 500.0
323 332 1 0.49832 500.0
323 334 1 0.61772 500.0
323 773 1 0.49418 500.0
323 775 1 0.61285 500.0
323 783 1 0.6913 500.0
323 785 1 0.56661 500.0
325 334 1 0.46715 500.0
325 336 1 0.54203 500.0
325 337 1 0.42193 500.0
325 340 1 0.65211 500.0
327 336 1 0.45543 500.0
327 337 1 0.44552 500.0
327 785 1 0.68653 500.0
332 337 1 0.65782 500.0
332 785 1 0.6661 500.0
340 373 1 0.63508 500.0
340 375 1 0.47194 500.0
340 380 1 0.56113 500.0
342 373 1 0.52676 500.0
342 375 1 0.49632 500.0
342 669 1 0.56453 500.0
342 671 1 0.58799 500.0
342 680 1 0.61567 500.0
344 369 1 0.67863 500.0
344 371 1 0.57403 500.0
344 373 1 0.36681 500.0
344 375 1 0.58972 500.0
344 669 1 0.59552 500.0
344 671 1 0.42932 500.0
344 680 1 0.51218 500.0
344 682 1 0.65673 500.0
344 684 1 0.69573 500.0
345 369 1 0.52417 500.0
345 371 1 0.59628 500.0
345 373 1 0.59385 500.0
345 671 1 0.54039 500.0
345 680 1 0.52258 500.0
345 682 1 0.46026 500.0
345 684 1 0.45868 500.0
347 363 1 0.67242 500.0
347 367 1 0.54001 500.0
347 369 1 0.35566 500.0
347 371 1 0.59892 500.0
347 682 1 0.64241 500.0
347 684 1 0.45597 500.0
349 363 1 0.54185 500.0
349 367 1 0.62004 500.0
349 369 1 0.62869 500.0
349 684 1 0.47895 500.0
349 686 1 0.49252 500.0
349 688 1 0.48323 500.0
351 359 1 0.68668 500.0
351 361 1 0.60534 500.0
351 363 1 0.41383 500.0
351 367 1 0.67026 500.0
351 688 1 0.47468 500.0
351 690 1 0.66985 500.0
353 359 1 0.60795 500.0
353 361 1 0.66452 500.0
353 363 1 0.66869 500.0
353 688 1 0.47068 500.0
353 690 1 0.45026 500.0
353 691 1 0.55189 500.0
353 692 1 0.53867 500.0
355 359 1 0.64354 500.0
355 413 1 0.64968 500.0
355 415 1 0.54156 500.0
355 690 1 0.52044 500.0
355 691 1 0.41728 500.0
355 692 1 0.52559 500.0
356 413 1 0.50924 500.0
356 415 1 0.43205 500.0
356 416 1 0.52983 500.0
356 691 1 0.6789 500.0
358 411 1 0.69011 500.0
358 413 1 0.55196 500.0
358 415 1 0.65819 500.0
358 416 1 0.65336 500.0
359 407 1 0.52025 500.0
359 409 1 0.66097 500.0
359 411 1 0.67787 500.0
359 413 1 0.63144 500.0
361 402 1 0.65831 500.0
361 404 1 0.51258 500.0
361 407 1 0.35986 500.0
361 409 1 0.63534 500.0
361 411 1 0.66569 500.0
363 402 1 0.54097 500.0
363 404 1 0.62766 500.0
363 407 1 0.66539 500.0
367 400 1 0.54837 500.0
367 402 1 0.42567 500.0
367 633 1 0.68733 500.0
367 635 1 0.67684 500.0
367 644 1 0.69217 500.0
369 400 1 0.66489 500.0
371 388 1 0.62133 500.0
373 382 1 0.6096 500.0
373 383 1 0.66578 500.0
375 383 1 0.57963 500.0
390 398 1 0.55355 500.0
390 400 1 0.58669 500.0
392 400 1 0.60082 500.0
394 650 1 0.65108 500.0
398 642 1 0.67305 500.0
398 644 1 0.48116 500.0
398 650 1 0.58673 500.0
400 644 1 0.6005 500.0
411 419 1 0.57759 500.0
411 597 1 0.67629 500.0
413 419 1 0.45483 500.0
413 421 1 0.59578 500.0
415 421 1 0.49115 500.0
415 423 1 0.62052 500.0
415 691 1 0.67102 500.0
415 692 1 0.62836 500.0
416 423 1 0.46291 500.0
416 425 1 0.60485 500.0
419 425 1 0.48061 500.0
419 427 1 0.57952 500.0
421 427 1 0.4981 500.0
421 432 1 0.65056 500.0
421 589 1 0.60857 500.0
421 591 1 0.69833 500.0
423 432 1 0.58374 500.0
423 479 1 0.58579 500.0
423 481 1 0.58171 500.0
425 434 1 0.59554 500.0
427 436 1 0.53892 500.0
427 439 1 0.6836 500.0
432 439 1 0.50996 500.0
432 441 1 0.62836 500.0
432 589 1 0.69738 500.0
434 441 1 0.49949 500.0
434 443 1 0.69848 500.0
434 451 1 0.67148 500.0
434 456 1 0.62287 500.0
434 458 1 0.64208 500.0
436 443 1 0.63814 500.0
439 445 1 0.61592 500.0
441 447 1 0.53962 500.0
441 450 1 0.54793 500.0
441 451 1 0.41203 500.0
441 456 1 0.66148 500.0
443 450 1 0.46236 500.0
443 451 1 0.42643 500.0
445 451 1 0.66888 500.0
458 470 1 0.53519 500.0
458 472 1 0.60561 500.0
462 470 1 0.64199 500.0
462 472 1 0.67422 500.0
464 470 1 0.49244 500.0
464 472 1 0.54993 500.0
466 472 1 0.47474 500.0
466 475 1 0.64682 500.0
468 475 1 0.49374 500.0
468 477 1 0.64489 500.0
470 477 1 0.47839 500.0
470 479 1 0.64794 500.0
472 479 1 0.51582 500.0
472 481 1 0.6913 500.0
475 481 1 0.53058 500.0
475 484 1 0.65445 500.0
477 484 1 0.48919 500.0
477 486 1 0.62351 500.0
479 486 1 0.53029 500.0
479 488 1 0.63692 500.0
481 488 1 0.50286 500.0
481 491 1 0.666 500.0
484 491 1 0.56482 500.0
484 493 1 0.66623 500.0
486 493 1 0.52532 500.0
486 496 1 0.61624 500.0
488 496 1 0.50783 500.0
488 498 1 0.49809 500.0
491 498 1 0.58709 500.0
496 579 1 0.66877 500.0
498 579 1 0.47305 500.0
498 582 1 0.68835 500.0
498 703 1 0.68623 500.0
500 579 1 0.45462 500.0
500 582 1 0.47224 500.0
500 591 1 0.66468 500.0
500 698 1 0.68367 500.0
500 703 1 0.52779 500.0
500 705 1 0.68303 500.0
505 582 1 0.55336 500.0
505 591 1 0.65435 500.0
505 698 1 0.69781 500.0
505 703 1 0.49886 500.0
505 705 1 0.46282 500.0
507 513 1 0.58704 500.0
507 582 1 0.59406 500.0
507 593 1 0.67227 500.0
507 705 1 0.6366 500.0
509 712 1 0.6352 500.0
511 519 1 0.53225 500.0
511 521 1 0.60169 500.0
513 521 1 0.45884 500.0
513 523 1 0.61628 500.0
517 523 1 0.52312 500.0
519 525 1 0.58843 500.0
521 527 1 0.46799 500.0
521 529 1 0.66534 500.0
523 529 1 0.52943 500.0
525 531 1 0.56949 500.0
527 533 1 0.4604 500.0
533 539 1 0.59641 500.0
533 541 1 0.64212 500.0
535 541 1 0.61916 500.0
535 543 1 0.58825 500.0
537 543 1 0.44514 500.0
541 572 1 0.61953 500.0
541 574 1 0.50296 500.0
541 575 1 0.6929 500.0
543 570 1 0.67376 500.0
543 572 1 0.5513 500.0
543 574 1 0.55777 500.0
545 568 1 0.6335 500.0
545 570 1 0.50023 500.0
545 572 1 0.47309 500.0
545 574 1 0.66656 500.0
548 568 1 0.55027 500.0
548 570 1 0.6303 500.0
548 572 1 0.68226 500.0
550 564 1 0.61716 500.0
550 566 1 0.50188 500.0
550 568 1 0.35681 500.0
550 570 1 0.6317 500.0
555 563 1 0.68602 500.0
555 564 1 0.51315 500.0
555 566 1 0.58235 500.0
555 568 1 0.62067 500.0
557 563 1 0.45312 500.0
557 564 1 0.42012 500.0
557 566 1 0.65293 500.0
572 577 1 0.605 500.0
572 579 1 0.65321 500.0
574 579 1 0.54849 500.0
575 582 1 0.53616 500.0
575 586 1 0.60366 500.0
577 586 1 0.49132 500.0
577 589 1 0.60159 500.0
579 589 1 0.62641 500.0
582 591 1 0.50561 500.0
582 593 1 0.62554 500.0
586 593 1 0.51796 500.0
586 595 1 0.69872 500.0
589 595 1 0.56718 500.0
591 597 1 0.60441 500.0
593 599 1 0.51881 500.0
593 603 1 0.49237 500.0
595 603 1 0.3431 500.0
595 605 1 0.56856 500.0
597 622 1 0.69982 500.0
597 624 1 0.55354 500.0
597 625 1 0.62792 500.0
599 622 1 0.58363 500.0
599 624 1 0.43851 500.0
599 625 1 0.6287 500.0
603 609 1 0.62646 500.0
603 622 1 0.66307 500.0
603 624 1 0.66999 500.0
605 613 1 0.53856 500.0
605 615 1 0.53843 500.0
605 616 1 0.47944 500.0
605 618 1 0.62804 500.0
605 620 1 0.52476 500.0
605 622 1 0.65659 500.0
607 615 1 0.54327 500.0
607 616 1 0.55697 500.0
622 631 1 0.6031 500.0
622 633 1 0.68995 500.0
624 631 1 0.4753 500.0
624 633 1 0.59452 500.0
625 633 1 0.49919 500.0
625 635 1 0.61367 500.0
627 635 1 0.51039 500.0
627 637 1 0.67453 500.0
627 722 1 0.67873 500.0
627 724 1 0.63749 500.0
631 637 1 0.49141 500.0
631 642 1 0.61858 500.0
633 642 1 0.45641 500.0
633 644 1 0.61166 500.0
635 644 1 0.50869 500.0
635 646 1 0.61247 500.0
637 646 1 0.4787 500.0
637 648 1 0.60508 500.0
642 648 1 0.55489 500.0
642 650 1 0.68167 500.0
644 650 1 0.55398 500.0
646 653 1 0.57371 500.0
648 655 1 0.66467 500.0
655 661 1 0.55534 500.0
663 671 1 0.51051 500.0
663 673 1 0.63582 500.0
666 673 1 0.51176 500.0
666 678 1 0.64327 500.0
669 678 1 0.45077 500.0
669 680 1 0.54887 500.0
671 680 1 0.41145 500.0
671 682 1 0.67048 500.0
673 682 1 0.66371 500.0
673 742 1 0.58514 500.0
673 745 1 0.5562 500.0
673 747 1 0.56664 500.0
678 742 1 0.5235 500.0
678 745 1 0.53134 500.0
678 747 1 0.46169 500.0
680 747 1 0.47216 500.0
680 750 1 0.61437 500.0
680 752 1 0.65626 500.0
682 747 1 0.48215 500.0
682 750 1 0.4264 500.0
682 752 1 0.42658 500.0
684 750 1 0.63977 500.0
684 752 1 0.44842 500.0
684 754 1 0.6959 500.0
686 694 1 0.64332 500.0
686 752 1 0.50239 500.0
686 754 1 0.52894 500.0
686 756 1 0.67824 500.0
686 762 1 0.63484 500.0
688 692 1 0.6251 500.0
688 694 1 0.55517 500.0
688 762 1 0.5459 500.0
688 765 1 0.57335 500.0
690 694 1 0.48772 500.0
690 696 1 0.68374 500.0
690 762 1 0.50051 500.0
690 765 1 0.38076 500.0
690 768 1 0.69355 500.0
691 696 1 0.56543 500.0
691 765 1 0.62031 500.0
692 698 1 0.65267 500.0
694 762 1 0.69027 500.0
698 706 1 0.66415 500.0
705 710 1 0.67611 500.0
706 712 1 0.50401 500.0
706 715 1 0.65694 500.0
708 715 1 0.49345 500.0
708 717 1 0.62872 500.0
708 750 1 0.6668 500.0
710 717 1 0.49604 500.0
710 719 1 0.65854 500.0
712 719 1 0.51449 500.0
712 722 1 0.62221 500.0
715 722 1 0.4778 500.0
715 724 1 0.57208 500.0
717 724 1 0.57655 500.0
719 726 1 0.58327 500.0
722 728 1 0.58023 500.0
724 730 1 0.59805 500.0
724 732 1 0.6509 500.0
726 732 1 0.49944 500.0
726 734 1 0.61102 500.0
726 736 1 0.68969 500.0
754 760 1 0.69105 500.0
754 762 1 0.66988 500.0
756 762 1 0.48741 500.0
760 768 1 0.66735 500.0
762 773 1 0.58915 500.0
768 777 1 0.50831 500.0
768 783 1 0.61833 500.0
773 783 1 0.5223 500.0
773 785 1 0.60249 500.0
775 785 1 0.51107 500.0
775 786 1 0.60305 500.0
777 786 1 0.47547 500.0
777 787 1 0.61661 500.0
783 787 1 0.50101 500.0
783 789 1 0.6689 500.0
785 789 1 0.5508 500.0
785 791 1 0.68768 500.0
786 791 1 0.50752 500.0
786 793 1 0.57673 500.0
787 793 1 0.41191 500.0
787 795 1 0.62355 500.0
789 795 1 0.47993 500.0
789 797 1 0.56088 500.0
791 797 1 0.43441 500.0
791 803 1 0.65876 500.0
797 803 1 0.58006 500.0
799 807 1 0.58937 500.0
801 809 1 0.58059 500.0
803 811 1 0.5788 500.0
807 813 1 0.59369 500.0
821 828 1 0.50572 500.0
821 830 1 0.67737 500.0
823 830 1 0.58655 500.0
826 835 1 0.51871 500.0
826 837 1 0.60458 500.0
828 837 1 0.45273 500.0
828 839 1 0.55962 500.0
828 841 1 0.67474 500.0
828 846 1 0.69908 500.0
830 839 1 0.42657 500.0
830 841 1 0.42296 500.0
830 842 1 0.62062 500.0
830 846 1 0.61416 500.0
835 841 1 0.46251 500.0
839 844 1 0.54498 500.0
839 846 1 0.54277 500.0
841 846 1 0.55742 500.0
842 848 1 0.66366 500.0
844 850 1 0.50367 500.0
844 854 1 0.61615 500.0
846 854 1 0.45539 500.0
846 857 1 0.59265 500.0
846 860 1 0.69513 500.0
848 857 1 0.48907 500.0
848 860 1 0.47036 500.0
848 862 1 0.61761 500.0
850 860 1 0.40592 500.0
850 862 1 0.52037 500.0

; Side chain bonds
  1   2 1 0.352 7500
  3   4 1 0.400 5000
  5   6 1 0.352 7500
  7   8 1 0.400 5000
 15  16 1 0.363 7500
 19  20 1 0.341 7500
 21  22 1 0.352 7500
 23  24 1 0.352 5000
 26  27 1 0.287 7500
 29  30 1 0.363 7500
 33  34 1 0.330 5000
 34  35 1 0.360 5000
 39  40 1 0.325 7500
 46  47 1 0.352 7500
 48  49 1 0.352 7500
 52  53 1 0.330 7500
 54  55 1 0.330 5000
 55  56 1 0.380 5000
 61  62 1 0.325 7500
 65  66 1 0.330 7500
 67  68 1 0.287 7500
 74  75 1 0.330 5000
 75  76 1 0.380 5000
 77  78 1 0.330 7500
 79  80 1 0.330 5000
 80  81 1 0.380 5000
 82  83 1 0.336 7500
 86  87 1 0.400 5000
 91  92 1 0.40 2500
 96  97 1 0.40 2500
 99 100 1 0.400 5000
101 102 1 0.330 5000
102 103 1 0.360 5000
104 105 1 0.352 7500
106 107 1 0.287 7500
108 109 1 0.325 5000
116 117 1 0.352 7500
118 119 1 0.400 5000
122 123 1 0.400 5000
124 125 1 0.287 7500
126 127 1 0.330 5000
127 128 1 0.360 5000
129 130 1 0.330 5000
130 131 1 0.380 5000
135 136 1 0.363 7500
139 140 1 0.363 7500
141 142 1 0.330 5000
142 143 1 0.360 5000
144 145 1 0.325 5000
149 150 1 0.330 7500
153 154 1 0.400 5000
155 156 1 0.336 7500
166 167 1 0.352 5000
168 169 1 0.315 5000
174 175 1 0.352 7500
176 177 1 0.352 7500
178 179 1 0.40 2500
180 181 1 0.400 5000
182 183 1 0.330 5000
183 184 1 0.360 5000
187 188 1 0.315 5000
193 194 1 0.336 7500
197 198 1 0.336 7500
203 204 1 0.325 7500
207 208 1 0.325 5000
212 213 1 0.352 5000
214 215 1 0.400 5000
216 217 1 0.363 7500
218 219 1 0.330 5000
219 220 1 0.380 5000
225 226 1 0.330 7500
227 228 1 0.400 5000
229 230 1 0.400 5000
231 232 1 0.336 7500
235 236 1 0.330 7500
239 240 1 0.363 7500
241 242 1 0.363 7500
245 246 1 0.400 5000
249 250 1 0.330 7500
251 252 1 0.363 7500
253 254 1 0.352 5000
255 256 1 0.330 7500
257 258 1 0.330 5000
258 259 1 0.360 5000
262 263 1 0.352 5000
264 265 1 0.330 5000
265 266 1 0.380 5000
267 268 1 0.400 5000
269 270 1 0.330 5000
270 271 1 0.360 5000
272 273 1 0.40 2500
276 277 1 0.400 5000
280 281 1 0.40 2500
282 283 1 0.325 7500
286 287 1 0.400 5000
290 291 1 0.325 7500
294 295 1 0.352 5000
298 299 1 0.330 7500
302 303 1 0.40 2500
304 305 1 0.325 5000
315 316 1 0.400 5000
321 322 1 0.363 7500
323 324 1 0.287 7500
325 326 1 0.363 7500
327 328 1 0.325 5000
334 335 1 0.287 7500
337 338 1 0.330 5000
338 339 1 0.380 5000
349 350 1 0.363 7500
351 352 1 0.352 7500
353 354 1 0.287 7500
356 357 1 0.352 7500
363 364 1 0.336 7500
367 368 1 0.352 5000
371 372 1 0.330 7500
375 376 1 0.325 5000
380 381 1 0.400 5000
383 384 1 0.325 5000
390 391 1 0.363 7500
392 393 1 0.330 7500
394 395 1 0.336 7500
402 403 1 0.40 2500
404 405 1 0.330 5000
405 406 1 0.380 5000
407 408 1 0.363 7500
409 410 1 0.352 7500
411 412 1 0.363 7500
416 417 1 0.330 5000
417 418 1 0.380 5000
419 420 1 0.352 7500
421 422 1 0.363 7500
425 426 1 0.352 7500
427 428 1 0.325 5000
432 433 1 0.363 7500
434 435 1 0.40 2500
436 437 1 0.330 5000
437 438 1 0.360 5000
441 442 1 0.363 7500
445 446 1 0.400 5000
447 448 1 0.330 5000
448 449 1 0.380 5000
451 452 1 0.325 5000
456 457 1 0.287 7500
458 459 1 0.325 7500
470 471 1 0.400 5000
472 473 1 0.330 5000
473 474 1 0.380 5000
475 476 1 0.400 5000
481 482 1 0.330 5000
482 483 1 0.380 5000
484 485 1 0.352 7500
488 489 1 0.330 5000
489 490 1 0.360 5000
491 492 1 0.400 5000
493 494 1 0.330 5000
494 495 1 0.360 5000
496 497 1 0.363 7500
498 499 1 0.341 7500
500 501 1 0.325 5000
509 510 1 0.363 7500
511 512 1 0.352 7500
513 514 1 0.325 7500
517 518 1 0.400 5000
519 520 1 0.352 5000
521 522 1 0.400 5000
523 524 1 0.40 2500
533 534 1 0.287 7500
535 536 1 0.287 7500
537 538 1 0.287 7500
539 540 1 0.287 7500
541 542 1 0.363 7500
543 544 1 0.400 5000
545 546 1 0.330 5000
546 547 1 0.360 5000
548 549 1 0.287 7500
550 551 1 0.325 5000
555 556 1 0.400 5000
557 558 1 0.363 7500
559 560 1 0.330 7500
561 562 1 0.352 7500
564 565 1 0.400 5000
575 576 1 0.352 5000
577 578 1 0.400 5000
579 580 1 0.330 5000
580 581 1 0.380 5000
582 583 1 0.325 7500
586 587 1 0.330 5000
587 588 1 0.380 5000
589 590 1 0.341 7500
591 592 1 0.330 7500
593 594 1 0.400 5000
597 598 1 0.363 7500
599 600 1 0.325 7500
603 604 1 0.400 5000
605 606 1 0.330 7500
607 608 1 0.287 7500
609 610 1 0.325 7500
616 617 1 0.40 2500
618 619 1 0.400 5000
620 621 1 0.287 7500
627 628 1 0.336 7500
631 632 1 0.400 5000
637 638 1 0.325 5000
642 643 1 0.352 5000
644 645 1 0.287 7500
648 649 1 0.40 2500
650 651 1 0.330 5000
651 652 1 0.360 5000
653 654 1 0.341 7500
655 656 1 0.352 7500
659 660 1 0.352 7500
663 664 1 0.330 5000
664 665 1 0.380 5000
666 667 1 0.330 5000
667 668 1 0.360 5000
669 670 1 0.352 7500
671 672 1 0.363 7500
673 674 1 0.325 5000
680 681 1 0.352 5000
682 683 1 0.352 5000
686 687 1 0.40 2500
688 689 1 0.287 7500
696 697 1 0.40 2500
698 699 1 0.325 5000
703 704 1 0.330 7500
710 711 1 0.352 7500
712 713 1 0.330 5000
713 714 1 0.380 5000
715 716 1 0.40 2500
717 718 1 0.400 5000
719 720 1 0.330 5000
720 721 1 0.360 5000
722 723 1 0.400 5000
730 731 1 0.363 7500
734 735 1 0.330 7500
736 737 1 0.287 7500
740 741 1 0.40 2500
742 743 1 0.330 5000
743 744 1 0.360 5000
747 748 1 0.330 5000
748 749 1 0.360 5000
756 757 1 0.330 7500
758 759 1 0.330 7500
760 761 1 0.400 5000
762 763 1 0.330 5000
763 764 1 0.380 5000
765 766 1 0.330 5000
766 767 1 0.360 5000
768 769 1 0.325 5000
773 774 1 0.287 7500
777 778 1 0.315 5000
787 788 1 0.287 7500
791 792 1 0.363 7500
795 796 1 0.287 7500
797 798 1 0.363 7500
799 800 1 0.287 7500
803 804 1 0.325 7500
807 808 1 0.400 5000
809 810 1 0.400 5000
811 812 1 0.40 2500
813 814 1 0.315 5000
823 824 1 0.330 5000
824 825 1 0.360 5000
826 827 1 0.400 5000
828 829 1 0.400 5000
830 831 1 0.325 5000
835 836 1 0.352 7500
837 838 1 0.400 5000
842 843 1 0.330 7500
844 845 1 0.287 7500
850 851 1 0.336 7500
854 855 1 0.330 5000
855 856 1 0.380 5000
857 858 1 0.330 5000
858 859 1 0.360 5000
860 861 1 0.341 7500
862 863 1 0.325 7500

#ifdef FLEXIBLE
; Side chain bonds
  9  10 1 0.305 1000000
 11  12 1 0.305 1000000
 13  14 1 0.270 1000000
 17  18 1 0.292 1000000
 31  32 1 0.292 1000000
 36  37 1 0.270 1000000
 40  41 1 0.340 1000000
 40  42 1 0.340 1000000
 41  42 1 0.290 1000000
 43  44 1 0.270 1000000
 50  51 1 0.270 1000000
 57  58 1 0.270 1000000
 59  60 1 0.292 1000000
 62  63 1 0.340 1000000
 62  64 1 0.340 1000000
 63  64 1 0.290 1000000
 69  70 1 0.341 1000000
 71  72 1 0.292 1000000
 83  84 1 0.320 1000000
 83  85 1 0.300 1000000
 84  85 1 0.270 1000000
 89  90 1 0.292 1000000
 93  94 1 0.292 1000000
109 110 1 0.300 1000000
109 111 1 0.300 1000000
110 112 1 0.285 1000000
111 112 1 0.285 1000000
110 111 1 0.300 1000000
113 114 1 0.292 1000000
120 121 1 0.270 1000000
133 134 1 0.341 1000000
137 138 1 0.305 1000000
145 146 1 0.300 1000000
145 147 1 0.300 1000000
146 148 1 0.285 1000000
147 148 1 0.285 1000000
146 147 1 0.300 1000000
151 152 1 0.341 1000000
156 157 1 0.320 1000000
156 158 1 0.300 1000000
157 158 1 0.270 1000000
160 161 1 0.341 1000000
162 163 1 0.341 1000000
164 165 1 0.305 1000000
169 170 1 0.335 1000000
170 173 1 0.412 1000000
172 173 1 0.293 1000000
169 172 1 0.404 1000000
170 172 1 0.470 1000000
185 186 1 0.341 1000000
188 189 1 0.335 1000000
189 192 1 0.412 1000000
191 192 1 0.293 1000000
188 191 1 0.404 1000000
189 191 1 0.470 1000000
194 195 1 0.320 1000000
194 196 1 0.300 1000000
195 196 1 0.270 1000000
198 199 1 0.320 1000000
198 200 1 0.300 1000000
199 200 1 0.270 1000000
201 202 1 0.305 1000000
204 205 1 0.340 1000000
204 206 1 0.340 1000000
205 206 1 0.290 1000000
208 209 1 0.300 1000000
208 210 1 0.300 1000000
209 211 1 0.285 1000000
210 211 1 0.285 1000000
209 210 1 0.300 1000000
221 222 1 0.292 1000000
223 224 1 0.270 1000000
232 233 1 0.320 1000000
232 234 1 0.300 1000000
233 234 1 0.270 1000000
237 238 1 0.305 1000000
243 244 1 0.305 1000000
247 248 1 0.270 1000000
260 261 1 0.270 1000000
274 275 1 0.305 1000000
278 279 1 0.341 1000000
283 284 1 0.340 1000000
283 285 1 0.340 1000000
284 285 1 0.290 1000000
288 289 1 0.305 1000000
291 292 1 0.340 1000000
291 293 1 0.340 1000000
292 293 1 0.290 1000000
296 297 1 0.292 1000000
300 301 1 0.270 1000000
305 306 1 0.300 1000000
305 307 1 0.300 1000000
306 308 1 0.285 1000000
307 308 1 0.285 1000000
306 307 1 0.300 1000000
309 310 1 0.292 1000000
311 312 1 0.270 1000000
313 314 1 0.341 1000000
317 318 1 0.270 1000000
319 320 1 0.292 1000000
328 329 1 0.300 1000000
328 330 1 0.300 1000000
329 331 1 0.285 1000000
330 331 1 0.285 1000000
329 330 1 0.300 1000000
332 333 1 0.270 1000000
340 341 1 0.305 1000000
342 343 1 0.305 1000000
345 346 1 0.341 1000000
347 348 1 0.292 1000000
359 360 1 0.292 1000000
361 362 1 0.305 1000000
364 365 1 0.320 1000000
364 366 1 0.300 1000000
365 366 1 0.270 1000000
369 370 1 0.292 1000000
373 374 1 0.341 1000000
376 377 1 0.300 1000000
376 378 1 0.300 1000000
377 379 1 0.285 1000000
378 379 1 0.285 1000000
377 378 1 0.300 1000000
384 385 1 0.300 1000000
384 386 1 0.300 1000000
385 387 1 0.285 1000000
386 387 1 0.285 1000000
385 386 1 0.300 1000000
388 389 1 0.270 1000000
395 396 1 0.320 1000000
395 397 1 0.300 1000000
396 397 1 0.270 1000000
398 399 1 0.270 1000000
400 401 1 0.341 1000000
413 414 1 0.270 1000000
423 424 1 0.305 1000000
428 429 1 0.300 1000000
428 430 1 0.300 1000000
429 431 1 0.285 1000000
430 431 1 0.285 1000000
429 430 1 0.300 1000000
439 440 1 0.341 1000000
443 444 1 0.305 1000000
452 453 1 0.300 1000000
452 454 1 0.300 1000000
453 455 1 0.285 1000000
454 455 1 0.285 1000000
453 454 1 0.300 1000000
459 460 1 0.340 1000000
459 461 1 0.340 1000000
460 461 1 0.290 1000000
462 463 1 0.292 1000000
464 465 1 0.305 1000000
466 467 1 0.305 1000000
468 469 1 0.270 1000000
477 478 1 0.341 1000000
479 480 1 0.292 1000000
486 487 1 0.341 1000000
501 502 1 0.300 1000000
501 503 1 0.300 1000000
502 504 1 0.285 1000000
503 504 1 0.285 1000000
502 503 1 0.300 1000000
505 506 1 0.292 1000000
507 508 1 0.270 1000000
514 515 1 0.340 1000000
514 516 1 0.340 1000000
515 516 1 0.290 1000000
525 526 1 0.270 1000000
527 528 1 0.305 1000000
529 530 1 0.270 1000000
531 532 1 0.270 1000000
551 552 1 0.300 1000000
551 553 1 0.300 1000000
552 554 1 0.285 1000000
553 554 1 0.285 1000000
552 553 1 0.300 1000000
566 567 1 0.292 1000000
568 569 1 0.341 1000000
570 571 1 0.305 1000000
572 573 1 0.341 1000000
583 584 1 0.340 1000000
583 585 1 0.340 1000000
584 585 1 0.290 1000000
595 596 1 0.305 1000000
600 601 1 0.340 1000000
600 602 1 0.340 1000000
601 602 1 0.290 1000000
610 611 1 0.340 1000000
610 612 1 0.340 1000000
611 612 1 0.290 1000000
613 614 1 0.341 1000000
622 623 1 0.270 1000000
625 626 1 0.341 1000000
628 629 1 0.320 1000000
628 630 1 0.300 1000000
629 630 1 0.270 1000000
633 634 1 0.305 1000000
635 636 1 0.305 1000000
638 639 1 0.300 1000000
638 640 1 0.300 1000000
639 641 1 0.285 1000000
640 641 1 0.285 1000000
639 640 1 0.300 1000000
646 647 1 0.341 1000000
657 658 1 0.341 1000000
661 662 1 0.341 1000000
674 675 1 0.300 1000000
674 676 1 0.300 1000000
675 677 1 0.285 1000000
676 677 1 0.285 1000000
675 676 1 0.300 1000000
678 679 1 0.270 1000000
684 685 1 0.292 1000000
692 693 1 0.305 1000000
694 695 1 0.305 1000000
699 700 1 0.300 1000000
699 701 1 0.300 1000000
700 702 1 0.285 1000000
701 702 1 0.285 1000000
700 701 1 0.300 1000000
706 707 1 0.341 1000000
708 709 1 0.270 1000000
724 725 1 0.341 1000000
726 727 1 0.305 1000000
728 729 1 0.270 1000000
732 733 1 0.270 1000000
738 739 1 0.305 1000000
745 746 1 0.341 1000000
750 751 1 0.341 1000000
752 753 1 0.341 1000000
754 755 1 0.270 1000000
769 770 1 0.300 1000000
769 771 1 0.300 1000000
770 772 1 0.285 1000000
771 772 1 0.285 1000000
770 771 1 0.300 1000000
775 776 1 0.292 1000000
778 779 1 0.335 1000000
779 782 1 0.412 1000000
781 782 1 0.293 1000000
778 781 1 0.404 1000000
779 781 1 0.470 1000000
783 784 1 0.341 1000000
789 790 1 0.341 1000000
793 794 1 0.270 1000000
801 802 1 0.305 1000000
804 805 1 0.340 1000000
804 806 1 0.340 1000000
805 806 1 0.290 1000000
814 815 1 0.335 1000000
815 818 1 0.412 1000000
817 818 1 0.293 1000000
814 817 1 0.404 1000000
815 817 1 0.470 1000000
819 820 1 0.341 1000000
821 822 1 0.305 1000000
831 832 1 0.300 1000000
831 833 1 0.300 1000000
832 834 1 0.285 1000000
833 834 1 0.285 1000000
832 833 1 0.300 1000000
839 840 1 0.270 1000000
846 847 1 0.341 1000000
848 849 1 0.292 1000000
851 852 1 0.320 1000000
851 853 1 0.300 1000000
852 853 1 0.270 1000000
863 864 1 0.340 1000000
863 865 1 0.340 1000000
864 865 1 0.290 1000000
#endif
#ifndef FLEXIBLE
[ constraints ]
872   873   1   0.239   ;   Adenosine   SC1-SC2
872   875   1   0.163   ;   Adenosine   SC1-SC4
873   874   1   0.272   ;   Adenosine   SC2-SC3
874   875   1   0.305   ;   Adenosine   SC3-SC4
; Side chain bonds
  9  10 1 0.305
 11  12 1 0.305
 13  14 1 0.270
 17  18 1 0.292
 31  32 1 0.292
 36  37 1 0.270
 40  41 1 0.340
 40  42 1 0.340
 41  42 1 0.290
 43  44 1 0.270
 50  51 1 0.270
 57  58 1 0.270
 59  60 1 0.292
 62  63 1 0.340
 62  64 1 0.340
 63  64 1 0.290
 69  70 1 0.341
 71  72 1 0.292
 83  84 1 0.320
 83  85 1 0.300
 84  85 1 0.270
 89  90 1 0.292
 93  94 1 0.292
109 110 1 0.300
109 111 1 0.300
110 112 1 0.285
111 112 1 0.285
110 111 1 0.300
113 114 1 0.292
120 121 1 0.270
133 134 1 0.341
137 138 1 0.305
145 146 1 0.300
145 147 1 0.300
146 148 1 0.285
147 148 1 0.285
146 147 1 0.300
151 152 1 0.341
156 157 1 0.320
156 158 1 0.300
157 158 1 0.270
160 161 1 0.341
162 163 1 0.341
164 165 1 0.305
169 170 1 0.335
170 173 1 0.412
172 173 1 0.293
169 172 1 0.404
170 172 1 0.470
185 186 1 0.341
188 189 1 0.335
189 192 1 0.412
191 192 1 0.293
188 191 1 0.404
189 191 1 0.470
194 195 1 0.320
194 196 1 0.300
195 196 1 0.270
198 199 1 0.320
198 200 1 0.300
199 200 1 0.270
201 202 1 0.305
204 205 1 0.340
204 206 1 0.340
205 206 1 0.290
208 209 1 0.300
208 210 1 0.300
209 211 1 0.285
210 211 1 0.285
209 210 1 0.300
221 222 1 0.292
223 224 1 0.270
232 233 1 0.320
232 234 1 0.300
233 234 1 0.270
237 238 1 0.305
243 244 1 0.305
247 248 1 0.270
260 261 1 0.270
274 275 1 0.305
278 279 1 0.341
283 284 1 0.340
283 285 1 0.340
284 285 1 0.290
288 289 1 0.305
291 292 1 0.340
291 293 1 0.340
292 293 1 0.290
296 297 1 0.292
300 301 1 0.270
305 306 1 0.300
305 307 1 0.300
306 308 1 0.285
307 308 1 0.285
306 307 1 0.300
309 310 1 0.292
311 312 1 0.270
313 314 1 0.341
317 318 1 0.270
319 320 1 0.292
328 329 1 0.300
328 330 1 0.300
329 331 1 0.285
330 331 1 0.285
329 330 1 0.300
332 333 1 0.270
340 341 1 0.305
342 343 1 0.305
345 346 1 0.341
347 348 1 0.292
359 360 1 0.292
361 362 1 0.305
364 365 1 0.320
364 366 1 0.300
365 366 1 0.270
369 370 1 0.292
373 374 1 0.341
376 377 1 0.300
376 378 1 0.300
377 379 1 0.285
378 379 1 0.285
377 378 1 0.300
384 385 1 0.300
384 386 1 0.300
385 387 1 0.285
386 387 1 0.285
385 386 1 0.300
388 389 1 0.270
395 396 1 0.320
395 397 1 0.300
396 397 1 0.270
398 399 1 0.270
400 401 1 0.341
413 414 1 0.270
423 424 1 0.305
428 429 1 0.300
428 430 1 0.300
429 431 1 0.285
430 431 1 0.285
429 430 1 0.300
439 440 1 0.341
443 444 1 0.305
452 453 1 0.300
452 454 1 0.300
453 455 1 0.285
454 455 1 0.285
453 454 1 0.300
459 460 1 0.340
459 461 1 0.340
460 461 1 0.290
462 463 1 0.292
464 465 1 0.305
466 467 1 0.305
468 469 1 0.270
477 478 1 0.341
479 480 1 0.292
486 487 1 0.341
501 502 1 0.300
501 503 1 0.300
502 504 1 0.285
503 504 1 0.285
502 503 1 0.300
505 506 1 0.292
507 508 1 0.270
514 515 1 0.340
514 516 1 0.340
515 516 1 0.290
525 526 1 0.270
527 528 1 0.305
529 530 1 0.270
531 532 1 0.270
551 552 1 0.300
551 553 1 0.300
552 554 1 0.285
553 554 1 0.285
552 553 1 0.300
566 567 1 0.292
568 569 1 0.341
570 571 1 0.305
572 573 1 0.341
583 584 1 0.340
583 585 1 0.340
584 585 1 0.290
595 596 1 0.305
600 601 1 0.340
600 602 1 0.340
601 602 1 0.290
610 611 1 0.340
610 612 1 0.340
611 612 1 0.290
613 614 1 0.341
622 623 1 0.270
625 626 1 0.341
628 629 1 0.320
628 630 1 0.300
629 630 1 0.270
633 634 1 0.305
635 636 1 0.305
638 639 1 0.300
638 640 1 0.300
639 641 1 0.285
640 641 1 0.285
639 640 1 0.300
646 647 1 0.341
657 658 1 0.341
661 662 1 0.341
674 675 1 0.300
674 676 1 0.300
675 677 1 0.285
676 677 1 0.285
675 676 1 0.300
678 679 1 0.270
684 685 1 0.292
692 693 1 0.305
694 695 1 0.305
699 700 1 0.300
699 701 1 0.300
700 702 1 0.285
701 702 1 0.285
700 701 1 0.300
706 707 1 0.341
708 709 1 0.270
724 725 1 0.341
726 727 1 0.305
728 729 1 0.270
732 733 1 0.270
738 739 1 0.305
745 746 1 0.341
750 751 1 0.341
752 753 1 0.341
754 755 1 0.270
769 770 1 0.300
769 771 1 0.300
770 772 1 0.285
771 772 1 0.285
770 771 1 0.300
775 776 1 0.292
778 779 1 0.335
779 782 1 0.412
781 782 1 0.293
778 781 1 0.404
779 781 1 0.470
783 784 1 0.341
789 790 1 0.341
793 794 1 0.270
801 802 1 0.305
804 805 1 0.340
804 806 1 0.340
805 806 1 0.290
814 815 1 0.335
815 818 1 0.412
817 818 1 0.293
814 817 1 0.404
815 817 1 0.470
819 820 1 0.341
821 822 1 0.305
831 832 1 0.300
831 833 1 0.300
832 834 1 0.285
833 834 1 0.285
832 833 1 0.300
839 840 1 0.270
846 847 1 0.341
848 849 1 0.292
851 852 1 0.320
851 853 1 0.300
852 853 1 0.270
863 864 1 0.340
863 865 1 0.340
864 865 1 0.290
#endif

[ angles ]
; BBB angles
868   869   870   10   114.5   25   ;   ATP(PB)-ATP(PA)-ATP(RB1)
869   870   871   10   80   10   ;   ATP(PA)-ATP(RB1)-ATP(RB2)
870   871   872   2   75   300   ;   ATP(RB1)-ATP(RB2)-ATP(SC1)
871   872   873   2   120   180   ;   ATP(RB2)-ATP(SC1)-ATP(SC2)
871   872   875   2   127.6   185   ;   ATP(RB2)-ATP(SC1)-ATP(SC4)
872   873   874   2   84.5   100   ;   Adenosine   SC1-SC2-SC3
872   875   874   2   89.5   100   ;   Adenosine   SC1-SC4-SC3
873   872   875   2   114   100   ;   Adenosine   SC2-SC1-SC4
873   874   875   2   72   100   ;   Adenosine   SC2-SC3-SC4
  1   3   5 10 127 20
  3   5   7 10 127 20
  5   7   9 10 127 20
  7   9  11 10 127 20
  9  11  13 10 127 20
 11  13  15 10 127 20
 13  15  17 10 127 20
 15  17  19 10 127 20
 17  19  21 10 127 20
 19  21  23 10 127 20
 21  23  25 10 127 20
 23  25  26 10 127 20
 25  26  28 10 127 20
 26  28  29 10 127 20
 28  29  31 10 127 20
 29  31  33 10 127 20
 31  33  36 10 127 20
 33  36  38 10 127 20
 36  38  39 10 127 20
 38  39  43 10 127 20
 39  43  45 10 127 20
 43  45  46 10 127 20
 45  46  48 10 127 20
 46  48  50 10 127 20
 48  50  52 10 127 20
 50  52  54 10 127 20
 52  54  57 10 127 20
 54  57  59 10 127 20
 57  59  61 10 127 20
 59  61  65 10 127 20
 61  65  67 10 127 20
 65  67  69 10 127 20
 67  69  71 10 127 20
 69  71  73 10 127 20
 71  73  74 10 127 20
 73  74  77 10 127 20
 74  77  79 10 127 20
 77  79  82 10 127 20
 79  82  86 10 127 20
 82  86  88 10 127 20
 86  88  89 10 127 20
 88  89  91 10 127 20
 89  91  93 10 127 20
 91  93  95 10 127 20
 93  95  96 10 127 20
 95  96  98 10 127 20
 96  98  99 10 127 20
 98  99 101 10 127 20
 99 101 104 10 127 20
101 104 106 10 127 20
104 106 108 10 127 20
106 108 113 10 127 20
108 113 115 10 127 20
113 115 116 10 127 20
115 116 118 10 127 20
116 118 120 10 127 20
118 120 122 10 127 20
120 122 124 10 127 20
122 124 126 10 127 20
124 126 129 10 127 20
126 129 132 10 127 20
129 132 133 10 127 20
132 133 135 10 127 20
133 135 137 10 127 20
135 137 139 10 127 20
137 139 141 10 127 20
139 141 144 10 127 20
141 144 149 10 127 20
144 149 151 10 127 20
149 151 153 10 127 20
151 153 155 10 127 20
153 155 159 10 127 20
155 159 160 10 127 20
159 160 162 10 127 20
160 162 164 10 127 20
162 164 166 10 127 20
164 166 168 10 127 20
166 168 174 10 127 20
168 174 176 10 127 20
174 176 178 10 127 20
176 178 180 10 127 20
178 180 182 10 127 20
180 182 185 10 127 20
182 185 187 10 127 20
185 187 193 10 127 20
187 193 197 10 127 20
193 197 201 10 127 20
197 201 203 10 127 20
201 203 207 10 127 20
203 207 212 10 127 20
207 212 214 10 127 20
212 214 216 10 127 20
214 216 218 10 127 20
216 218 221 10 127 20
218 221 223 10 127 20
221 223 225 10 127 20
223 225 227 10 127 20
225 227 229 10 127 20
227 229 231 10 127 20
229 231 235 10 127 20
231 235 237 10 127 20
235 237 239 10 127 20
237 239 241 10 127 20
239 241 243 10 127 20
241 243 245 10 127 20
243 245 247 10 127 20
245 247 249 10 127 20
247 249 251 10 127 20
249 251 253 10 127 20
251 253 255 10 127 20
253 255 257 10 127 20
255 257 260 10 127 20
257 260 262 10 127 20
260 262 264 10 127 20
262 264 267 10 127 20
264 267 269 10 127 20
267 269 272 10 127 20
269 272 274 10 127 20
272 274 276 10 127 20
274 276 278 10 127 20
276 278 280 10 127 20
278 280 282 10 127 20
280 282 286 10 127 20
282 286 288 10 127 20
286 288 290 10 127 20
288 290 294 10 127 20
290 294 296 10 127 20
294 296 298 10 127 20
296 298 300 10 127 20
298 300 302 10 127 20
300 302 304 10 127 20
302 304 309 10 127 20
304 309 311 10 127 20
309 311 313 10 127 20
311 313 315 10 127 20
313 315 317 10 127 20
315 317 319 10 127 20
317 319 321 10 127 20
319 321 323 10 127 20
321 323 325 10 127 20
323 325 327 10 127 20
325 327 332 10 127 20
327 332 334 10 127 20
332 334 336 10 127 20
334 336 337 10 127 20
336 337 340 10 127 20
337 340 342 10 127 20
340 342 344 10 127 20
342 344 345 10 127 20
344 345 347 10 127 20
345 347 349 10 127 20
347 349 351 10 127 20
349 351 353 10 127 20
351 353 355 10 127 20
353 355 356 10 127 20
355 356 358 10 127 20
356 358 359 10 127 20
358 359 361 10 127 20
359 361 363 10 127 20
361 363 367 10 127 20
363 367 369 10 127 20
367 369 371 10 127 20
369 371 373 10 127 20
371 373 375 10 127 20
373 375 380 10 127 20
375 380 382 10 127 20
380 382 383 10 127 20
382 383 388 10 127 20
383 388 390 10 127 20
388 390 392 10 127 20
390 392 394 10 127 20
392 394 398 10 127 20
394 398 400 10 127 20
398 400 402 10 127 20
400 402 404 10 127 20
402 404 407 10 127 20
404 407 409 10 127 20
407 409 411 10 127 20
409 411 413 10 127 20
411 413 415 10 127 20
413 415 416 10 127 20
415 416 419 10 127 20
416 419 421 10 127 20
419 421 423 10 127 20
421 423 425 10 127 20
423 425 427 10 127 20
425 427 432 10 127 20
427 432 434 10 127 20
432 434 436 10 127 20
434 436 439 10 127 20
436 439 441 10 127 20
439 441 443 10 127 20
441 443 445 10 127 20
443 445 447 10 127 20
445 447 450 10 127 20
447 450 451 10 127 20
450 451 456 10 127 20
451 456 458 10 127 20
456 458 462 10 127 20
458 462 464 10 127 20
462 464 466 10 127 20
464 466 468 10 127 20
466 468 470 10 127 20
468 470 472 10 127 20
470 472 475 10 127 20
472 475 477 10 127 20
475 477 479 10 127 20
477 479 481 10 127 20
479 481 484 10 127 20
481 484 486 10 127 20
484 486 488 10 127 20
486 488 491 10 127 20
488 491 493 10 127 20
491 493 496 10 127 20
493 496 498 10 127 20
496 498 500 10 127 20
498 500 505 10 127 20
500 505 507 10 127 20
505 507 509 10 127 20
507 509 511 10 127 20
509 511 513 10 127 20
511 513 517 10 127 20
513 517 519 10 127 20
517 519 521 10 127 20
519 521 523 10 127 20
521 523 525 10 127 20
523 525 527 10 127 20
525 527 529 10 127 20
527 529 531 10 127 20
529 531 533 10 127 20
531 533 535 10 127 20
533 535 537 10 127 20
535 537 539 10 127 20
537 539 541 10 127 20
539 541 543 10 127 20
541 543 545 10 127 20
543 545 548 10 127 20
545 548 550 10 127 20
548 550 555 10 127 20
550 555 557 10 127 20
555 557 559 10 127 20
557 559 561 10 127 20
559 561 563 10 127 20
561 563 564 10 127 20
563 564 566 10 127 20
564 566 568 10 127 20
566 568 570 10 127 20
568 570 572 10 127 20
570 572 574 10 127 20
572 574 575 10 127 20
574 575 577 10 127 20
575 577 579 10 127 20
577 579 582 10 127 20
579 582 586 10 127 20
582 586 589 10 127 20
586 589 591 10 127 20
589 591 593 10 127 20
591 593 595 10 127 20
593 595 597 10 127 20
595 597 599 10 127 20
597 599 603 10 127 20
599 603 605 10 127 20
603 605 607 10 127 20
605 607 609 10 127 20
607 609 613 10 127 20
609 613 615 10 127 20
613 615 616 10 127 20
615 616 618 10 127 20
616 618 620 10 127 20
618 620 622 10 127 20
620 622 624 10 127 20
622 624 625 10 127 20
624 625 627 10 127 20
625 627 631 10 127 20
627 631 633 10 127 20
631 633 635 10 127 20
633 635 637 10 127 20
635 637 642 10 127 20
637 642 644 10 127 20
642 644 646 10 127 20
644 646 648 10 127 20
646 648 650 10 127 20
648 650 653 10 127 20
650 653 655 10 127 20
653 655 657 10 127 20
655 657 659 10 127 20
657 659 661 10 127 20
659 661 663 10 127 20
661 663 666 10 127 20
663 666 669 10 127 20
666 669 671 10 127 20
669 671 673 10 127 20
671 673 678 10 127 20
673 678 680 10 127 20
678 680 682 10 127 20
680 682 684 10 127 20
682 684 686 10 127 20
684 686 688 10 127 20
686 688 690 10 127 20
688 690 691 10 127 20
690 691 692 10 127 20
691 692 694 10 127 20
692 694 696 10 127 20
694 696 698 10 127 20
696 698 703 10 127 20
698 703 705 10 127 20
703 705 706 10 127 20
705 706 708 10 127 20
706 708 710 10 127 20
708 710 712 10 127 20
710 712 715 10 127 20
712 715 717 10 127 20
715 717 719 10 127 20
717 719 722 10 127 20
719 722 724 10 127 20
722 724 726 10 127 20
724 726 728 10 127 20
726 728 730 10 127 20
728 730 732 10 127 20
730 732 734 10 127 20
732 734 736 10 127 20
734 736 738 10 127 20
736 738 740 10 127 20
738 740 742 10 127 20
740 742 745 10 127 20
742 745 747 10 127 20
745 747 750 10 127 20
747 750 752 10 127 20
750 752 754 10 127 20
752 754 756 10 127 20
754 756 758 10 127 20
756 758 760 10 127 20
758 760 762 10 127 20
760 762 765 10 127 20
762 765 768 10 127 20
765 768 773 10 127 20
768 773 775 10 127 20
773 775 777 10 127 20
775 777 783 10 127 20
777 783 785 10 127 20
783 785 786 10 127 20
785 786 787 10 127 20
786 787 789 10 127 20
787 789 791 10 127 20
789 791 793 10 127 20
791 793 795 10 127 20
793 795 797 10 127 20
795 797 799 10 127 20
797 799 801 10 127 20
799 801 803 10 127 20
801 803 807 10 127 20
803 807 809 10 127 20
807 809 811 10 127 20
809 811 813 10 127 20
811 813 819 10 127 20
813 819 821 10 127 20
819 821 823 10 127 20
821 823 826 10 127 20
823 826 828 10 127 20
826 828 830 10 127 20
828 830 835 10 127 20
830 835 837 10 127 20
835 837 839 10 127 20
837 839 841 10 127 20
839 841 842 10 127 20
841 842 844 10 127 20
842 844 846 10 127 20
844 846 848 10 127 20
846 848 850 10 127 20
848 850 854 10 127 20
850 854 857 10 127 20
854 857 860 10 127 20
857 860 862 10 127 20

; BBS angles regular martini
  1   3   4 2 100 25
  3   5   6 2 100 25
  5   7   8 2 100 25
  7   9  10 2 100 25
  9  11  12 2 100 25
 11  13  14 2 100 25
 13  15  16 2 100 25
 15  17  18 2 100 25
 17  19  20 2 100 25
 19  21  22 2 100 25
 21  23  24 2 100 25
 25  26  27 2 100 25
 28  29  30 2 100 25
 29  31  32 2 100 25
 31  33  34 2 100 25
 33  36  37 2 100 25
 38  39  40 2 100 25
 39  43  44 2 100 25
 45  46  47 2 100 25
 46  48  49 2 100 25
 48  50  51 2 100 25
 50  52  53 2 100 25
 52  54  55 2 100 25
 54  57  58 2 100 25
 57  59  60 2 100 25
 59  61  62 2 100 25
 61  65  66 2 100 25
 65  67  68 2 100 25
 67  69  70 2 100 25
 69  71  72 2 100 25
 73  74  75 2 100 25
 74  77  78 2 100 25
 77  79  80 2 100 25
 79  82  83 2 100 25
 82  86  87 2 100 25
 88  89  90 2 100 25
 89  91  92 2 100 25
 91  93  94 2 100 25
 95  96  97 2 100 25
 98  99 100 2 100 25
 99 101 102 2 100 25
101 104 105 2 100 25
104 106 107 2 100 25
106 108 109 2 100 25
108 113 114 2 100 25
115 116 117 2 100 25
116 118 119 2 100 25
118 120 121 2 100 25
120 122 123 2 100 25
122 124 125 2 100 25
124 126 127 2 100 25
126 129 130 2 100 25
132 133 134 2 100 25
133 135 136 2 100 25
135 137 138 2 100 25
137 139 140 2 100 25
139 141 142 2 100 25
141 144 145 2 100 25
144 149 150 2 100 25
149 151 152 2 100 25
151 153 154 2 100 25
153 155 156 2 100 25
159 160 161 2 100 25
160 162 163 2 100 25
162 164 165 2 100 25
164 166 167 2 100 25
166 168 169 2 100 25
168 174 175 2 100 25
174 176 177 2 100 25
176 178 179 2 100 25
178 180 181 2 100 25
180 182 183 2 100 25
182 185 186 2 100 25
185 187 188 2 100 25
187 193 194 2 100 25
193 197 198 2 100 25
197 201 202 2 100 25
201 203 204 2 100 25
203 207 208 2 100 25
207 212 213 2 100 25
212 214 215 2 100 25
214 216 217 2 100 25
216 218 219 2 100 25
218 221 222 2 100 25
221 223 224 2 100 25
223 225 226 2 100 25
225 227 228 2 100 25
227 229 230 2 100 25
229 231 232 2 100 25
231 235 236 2 100 25
235 237 238 2 100 25
237 239 240 2 100 25
239 241 242 2 100 25
241 243 244 2 100 25
243 245 246 2 100 25
245 247 248 2 100 25
247 249 250 2 100 25
249 251 252 2 100 25
251 253 254 2 100 25
253 255 256 2 100 25
255 257 258 2 100 25
257 260 261 2 100 25
260 262 263 2 100 25
262 264 265 2 100 25
264 267 268 2 100 25
267 269 270 2 100 25
269 272 273 2 100 25
272 274 275 2 100 25
274 276 277 2 100 25
276 278 279 2 100 25
278 280 281 2 100 25
280 282 283 2 100 25
282 286 287 2 100 25
286 288 289 2 100 25
288 290 291 2 100 25
290 294 295 2 100 25
294 296 297 2 100 25
296 298 299 2 100 25
298 300 301 2 100 25
300 302 303 2 100 25
302 304 305 2 100 25
304 309 310 2 100 25
309 311 312 2 100 25
311 313 314 2 100 25
313 315 316 2 100 25
315 317 318 2 100 25
317 319 320 2 100 25
319 321 322 2 100 25
321 323 324 2 100 25
323 325 326 2 100 25
325 327 328 2 100 25
327 332 333 2 100 25
332 334 335 2 100 25
336 337 338 2 100 25
337 340 341 2 100 25
340 342 343 2 100 25
344 345 346 2 100 25
345 347 348 2 100 25
347 349 350 2 100 25
349 351 352 2 100 25
351 353 354 2 100 25
355 356 357 2 100 25
358 359 360 2 100 25
359 361 362 2 100 25
361 363 364 2 100 25
363 367 368 2 100 25
367 369 370 2 100 25
369 371 372 2 100 25
371 373 374 2 100 25
373 375 376 2 100 25
375 380 381 2 100 25
382 383 384 2 100 25
383 388 389 2 100 25
388 390 391 2 100 25
390 392 393 2 100 25
392 394 395 2 100 25
394 398 399 2 100 25
398 400 401 2 100 25
400 402 403 2 100 25
402 404 405 2 100 25
404 407 408 2 100 25
407 409 410 2 100 25
409 411 412 2 100 25
411 413 414 2 100 25
415 416 417 2 100 25
416 419 420 2 100 25
419 421 422 2 100 25
421 423 424 2 100 25
423 425 426 2 100 25
425 427 428 2 100 25
427 432 433 2 100 25
432 434 435 2 100 25
434 436 437 2 100 25
436 439 440 2 100 25
439 441 442 2 100 25
441 443 444 2 100 25
443 445 446 2 100 25
445 447 448 2 100 25
450 451 452 2 100 25
451 456 457 2 100 25
456 458 459 2 100 25
458 462 463 2 100 25
462 464 465 2 100 25
464 466 467 2 100 25
466 468 469 2 100 25
468 470 471 2 100 25
470 472 473 2 100 25
472 475 476 2 100 25
475 477 478 2 100 25
477 479 480 2 100 25
479 481 482 2 100 25
481 484 485 2 100 25
484 486 487 2 100 25
486 488 489 2 100 25
488 491 492 2 100 25
491 493 494 2 100 25
493 496 497 2 100 25
496 498 499 2 100 25
498 500 501 2 100 25
500 505 506 2 100 25
505 507 508 2 100 25
507 509 510 2 100 25
509 511 512 2 100 25
511 513 514 2 100 25
513 517 518 2 100 25
517 519 520 2 100 25
519 521 522 2 100 25
521 523 524 2 100 25
523 525 526 2 100 25
525 527 528 2 100 25
527 529 530 2 100 25
529 531 532 2 100 25
531 533 534 2 100 25
533 535 536 2 100 25
535 537 538 2 100 25
537 539 540 2 100 25
539 541 542 2 100 25
541 543 544 2 100 25
543 545 546 2 100 25
545 548 549 2 100 25
548 550 551 2 100 25
550 555 556 2 100 25
555 557 558 2 100 25
557 559 560 2 100 25
559 561 562 2 100 25
563 564 565 2 100 25
564 566 567 2 100 25
566 568 569 2 100 25
568 570 571 2 100 25
570 572 573 2 100 25
574 575 576 2 100 25
575 577 578 2 100 25
577 579 580 2 100 25
579 582 583 2 100 25
582 586 587 2 100 25
586 589 590 2 100 25
589 591 592 2 100 25
591 593 594 2 100 25
593 595 596 2 100 25
595 597 598 2 100 25
597 599 600 2 100 25
599 603 604 2 100 25
603 605 606 2 100 25
605 607 608 2 100 25
607 609 610 2 100 25
609 613 614 2 100 25
615 616 617 2 100 25
616 618 619 2 100 25
618 620 621 2 100 25
620 622 623 2 100 25
624 625 626 2 100 25
625 627 628 2 100 25
627 631 632 2 100 25
631 633 634 2 100 25
633 635 636 2 100 25
635 637 638 2 100 25
637 642 643 2 100 25
642 644 645 2 100 25
644 646 647 2 100 25
646 648 649 2 100 25
648 650 651 2 100 25
650 653 654 2 100 25
653 655 656 2 100 25
655 657 658 2 100 25
657 659 660 2 100 25
659 661 662 2 100 25
661 663 664 2 100 25
663 666 667 2 100 25
666 669 670 2 100 25
669 671 672 2 100 25
671 673 674 2 100 25
673 678 679 2 100 25
678 680 681 2 100 25
680 682 683 2 100 25
682 684 685 2 100 25
684 686 687 2 100 25
686 688 689 2 100 25
691 692 693 2 100 25
692 694 695 2 100 25
694 696 697 2 100 25
696 698 699 2 100 25
698 703 704 2 100 25
705 706 707 2 100 25
706 708 709 2 100 25
708 710 711 2 100 25
710 712 713 2 100 25
712 715 716 2 100 25
715 717 718 2 100 25
717 719 720 2 100 25
719 722 723 2 100 25
722 724 725 2 100 25
724 726 727 2 100 25
726 728 729 2 100 25
728 730 731 2 100 25
730 732 733 2 100 25
732 734 735 2 100 25
734 736 737 2 100 25
736 738 739 2 100 25
738 740 741 2 100 25
740 742 743 2 100 25
742 745 746 2 100 25
745 747 748 2 100 25
747 750 751 2 100 25
750 752 753 2 100 25
752 754 755 2 100 25
754 756 757 2 100 25
756 758 759 2 100 25
758 760 761 2 100 25
760 762 763 2 100 25
762 765 766 2 100 25
765 768 769 2 100 25
768 773 774 2 100 25
773 775 776 2 100 25
775 777 778 2 100 25
777 783 784 2 100 25
786 787 788 2 100 25
787 789 790 2 100 25
789 791 792 2 100 25
791 793 794 2 100 25
793 795 796 2 100 25
795 797 798 2 100 25
797 799 800 2 100 25
799 801 802 2 100 25
801 803 804 2 100 25
803 807 808 2 100 25
807 809 810 2 100 25
809 811 812 2 100 25
811 813 814 2 100 25
813 819 820 2 100 25
819 821 822 2 100 25
821 823 824 2 100 25
823 826 827 2 100 25
826 828 829 2 100 25
828 830 831 2 100 25
830 835 836 2 100 25
835 837 838 2 100 25
837 839 840 2 100 25
841 842 843 2 100 25
842 844 845 2 100 25
844 846 847 2 100 25
846 848 849 2 100 25
848 850 851 2 100 25
850 854 855 2 100 25
854 857 858 2 100 25
857 860 861 2 100 25
860 862 863 2 100 25

; First SBB regular martini
  2   1   3 2 100 25

; Side chain angles
 33  34  35 2 180.000 25.0
 39  40  41 2 120.000 50.0
 39  40  42 2 120.000 50.0
 54  55  56 2 180.000 25.0
 61  62  63 2 120.000 50.0
 61  62  64 2 120.000 50.0
 74  75  76 2 180.000 25.0
 79  80  81 2 180.000 25.0
 82  83  84 2 120.000 50.0
 82  83  85 2 120.000 50.0
101 102 103 2 180.000 25.0
108 109 110 2 120.000 60.0
108 109 111 2 120.000 60.0
126 127 128 2 180.000 25.0
129 130 131 2 180.000 25.0
141 142 143 2 180.000 25.0
144 145 146 2 120.000 60.0
144 145 147 2 120.000 60.0
155 156 157 2 120.000 50.0
155 156 158 2 120.000 50.0
168 169 170 2 120.000 60.0
168 169 172 2 130.000 60.0
182 183 184 2 180.000 25.0
187 188 189 2 120.000 60.0
187 188 191 2 130.000 60.0
193 194 195 2 120.000 50.0
193 194 196 2 120.000 50.0
197 198 199 2 120.000 50.0
197 198 200 2 120.000 50.0
203 204 205 2 120.000 50.0
203 204 206 2 120.000 50.0
207 208 209 2 120.000 60.0
207 208 210 2 120.000 60.0
218 219 220 2 180.000 25.0
231 232 233 2 120.000 50.0
231 232 234 2 120.000 50.0
257 258 259 2 180.000 25.0
264 265 266 2 180.000 25.0
269 270 271 2 180.000 25.0
282 283 284 2 120.000 50.0
282 283 285 2 120.000 50.0
290 291 292 2 120.000 50.0
290 291 293 2 120.000 50.0
304 305 306 2 120.000 60.0
304 305 307 2 120.000 60.0
327 328 329 2 120.000 60.0
327 328 330 2 120.000 60.0
337 338 339 2 180.000 25.0
363 364 365 2 120.000 50.0
363 364 366 2 120.000 50.0
375 376 377 2 120.000 60.0
375 376 378 2 120.000 60.0
383 384 385 2 120.000 60.0
383 384 386 2 120.000 60.0
394 395 396 2 120.000 50.0
394 395 397 2 120.000 50.0
404 405 406 2 180.000 25.0
416 417 418 2 180.000 25.0
427 428 429 2 120.000 60.0
427 428 430 2 120.000 60.0
436 437 438 2 180.000 25.0
447 448 449 2 180.000 25.0
451 452 453 2 120.000 60.0
451 452 454 2 120.000 60.0
458 459 460 2 120.000 50.0
458 459 461 2 120.000 50.0
472 473 474 2 180.000 25.0
481 482 483 2 180.000 25.0
488 489 490 2 180.000 25.0
493 494 495 2 180.000 25.0
500 501 502 2 120.000 60.0
500 501 503 2 120.000 60.0
513 514 515 2 120.000 50.0
513 514 516 2 120.000 50.0
545 546 547 2 180.000 25.0
550 551 552 2 120.000 60.0
550 551 553 2 120.000 60.0
579 580 581 2 180.000 25.0
582 583 584 2 120.000 50.0
582 583 585 2 120.000 50.0
586 587 588 2 180.000 25.0
599 600 601 2 120.000 50.0
599 600 602 2 120.000 50.0
609 610 611 2 120.000 50.0
609 610 612 2 120.000 50.0
627 628 629 2 120.000 50.0
627 628 630 2 120.000 50.0
637 638 639 2 120.000 60.0
637 638 640 2 120.000 60.0
650 651 652 2 180.000 25.0
663 664 665 2 180.000 25.0
666 667 668 2 180.000 25.0
673 674 675 2 120.000 60.0
673 674 676 2 120.000 60.0
698 699 700 2 120.000 60.0
698 699 701 2 120.000 60.0
712 713 714 2 180.000 25.0
719 720 721 2 180.000 25.0
742 743 744 2 180.000 25.0
747 748 749 2 180.000 25.0
762 763 764 2 180.000 25.0
765 766 767 2 180.000 25.0
768 769 770 2 120.000 60.0
768 769 771 2 120.000 60.0
777 778 779 2 120.000 60.0
777 778 781 2 130.000 60.0
803 804 805 2 120.000 50.0
803 804 806 2 120.000 50.0
813 814 815 2 120.000 60.0
813 814 817 2 130.000 60.0
823 824 825 2 180.000 25.0
830 831 832 2 120.000 60.0
830 831 833 2 120.000 60.0
850 851 852 2 120.000 50.0
850 851 853 2 120.000 50.0
854 855 856 2 180.000 25.0
857 858 859 2 180.000 25.0
862 863 864 2 120.000 50.0
862 863 865 2 120.000 50.0

[ exclusions ]
   22  866  ; Asp11(SCN)-MG
  315  866  ; Gln137(SCP)-MG
  316  866  ; Gln137(SCN)-MG
  352  866  ; Asp154(SCN)-MG
   26  867  ; Ser14(SCP)-ATP(PG)
   27  867  ; Ser14(SCN)-ATP(PG)
   26   358  ; Ser14(SCP)-Gly158(BB)
   27   358  ; Ser14(SCN)-Gly158(BB)
  490   871  ; Lys213(SCP)-ATP(RB2)
  492   871  ; Glu214(SCN)-ATP(RB2)
  490   491  ; Lys213(SCP)-Glu214(SC1)
  489   492  ; Lys213(SC2)-Glu214(SCN)
  490   492  ; Lys213(SCP)-Glu214(SCN)
 39  40  41  42 
 40  41  42 
 41  42 
 61  62  63  64 
 62  63  64 
 63  64 
 82  83  84  85 
 83  84  85 
 84  85 
108 109 110 111 112 
109 110 111 112 
110 111 112 
111 112 
144 145 146 147 148 
145 146 147 148 
146 147 148 
147 148 
155 156 157 158 
156 157 158 
157 158 
168 169 170 171 172 173 
169 170 171 172 173 
170 171 172 173 
171 172 173 
172 173 
187 188 189 190 191 192 
188 189 190 191 192 
189 190 191 192 
190 191 192 
191 192 
193 194 195 196 
194 195 196 
195 196 
197 198 199 200 
198 199 200 
199 200 
203 204 205 206 
204 205 206 
205 206 
207 208 209 210 211 
208 209 210 211 
209 210 211 
210 211 
231 232 233 234 
232 233 234 
233 234 
282 283 284 285 
283 284 285 
284 285 
290 291 292 293 
291 292 293 
292 293 
304 305 306 307 308 
305 306 307 308 
306 307 308 
307 308 
327 328 329 330 331 
328 329 330 331 
329 330 331 
330 331 
363 364 365 366 
364 365 366 
365 366 
375 376 377 378 379 
376 377 378 379 
377 378 379 
378 379 
383 384 385 386 387 
384 385 386 387 
385 386 387 
386 387 
394 395 396 397 
395 396 397 
396 397 
427 428 429 430 431 
428 429 430 431 
429 430 431 
430 431 
451 452 453 454 455 
452 453 454 455 
453 454 455 
454 455 
458 459 460 461 
459 460 461 
460 461 
500 501 502 503 504 
501 502 503 504 
502 503 504 
503 504 
513 514 515 516 
514 515 516 
515 516 
550 551 552 553 554 
551 552 553 554 
552 553 554 
553 554 
582 583 584 585 
583 584 585 
584 585 
599 600 601 602 
600 601 602 
601 602 
609 610 611 612 
610 611 612 
611 612 
627 628 629 630 
628 629 630 
629 630 
637 638 639 640 641 
638 639 640 641 
639 640 641 
640 641 
673 674 675 676 677 
674 675 676 677 
675 676 677 
676 677 
698 699 700 701 702 
699 700 701 702 
700 701 702 
701 702 
768 769 770 771 772 
769 770 771 772 
770 771 772 
771 772 
777 778 779 780 781 782 
778 779 780 781 782 
779 780 781 782 
780 781 782 
781 782 
803 804 805 806 
804 805 806 
805 806 
813 814 815 816 817 818 
814 815 816 817 818 
815 816 817 818 
816 817 818 
817 818 
830 831 832 833 834 
831 832 833 834 
832 833 834 
833 834 
850 851 852 853 
851 852 853 
852 853 
862 863 864 865 
863 864 865 
864 865 

[ dihedrals ]
867   868   869   870   1   0   2.5   1   ;   ATP(PG)-ATP(PB)-ATP(PA)-ATP(RB1)
869   870   871   872   2   -100   50   ;   ATP(PA)-ATP(RB1)-ATP(RB2)-ATP(SC1)
870   871   872   873   1   -95   4   2   ;   ATP(RB1)-ATP(RB2)-ATP(SC1)-ATP(SC2)
870   871   872   875   1   -30   5   2   ;   ATP(RB1)-ATP(RB2)-ATP(SC1)-ATP(SC4)
870   871   872   873   2   -180   2   ;   ATP(RB1)-ATP(RB2)-ATP(SC1)-ATP(SC2)
870   871   872   875   2   80   0.5   ;   ATP(RB1)-ATP(RB2)-ATP(SC1)-ATP(SC4)
872   873   874   875   2   0   40   ;   Adenosine   SC1-SC2-SC3-SC4
112 110 111 109 2 180.0 50.0
148 146 147 145 2 180.0 50.0
173 172 170 169 2 180.0 100.0
192 191 189 188 2 180.0 100.0
211 209 210 208 2 180.0 50.0
308 306 307 305 2 180.0 50.0
331 329 330 328 2 180.0 50.0
379 377 378 376 2 180.0 50.0
387 385 386 384 2 180.0 50.0
431 429 430 428 2 180.0 50.0
455 453 454 452 2 180.0 50.0
504 502 503 501 2 180.0 50.0
554 552 553 551 2 180.0 50.0
641 639 640 638 2 180.0 50.0
677 675 676 674 2 180.0 50.0
702 700 701 699 2 180.0 50.0
772 770 771 769 2 180.0 50.0
782 781 779 778 2 180.0 100.0
818 817 815 814 2 180.0 100.0
834 832 833 831 2 180.0 50.0

[ virtual_sitesn ]
171 2 173 172 170 169
190 2 192 191 189 188
780 2 782 781 779 778
816 2 818 817 815 814
