# Supplementary material for: Capturing coacervate formation and protein partition by molecular dynamics simulation
Source: Chem Sci. 2022 Dec 24;14(5):1168–75. doi: 10.1039/d2sc01164f (PMC9891350; doi:10.1039/d2sc01164f)
Supplement: SC-014-D2SC01164F-s002 [file SC-014-D2SC01164F-s002.zip › files/3-fiber_coacervate/Glu30_X_coil.itp]

; This file was generated using the following command:
; /home/yangliu/.conda/envs/py38/bin/martinize2 -ff martini3001 -f Glu30_vmd.pdb -o Glu30_CG.top -x Glu30_CG.pdb -ss CCCCCCCCCCCCCCCCCCCCCCCCCCCCCC -ef 1250
; martinize with vermouth 0.7.1
; The following sequence of secondary structure 
; was used for the full system:
; CCCCCCCCCCCCCCCCCCCCCCCCCCCCCC

; Pleas cite the following papers:
; Souza, P C T; Alessandri, R; Barnoud, J; Thallmair, S; Faustino, I; Grünewald, F; Patmanidis, I; Abdizadeh, H; Bruininks, B M H; Wassenaar, T A; Kroon, P C; Melcr, J; Nieto, V; Corradi, V; Khan, H M; Domański, J; Javanainen, M; Martinez-Seara, H; Reuter, N; Best, R B; Vattulainen, I; Monticelli, L; Periole, X; Tieleman, D P; de Vries, A H; Marrink, S J;  Nature Methods 2021; 10.1038/s41592-021-01098-3

[ moleculetype ]
Glu30_X 1

[ atoms ]
 1 Q5   1 GLU BB   1    1 
 2 Q5n  1 GLU SC1  2 -1.0 
 3 P2   2 GLU BB   3  0.0 
 4 Q5n  2 GLU SC1  4 -1.0 
 5 P2   3 GLU BB   5  0.0 
 6 Q5n  3 GLU SC1  6 -1.0 
 7 P2   4 GLU BB   7  0.0 
 8 Q5n  4 GLU SC1  8 -1.0 
 9 P2   5 GLU BB   9  0.0 
10 Q5n  5 GLU SC1 10 -1.0 
11 P2   6 GLU BB  11  0.0 
12 Q5n  6 GLU SC1 12 -1.0 
13 P2   7 GLU BB  13  0.0 
14 Q5n  7 GLU SC1 14 -1.0 
15 P2   8 GLU BB  15  0.0 
16 Q5n  8 GLU SC1 16 -1.0 
17 P2   9 GLU BB  17  0.0 
18 Q5n  9 GLU SC1 18 -1.0 
19 P2  10 GLU BB  19  0.0 
20 Q5n 10 GLU SC1 20 -1.0 
21 P2  11 GLU BB  21  0.0 
22 Q5n 11 GLU SC1 22 -1.0 
23 P2  12 GLU BB  23  0.0 
24 Q5n 12 GLU SC1 24 -1.0 
25 P2  13 GLU BB  25  0.0 
26 Q5n 13 GLU SC1 26 -1.0 
27 P2  14 GLU BB  27  0.0 
28 Q5n 14 GLU SC1 28 -1.0 
29 P2  15 GLU BB  29  0.0 
30 Q5n 15 GLU SC1 30 -1.0 
31 P2  16 GLU BB  31  0.0 
32 Q5n 16 GLU SC1 32 -1.0 
33 P2  17 GLU BB  33  0.0 
34 Q5n 17 GLU SC1 34 -1.0 
35 P2  18 GLU BB  35  0.0 
36 Q5n 18 GLU SC1 36 -1.0 
37 P2  19 GLU BB  37  0.0 
38 Q5n 19 GLU SC1 38 -1.0 
39 P2  20 GLU BB  39  0.0 
40 Q5n 20 GLU SC1 40 -1.0 
41 P2  21 GLU BB  41  0.0 
42 Q5n 21 GLU SC1 42 -1.0 
43 P2  22 GLU BB  43  0.0 
44 Q5n 22 GLU SC1 44 -1.0 
45 P2  23 GLU BB  45  0.0 
46 Q5n 23 GLU SC1 46 -1.0 
47 P2  24 GLU BB  47  0.0 
48 Q5n 24 GLU SC1 48 -1.0 
49 P2  25 GLU BB  49  0.0 
50 Q5n 25 GLU SC1 50 -1.0 
51 P2  26 GLU BB  51  0.0 
52 Q5n 26 GLU SC1 52 -1.0 
53 P2  27 GLU BB  53  0.0 
54 Q5n 27 GLU SC1 54 -1.0 
55 P2  28 GLU BB  55  0.0 
56 Q5n 28 GLU SC1 56 -1.0 
57 P2  29 GLU BB  57  0.0 
58 Q5n 29 GLU SC1 58 -1.0 
59 Q5  30 GLU BB  59   -1 
60 Q5n 30 GLU SC1 60 -1.0 

[ bonds ]
; Backbone bonds
 1  3 1 0.350 4000
 3  5 1 0.350 4000
 5  7 1 0.350 4000
 7  9 1 0.350 4000
 9 11 1 0.350 4000
11 13 1 0.350 4000
13 15 1 0.350 4000
15 17 1 0.350 4000
17 19 1 0.350 4000
19 21 1 0.350 4000
21 23 1 0.350 4000
23 25 1 0.350 4000
25 27 1 0.350 4000
27 29 1 0.350 4000
29 31 1 0.350 4000
31 33 1 0.350 4000
33 35 1 0.350 4000
35 37 1 0.350 4000
37 39 1 0.350 4000
39 41 1 0.350 4000
41 43 1 0.350 4000
43 45 1 0.350 4000
45 47 1 0.350 4000
47 49 1 0.350 4000
49 51 1 0.350 4000
51 53 1 0.350 4000
53 55 1 0.350 4000
55 57 1 0.350 4000
57 59 1 0.350 4000

; Side chain bonds
 1  2 1 0.400 5000
 3  4 1 0.400 5000
 5  6 1 0.400 5000
 7  8 1 0.400 5000
 9 10 1 0.400 5000
11 12 1 0.400 5000
13 14 1 0.400 5000
15 16 1 0.400 5000
17 18 1 0.400 5000
19 20 1 0.400 5000
21 22 1 0.400 5000
23 24 1 0.400 5000
25 26 1 0.400 5000
27 28 1 0.400 5000
29 30 1 0.400 5000
31 32 1 0.400 5000
33 34 1 0.400 5000
35 36 1 0.400 5000
37 38 1 0.400 5000
39 40 1 0.400 5000
41 42 1 0.400 5000
43 44 1 0.400 5000
45 46 1 0.400 5000
47 48 1 0.400 5000
49 50 1 0.400 5000
51 52 1 0.400 5000
53 54 1 0.400 5000
55 56 1 0.400 5000
57 58 1 0.400 5000
59 60 1 0.400 5000

[ angles ]
; BBB angles
 1  3  5 10 127 20
 3  5  7 10 127 20
 5  7  9 10 127 20
 7  9 11 10 127 20
 9 11 13 10 127 20
11 13 15 10 127 20
13 15 17 10 127 20
15 17 19 10 127 20
17 19 21 10 127 20
19 21 23 10 127 20
21 23 25 10 127 20
23 25 27 10 127 20
25 27 29 10 127 20
27 29 31 10 127 20
29 31 33 10 127 20
31 33 35 10 127 20
33 35 37 10 127 20
35 37 39 10 127 20
37 39 41 10 127 20
39 41 43 10 127 20
41 43 45 10 127 20
43 45 47 10 127 20
45 47 49 10 127 20
47 49 51 10 127 20
49 51 53 10 127 20
51 53 55 10 127 20
53 55 57 10 127 20
55 57 59 10 127 20

; BBS angles regular martini
 1  3  4 2 100 25
 3  5  6 2 100 25
 5  7  8 2 100 25
 7  9 10 2 100 25
 9 11 12 2 100 25
11 13 14 2 100 25
13 15 16 2 100 25
15 17 18 2 100 25
17 19 20 2 100 25
19 21 22 2 100 25
21 23 24 2 100 25
23 25 26 2 100 25
25 27 28 2 100 25
27 29 30 2 100 25
29 31 32 2 100 25
31 33 34 2 100 25
33 35 36 2 100 25
35 37 38 2 100 25
37 39 40 2 100 25
39 41 42 2 100 25
41 43 44 2 100 25
43 45 46 2 100 25
45 47 48 2 100 25
47 49 50 2 100 25
49 51 52 2 100 25
51 53 54 2 100 25
53 55 56 2 100 25
55 57 58 2 100 25
57 59 60 2 100 25

; First SBB regular martini
 2  1  3 2 100 25
