# Supplementary material for: Capturing coacervate formation and protein partition by molecular dynamics simulation
Source: Chem Sci. 2022 Dec 24;14(5):1168–75. doi: 10.1039/d2sc01164f (PMC9891350; doi:10.1039/d2sc01164f)
Supplement: SC-014-D2SC01164F-s002 [file SC-014-D2SC01164F-s002.zip › files/3-fiber_coacervate/fiber_coacervate.gro]

Generated by trjconv : Martini system for RNA coacervate systems t= 1697681.00000
268283
    1ASP     BB    1   4.799  12.948  39.217  0.0198  0.1906 -0.0518
    1ASP    SC1    2   4.745  12.812  39.543 -0.0334  0.0593  0.2498
    2GLU     BB    3   4.473  13.095  39.257 -0.2243  0.0850  0.0233
    2GLU    SC1    4   4.380  13.172  39.620 -0.0844 -0.0358 -0.0264
    3ASP     BB    5   4.336  13.023  38.971  0.2482  0.1867 -0.0120
    3ASP    SC1    6   4.165  13.315  38.934 -0.1992 -0.0995  0.2378
    4GLU     BB    7   4.579  12.793  38.902  0.1154 -0.1772 -0.0840
    4GLU    SC1    8   4.622  12.817  38.569 -0.1120 -0.0363 -0.3085
    5THR     BB    9   4.837  12.683  39.063 -0.3069  0.1352  0.0330
    5THR    SC1   10   5.042  12.715  38.839 -0.0360 -0.1814  0.2256
    6THR     BB   11   4.792  12.344  39.155  0.1230  0.1246  0.0948
    6THR    SC1   12   4.533  12.331  38.995  0.1523  0.6160 -0.0107
    7ALA     BB   13   4.846  12.166  39.379  0.0905 -0.0030  0.0633
    7ALA    SC1   14   4.980  12.272  39.588 -0.2248  0.0919  0.2232
    8LEU     BB   15   4.835  11.837  39.342 -0.0242 -0.3182  0.0125
    8LEU    SC1   16   4.981  11.811  39.675 -0.2085  0.2350  0.4140
    9VAL     BB   17   5.031  11.535  39.359 -0.2308  0.0324 -0.0870
    9VAL    SC1   18   5.069  11.577  39.073 -0.1934  0.2199 -0.0556
   10CYS     BB   19   4.836  11.349  39.509  0.0216  0.1370  0.0970
   10CYS    SC1   20   4.873  11.456  39.823  0.1307 -0.3970 -0.0626
   11ASP     BB   21   4.954  11.038  39.615  0.0368  0.1299 -0.0286
   11ASP    SC1   22   4.811  10.882  39.330 -0.1801 -0.0720  0.0089
   12ASN     BB   23   4.771  10.923  39.837  0.0886 -0.1800 -0.1658
   12ASN    SC1   24   4.580  11.181  39.945 -0.1418 -0.1786  0.2097
   13GLY     BB   25   4.618  10.665  39.985 -0.2551 -0.0419  0.1519
   14SER     BB   26   4.856  10.454  40.102 -0.1152  0.0934 -0.0446
   14SER    SC1   27   4.767  10.183  40.141  0.0972  0.4902  0.0320
   15GLY     BB   28   4.893  10.668  40.382 -0.2169 -0.3195 -0.1162
   16LEU     BB   29   5.058  10.910  40.255 -0.1696  0.0308  0.1453
   16LEU    SC1   30   5.330  10.930  40.402  0.1156  0.1155 -0.0170
   17VAL     BB   31   5.073  11.195  40.120 -0.1594  0.0631  0.3989
   17VAL    SC1   32   4.851  11.375  40.178 -0.1600  0.2030 -0.0140
   18LYS     BB   33   5.267  11.241  39.865 -0.0951  0.3312 -0.0862
   18LYS    SC1   34   5.517  11.073  40.041 -0.3221 -0.0413  0.2906
   18LYS    SC2   35   5.642  10.914  39.793 -0.0768  0.1886 -0.1195
   19ALA     BB   36   5.397  11.524  39.831 -0.0291 -0.0496  0.1514
   19ALA    SC1   37   5.172  11.637  39.931 -0.2906 -0.0961 -0.3565
   20GLY     BB   38   5.439  11.725  39.591 -0.0609 -0.1701  0.1704
   21PHE     BB   39   5.236  11.925  39.343  0.3515 -0.2978 -0.0475
   21PHE    SC1   40   5.350  12.137  39.567  0.1511 -0.1436  0.0469
   21PHE    SC2   41   5.376  12.263  39.881  0.4630  0.1798 -0.1034
   21PHE    SC3   42   5.432  11.980  39.857 -0.0801  0.0326  0.2116
   22ALA     BB   43   5.339  12.093  39.139 -0.3245  0.0760  0.3614
   22ALA    SC1   44   5.236  12.332  39.210 -0.1370  0.1847  0.2798
   23GLY     BB   45   5.450  12.076  38.865  0.0857  0.0623  0.0791
   24ASP     BB   46   5.762  11.882  38.887  0.2128  0.0948  0.2406
   24ASP    SC1   47   5.981  11.895  38.583  0.0251 -0.1453 -0.1266
   25ASP     BB   48   5.696  11.759  39.168  0.3410  0.1704 -0.0209
   25ASP    SC1   49   5.910  11.922  39.376 -0.4622  0.0728  0.2649
   26ALA     BB   50   5.758  11.510  39.385  0.3174 -0.1019  0.2038
   26ALA    SC1   51   5.768  11.286  39.235 -0.2132 -0.0296  0.0368
   27PRO     BB   52   5.933  11.505  39.676 -0.2210  0.0267  0.0394
   27PRO    SC1   53   6.212  11.542  39.515 -0.2597 -0.0950  0.0209
   28ARG     BB   54   5.869  11.342  39.957  0.1481  0.0793 -0.2280
   28ARG    SC1   55   6.048  11.525  40.087  0.0592 -0.0692 -0.0030
   28ARG    SC2   56   6.411  11.676  40.210 -0.0675  0.2233 -0.1469
   29ALA     BB   57   5.595  11.468  40.154  0.0415 -0.3596  0.0161
   29ALA    SC1   58   5.537  11.731  40.136  0.4148 -0.2810 -0.1302
   30VAL     BB   59   5.543  11.355  40.435 -0.0520  0.2345 -0.0349
   30VAL    SC1   60   5.738  11.400  40.648  0.1149  0.1035 -0.1583
   31PHE     BB   61   5.178  11.323  40.480 -0.1556 -0.1163  0.0986
   31PHE    SC1   62   5.178  11.595  40.323 -0.1424  0.1662  0.0952
   31PHE    SC2   63   5.105  11.881  40.493 -0.0475  0.2270  0.0360
   31PHE    SC3   64   5.387  11.833  40.446 -0.0752  0.2270 -0.1338
   32PRO     BB   65   5.006  11.078  40.625 -0.0396  0.0916 -0.2563
   32PRO    SC1   66   4.733  11.037  40.448  0.1979  0.1392 -0.2882
   33SER     BB   67   4.990  10.762  40.646 -0.1642  0.3497 -0.0545
   33SER    SC1   68   5.267  10.709  40.710  0.1632  0.6226  0.0795
   34ILE     BB   69   4.754  10.722  40.866 -0.1316 -0.0996  0.0992
   34ILE    SC1   70   4.468  10.878  40.765 -0.0430 -0.0682 -0.1079
   35VAL     BB   71   4.773  10.620  41.219 -0.0217  0.4263 -0.2405
   35VAL    SC1   72   4.487  10.661  41.263 -0.0732 -0.0043 -0.1343
   36GLY     BB   73   4.840  10.702   0.190 -0.1039  0.1381 -0.2794
   37ARG     BB   74   4.979  10.490   0.446  0.0292 -0.2498  0.3519
   37ARG    SC1   75   5.021  10.778   0.584 -0.5885 -0.0661  0.3061
   37ARG    SC2   76   5.280  11.011   0.679  0.1399  0.3202  0.0472
   38PRO     BB   77   4.866  10.433   0.775  0.3926  0.1589 -0.0873
   38PRO    SC1   78   4.634  10.614   0.863 -0.0827  0.3935 -0.1056
   39ARG     BB   79   5.101  10.577   0.929  0.4396 -0.0363 -0.1101
   39ARG    SC1   80   5.104  10.367   1.125 -0.4690  0.3756 -0.0351
   39ARG    SC2   81   5.055  10.048   1.275  0.0734 -0.0354  0.2687
   40HIS     BB   82   5.018  10.853   1.070  0.1687  0.0542 -0.0562
   40HIS    SC1   83   5.347  10.898   1.055 -0.1083 -0.0781  0.4076
   40HIS    SC2   84   5.433  11.206   1.057 -0.0872 -0.0779  0.0780
   40HIS    SC3   85   5.595  11.023   0.943 -0.1657 -0.1918  0.1466
   41GLN     BB   86   4.888  10.730   1.373  0.0657  0.1724  0.2220
   41GLN    SC1   87   4.562  10.922   1.566  0.1139  0.3847  0.2839
   42GLY     BB   88   4.984  10.435   1.533  0.2163  0.0242 -0.1287
   43VAL     BB   89   4.988  10.522   1.848  0.0028 -0.3714 -0.0571
   43VAL    SC1   90   5.159  10.392   2.045  0.1394  0.0544  0.1170
   44MET     BB   91   4.683  10.622   1.919 -0.2160 -0.2676 -0.0754
   44MET    SC1   92   4.676  10.364   2.171 -0.3138 -0.2703  0.0325
   45VAL     BB   93   4.754  10.937   2.007 -0.1622 -0.2420 -0.1506
   45VAL    SC1   94   4.956  10.873   2.208 -0.1264  0.0741 -0.0805
   46GLY     BB   95   4.955  11.031   1.733 -0.0058 -0.2516  0.0377
   47MET     BB   96   4.835  11.320   1.595  0.0312 -0.0007  0.0286
   47MET    SC1   97   5.154  11.505   1.801  0.0862 -0.2227 -0.2641
   48GLY     BB   98   4.836  11.190   1.286  0.1196 -0.7929  0.1512
   49GLN     BB   99   4.552  11.081   1.102  0.1144  0.0123  0.1578
   49GLN    SC1  100   4.406  11.385   1.222  0.1462  0.2791 -0.2091
   50LYS     BB  101   4.598  11.017   0.806  0.2304 -0.0828  0.2592
   50LYS    SC1  102   4.304  10.927   0.705 -0.0819 -0.0132  0.0641
   50LYS    SC2  103   4.023  10.761   0.718 -0.1522  0.1349 -0.0376
   51ASP     BB  104   4.841  11.147   0.686  0.0215 -0.1057  0.2326
   51ASP    SC1  105   5.022  11.285   0.925  0.3366  0.0926  0.3263
   52SER     BB  106   4.999  11.260   0.418 -0.1147  0.0444 -0.0568
   52SER    SC1  107   5.266  11.316   0.445  0.0536  0.2896 -0.4126
   53TYR     BB  108   4.813  11.123   0.172  0.0292 -0.2954 -0.0615
   53TYR    SC1  109   4.576  10.983   0.375 -0.3206 -0.1240  0.0866
   53TYR    SC2  110   4.608  10.717   0.510 -0.0408 -0.3476 -0.3940
   53TYR    SC3  111   4.360  10.776   0.351 -0.2094 -0.2208 -0.0951
   53TYR    SC4  112   4.375  10.554   0.528 -0.1954 -0.1002  0.0575
   54VAL     BB  113   4.831  11.261  41.199  0.1448  0.2323  0.0877
   54VAL    SC1  114   4.623  11.202  41.003  0.0082  0.1811  0.2469
   55GLY     BB  115   5.072  11.309  41.015 -0.1450  0.1465 -0.7151
   56ASP     BB  116   5.354  11.433  41.072 -0.0365  0.0034 -0.0448
   56ASP    SC1  117   5.265  11.632  40.845  0.0687 -0.1943 -0.1005
   57GLU     BB  118   5.277  11.466   0.073  0.2445 -0.2619 -0.2265
   57GLU    SC1  119   5.477  11.736   0.327  0.1994  0.3053  0.2262
   58ALA     BB  120   5.324  11.137   0.143 -0.1849  0.0573  0.1735
   58ALA    SC1  121   5.193  10.922   0.241  0.0065 -0.0341  0.2349
   59GLN     BB  122   5.615  11.107  41.271  0.3292  0.1120  0.1058
   59GLN    SC1  123   5.892  11.296  41.037 -0.3065  0.1063 -0.5065
   60SER     BB  124   5.757  11.269   0.218 -0.1087  0.3219  0.1907
   60SER    SC1  125   5.976  11.327   0.144 -0.5725  0.1407 -0.2912
   61LYS     BB  126   5.643  11.157   0.446 -0.0384  0.3450 -0.1356
   61LYS    SC1  127   5.793  11.290   0.687  0.1015  0.0227  0.0493
   61LYS    SC2  128   5.820  11.626   0.756  0.0291  0.0648 -0.0744
   62ARG     BB  129   5.762  10.804   0.502  0.0544  0.1813  0.2372
   62ARG    SC1  130   6.084  10.811   0.534  0.3860 -0.1771 -0.4722
   62ARG    SC2  131   6.400  10.731   0.422  0.0363 -0.2083  0.1083
   63GLY     BB  132   5.757  10.700   0.814 -0.0049 -0.5533  0.0730
   64ILE     BB  133   5.450  10.563   0.822 -0.1513  0.1462  0.1039
   64ILE    SC1  134   5.530  10.241   0.898 -0.0035  0.1295 -0.1159
   65LEU     BB  135   5.447  10.583   0.465  0.0635  0.2780 -0.2692
   65LEU    SC1  136   5.708  10.320   0.490  0.2447  0.1812 -0.1484
   66THR     BB  137   5.236  10.331   0.290 -0.0937 -0.3997 -0.5705
   66THR    SC1  138   5.327  10.065   0.408 -0.1468 -0.2815 -0.2495
   67LEU     BB  139   5.149  10.289  41.216  0.0562  0.0182  0.0748
   67LEU    SC1  140   5.155   9.959  41.279  0.2825 -0.0184 -0.2874
   68LYS     BB  141   4.815  10.272  41.089 -0.1169 -0.0349  0.1080
   68LYS    SC1  142   4.644  10.145  41.282  0.0199  0.3517 -0.2371
   68LYS    SC2  143   4.596  10.348   0.240 -0.1142 -0.3182  0.2352
   69TYR     BB  144   4.715  10.092  40.868 -0.0138 -0.1435 -0.2537
   69TYR    SC1  145   4.996   9.885  40.916  0.1033 -0.2181  0.3482
   69TYR    SC2  146   5.096   9.851  40.635 -0.1030  0.0179  0.2400
   69TYR    SC3  147   4.974   9.618  40.781  0.0354 -0.1143  0.1493
   69TYR    SC4  148   5.035   9.606  40.503 -0.2657  0.1508  0.0656
   70PRO     BB  149   4.442  10.249  40.698 -0.1691 -0.1111 -0.1051
   70PRO    SC1  150   4.358  10.405  40.957  0.0823 -0.2040  0.2697
   71ILE     BB  151   4.454  10.347  40.352  0.0435 -0.1415  0.0458
   71ILE    SC1  152   4.440  10.688  40.344  0.1835 -0.1374 -0.0952
   72GLU     BB  153   4.455   9.997  40.243  0.1335 -0.0280  0.2245
   72GLU    SC1  154   4.748   9.894  40.429  0.0908 -0.1523 -0.0975
   73HIS     BB  155   4.502   9.910  39.954 -0.2686  0.2329  0.0489
   73HIS    SC1  156   4.701   9.674  39.997  0.1472 -0.1314 -0.0178
   73HIS    SC2  157   4.739   9.526  40.278 -0.0413 -0.4854 -0.1733
   73HIS    SC3  158   4.956   9.591  40.131  0.0643 -0.2272  0.0817
   74GLY     BB  159   4.321  10.174  39.862  0.0247  0.1158 -0.1931
   75ILE     BB  160   4.226  10.374  40.076  0.3163  0.0981  0.0360
   75ILE    SC1  161   3.952  10.536  39.952  0.0747 -0.2217  0.1361
   76ILE     BB  162   3.989  10.350  40.369  0.0491 -0.1674  0.1411
   76ILE    SC1  163   4.045  10.632  40.552 -0.2658 -0.2095  0.3097
   77THR     BB  164   3.991  10.065  40.586  0.1225 -0.0647  0.1222
   77THR    SC1  165   4.033   9.870  40.356  0.3934  0.1546 -0.0212
   78ASN     BB  166   3.892  10.091  40.889  0.2509 -0.0142  0.0085
   78ASN    SC1  167   3.510  10.157  40.797  0.0640  0.2841  0.2308
   79TRP     BB  168   3.939  10.416  41.094  0.0923 -0.0594 -0.2208
   79TRP    SC1  169   3.736  10.588  40.946 -0.3713  0.0555  0.1447
   79TRP    SC2  170   3.657  10.486  40.637 -0.1432  0.0663  0.0812
   79TRP    SC3  171   3.511  10.619  40.780 -0.2271  0.0949 -0.0147
   79TRP    SC4  172   3.358  10.726  40.909 -0.3946 -0.0623 -0.0771
   79TRP    SC5  173   3.291  10.676  40.629 -0.0016  0.3336 -0.2534
   80ASP     BB  174   4.104  10.433   0.080  0.1359  0.1021 -0.0222
   80ASP    SC1  175   4.201  10.225   0.328 -0.1670  0.0502 -0.1237
   81ASP     BB  176   4.003  10.651   0.255 -0.0085  0.1701 -0.0881
   81ASP    SC1  177   3.839  10.494   0.448  0.0118  0.0945  0.3593
   82MET     BB  178   3.828  10.877   0.153  0.0119  0.0189 -0.1993
   82MET    SC1  179   3.588  10.850  41.221  0.1562  0.0064  0.0975
   83GLU     BB  180   3.962  11.141   0.333  0.2669 -0.0673 -0.4799
   83GLU    SC1  181   3.681  11.116   0.627 -0.0402  0.0687 -0.4611
   84LYS     BB  182   4.250  11.225   0.244 -0.3106 -0.0957  0.0440
   84LYS    SC1  183   4.434  11.432   0.477  0.2334  0.1758 -0.0322
   84LYS    SC2  184   4.567  11.505   0.809 -0.1428  0.0909 -0.2031
   85ILE     BB  185   4.227  11.154  41.222  0.0616  0.1028 -0.1241
   85ILE    SC1  186   4.095  10.857  41.118  0.0806 -0.0267  0.2095
   86TRP     BB  187   3.941  11.319  41.117 -0.0372  0.2438  0.0566
   86TRP    SC1  188   3.784  11.113  40.976 -0.2430  0.4323 -0.1271
   86TRP    SC2  189   3.467  11.073  40.876 -0.1470  0.0768 -0.3130
   86TRP    SC3  190   3.661  10.992  40.753  0.0066  0.1625 -0.1307
   86TRP    SC4  191   3.833  10.926  40.621  0.1509  0.0733  0.1055
   86TRP    SC5  192   3.560  10.857  40.538  0.2427  0.0537 -0.1960
   87HIS     BB  193   3.883  11.624  41.275 -0.2570 -0.1456 -0.0000
   87HIS    SC1  194   3.730  11.439   0.239 -0.1009 -0.1532  0.6269
   87HIS    SC2  195   3.435  11.315   0.233 -0.2397  0.1544 -0.1403
   87HIS    SC3  196   3.466  11.582   0.256 -0.0339  0.1476 -0.3153
   88HIS     BB  197   4.176  11.661   0.135  0.0815  0.0764 -0.1200
   88HIS    SC1  198   4.076  11.520   0.427  0.1670 -0.1976  0.3266
   88HIS    SC2  199   3.796  11.559   0.577  0.0538  0.4377 -0.0133
   88HIS    SC3  200   4.002  11.725   0.633  0.3077  0.0991  0.0913
   89THR     BB  201   4.490  11.664   0.066  0.0969  0.1578 -0.0483
   89THR    SC1  202   4.721  11.589   0.251  0.1948  0.4284 -0.0554
   90PHE     BB  203   4.518  11.605  41.041  0.0400  0.1809  0.2103
   90PHE    SC1  204   4.319  11.479  40.811  0.2302 -0.0385  0.0100
   90PHE    SC2  205   4.200  11.161  40.795  0.0953  0.0247 -0.4134
   90PHE    SC3  206   4.384  11.234  40.584  0.2195  0.1938 -0.2515
   91TYR     BB  207   4.382  11.910  40.912  0.1245  0.0001 -0.1274
   91TYR    SC1  208   4.132  11.825  40.777  0.0742 -0.3094  0.1184
   91TYR    SC2  209   3.931  11.605  40.806  0.1547 -0.3334  0.5519
   91TYR    SC3  210   3.858  11.886  40.881  0.0184 -0.1791 -0.0977
   91TYR    SC4  211   3.668  11.674  40.893  0.0420 -0.1902  0.1233
   92ASN     BB  212   4.267  12.054  41.185  0.0146 -0.0108 -0.0650
   92ASN    SC1  213   3.907  12.064  41.225  0.0427 -0.2231 -0.0456
   93GLU     BB  214   4.561  12.056   0.081  0.0077 -0.3456 -0.0126
   93GLU    SC1  215   4.564  12.315   0.354 -0.0961  0.0420 -0.1587
   94LEU     BB  216   4.763  12.073  41.189 -0.0296 -0.0214  0.4465
   94LEU    SC1  217   5.061  12.259  41.233  0.1950 -0.3977  0.3136
   95ARG     BB  218   4.796  11.925  40.890 -0.0147  0.0192  0.1875
   95ARG    SC1  219   5.058  12.034  40.803  0.0222 -0.2260  0.0416
   95ARG    SC2  220   5.298  12.194  40.620 -0.0482 -0.0186  0.1423
   96VAL     BB  221   4.843  11.686  40.753  0.0068 -0.0240  0.2235
   96VAL    SC1  222   4.718  11.449  40.637  0.2840 -0.0882  0.0456
   97ALA     BB  223   4.650  11.836  40.461 -0.0815 -0.0544 -0.1046
   97ALA    SC1  224   4.845  11.768  40.287 -0.0299 -0.0678 -0.0422
   98PRO     BB  225   4.342  11.772  40.436  0.0195 -0.2344  0.0227
   98PRO    SC1  226   4.360  11.475  40.254 -0.1877 -0.3763 -0.1442
   99GLU     BB  227   4.155  12.049  40.398 -0.5129 -0.0632 -0.0306
   99GLU    SC1  228   4.010  12.225  40.754  0.2475  0.0236 -0.3783
  100GLU     BB  229   4.216  12.215  40.136  0.0378  0.2575  0.2639
  100GLU    SC1  230   4.143  12.578  40.216 -0.1223 -0.1171  0.0581
  101HIS     BB  231   4.447  11.977  39.945  0.1233 -0.0339  0.0816
  101HIS    SC1  232   4.761  12.021  40.056 -0.0457 -0.1119  0.3638
  101HIS    SC2  233   4.926  12.123  40.310 -0.1121 -0.1549  0.4250
  101HIS    SC3  234   5.046  12.115  40.068 -0.0343 -0.1572  0.4621
  102PRO     BB  235   4.550  11.921  39.606  0.1398  0.0112  0.1051
  102PRO    SC1  236   4.428  12.125  39.354  0.0540  0.0988 -0.0784
  103THR     BB  237   4.387  11.641  39.512  0.0784  0.1123 -0.0739
  103THR    SC1  238   4.470  11.530  39.784 -0.0667  0.1043 -0.0315
  104LEU     BB  239   4.590  11.392  39.366  0.0343  0.0789  0.0831
  104LEU    SC1  240   4.626  11.542  39.065 -0.2922 -0.1188  0.0977
  105LEU     BB  241   4.462  11.136  39.477  0.2308 -0.0300  0.1601
  105LEU    SC1  242   4.163  11.250  39.660 -0.0254  0.1004 -0.2632
  106THR     BB  243   4.330  10.908  39.333  0.1024 -0.0027  0.0397
  106THR    SC1  244   4.033  10.975  39.317  0.0963 -0.1038 -0.4114
  107GLU     BB  245   4.429  10.626  39.222  0.1902  0.2795 -0.3086
  107GLU    SC1  246   4.477  10.506  39.596 -0.0891 -0.0190  0.0347
  108ALA     BB  247   4.199  10.391  39.210 -0.0747 -0.1198 -0.1771
  108ALA    SC1  248   4.343  10.163  39.210 -0.0997 -0.1358 -0.1941
  109PRO     BB  249   4.110  10.180  39.520 -0.0272  0.1354  0.1134
  109PRO    SC1  250   4.283   9.907  39.528 -0.2287 -0.0356 -0.0250
  110LEU     BB  251   3.786  10.121  39.678 -0.1999 -0.1192 -0.2794
  110LEU    SC1  252   3.888  10.107  39.997 -0.1950  0.3355 -0.4916
  111ASN     BB  253   3.634  10.218  39.422 -0.1352  0.0536  0.1535
  111ASN    SC1  254   3.786  10.263  39.203 -0.2887 -0.4214  0.1475
  112PRO     BB  255   3.328  10.304  39.260  0.0271  0.0637  0.1343
  112PRO    SC1  256   3.464  10.091  39.052  0.2007 -0.3158 -0.4841
  113LYS     BB  257   2.995  10.215  39.255  0.0987  0.2304 -0.1468
  113LYS    SC1  258   3.070  10.061  38.954  0.2694  0.0135 -0.1784
  113LYS    SC2  259   3.199   9.977  38.670  0.1869  0.0342 -0.0933
  114ALA     BB  260   2.825  10.335  39.509  0.2189  0.0482 -0.2210
  114ALA    SC1  261   2.914  10.438  39.742  0.0729  0.2064 -0.2335
  115ASN     BB  262   2.842  10.641  39.389 -0.0779  0.0851 -0.0132
  115ASN    SC1  263   2.561  10.720  39.300 -0.0393  0.3195  0.1084
  116ARG     BB  264   2.932  10.919  39.513 -0.0535 -0.0727  0.0119
  116ARG    SC1  265   2.794  11.075  39.257 -0.1933 -0.2786 -0.0766
  116ARG    SC2  266   2.593  10.977  38.919 -0.4774 -0.0877 -0.2016
  117GLU     BB  267   2.700  10.972  39.735 -0.1488  0.0174 -0.0335
  117GLU    SC1  268   2.336  11.017  39.918 -0.0744  0.1156 -0.0112
  118LYS     BB  269   2.822  10.765  39.984 -0.3142 -0.3197 -0.3514
  118LYS    SC1  270   2.790  10.963  40.223 -0.0020 -0.0723 -0.1974
  118LYS    SC2  271   2.503  11.177  40.313  0.0537  0.3462 -0.1848
  119MET     BB  272   3.161  10.771  39.989  0.2664  0.3958 -0.2049
  119MET    SC1  273   3.170  10.545  40.280  0.0580  0.0928  0.4924
  120THR     BB  274   3.263  11.092  39.907  0.2460  0.1024  0.0565
  120THR    SC1  275   3.332  11.117  39.611  0.0028 -0.1279 -0.0243
  121GLN     BB  276   3.114  11.312  40.171 -0.0796 -0.0182 -0.0214
  121GLN    SC1  277   2.801  11.433  40.088 -0.1209  0.1914 -0.1168
  122ILE     BB  278   3.272  11.139  40.374 -0.1172  0.1611  0.0626
  122ILE    SC1  279   3.024  11.022  40.577 -0.0021 -0.0970  0.0587
  123MET     BB  280   3.563  11.242  40.338 -0.3152  0.2067 -0.0547
  123MET    SC1  281   3.641  10.812  40.184  0.0990  0.1575  0.1526
  124PHE     BB  282   3.485  11.544  40.155  0.0229 -0.0962 -0.1094
  124PHE    SC1  283   3.518  11.457  39.845 -0.0296  0.0508 -0.0449
  124PHE    SC2  284   3.720  11.684  39.693  0.0448 -0.0569 -0.1073
  124PHE    SC3  285   3.800  11.407  39.661 -0.1605 -0.1069 -0.2066
  125GLU     BB  286   3.259  11.636  40.360  0.0965 -0.1373  0.0247
  125GLU    SC1  287   3.288  11.949  40.632  0.1891  0.1086 -0.0072
  126THR     BB  288   3.442  11.418  40.635  0.2335  0.0636  0.1128
  126THR    SC1  289   3.205  11.497  40.811  0.3838  0.1974  0.2590
  127PHE     BB  290   3.752  11.336  40.498  0.1028  0.2585 -0.1494
  127PHE    SC1  291   4.038  11.183  40.415  0.1753 -0.1895 -0.0469
  127PHE    SC2  292   3.921  11.076  40.114 -0.0082  0.0604 -0.0679
  127PHE    SC3  293   4.052  10.873  40.275  0.0717 -0.0805 -0.3036
  128ASN     BB  294   3.877  11.646  40.411 -0.0591 -0.1427  0.2643
  128ASN    SC1  295   3.712  11.906  40.503 -0.0894 -0.0475 -0.0957
  129VAL     BB  296   3.811  11.659  40.090  0.1522 -0.0834  0.2474
  129VAL    SC1  297   3.956  11.410  40.046  0.3532  0.0602  0.0825
  130PRO     BB  298   3.992  11.866  39.877 -0.0314  0.1876  0.2966
  130PRO    SC1  299   3.815  12.102  40.038 -0.2051  0.2663 -0.1935
  131ALA     BB  300   4.112  11.681  39.590  0.0478 -0.3482  0.2556
  131ALA    SC1  301   4.002  11.913  39.505  0.5512 -0.2107 -0.0600
  132MET     BB  302   4.010  11.499  39.311  0.1395  0.5442  0.0071
  132MET    SC1  303   3.637  11.375  39.197  0.0721  0.0843  0.0428
  133TYR     BB  304   4.178  11.336  39.069 -0.3064  0.0347  0.0333
  133TYR    SC1  305   3.980  11.378  38.820 -0.1345 -0.2953  0.1285
  133TYR    SC2  306   3.965  11.170  38.604 -0.1002  0.0110 -0.1785
  133TYR    SC3  307   3.718  11.320  38.686 -0.0756  0.0331 -0.1451
  133TYR    SC4  308   3.730  11.172  38.443 -0.2142 -0.1891 -0.0218
  134VAL     BB  309   4.438  11.133  39.036 -0.0666 -0.3487  0.1627
  134VAL    SC1  310   4.487  11.197  38.755  0.0479  0.4223  0.3334
  135ALA     BB  311   4.278  10.818  38.981 -0.0112  0.0928  0.2834
  135ALA    SC1  312   4.206  10.887  38.730  0.1582 -0.6962 -0.0082
  136ILE     BB  313   4.538  10.642  38.869  0.0155  0.1493 -0.0223
  136ILE    SC1  314   4.552  10.310  38.948  0.0041  0.2611  0.4797
  137GLN     BB  315   4.846  10.679  38.919  0.0518 -0.1786  0.0772
  137GLN    SC1  316   4.872  10.356  39.209 -0.0591 -0.0591  0.0728
  138ALA     BB  317   5.021  10.422  38.745  0.0091 -0.3943  0.1928
  138ALA    SC1  318   4.853  10.213  38.710 -0.3108 -0.0878 -0.2242
  139VAL     BB  319   5.127  10.625  38.531 -0.1221  0.0883  0.1779
  139VAL    SC1  320   5.419  10.627  38.540 -0.1161  0.0119  0.0345
  140LEU     BB  321   5.052  10.938  38.481  0.2756 -0.1294 -0.2412
  140LEU    SC1  322   4.705  10.941  38.548 -0.1707 -0.1385  0.3337
  141SER     BB  323   5.294  10.882  38.202  0.0598  0.0290 -0.0306
  141SER    SC1  324   5.500  11.029  38.306 -0.1370  0.3388 -0.0159
  142LEU     BB  325   5.085  10.700  38.041 -0.1498 -0.1335 -0.1222
  142LEU    SC1  326   5.334  10.527  37.866 -0.0796 -0.3342  0.2725
  143TYR     BB  327   4.829  10.843  37.915  0.3091 -0.0289  0.0343
  143TYR    SC1  328   4.719  11.023  38.122 -0.2757  0.0257  0.0159
  143TYR    SC2  329   4.492  11.128  38.288 -0.0906  0.0859  0.2372
  143TYR    SC3  330   4.641  11.312  38.103 -0.2913  0.0209  0.0032
  143TYR    SC4  331   4.445  11.409  38.286 -0.1703  0.0724  0.1082
  144ALA     BB  332   5.044  11.118  37.850  0.1583  0.2184  0.1520
  144ALA    SC1  333   4.951  11.246  37.631  0.1069  0.1332  0.1238
  145SER     BB  334   5.237  10.958  37.603 -0.4859 -0.1001  0.2939
  145SER    SC1  335   5.490  11.115  37.547 -0.1609 -0.1383  0.2037
  146GLY     BB  336   5.063  10.634  37.530 -0.0581 -0.4418  0.2859
  147ARG     BB  337   4.803  10.465  37.706 -0.1037 -0.0910  0.0560
  147ARG    SC1  338   4.607  10.638  37.536  0.0086  0.2923  0.1082
  147ARG    SC2  339   4.377  10.412  37.399  0.2076 -0.0527  0.0480
  148THR     BB  340   4.715  10.103  37.702  0.0504 -0.2112  0.0876
  148THR    SC1  341   4.508  10.017  37.496  0.2004 -0.0213 -0.1478
  149THR     BB  342   4.864   9.779  37.652  0.0224 -0.1554  0.3166
  149THR    SC1  343   4.920   9.905  37.380  0.2037 -0.1942  0.3337
  150GLY     BB  344   5.089   9.670  37.839  0.0812 -0.1490 -0.3469
  151ILE     BB  345   5.248   9.657  38.204 -0.4042  0.0895 -0.1144
  151ILE    SC1  346   5.230   9.332  38.303  0.0307  0.0487 -0.1566
  152VAL     BB  347   5.237   9.791  38.512 -0.0930  0.2191 -0.2634
  152VAL    SC1  348   4.973   9.914  38.535  0.0228  0.3958  0.2751
  153LEU     BB  349   5.411   9.937  38.778 -0.2341  0.1683 -0.3172
  153LEU    SC1  350   5.302  10.198  38.580  0.0205  0.0653 -0.0849
  154ASP     BB  351   5.382   9.902  39.155  0.2001  0.1729  0.1715
  154ASP    SC1  352   5.086   9.930  39.319  0.2718  0.3131  0.5372
  155SER     BB  353   5.672   9.883  39.424  0.2429  0.1426  0.1607
  155SER    SC1  354   5.424   9.829  39.566  0.2982 -0.0987 -0.0380
  156GLY     BB  355   5.684  10.120  39.679 -0.0428 -0.2992 -0.0949
  157ASP     BB  356   5.465   9.994  39.924 -0.0027 -0.1370 -0.0128
  157ASP    SC1  357   5.599  10.091  40.214 -0.1778 -0.0239  0.0186
  158GLY     BB  358   5.134   9.881  39.839 -0.2777 -0.3645 -0.1875
  159VAL     BB  359   5.014   9.623  39.644  0.0699  0.2363 -0.1389
  159VAL    SC1  360   4.761   9.704  39.523  0.0108  0.1799 -0.0541
  160THR     BB  361   5.113   9.439  39.378  0.0620  0.1596 -0.0910
  160THR    SC1  362   5.409   9.437  39.450  0.0848  0.0239 -0.1849
  161HIS     BB  363   5.215   9.575  39.063  0.5333  0.0299 -0.0803
  161HIS    SC1  364   5.059   9.764  38.879 -0.6655 -0.3089  0.4069
  161HIS    SC2  365   5.081  10.075  38.951  0.0918 -0.1397 -0.3882
  161HIS    SC3  366   4.843   9.949  38.973 -0.1292  0.3522  0.4100
  162ASN     BB  367   5.150   9.299  38.852 -0.2682 -0.1507  0.2400
  162ASN    SC1  368   5.370   9.111  38.663  0.0179 -0.0029 -0.0013
  163VAL     BB  369   4.991   9.499  38.587  0.1766 -0.0922  0.2180
  163VAL    SC1  370   4.723   9.581  38.667  0.1061 -0.1065  0.0011
  164PRO     BB  371   4.758   9.483  38.303  0.0811  0.0338 -0.0832
  164PRO    SC1  372   4.689   9.190  38.458  0.1386 -0.1029 -0.3402
  165ILE     BB  373   4.799   9.490  37.946 -0.0060 -0.0144  0.3608
  165ILE    SC1  374   4.545   9.265  37.979  0.0316 -0.1427 -0.1382
  166TYR     BB  375   4.570   9.610  37.694 -0.0697  0.1272 -0.2022
  166TYR    SC1  376   4.609   9.647  37.339 -0.0508  0.0908  0.0113
  166TYR    SC2  377   4.602   9.876  37.146  0.1835  0.1493  0.0698
  166TYR    SC3  378   4.817   9.668  37.124  0.1738  0.1212  0.2271
  166TYR    SC4  379   4.836   9.918  36.988  0.1552 -0.0062 -0.0130
  167GLU     BB  380   4.303   9.566  37.746  0.0060 -0.0069  0.1968
  167GLU    SC1  381   4.108   9.720  37.501  0.0036  0.0219 -0.2546
  168GLY     BB  382   4.219   9.541  38.083  0.1540  0.0295 -0.1499
  169TYR     BB  383   4.298   9.370  38.326  0.0877 -0.1538 -0.0300
  169TYR    SC1  384   4.390   9.495  38.591 -0.1539 -0.0057 -0.0109
  169TYR    SC2  385   4.248   9.571  38.844 -0.1027 -0.1226  0.0541
  169TYR    SC3  386   4.399   9.312  38.828  0.1114  0.0029 -0.0109
  169TYR    SC4  387   4.225   9.372  39.047 -0.0902 -0.2717 -0.0896
  170ALA     BB  388   4.188   9.061  38.419 -0.1651 -0.1408 -0.2403
  170ALA    SC1  389   4.072   9.066  38.176 -0.0149  0.2624 -0.3106
  171LEU     BB  390   4.259   8.903  38.744 -0.2417 -0.1855 -0.2328
  171LEU    SC1  391   3.980   9.063  38.909  0.0866 -0.0319  0.0767
  172PRO     BB  392   4.149   8.595  38.829 -0.1614 -0.0173  0.0404
  172PRO    SC1  393   4.200   8.658  39.131 -0.2162  0.2249 -0.2559
  173HIS     BB  394   4.408   8.421  38.730  0.1631 -0.0906  0.0462
  173HIS    SC1  395   4.473   8.388  39.026 -0.1039  0.1094  0.0519
  173HIS    SC2  396   4.402   8.159  39.238 -0.1454 -0.1884 -0.2727
  173HIS    SC3  397   4.596   8.116  39.056  0.2519  0.2618  0.0193
  174ALA     BB  398   4.654   8.624  38.779 -0.0333 -0.3339  0.1011
  174ALA    SC1  399   4.611   8.801  38.579 -0.1514 -0.3199  0.1377
  175ILE     BB  400   4.734   8.976  38.899  0.1164  0.1766  0.0750
  175ILE    SC1  401   4.514   9.053  39.147 -0.0503  0.1783 -0.0693
  176MET     BB  402   4.961   9.198  39.003 -0.1703 -0.0726 -0.0766
  176MET    SC1  403   4.688   9.489  39.093 -0.0203 -0.2559 -0.1799
  177ARG     BB  404   5.151   8.985  39.238 -0.3990  0.0743 -0.0181
  177ARG    SC1  405   5.483   9.074  39.145 -0.0089  0.3537  0.1260
  177ARG    SC2  406   5.734   9.141  38.900  0.0052 -0.1556 -0.0707
  178LEU     BB  407   5.086   9.090  39.542 -0.1693  0.1998 -0.1298
  178LEU    SC1  408   4.738   9.209  39.456 -0.0652  0.0886  0.1805
  179ASP     BB  409   5.347   9.025  39.726 -0.1573  0.0507 -0.0194
  179ASP    SC1  410   5.444   8.798  39.512  0.0477  0.0669  0.2299
  180LEU     BB  411   5.528   9.287  39.831  0.4443  0.0369 -0.5810
  180LEU    SC1  412   5.284   9.499  39.914  0.1019 -0.3658  0.1700
  181ALA     BB  413   5.685   9.557  39.728 -0.2466  0.1953 -0.2755
  181ALA    SC1  414   5.837   9.516  39.508 -0.1178 -0.2081 -0.1215
  182GLY     BB  415   5.696   9.712  39.960  0.1051  0.2145 -0.5696
  183ARG     BB  416   5.583   9.595  40.243 -0.1786  0.0840 -0.2437
  183ARG    SC1  417   5.322   9.773  40.309  0.5125  0.1747  0.0109
  183ARG    SC2  418   5.135  10.077  40.239  0.0513 -0.1121  0.3625
  184ASP     BB  419   5.838   9.448  40.301 -0.1727  0.0123 -0.1084
  184ASP    SC1  420   5.908   9.203  40.070 -0.0740  0.2256 -0.2154
  185LEU     BB  421   6.090   9.639  40.273 -0.1396 -0.1776 -0.0391
  185LEU    SC1  422   6.334   9.514  40.489  0.1331 -0.1164  0.1656
  186THR     BB  423   6.022   9.891  40.457  0.4228  0.0087 -0.1810
  186THR    SC1  424   6.104  10.137  40.296  0.3261  0.2595  0.1428
  187ASP     BB  425   5.907   9.776  40.713  0.0978  0.0208 -0.1456
  187ASP    SC1  426   5.925   9.849  41.062  0.0296 -0.0740  0.1503
  188TYR     BB  427   5.912   9.436  40.801 -0.1268 -0.2409 -0.1727
  188TYR    SC1  428   5.749   9.180  40.702 -0.1562  0.1528  0.0018
  188TYR    SC2  429   5.490   9.141  40.554 -0.1623 -0.3076  0.1150
  188TYR    SC3  430   5.751   9.086  40.417 -0.0931  0.4382 -0.0941
  188TYR    SC4  431   5.502   9.061  40.281 -0.1000  0.1816 -0.0369
  189LEU     BB  432   6.190   9.407  40.895  0.2575  0.3052  0.1707
  189LEU    SC1  433   6.247   9.058  40.946  0.0430 -0.2429  0.0011
  190MET     BB  434   6.313   9.627  41.097  0.2934  0.1152 -0.1200
  190MET    SC1  435   6.585   9.936  41.163  0.1598 -0.3091 -0.0342
  191LYS     BB  436   6.075   9.529   0.062 -0.0311 -0.1762  0.1254
  191LYS    SC1  437   5.766   9.492  41.292  0.4044  0.0893  0.0680
  191LYS    SC2  438   5.533   9.655  41.065 -0.0976  0.4200  0.0884
  192ILE     BB  439   6.184   9.201   0.092 -0.1010  0.0772 -0.1294
  192ILE    SC1  440   5.909   9.039  41.269 -0.0707  0.0557 -0.1706
  193LEU     BB  441   6.534   9.218   0.093 -0.1394 -0.3693 -0.3564
  193LEU    SC1  442   6.636   9.121  41.111 -0.0604  0.0898  0.1042
  194THR     BB  443   6.621   9.234   0.384  0.1058 -0.0093  0.1304
  194THR    SC1  444   6.918   9.297   0.405  0.1855 -0.1483 -0.4058
  195GLU     BB  445   6.490   8.964   0.585 -0.1434 -0.1295 -0.0183
  195GLU    SC1  446   6.837   8.798   0.518 -0.1655 -0.1621 -0.1171
  196ARG     BB  447   6.180   9.069   0.569 -0.2922  0.1720 -0.2033
  196ARG    SC1  448   6.143   8.794   0.402 -0.1995  0.1401  0.2153
  196ARG    SC2  449   6.005   8.487   0.535 -0.0630 -0.0743  0.0898
  197GLY     BB  450   6.263   9.406   0.499  0.3184  0.3003 -0.1338
  198TYR     BB  451   6.515   9.494   0.365 -0.0372  0.0459  0.1165
  198TYR    SC1  452   6.715   9.605   0.134 -0.0538  0.5271 -0.3572
  198TYR    SC2  453   6.987   9.482   0.108 -0.2105  0.0184  0.1709
  198TYR    SC3  454   6.802   9.490  41.169  0.1530  0.1134 -0.1194
  198TYR    SC4  455   7.034   9.324  41.173 -0.0436 -0.1689  0.3268
  199SER     BB  456   6.445   9.815   0.353  0.0687 -0.3438 -0.2840
  199SER    SC1  457   6.650  10.017   0.348  0.0385 -0.0309  0.1174
  200PHE     BB  458   6.136   9.952   0.291 -0.1090 -0.2768 -0.0217
  200PHE    SC1  459   6.090  10.028   0.598  0.1180 -0.0681  0.2150
  200PHE    SC2  460   5.946   9.791   0.796 -0.0872  0.0348  0.1923
  200PHE    SC3  461   5.763   9.987   0.685  0.0460  0.0606  0.0130
  201VAL     BB  462   5.823   9.865   0.276  0.2876  0.1847 -0.0587
  201VAL    SC1  463   5.839   9.624   0.440 -0.3688  0.2447  0.1180
  202THR     BB  464   5.664  10.132   0.081  0.0848  0.2462  0.0725
  202THR    SC1  465   5.585  10.110  41.085 -0.2261  0.0125  0.1693
  203THR     BB  466   5.788  10.442   0.096 -0.0850 -0.1787 -0.0857
  203THR    SC1  467   5.612  10.689   0.063 -0.0776 -0.1581  0.0227
  204ALA     BB  468   6.049  10.413   0.236 -0.1071 -0.0534  0.0161
  204ALA    SC1  469   6.089  10.410   0.503  0.2408 -0.3028 -0.0310
  205GLU     BB  470   6.204  10.165  41.296  0.0520  0.1411  0.1527
  205GLU    SC1  471   6.492  10.401   0.114  0.3316  0.0392 -0.0790
  206ARG     BB  472   6.029  10.324  41.074 -0.0993  0.1519  0.2089
  206ARG    SC1  473   5.958  10.282  40.765 -0.0387  0.1503  0.2323
  206ARG    SC2  474   5.764  10.403  40.500 -0.0123 -0.1447  0.1068
  207GLU     BB  475   6.227  10.578  40.973  0.2581 -0.1081 -0.0080
  207GLU    SC1  476   5.883  10.779  40.926 -0.2448  0.0015 -0.2021
  208ILE     BB  477   6.509  10.434  40.920  0.2360 -0.1102  0.2662
  208ILE    SC1  478   6.656  10.732  40.844 -0.0839 -0.0368 -0.1005
  209VAL     BB  479   6.380  10.275  40.662 -0.0709  0.2654  0.3032
  209VAL    SC1  480   6.311  10.021  40.788 -0.2819  0.2436  0.1490
  210ARG     BB  481   6.298  10.498  40.443 -0.0377 -0.1903 -0.2178
  210ARG    SC1  482   6.219  10.771  40.531  0.1034 -0.1571 -0.4686
  210ARG    SC2  483   6.280  11.022  40.812 -0.0595  0.0661 -0.2939
  211ASP     BB  484   6.591  10.562  40.332  0.0326 -0.0271  0.0333
  211ASP    SC1  485   6.496  10.771  40.095 -0.0084  0.1370  0.1840
  212ILE     BB  486   6.824  10.386  40.334  0.1476  0.1644 -0.0190
  212ILE    SC1  487   6.936  10.532  40.621  0.0132 -0.0101  0.1239
  213LYS     BB  488   6.789  10.204  40.044  0.2844  0.0584  0.1607
  213LYS    SC1  489   6.439  10.237  40.020  0.2395  0.3514  0.2794
  213LYS    SC2  490   6.206  10.447  39.948  0.2296 -0.0317 -0.1862
  214GLU     BB  491   6.728  10.436  39.768  0.1585  0.0003 -0.0324
  214GLU    SC1  492   6.296  10.408  39.879  0.0863  0.1662 -0.1929
  215LYS     BB  493   7.042  10.512  39.754  0.2119  0.3301 -0.2452
  215LYS    SC1  494   7.156  10.425  39.487  0.2631 -0.3344  0.5034
  215LYS    SC2  495   7.211  10.423  39.111 -0.4113 -0.1529  0.3364
  216LEU     BB  496   7.258  10.298  39.888 -0.0858  0.3023  0.0322
  216LEU    SC1  497   7.558  10.449  39.836  0.3290  0.1452  0.0444
  217CYS     BB  498   7.079  10.027  39.843  0.2849 -0.1649 -0.1167
  217CYS    SC1  499   6.885  10.128  39.566  0.1191 -0.2083  0.1598
  218TYR     BB  500   7.257   9.734  39.823 -0.2393  0.3550 -0.0351
  218TYR    SC1  501   7.489   9.888  39.718  0.2237  0.0546  0.2316
  218TYR    SC2  502   7.392  10.129  39.568 -0.1955 -0.2391  0.0137
  218TYR    SC3  503   7.510   9.897  39.419  0.1833 -0.1854  0.2197
  218TYR    SC4  504   7.326  10.077  39.296 -0.1067 -0.5831  0.0552
  219VAL     BB  505   7.311   9.537  39.532  0.1408  0.1504 -0.0341
  219VAL    SC1  506   7.574   9.424  39.476 -0.0605 -0.1906 -0.3339
  220ALA     BB  507   7.265   9.231  39.607 -0.0708  0.2323 -0.0685
  220ALA    SC1  508   7.031   9.144  39.708  0.0983 -0.1879 -0.0195
  221LEU     BB  509   7.275   9.177  39.264 -0.1036  0.0605  0.1102
  221LEU    SC1  510   6.946   9.124  39.358 -0.1838 -0.4629  0.0885
  222ASP     BB  511   7.581   9.148  39.173 -0.1425  0.2758  0.1484
  222ASP    SC1  512   7.507   9.323  38.882 -0.0380 -0.0888  0.1476
  223PHE     BB  513   7.762   8.967  39.323  0.2873 -0.0283  0.3095
  223PHE    SC1  514   7.745   9.083  39.595 -0.2042 -0.3432 -0.2262
  223PHE    SC2  515   7.684   8.892  39.869  0.1417  0.0363  0.1288
  223PHE    SC3  516   7.948   9.010  39.857 -0.0534  0.4709 -0.0907
  224GLU     BB  517   7.969   8.758  39.179 -0.0239 -0.0544  0.1177
  224GLU    SC1  518   8.235   9.001  39.006 -0.1816 -0.0531 -0.0206
  225ASN     BB  519   7.752   8.535  39.110  0.0950  0.0834  0.0910
  225ASN    SC1  520   7.883   8.219  39.022 -0.1616  0.0209 -0.2790
  226GLU     BB  521   7.695   8.405  39.371  0.2010  0.0588  0.0013
  226GLU    SC1  522   7.373   8.269  39.212  0.3418  0.1444 -0.1774
  227MET     BB  523   7.607   8.518  39.670 -0.0064  0.1250  0.2911
  227MET    SC1  524   7.290   8.753  39.512  0.4469  0.0335  0.0013
  228ALA     BB  525   7.916   8.663  39.675  0.0837 -0.1815 -0.3233
  228ALA    SC1  526   8.016   8.659  39.926 -0.2092  0.4373 -0.1792
  229THR     BB  527   8.184   8.497  39.620  0.0567 -0.0225 -0.1659
  229THR    SC1  528   8.158   8.366  39.346 -0.1038 -0.0606 -0.1335
  230ALA     BB  529   8.178   8.243  39.847  0.0876 -0.1565  0.1228
  230ALA    SC1  530   7.930   8.299  39.938  0.0540 -0.2142  0.0676
  231ALA     BB  531   8.313   8.424  40.097 -0.2448 -0.0492 -0.0989
  231ALA    SC1  532   8.177   8.595  40.255 -0.2561  0.2675 -0.4372
  232SER     BB  533   8.441   8.673  39.876 -0.0000  0.1189 -0.3100
  232SER    SC1  534   8.607   8.527  39.766 -0.3222  0.3070 -0.0935
  233SER     BB  535   8.679   8.827  40.064  0.3254  0.2482  0.2130
  233SER    SC1  536   8.860   8.622  39.963  0.0068  0.2887  0.2005
  234SER     BB  537   8.593   8.963  40.322 -0.4625  0.1365 -0.2649
  234SER    SC1  538   8.837   8.939  40.412 -0.1930 -0.1333 -0.1626
  235SER     BB  539   8.338   8.942  40.458 -0.0648  0.1075 -0.3052
  235SER    SC1  540   8.409   9.012  40.706 -0.2800 -0.2790  0.2883
  236LEU     BB  541   8.105   9.060  40.320  0.0601  0.0611  0.0780
  236LEU    SC1  542   7.886   9.104  40.600  0.3057  0.0278 -0.2359
  237GLU     BB  543   8.276   9.232  40.078 -0.3088 -0.0419  0.2987
  237GLU    SC1  544   8.348   9.493  40.348  0.1115 -0.1831  0.1868
  238LYS     BB  545   8.241   9.401  39.841  0.1887 -0.3540  0.0526
  238LYS    SC1  546   7.991   9.453  39.666 -0.0710  0.2806  0.0637
  238LYS    SC2  547   7.988   9.383  39.335  0.2220  0.2245 -0.0239
  239SER     BB  548   8.406   9.499  39.572 -0.1329 -0.0402 -0.2497
  239SER    SC1  549   8.646   9.417  39.667 -0.2561 -0.1636  0.3947
  240TYR     BB  550   8.391   9.833  39.524 -0.3935 -0.1571  0.1146
  240TYR    SC1  551   8.201   9.773  39.300 -0.0839 -0.0124  0.1455
  240TYR    SC2  552   8.356   9.587  39.122 -0.2156 -0.2432  0.2664
  240TYR    SC3  553   8.125   9.743  39.011 -0.3114 -0.4035  0.2394
  240TYR    SC4  554   8.300   9.594  38.843 -0.0792 -0.1385  0.2407
  241GLU     BB  555   8.654  10.022  39.481  0.0828  0.2120 -0.0207
  241GLU    SC1  556   8.802   9.633  39.322  0.1518 -0.0244  0.4141
  242LEU     BB  557   8.678  10.307  39.621 -0.0375 -0.3795  0.0359
  242LEU    SC1  558   8.841  10.419  39.293 -0.1936  0.2020  0.0120
  243PRO     BB  559   8.922  10.254  39.787 -0.1600  0.0603 -0.0204
  243PRO    SC1  560   9.129  10.070  39.549  0.0691 -0.2554  0.2321
  244ASP     BB  561   8.924  10.185  40.123  0.0934 -0.2101  0.2027
  244ASP    SC1  562   9.132   9.888  40.136 -0.6089  0.1325 -0.0812
  245GLY     BB  563   8.610  10.320  40.127 -0.4142 -0.0361 -0.1939
  246GLN     BB  564   8.504  10.417  39.802 -0.4174  0.0145  0.1170
  246GLN    SC1  565   8.359  10.774  39.883  0.1952  0.1041  0.0151
  247VAL     BB  566   8.200  10.288  39.758 -0.1388  0.0863  0.0457
  247VAL    SC1  567   8.179  10.364  39.477 -0.1844  0.1337  0.0609
  248ILE     BB  568   8.188   9.924  39.747 -0.0029 -0.0116 -0.0756
  248ILE    SC1  569   7.925   9.868  39.538  0.1548 -0.1684 -0.2348
  249THR     BB  570   8.190   9.872  40.034  0.0126  0.1560 -0.1180
  249THR    SC1  571   8.391   9.960  40.245  0.1326 -0.3019 -0.0301
  250ILE     BB  572   7.918   9.708  40.114 -0.2656  0.0785 -0.0573
  250ILE    SC1  573   7.684   9.651  39.873 -0.1695 -0.1312 -0.1038
  251GLY     BB  574   7.835   9.469  40.377 -0.1608  0.1131  0.0662
  252ASN     BB  575   7.543   9.399  40.553 -0.1731 -0.0312 -0.2209
  252ASN    SC1  576   7.509   9.411  40.884 -0.1054 -0.0468 -0.1362
  253GLU     BB  577   7.351   9.656  40.508 -0.1923 -0.1440  0.2098
  253GLU    SC1  578   7.323   9.911  40.785  0.2628  0.1428  0.2262
  254ARG     BB  579   7.367   9.684  40.144 -0.0891 -0.0741 -0.0435
  254ARG    SC1  580   7.547   9.950  40.155 -0.0915 -0.1203  0.0923
  254ARG    SC2  581   7.684   9.978  40.489  0.0995  0.0369 -0.1117
  255PHE     BB  582   7.223   9.413  40.038 -0.0034 -0.2305 -0.2900
  255PHE    SC1  583   7.515   9.259  39.933  0.0598  0.0661  0.3517
  255PHE    SC2  584   7.833   9.325  40.031  0.2177 -0.5704  0.3028
  255PHE    SC3  585   7.705   9.103  40.167 -0.2895 -0.1893  0.4717
  256ARG     BB  586   7.057   9.346  40.315 -0.1692 -0.2387 -0.1514
  256ARG    SC1  587   7.261   9.126  40.362 -0.0324  0.2742  0.2457
  256ARG    SC2  588   7.465   8.955  40.729 -0.1566  0.2246 -0.1508
  257CYS     BB  589   6.722   9.452  40.316  0.4158  0.2142 -0.0497
  257CYS    SC1  590   6.695   9.243  40.615  0.0110 -0.0327  0.4548
  258PRO     BB  591   6.689   9.335  40.021 -0.1177 -0.2934  0.0045
  258PRO    SC1  592   6.874   9.498  39.776 -0.0781  0.0925 -0.1770
  259GLU     BB  593   6.699   9.021  39.975 -0.0477 -0.3041  0.0539
  259GLU    SC1  594   6.745   8.881  40.359 -0.2402 -0.1248  0.2815
  260THR     BB  595   6.390   9.013  40.020 -0.0920  0.0988  0.1645
  260THR    SC1  596   6.291   9.220  40.221 -0.1006 -0.0746  0.3408
  261LEU     BB  597   6.183   8.997  39.773 -0.1307  0.0613 -0.1460
  261LEU    SC1  598   6.451   9.148  39.589 -0.2578  0.0595 -0.1320
  262PHE     BB  599   6.237   8.673  39.693  0.0696 -0.1052 -0.1854
  262PHE    SC1  600   6.471   8.650  39.460  0.4386 -0.3866  0.0442
  262PHE    SC2  601   6.594   8.914  39.285 -0.2335  0.0951  0.2572
  262PHE    SC3  602   6.730   8.857  39.534  0.2515 -0.1167 -0.0405
  263GLN     BB  603   6.383   8.558  39.987  0.1401 -0.0074  0.3024
  263GLN    SC1  604   6.712   8.564  39.835 -0.1040 -0.2977 -0.2037
  264PRO     BB  605   6.348   8.358  40.219  0.0424 -0.0524  0.0879
  264PRO    SC1  606   6.453   8.098  40.336 -0.1328 -0.0736 -0.2830
  265SER     BB  607   6.310   8.534  40.453  0.0399 -0.0194  0.0175
  265SER    SC1  608   6.344   8.756  40.366  0.0827  0.0966  0.0895
  266PHE     BB  609   6.049   8.476  40.620 -0.0892 -0.0210  0.1179
  266PHE    SC1  610   5.963   8.667  40.825 -0.0811  0.2393 -0.1584
  266PHE    SC2  611   5.764   8.698  41.098 -0.1291 -0.1504 -0.1437
  266PHE    SC3  612   6.048   8.682  41.154 -0.1413 -0.2686 -0.1112
  267ILE     BB  613   6.005   8.174  40.783 -0.1935  0.0512 -0.0349
  267ILE    SC1  614   5.794   8.284  41.027 -0.0837 -0.1292  0.1448
  268GLY     BB  615   6.087   7.980  40.565 -0.1806 -0.0493 -0.0232
  269MET     BB  616   5.922   8.014  40.260 -0.0354  0.1115  0.1225
  269MET    SC1  617   5.659   8.216  40.425 -0.1716 -0.1014 -0.2755
  270GLU     BB  618   6.128   7.972  40.000 -0.0069  0.1853  0.0108
  270GLU    SC1  619   6.278   7.601  39.981 -0.2012  0.0128 -0.1691
  271SER     BB  620   6.162   8.168  39.778 -0.0661  0.1085  0.3378
  271SER    SC1  621   6.261   7.939  39.603  0.3770 -0.0683  0.2842
  272ALA     BB  622   5.969   8.313  39.546 -0.2553 -0.0122  0.0120
  272ALA    SC1  623   6.192   8.397  39.418 -0.4588  0.2205 -0.2017
  273GLY     BB  624   5.945   8.658  39.442  0.0933 -0.0750 -0.2280
  274ILE     BB  625   6.075   8.758  39.086 -0.2542  0.1733 -0.1256
  274ILE    SC1  626   6.272   9.036  39.082 -0.1436  0.0944 -0.2390
  275HIS     BB  627   6.085   8.441  39.003  0.1548 -0.0852  0.0582
  275HIS    SC1  628   6.385   8.368  39.141  0.1527  0.0496 -0.1334
  275HIS    SC2  629   6.646   8.297  38.970  0.0117 -0.0016 -0.3301
  275HIS    SC3  630   6.417   8.162  38.925 -0.0101 -0.0606 -0.0544
  276GLU     BB  631   5.792   8.371  39.122  0.2134 -0.1252  0.0472
  276GLU    SC1  632   5.702   8.011  38.908  0.1449 -0.2121  0.0012
  277THR     BB  633   5.605   8.658  39.026  0.0510 -0.2907 -0.1094
  277THR    SC1  634   5.331   8.554  39.111  0.0943 -0.0510  0.3605
  278THR     BB  635   5.609   8.735  38.659 -0.1234 -0.1261  0.1208
  278THR    SC1  636   5.914   8.753  38.659 -0.1257  0.0424 -0.3047
  279TYR     BB  637   5.599   8.388  38.597  0.0729 -0.1986 -0.2336
  279TYR    SC1  638   5.619   8.452  38.313  0.0159 -0.2612  0.0216
  279TYR    SC2  639   5.897   8.469  38.202 -0.0751 -0.0790 -0.1833
  279TYR    SC3  640   5.737   8.719  38.243 -0.0524 -0.1403  0.3420
  279TYR    SC4  641   6.022   8.718  38.260 -0.0121 -0.1154 -0.1605
  280ASN     BB  642   5.276   8.371  38.727 -0.0429 -0.3829  0.1694
  280ASN    SC1  643   5.245   7.977  38.698  0.0823  0.3975 -0.1841
  281SER     BB  644   5.112   8.612  38.665  0.0649  0.2091 -0.2657
  281SER    SC1  645   5.248   8.803  38.850  0.1413 -0.2033 -0.1882
  282ILE     BB  646   5.177   8.663  38.317 -0.0440  0.1421  0.1366
  282ILE    SC1  647   5.036   8.965  38.389 -0.0281  0.1285  0.2246
  283MET     BB  648   5.098   8.374  38.165  0.2245 -0.2578  0.0532
  283MET    SC1  649   5.286   8.130  38.304  0.2814 -0.0777  0.1170
  284LYS     BB  650   4.762   8.326  38.162  0.0883  0.0973  0.0066
  284LYS    SC1  651   4.737   8.023  38.201  0.0225 -0.2299  0.2286
  284LYS    SC2  652   4.653   7.689  38.018 -0.0466  0.2453 -0.3045
  285CYS     BB  653   4.599   8.496  37.943 -0.2463  0.3026  0.1790
  285CYS    SC1  654   4.319   8.402  37.922  0.5927 -0.2932  0.1035
  286ASP     BB  655   4.704   8.550  37.624 -0.0068  0.1609 -0.1104
  286ASP    SC1  656   5.005   8.512  37.740 -0.4525  0.3577 -0.1870
  287ILE     BB  657   4.483   8.749  37.444 -0.0980 -0.2522 -0.0518
  287ILE    SC1  658   4.202   8.622  37.590 -0.3759  0.2459 -0.1324
  288ASP     BB  659   4.499   8.952  37.186 -0.0418 -0.1512 -0.2107
  288ASP    SC1  660   4.363   8.790  36.904 -0.0550  0.1640  0.0345
  289ILE     BB  661   4.707   9.204  37.161 -0.0315  0.0517 -0.2358
  289ILE    SC1  662   4.527   9.466  37.037  0.0400  0.0298 -0.3894
  290ARG     BB  663   5.021   9.243  36.984  0.0018 -0.1188  0.1175
  290ARG    SC1  664   4.827   9.325  36.758 -0.0633  0.3847 -0.3050
  290ARG    SC2  665   4.536   9.133  36.639 -0.1474  0.2313  0.0569
  291LYS     BB  666   5.316   9.145  37.104 -0.1895  0.0990 -0.0711
  291LYS    SC1  667   5.356   8.790  37.033  0.0076 -0.0900 -0.0141
  291LYS    SC2  668   5.596   8.574  37.092 -0.2655  0.1356  0.0741
  292ASP     BB  669   5.362   9.379  37.334  0.0686  0.1304 -0.1687
  292ASP    SC1  670   5.031   9.464  37.377 -0.0880  0.2939 -0.2816
  293LEU     BB  671   5.572   9.456  37.437 -0.0374 -0.3351 -0.0170
  293LEU    SC1  672   5.729   9.639  37.191  0.5031 -0.3447  0.0833
  294TYR     BB  673   5.827   9.235  37.432 -0.0963 -0.0060  0.1334
  294TYR    SC1  674   5.738   9.254  37.128 -0.1432 -0.1466  0.1511
  294TYR    SC2  675   5.794   9.009  36.964 -0.1966  0.1351 -0.3100
  294TYR    SC3  676   5.984   9.242  36.957 -0.1404  0.1125  0.1315
  294TYR    SC4  677   5.986   9.040  36.755 -0.2353  0.5204 -0.2957
  295ALA     BB  678   6.023   9.448  37.546  0.1502  0.5342  0.2112
  295ALA    SC1  679   6.076   9.528  37.293  0.3245 -0.0221  0.0591
  296ASN     BB  680   5.818   9.632  37.755  0.2308  0.0062 -0.0317
  296ASN    SC1  681   5.836   9.860  37.521 -0.2437 -0.0131  0.1651
  297ASN     BB  682   5.871   9.646  38.063 -0.0409 -0.2397 -0.2450
  297ASN    SC1  683   5.654   9.516  38.273 -0.4002  0.1215  0.1050
  298VAL     BB  684   5.866   9.846  38.311  0.0410 -0.0211  0.0581
  298VAL    SC1  685   5.579   9.901  38.304  0.0476 -0.0123 -0.2999
  299MET     BB  686   6.159   9.943  38.637  0.1415 -0.0700 -0.0035
  299MET    SC1  687   6.367   9.717  38.822 -0.0795  0.0671  0.2370
  300SER     BB  688   6.206  10.187  38.980 -0.0038  0.0627 -0.1142
  300SER    SC1  689   6.477  10.165  38.866 -0.1656  0.0565 -0.0374
  301GLY     BB  690   6.054  10.298  39.275  0.0431  0.2693  0.1414
  302GLY     BB  691   5.997  10.179  39.539  0.1785 -0.0297 -0.0151
  303THR     BB  692   6.234  10.036  39.634 -0.0570  0.1133  0.0301
  303THR    SC1  693   6.097   9.978  39.900  0.0419  0.2477  0.1118
  304THR     BB  694   6.456  10.116  39.451  0.0259 -0.0898 -0.4607
  304THR    SC1  695   6.428  10.414  39.395  0.2469  0.0709  0.1973
  305MET     BB  696   6.602   9.913  39.294  0.1604 -0.2314 -0.0845
  305MET    SC1  697   6.878  10.119  39.156 -0.0179  0.2459  0.0790
  306TYR     BB  698   6.670   9.586  39.370 -0.0729  0.2468  0.1938
  306TYR    SC1  699   6.482   9.382  39.280  0.3956 -0.1387 -0.1175
  306TYR    SC2  700   6.183   9.406  39.265  0.3973  0.1653  0.2023
  306TYR    SC3  701   6.344   9.379  39.013  0.1026 -0.0308  0.0275
  306TYR    SC4  702   6.064   9.431  39.008  0.1216  0.1319  0.3232
  307PRO     BB  703   6.966   9.547  39.357 -0.0669  0.2427 -0.1873
  307PRO    SC1  704   7.069   9.837  39.398  0.0771  0.2682  0.1750
  308GLY     BB  705   7.195   9.564  39.086  0.1419 -0.5165  0.3950
  309ILE     BB  706   7.123   9.644  38.752 -0.1996 -0.4281  0.1832
  309ILE    SC1  707   6.831   9.789  38.851  0.0349  0.1773  0.0353
  310ALA     BB  708   7.087   9.439  38.565 -0.2115 -0.0909  0.0661
  310ALA    SC1  709   7.003   9.584  38.353  0.1586  0.0763  0.0268
  311ASP     BB  710   7.308   9.153  38.493 -0.1748 -0.2304  0.3177
  311ASP    SC1  711   7.259   8.936  38.213 -0.1259  0.0143  0.2070
  312ARG     BB  712   7.166   9.018  38.711  0.0280  0.2599  0.0216
  312ARG    SC1  713   7.021   8.904  39.001 -0.0962  0.1300  0.0068
  312ARG    SC2  714   7.354   8.736  39.081  0.0230  0.0967 -0.1067
  313MET     BB  715   6.807   8.999  38.663  0.0300 -0.0749  0.2612
  313MET    SC1  716   6.781   9.299  38.960  0.2465  0.2578 -0.0005
  314GLN     BB  717   6.781   8.904  38.380  0.0671  0.1916 -0.0078
  314GLN    SC1  718   6.916   9.245  38.166 -0.0002  0.3827  0.1721
  315LYS     BB  719   6.932   8.587  38.407 -0.2450 -0.0837 -0.0080
  315LYS    SC1  720   7.057   8.326  38.292  0.0658 -0.0215  0.0190
  315LYS    SC2  721   7.386   8.292  38.297  0.1329 -0.0704 -0.1427
  316GLU     BB  722   6.797   8.479  38.646 -0.0785 -0.2936  0.2973
  316GLU    SC1  723   7.056   8.258  38.840 -0.2605 -0.0067 -0.0417
  317ILE     BB  724   6.465   8.493  38.635 -0.0376 -0.0055  0.3675
  317ILE    SC1  725   6.466   8.677  38.922 -0.1126  0.0520  0.3306
  318THR     BB  726   6.298   8.375  38.362  0.1182  0.0440 -0.0309
  318THR    SC1  727   6.047   8.329  38.529  0.1723 -0.0770  0.0190
  319ALA     BB  728   6.377   8.083  38.295  0.4059  0.4766 -0.1004
  319ALA    SC1  729   6.133   7.990  38.226  0.4444  0.2128  0.1009
  320LEU     BB  730   6.704   8.136  38.183  0.4422 -0.2517 -0.1306
  320LEU    SC1  731   6.711   7.822  37.988 -0.1820 -0.2309 -0.0928
  321ALA     BB  732   6.737   8.443  38.008  0.2080  0.3663  0.0622
  321ALA    SC1  733   6.602   8.606  38.176 -0.2356  0.1321 -0.0533
  322PRO     BB  734   6.504   8.365  37.824  0.0369  0.2228 -0.1175
  322PRO    SC1  735   6.427   8.062  37.803 -0.2950  0.1796 -0.0768
  323SER     BB  736   6.357   8.610  37.669  0.2169 -0.2902  0.0563
  323SER    SC1  737   6.447   8.845  37.538 -0.1543 -0.1560 -0.2661
  324THR     BB  738   6.081   8.529  37.427 -0.1806  0.1118 -0.3516
  324THR    SC1  739   5.805   8.457  37.535 -0.0061  0.1549  0.1483
  325MET     BB  740   6.069   8.781  37.295  0.0622  0.1094 -0.0799
  325MET    SC1  741   6.050   8.646  36.946 -0.2086  0.1669 -0.4529
  326LYS     BB  742   6.263   9.046  37.208 -0.0875  0.0520 -0.0795
  326LYS    SC1  743   6.426   8.927  36.932 -0.0103  0.1763 -0.1529
  326LYS    SC2  744   6.401   9.042  36.624  0.0194  0.2615  0.0342
  327ILE     BB  745   6.392   9.312  37.462 -0.0427 -0.0591  0.1049
  327ILE    SC1  746   6.545   9.497  37.219  0.4726 -0.0197  0.4408
  328LYS     BB  747   6.452   9.311  37.786  0.1008 -0.1072  0.3986
  328LYS    SC1  748   6.675   9.122  37.799  0.2223  0.2570 -0.3048
  328LYS    SC2  749   6.780   8.832  37.840 -0.0994 -0.0152 -0.2567
  329ILE     BB  750   6.520   9.554  37.979 -0.0933 -0.0115 -0.0321
  329ILE    SC1  751   6.801   9.747  37.977 -0.0249 -0.1006  0.3527
  330ILE     BB  752   6.446   9.711  38.320 -0.0819  0.0599  0.0621
  330ILE    SC1  753   6.670   9.546  38.517  0.1627  0.2123 -0.0817
  331ALA     BB  754   6.529   9.986  38.540 -0.2232  0.1762 -0.2260
  331ALA    SC1  755   6.782   9.906  38.490 -0.3155 -0.1101 -0.2488
  332PRO     BB  756   6.674  10.291  38.506 -0.4980 -0.0701 -0.1720
  332PRO    SC1  757   6.948  10.278  38.309  0.0830  0.4699 -0.0369
  333PRO     BB  758   6.858  10.356  38.768  0.0981 -0.1827 -0.2404
  333PRO    SC1  759   7.056  10.117  38.740 -0.0174  0.1169  0.0520
  334GLU     BB  760   6.680  10.505  38.978 -0.1575  0.0168  0.0104
  334GLU    SC1  761   6.963  10.755  38.905  0.0600 -0.4211 -0.1462
  335ARG     BB  762   6.307  10.548  38.901 -0.1404 -0.0544  0.2316
  335ARG    SC1  763   6.418  10.869  38.899 -0.1007  0.4220  0.0618
  335ARG    SC2  764   6.657  11.118  38.819  0.2095  0.1079 -0.1329
  336LYS     BB  765   6.095  10.670  39.140 -0.1397  0.0970  0.3490
  336LYS    SC1  766   6.356  10.800  39.312  0.1905  0.2104  0.0921
  336LYS    SC2  767   6.459  10.786  39.656  0.2385 -0.0561 -0.1081
  337TYR     BB  768   5.930  10.936  38.950  0.3177  0.1450  0.0910
  337TYR    SC1  769   6.005  11.245  38.984 -0.0828  0.1138  0.0063
  337TYR    SC2  770   6.059  11.455  38.777 -0.0932  0.2296  0.1202
  337TYR    SC3  771   6.288  11.308  38.905 -0.0816  0.2321  0.1034
  337TYR    SC4  772   6.331  11.520  38.720 -0.0978  0.3063  0.1830
  338SER     BB  773   5.651  10.912  38.754 -0.0301  0.1007 -0.1034
  338SER    SC1  774   5.773  10.989  38.534  0.1957 -0.0087  0.0439
  339VAL     BB  775   5.364  11.095  38.831  0.0007 -0.1441 -0.5674
  339VAL    SC1  776   5.242  10.852  38.937 -0.0928  0.1042 -0.0720
  340TRP     BB  777   5.463  11.383  38.950  0.3094  0.2118  0.1267
  340TRP    SC1  778   5.382  11.434  39.213 -0.0230  0.0267  0.1828
  340TRP    SC2  779   5.160  11.187  39.256  0.2716 -0.2619  0.0956
  340TRP    SC3  780   5.356  11.222  39.397  0.1378  0.0071  0.2190
  340TRP    SC4  781   5.525  11.253  39.544  0.0714  0.2203  0.2488
  340TRP    SC5  782   5.357  11.015  39.574  0.2408  0.1079  0.3211
  341ILE     BB  783   5.530  11.449  38.605 -0.0416 -0.0615  0.0825
  341ILE    SC1  784   5.836  11.379  38.472  0.1519  0.2752  0.3356
  342GLY     BB  785   5.181  11.303  38.562 -0.1150  0.1251  0.1845
  343GLY     BB  786   5.114  11.623  38.653 -0.1924 -0.1693 -0.1867
  344SER     BB  787   5.281  11.867  38.480 -0.1222 -0.0850 -0.0523
  344SER    SC1  788   5.536  11.956  38.381  0.1858  0.2089 -0.2343
  345ILE     BB  789   5.006  11.843  38.258 -0.2819  0.0098  0.1557
  345ILE    SC1  790   4.968  11.522  38.149 -0.1368  0.0842 -0.1227
  346LEU     BB  791   4.775  11.849  38.560 -0.1954 -0.2536 -0.0775
  346LEU    SC1  792   4.723  11.492  38.580  0.1911  0.2349  0.0675
  347ALA     BB  793   4.941  12.088  38.711  0.1534  0.0430 -0.1797
  347ALA    SC1  794   5.009  11.950  38.933 -0.4260 -0.3611 -0.2342
  348SER     BB  795   4.862  12.327  38.454 -0.1280 -0.0680  0.0468
  348SER    SC1  796   4.791  12.459  38.708  0.4277  0.1918  0.2208
  349LEU     BB  797   4.605  12.176  38.346 -0.1786 -0.0468 -0.0806
  349LEU    SC1  798   4.376  12.203  38.645 -0.1633 -0.0720 -0.2367
  350SER     BB  799   4.399  12.116  38.055 -0.1892 -0.1523  0.2570
  350SER    SC1  800   4.632  12.161  37.877 -0.1923 -0.0353 -0.2089
  351THR     BB  801   4.101  11.923  38.038 -0.0360  0.2538 -0.0373
  351THR    SC1  802   3.829  12.045  37.974  0.0093  0.2887 -0.1690
  352PHE     BB  803   4.081  12.001  38.426  0.1181  0.0312  0.5134
  352PHE    SC1  804   4.323  11.783  38.447 -0.1985 -0.1623 -0.2731
  352PHE    SC2  805   4.180  11.653  38.727 -0.2314 -0.0211 -0.2243
  352PHE    SC3  806   4.467  11.688  38.740 -0.1866 -0.3134 -0.3261
  353GLN     BB  807   3.919  12.306  38.325  0.4227  0.0118 -0.2919
  353GLN    SC1  808   4.211  12.548  38.384 -0.0972 -0.0541 -0.1249
  354GLN     BB  809   3.593  12.219  38.412 -0.0998  0.2188  0.1958
  354GLN    SC1  810   3.386  12.055  38.092  0.0324 -0.1208 -0.0159
  355MET     BB  811   3.587  12.018  38.677  0.1405 -0.0064 -0.2091
  355MET    SC1  812   3.249  12.042  38.775 -0.0313  0.4683  0.1016
  356TRP     BB  813   3.825  11.801  38.839  0.1137 -0.0080  0.2298
  356TRP    SC1  814   4.041  12.036  38.793  0.0279  0.3056  0.0422
  356TRP    SC2  815   3.843  12.307  38.799  0.1463  0.3917  0.0991
  356TRP    SC3  816   3.981  12.231  38.986  0.0631  0.2001  0.1236
  356TRP    SC4  817   4.124  12.190  39.157  0.2911  0.3379 -0.0310
  356TRP    SC5  818   3.914  12.391  39.196 -0.2188 -0.2286  0.3103
  357ILE     BB  819   3.874  11.851  39.183 -0.0646 -0.1582 -0.0330
  357ILE    SC1  820   4.205  11.802  39.117  0.1030  0.4394  0.2951
  358THR     BB  821   3.648  12.026  39.349 -0.0551  0.0480  0.1110
  358THR    SC1  822   3.556  12.200  39.116  0.1202  0.0858  0.0696
  359LYS     BB  823   3.553  12.139  39.647  0.1274  0.1150 -0.2051
  359LYS    SC1  824   3.424  11.919  39.788  0.0877 -0.1603  0.0342
  359LYS    SC2  825   3.166  11.692  39.881  0.0345 -0.4989  0.3047
  360GLN     BB  826   3.377  12.456  39.544 -0.2473  0.1356 -0.2109
  360GLN    SC1  827   3.690  12.689  39.525  0.2875 -0.0615  0.2463
  361GLU     BB  828   3.145  12.349  39.300  0.3672 -0.1287  0.0294
  361GLU    SC1  829   3.086  12.762  39.200  0.3208 -0.2385  0.1138
  362TYR     BB  830   3.086  12.034  39.432 -0.0074  0.1574 -0.3091
  362TYR    SC1  831   3.283  11.897  39.225 -0.1055 -0.3014  0.1235
  362TYR    SC2  832   3.502  11.772  39.062  0.0026 -0.0184  0.0442
  362TYR    SC3  833   3.214  11.723  38.990  0.0351 -0.3705  0.1319
  362TYR    SC4  834   3.428  11.633  38.824  0.0981  0.1084 -0.0612
  363ASP     BB  835   2.908  12.070  39.735 -0.0138 -0.2376  0.0542
  363ASP    SC1  836   3.104  12.291  39.891  0.1807 -0.1548  0.1748
  364GLU     BB  837   2.700  12.325  39.600 -0.0446 -0.0973 -0.0468
  364GLU    SC1  838   2.551  12.465  39.907 -0.0007 -0.0903  0.0670
  365ALA     BB  839   2.651  12.071  39.348  0.1500 -0.1512  0.1712
  365ALA    SC1  840   2.454  11.907  39.434 -0.1881  0.0718 -0.1459
  366GLY     BB  841   2.848  11.773  39.386 -0.2260  0.0374 -0.1471
  367PRO     BB  842   2.762  11.506  39.231 -0.1971  0.2749  0.1756
  367PRO    SC1  843   3.051  11.483  39.198 -0.4093 -0.0539  0.1403
  368SER     BB  844   2.546  11.665  39.027 -0.1475  0.0170 -0.0774
  368SER    SC1  845   2.420  11.431  39.003  0.3618  0.1865  0.1682
  369ILE     BB  846   2.768  11.902  38.905 -0.1177 -0.0223 -0.0803
  369ILE    SC1  847   2.854  12.229  38.947  0.1884 -0.0517 -0.4239
  370VAL     BB  848   2.773  11.715  38.632 -0.0488 -0.2614 -0.1464
  370VAL    SC1  849   3.050  11.690  38.545  0.0352 -0.1084  0.0716
  371HIS     BB  850   2.462  11.797  38.484  0.1765  0.0021  0.2412
  371HIS    SC1  851   2.492  11.590  38.287 -0.1383  0.0858 -0.0171
  371HIS    SC2  852   2.581  11.306  38.168  0.0504  0.2381 -0.2490
  371HIS    SC3  853   2.736  11.428  38.353 -0.0512  0.1734 -0.1190
  372ARG     BB  854   2.571  12.122  38.600 -0.0181  0.1212  0.0541
  372ARG    SC1  855   2.440  12.245  38.850 -0.3749 -0.2076 -0.2692
  372ARG    SC2  856   2.199  12.514  39.027  0.1704 -0.0816 -0.2033
  373LYS     BB  857   2.903  12.139  38.436  0.0741  0.1294  0.2291
  373LYS    SC1  858   3.049  12.356  38.581 -0.0037  0.4166 -0.2011
  373LYS    SC2  859   3.332  12.468  38.729  0.2571 -0.3364 -0.3211
  374CYS     BB  860   2.752  12.068  38.138  0.0419  0.2001 -0.1105
  374CYS    SC1  861   2.820  11.742  38.225 -0.0245 -0.1726  0.1239
  375PHE     BB  862   2.459  12.187  38.065 -0.0696 -0.3389  0.2563
  375PHE    SC1  863   2.341  11.924  37.915 -0.2006 -0.0878  0.2570
  375PHE    SC2  864   2.479  11.619  37.972 -0.1766 -0.0937  0.1706
  375PHE    SC3  865   2.408  11.673  37.696 -0.0210  0.0463  0.1538
  376MG      MG  866   4.951  10.570  39.688  0.0739 -0.1782 -0.3259
    1ATP     PG  867   5.035  10.496  39.988 -0.3459  0.1428 -0.1753
    1ATP     PB  868   5.207  10.678  39.862 -0.0923 -0.1517 -0.0043
    1ATP     PA  869   5.427  10.523  39.932  0.4616 -0.0569 -0.3436
    1ATP    RB1  870   5.788  10.529  39.880 -0.0439 -0.1682 -0.3964
    1ATP    RB2  871   5.875  10.372  40.032  0.4275 -0.1519  0.1091
    1ATP    SC1  872   5.786  10.650  40.213  0.0616 -0.2345  0.0759
    1ATP    SC2  873   5.935  10.768  40.357  0.0442 -0.0911 -0.0187
    1ATP    SC3  874   5.723  10.877  40.489  0.0218  0.3340 -0.3806
    1ATP    SC4  875   5.638  10.707  40.250  0.0660 -0.0904 -0.1075
    1ASP     BB  876   7.534   6.373  40.813  0.2639  0.0335 -0.0439
    1ASP    SC1  877   7.235   6.354  40.604  0.0487  0.0913 -0.0915
    2GLU     BB  878   7.760   6.435  40.572  0.1084 -0.0446  0.3971
    2GLU    SC1  879   8.028   6.378  40.853  0.2993  0.0607 -0.1372
    3ASP     BB  880   7.741   6.770  40.560 -0.3696  0.0082 -0.0308
    3ASP    SC1  881   7.911   6.846  40.854  0.0583  0.1395  0.1021
    4GLU     BB  882   7.410   6.786  40.627 -0.1976  0.2443  0.1424
    4GLU    SC1  883   7.262   7.095  40.451  0.1807 -0.0284 -0.0812
    5THR     BB  884   7.360   6.683  40.930 -0.0954  0.0617  0.0685
    5THR    SC1  885   7.571   6.824  41.100 -0.0249  0.1452 -0.0859
    6THR     BB  886   7.095   6.553  41.064 -0.0152  0.0258  0.1093
    6THR    SC1  887   6.913   6.620  40.828  0.4599  0.2334 -0.2129
    7ALA     BB  888   6.905   6.409   0.010 -0.0188 -0.0447  0.4141
    7ALA    SC1  889   7.037   6.174   0.029  0.3322  0.1175  0.1094
    8LEU     BB  890   6.869   6.682   0.205 -0.4202 -0.4030 -0.1923
    8LEU    SC1  891   7.047   6.439   0.434  0.1303 -0.2371  0.0552
    9VAL     BB  892   6.578   6.726   0.426  0.0735 -0.1442 -0.0913
    9VAL    SC1  893   6.756   6.690   0.654  0.0350  0.2360  0.0046
   10CYS     BB  894   6.449   7.035   0.487 -0.0156 -0.3067 -0.2697
   10CYS    SC1  895   6.560   7.018   0.803  0.0467 -0.0484 -0.0363
   11ASP     BB  896   6.151   7.057   0.677 -0.1828  0.0560  0.1994
   11ASP    SC1  897   5.858   7.196   0.621  0.0748  0.2971 -0.1046
   12ASN     BB  898   6.244   7.283   0.907 -0.3373 -0.4060  0.0040
   12ASN    SC1  899   6.383   7.132   1.174  0.4183 -0.0766  0.1480
   13GLY     BB  900   5.967   7.363   1.002 -0.1831 -0.1652 -0.3775
   14SER     BB  901   5.917   7.529   1.257 -0.1596  0.2075 -0.0676
   14SER    SC1  902   6.066   7.749   1.165  0.1465  0.0566  0.0769
   15GLY     BB  903   6.106   7.302   1.436  0.5737 -0.2880  0.0931
   16LEU     BB  904   5.943   7.034   1.288 -0.2598  0.2500 -0.3837
   16LEU    SC1  905   5.859   6.878   1.600 -0.1004 -0.3154 -0.1978
   17VAL     BB  906   6.125   6.798   1.107 -0.1379  0.1018  0.2015
   17VAL    SC1  907   6.400   6.717   1.055 -0.3275 -0.3401 -0.1827
   18LYS     BB  908   6.068   6.728   0.754  0.2769  0.0382 -0.0855
   18LYS    SC1  909   5.848   6.601   0.880  0.1336  0.0048 -0.1386
   18LYS    SC2  910   5.810   6.409   1.108 -0.4054  0.5277 -0.2127
   19ALA     BB  911   6.247   6.450   0.643 -0.0854  0.3652 -0.1008
   19ALA    SC1  912   6.482   6.493   0.769 -0.0926  0.3689 -0.0884
   20GLY     BB  913   6.288   6.419   0.318  0.1344 -0.2899 -0.2891
   21PHE     BB  914   6.627   6.412   0.256 -0.1313 -0.3302 -0.1750
   21PHE    SC1  915   6.633   6.222   0.512 -0.0581  0.0725 -0.4120
   21PHE    SC2  916   6.765   5.915   0.575 -0.0477  0.1324 -0.1252
   21PHE    SC3  917   6.881   6.133   0.727 -0.2536  0.2352 -0.1110
   22ALA     BB  918   6.531   6.181   0.043 -0.0254  0.3020 -0.2921
   22ALA    SC1  919   6.697   5.971   0.076 -0.1797  0.2703  0.4437
   23GLY     BB  920   6.280   6.273  41.154 -0.3142  0.0445 -0.2145
   24ASP     BB  921   6.036   6.103  41.281 -0.0118 -0.0705  0.0836
   24ASP    SC1  922   6.125   5.846  41.157  0.0058  0.0714  0.1060
   25ASP     BB  923   5.902   6.134   0.257 -0.1604 -0.3079 -0.1827
   25ASP    SC1  924   5.888   6.463   0.367  0.2222  0.3420 -0.3042
   26ALA     BB  925   5.672   5.992   0.389  0.1903  0.3589 -0.4308
   26ALA    SC1  926   5.547   5.926   0.159  0.0472  0.1151 -0.2867
   27PRO     BB  927   5.730   6.128   0.701 -0.0903 -0.0572 -0.2069
   27PRO    SC1  928   5.635   5.885   0.843 -0.0562 -0.1816  0.2407
   28ARG     BB  929   6.021   5.988   0.725 -0.0575 -0.0342  0.0711
   28ARG    SC1  930   5.997   5.732   0.527  0.0876  0.0326  0.2384
   28ARG    SC2  931   5.909   5.664   0.188 -0.2792 -0.0723  0.0570
   29ALA     BB  932   6.192   6.260   0.868  0.2690 -0.2039 -0.0221
   29ALA    SC1  933   6.394   6.084   0.838  0.6790  0.1895  0.2649
   30VAL     BB  934   6.249   6.344   1.203 -0.2482 -0.1335 -0.1693
   30VAL    SC1  935   6.523   6.290   1.119 -0.1886 -0.0961 -0.0033
   31PHE     BB  936   6.135   6.576   1.379  0.7554  0.3376  0.0200
   31PHE    SC1  937   5.924   6.474   1.564 -0.0595 -0.1251  0.1747
   31PHE    SC2  938   5.896   6.563   1.891 -0.2387  0.1602  0.0855
   31PHE    SC3  939   5.891   6.278   1.839  0.4581  0.0712  0.3902
   32PRO     BB  940   6.278   6.770   1.606  0.2895 -0.1054 -0.4593
   32PRO    SC1  941   6.512   6.847   1.448 -0.0638  0.1118 -0.3799
   33SER     BB  942   6.230   7.130   1.699  0.1227  0.2970 -0.2475
   33SER    SC1  943   6.025   7.161   1.868  0.0847  0.2176 -0.2091
   34ILE     BB  944   6.492   7.121   1.946 -0.0287 -0.2688  0.2330
   34ILE    SC1  945   6.740   6.967   1.771  0.2628  0.2370  0.1834
   35VAL     BB  946   6.741   7.333   2.081 -0.0519 -0.3920  0.0595
   35VAL    SC1  947   6.868   7.390   1.825 -0.0744 -0.2636  0.0762
   36GLY     BB  948   6.921   7.130   2.237  0.3325 -0.4854  0.1054
   37ARG     BB  949   7.058   7.217   2.568 -0.0587 -0.0337 -0.1664
   37ARG    SC1  950   7.288   7.257   2.449 -0.0880 -0.0285  0.2724
   37ARG    SC2  951   7.621   7.341   2.502 -0.1813 -0.1313 -0.2974
   38PRO     BB  952   7.182   7.079   2.864 -0.3866  0.3491 -0.1270
   38PRO    SC1  953   7.475   7.032   2.780 -0.1657  0.0019 -0.1706
   39ARG     BB  954   7.101   7.122   3.164  0.1730 -0.0626 -0.1013
   39ARG    SC1  955   7.166   6.809   3.187 -0.1329  0.2108  0.3607
   39ARG    SC2  956   6.968   6.567   3.363  0.2849  0.2670  0.0762
   40HIS     BB  957   7.169   7.360   3.328 -0.0566  0.4607  0.2961
   40HIS    SC1  958   7.093   7.211   3.594 -0.1286 -0.0974  0.1721
   40HIS    SC2  959   7.256   6.946   3.671 -0.0082 -0.0734  0.0103
   40HIS    SC3  960   7.032   6.926   3.522 -0.3074 -0.1317  0.4438
   41GLN     BB  961   7.394   7.599   3.330 -0.0291  0.0258  0.1273
   41GLN    SC1  962   7.509   7.418   2.958  0.1739 -0.0539  0.1645
   42GLY     BB  963   7.687   7.633   3.528  0.0935  0.1899 -0.1768
   43VAL     BB  964   7.732   7.434   3.859  0.0517 -0.3203  0.0628
   43VAL    SC1  965   7.954   7.547   4.011  0.1212 -0.2024 -0.1202
   44MET     BB  966   7.541   7.244   3.993 -0.2535  0.3629 -0.3840
   44MET    SC1  967   7.240   7.335   3.986 -0.2896  0.2829  0.1367
   45VAL     BB  968   7.515   6.900   3.996 -0.0590 -0.1573 -0.1722
   45VAL    SC1  969   7.288   6.824   4.163 -0.1080 -0.3073 -0.3045
   46GLY     BB  970   7.590   6.642   3.774 -0.0865 -0.1165 -0.0158
   47MET     BB  971   7.369   6.603   3.544 -0.1158  0.1024 -0.1516
   47MET    SC1  972   7.348   6.314   3.842  0.0967  0.2225  0.2220
   48GLY     BB  973   7.423   6.362   3.288  0.3403  0.0126  0.4308
   49GLN     BB  974   7.209   6.228   3.121  0.0124  0.1263 -0.2873
   49GLN    SC1  975   7.078   6.143   3.500  0.0240  0.2040 -0.0911
   50LYS     BB  976   7.041   6.359   2.853  0.2057 -0.0987 -0.0126
   50LYS    SC1  977   6.799   6.164   2.723  0.1130 -0.0427 -0.1895
   50LYS    SC2  978   6.639   5.953   2.607  0.2730 -0.1629  0.3291
   51ASP     BB  979   6.930   6.643   2.836 -0.1732  0.0695 -0.3800
   51ASP    SC1  980   6.673   6.668   3.085 -0.3712  0.2340 -0.3020
   52SER     BB  981   6.732   6.807   2.572  0.1389  0.0746  0.0663
   52SER    SC1  982   6.606   7.004   2.689  0.3441  0.4227 -0.1945
   53TYR     BB  983   6.733   6.740   2.251  0.0163 -0.1256 -0.0313
   53TYR    SC1  984   6.934   6.566   2.393 -0.2808 -0.1611  0.0942
   53TYR    SC2  985   6.931   6.268   2.359 -0.2941 -0.1641  0.1179
   53TYR    SC3  986   7.128   6.435   2.206 -0.1145 -0.2067  0.2938
   53TYR    SC4  987   7.097   6.156   2.156 -0.2631 -0.1647  0.1423
   54VAL     BB  988   6.691   6.525   2.024 -0.0083 -0.2075  0.0843
   54VAL    SC1  989   6.921   6.466   1.854 -0.0007  0.1738 -0.0468
   55GLY     BB  990   6.423   6.587   1.856  0.0702 -0.5918  0.5166
   56ASP     BB  991   6.286   6.281   1.934  0.1200 -0.1985 -0.0120
   56ASP    SC1  992   6.263   6.169   1.601 -0.2047 -0.2387  0.1254
   57GLU     BB  993   6.457   6.188   2.237 -0.0690  0.0158 -0.0443
   57GLU    SC1  994   6.234   6.001   2.432  0.2676  0.1225  0.4354
   58ALA     BB  995   6.444   6.509   2.365 -0.0439 -0.1214  0.2054
   58ALA    SC1  996   6.629   6.436   2.548  0.1421  0.1965  0.1512
   59GLN     BB  997   6.141   6.529   2.324 -0.0754  0.0574  0.0759
   59GLN    SC1  998   6.092   6.831   2.115  0.1367 -0.2074  0.2135
   60SER     BB  999   6.036   6.493   2.605 -0.1615 -0.1319  0.0751
   60SER    SC1 1000   5.750   6.487   2.561 -0.2596 -0.4519  0.1032
   61LYS     BB 1001   6.339   6.579   2.777 -0.0065  0.0456  0.1545
   61LYS    SC1 1002   6.307   6.314   3.002  0.2280  0.0294 -0.3913
   61LYS    SC2 1003   6.332   6.481   3.315 -0.1222 -0.2214  0.1678
   62ARG     BB 1004   6.269   6.873   2.886  0.0728  0.3511 -0.2366
   62ARG    SC1 1005   6.028   6.688   3.081 -0.0176 -0.4177 -0.1015
   62ARG    SC2 1006   5.743   6.722   3.326 -0.0922  0.2381 -0.1491
   63GLY     BB 1007   6.440   6.991   3.161 -0.0156 -0.0681  0.0521
   64ILE     BB 1008   6.733   7.128   3.081  0.1728 -0.0731  0.1623
   64ILE    SC1 1009   6.681   7.239   3.400  0.1732  0.1891  0.0743
   65LEU     BB 1010   6.689   7.351   2.901 -0.1286 -0.0395 -0.2211
   65LEU    SC1 1011   6.356   7.446   3.051 -0.1491  0.1156 -0.1442
   66THR     BB 1012   6.758   7.431   2.601  0.0368 -0.0033  0.0182
   66THR    SC1 1013   6.869   7.702   2.686  0.1897 -0.0401 -0.0616
   67LEU     BB 1014   6.513   7.575   2.430 -0.0970  0.3758  0.0184
   67LEU    SC1 1015   6.457   7.740   2.728  0.2946  0.2715 -0.2919
   68LYS     BB 1016   6.507   7.531   2.131  0.0464  0.1840  0.0943
   68LYS    SC1 1017   6.242   7.542   1.967 -0.0246 -0.6324  0.1703
   68LYS    SC2 1018   5.960   7.669   1.710  0.0460 -0.1295 -0.1808
   69TYR     BB 1019   6.637   7.765   1.919 -0.1164 -0.1210 -0.3231
   69TYR    SC1 1020   6.484   7.968   2.117 -0.1657  0.3828  0.2592
   69TYR    SC2 1021   6.188   7.957   2.072 -0.1192 -0.0352 -0.0083
   69TYR    SC3 1022   6.300   7.906   2.345 -0.2836  0.0120  0.0694
   69TYR    SC4 1023   6.027   7.979   2.306 -0.2460  0.0637 -0.1030
   70PRO     BB 1024   6.396   7.884   1.714  0.0371 -0.0230  0.2503
   70PRO    SC1 1025   6.468   8.166   1.781 -0.0915 -0.0209 -0.1237
   71ILE     BB 1026   6.351   7.754   1.447 -0.2002 -0.2577  0.2157
   71ILE    SC1 1027   6.492   7.453   1.524 -0.0737 -0.2816 -0.0910
   72GLU     BB 1028   6.328   8.039   1.268  0.2608 -0.1270  0.2254
   72GLU    SC1 1029   6.446   8.374   1.343 -0.0691  0.3081 -0.1546
   73HIS     BB 1030   6.114   8.117   0.995  0.2441  0.2387 -0.0649
   73HIS    SC1 1031   6.233   8.426   0.995 -0.0698  0.2293  0.2328
   73HIS    SC2 1032   6.134   8.674   0.819  0.0659  0.2083  0.1257
   73HIS    SC3 1033   6.040   8.644   1.070  0.0326  0.3561  0.1322
   74GLY     BB 1034   6.296   7.849   0.874 -0.0945  0.1088  0.0302
   75ILE     BB 1035   6.491   7.797   1.201  0.0552  0.2813 -0.0193
   75ILE    SC1 1036   6.709   7.542   1.146  0.2723  0.4134  0.2059
   76ILE     BB 1037   6.784   7.949   1.333  0.3657  0.0182  0.1258
   76ILE    SC1 1038   6.850   7.685   1.538  0.2683  0.0645  0.2176
   77THR     BB 1039   6.871   8.197   1.552 -0.2515  0.0808 -0.1371
   77THR    SC1 1040   7.162   8.238   1.470 -0.1192 -0.0252  0.2569
   78ASN     BB 1041   6.932   8.117   1.875 -0.4405  0.0061  0.0156
   78ASN    SC1 1042   6.711   8.348   2.073 -0.2718  0.0739 -0.1555
   79TRP     BB 1043   7.128   7.853   1.849  0.0670  0.0667 -0.0908
   79TRP    SC1 1044   7.183   7.784   1.520 -0.2100 -0.1280  0.0651
   79TRP    SC2 1045   7.305   7.907   1.233 -0.2210 -0.0890  0.0771
   79TRP    SC3 1046   7.160   7.711   1.249 -0.2794 -0.0580  0.0712
   79TRP    SC4 1047   7.043   7.517   1.251 -0.1688 -0.1259  0.0415
   79TRP    SC5 1048   7.108   7.637   0.992 -0.5254  0.1376  0.0675
   80ASP     BB 1049   7.235   7.622   2.069 -0.0857 -0.0386  0.0014
   80ASP    SC1 1050   6.995   7.598   2.276 -0.1428  0.0929  0.6316
   81ASP     BB 1051   7.533   7.524   2.102  0.1010 -0.2245  0.0795
   81ASP    SC1 1052   7.687   7.771   2.314 -0.3144  0.3435  0.3750
   82MET     BB 1053   7.670   7.469   1.852 -0.0565 -0.0190  0.1701
   82MET    SC1 1054   7.447   7.486   1.531 -0.1426  0.1080 -0.0792
   83GLU     BB 1055   7.755   7.130   1.911 -0.1454  0.1450  0.1835
   83GLU    SC1 1056   8.026   6.898   2.029 -0.0255 -0.3632 -0.0011
   84LYS     BB 1057   7.527   7.045   2.124 -0.2628 -0.1669 -0.3029
   84LYS    SC1 1058   7.548   6.743   2.166 -0.2223  0.1023  0.1822
   84LYS    SC2 1059   7.791   6.480   2.115 -0.1676 -0.2310 -0.1470
   85ILE     BB 1060   7.252   7.102   1.971 -0.0470  0.0763 -0.1590
   85ILE    SC1 1061   7.114   6.790   1.959 -0.1798  0.1112  0.2804
   86TRP     BB 1062   7.340   7.011   1.630 -0.0469 -0.4606  0.2033
   86TRP    SC1 1063   7.093   7.155   1.485  0.0038  0.1369  0.1532
   86TRP    SC2 1064   6.761   7.168   1.443 -0.0535 -0.7943  0.1247
   86TRP    SC3 1065   6.923   7.174   1.261 -0.0266 -0.1672  0.1297
   86TRP    SC4 1066   7.063   7.187   1.083 -0.0585 -0.0303  0.1442
   86TRP    SC5 1067   6.775   7.184   1.031 -0.0592  0.0607  0.1406
   87HIS     BB 1068   7.651   6.993   1.568 -0.1388 -0.0479  0.2603
   87HIS    SC1 1069   7.765   7.211   1.375 -0.3419  0.1081 -0.0539
   87HIS    SC2 1070   8.048   7.340   1.448 -0.4511  0.5583 -0.3892
   87HIS    SC3 1071   8.037   7.135   1.272 -0.2306 -0.2501  0.4558
   88HIS     BB 1072   7.719   6.703   1.696  0.1702 -0.2239 -0.0872
   88HIS    SC1 1073   7.946   6.504   1.691 -0.1770  0.1505  0.0278
   88HIS    SC2 1074   8.137   6.395   1.924 -0.0420 -0.0138 -0.1566
   88HIS    SC3 1075   8.244   6.532   1.716 -0.1495  0.0495 -0.1706
   89THR     BB 1076   7.434   6.550   1.757  0.0418 -0.0070  0.1557
   89THR    SC1 1077   7.384   6.340   1.973  0.3866 -0.2198  0.0391
   90PHE     BB 1078   7.235   6.484   1.478 -0.0804  0.0055  0.3170
   90PHE    SC1 1079   6.991   6.701   1.440 -0.1646  0.1036  0.1216
   90PHE    SC2 1080   6.736   6.646   1.222 -0.0955  0.1067  0.0392
   90PHE    SC3 1081   6.921   6.856   1.146 -0.0111  0.0368  0.0480
   91TYR     BB 1082   7.436   6.595   1.260  0.0030 -0.0883 -0.0169
   91TYR    SC1 1083   7.340   6.916   1.119 -0.2359 -0.0741  0.1700
   91TYR    SC2 1084   7.496   7.130   0.977 -0.0984 -0.1457  0.2120
   91TYR    SC3 1085   7.395   7.177   1.256 -0.2675 -0.0493  0.1351
   91TYR    SC4 1086   7.491   7.390   1.092  0.1164 -0.1458  0.2262
   92ASN     BB 1087   7.737   6.393   1.303  0.1909  0.1284  0.1374
   92ASN    SC1 1088   8.008   6.427   1.155 -0.2225  0.4455  0.0655
   93GLU     BB 1089   7.700   6.096   1.473 -0.1359 -0.2710  0.1441
   93GLU    SC1 1090   8.045   6.104   1.634 -0.1943 -0.0052  0.1990
   94LEU     BB 1091   7.342   6.104   1.433  0.0988  0.0000  0.2558
   94LEU    SC1 1092   7.274   6.022   1.774 -0.1813  0.1426  0.0120
   95ARG     BB 1093   7.183   6.150   1.198 -0.1990  0.0182  0.2964
   95ARG    SC1 1094   6.879   6.209   1.365  0.3818  0.3647  0.0404
   95ARG    SC2 1095   6.623   6.415   1.518 -0.0003  0.3045 -0.2035
   96VAL     BB 1096   7.227   6.435   1.046 -0.1157  0.0147 -0.2347
   96VAL    SC1 1097   6.959   6.456   0.931 -0.1136  0.0842 -0.2286
   97ALA     BB 1098   7.360   6.575   0.813 -0.0542 -0.2010 -0.4203
   97ALA    SC1 1099   7.170   6.767   0.817  0.1377 -0.0089 -0.3828
   98PRO     BB 1100   7.647   6.807   0.848  0.0959 -0.2329 -0.0313
   98PRO    SC1 1101   7.825   6.875   1.095  0.1857 -0.1286  0.1534
   99GLU     BB 1102   7.816   6.717   0.615 -0.1240  0.1543  0.2318
   99GLU    SC1 1103   8.156   6.481   0.699 -0.2034  0.1031  0.2661
  100GLU     BB 1104   7.610   6.491   0.392  0.5219  0.2971  0.1424
  100GLU    SC1 1105   7.756   6.186   0.483 -0.0347 -0.0348  0.0776
  101HIS     BB 1106   7.437   6.628   0.170  0.2992  0.3612  0.1813
  101HIS    SC1 1107   7.312   6.356   0.102  0.1082  0.1064 -0.2016
  101HIS    SC2 1108   7.442   6.147  41.195  0.1198  0.0805 -0.1677
  101HIS    SC3 1109   7.488   6.120   0.162  0.2152  0.1922 -0.1709
  102PRO     BB 1110   7.230   6.802   0.336 -0.0115 -0.1694 -0.1942
  102PRO    SC1 1111   7.348   6.978   0.591 -0.2635  0.0843 -0.0543
  103THR     BB 1112   7.018   7.067   0.312 -0.0592 -0.0742 -0.0183
  103THR    SC1 1113   6.924   7.107   0.599  0.5322 -0.0603  0.1862
  104LEU     BB 1114   6.637   7.085   0.250 -0.1024 -0.2619 -0.0529
  104LEU    SC1 1115   6.480   7.184  41.258  0.0411 -0.0952  0.4336
  105LEU     BB 1116   6.593   7.414   0.383 -0.3267 -0.0961 -0.2484
  105LEU    SC1 1117   6.628   7.398   0.745 -0.0816 -0.6151 -0.1397
  106THR     BB 1118   6.401   7.618   0.425 -0.3867 -0.1558  0.0103
  106THR    SC1 1119   6.144   7.569   0.582 -0.5419  0.1161 -0.1517
  107GLU     BB 1120   6.314   7.820   0.226 -0.0751 -0.1079 -0.1816
  107GLU    SC1 1121   6.089   8.020   0.488 -0.2717 -0.2556 -0.2144
  108ALA     BB 1122   6.495   8.076   0.159 -0.3982  0.0961  0.1540
  108ALA    SC1 1123   6.400   8.309   0.060 -0.4559  0.1485  0.3280
  109PRO     BB 1124   6.755   8.112   0.058  0.1838 -0.5524 -0.1372
  109PRO    SC1 1125   6.801   8.046  41.028  0.3053 -0.0709  0.0671
  110LEU     BB 1126   6.846   8.380   0.250  0.2114  0.0289 -0.3295
  110LEU    SC1 1127   7.012   8.475  41.240  0.0637  0.1753  0.1339
  111ASN     BB 1128   6.877   8.243   0.510 -0.0850 -0.0008 -0.3915
  111ASN    SC1 1129   7.064   8.416   0.673 -0.0052  0.1240  0.0312
  112PRO     BB 1130   7.114   8.027   0.543 -0.1967 -0.3390 -0.0962
  112PRO    SC1 1131   7.279   8.114   0.270 -0.0443 -0.2194 -0.0046
  113LYS     BB 1132   7.273   7.988   0.834 -0.1261 -0.0114  0.1929
  113LYS    SC1 1133   7.067   8.091   1.019  0.0995 -0.2344 -0.2168
  113LYS    SC2 1134   6.982   8.411   1.149 -0.2208  0.4518 -0.1601
  114ALA     BB 1135   7.460   8.286   0.884 -0.0366 -0.1087 -0.0624
  114ALA    SC1 1136   7.404   8.358   1.138  0.2627 -0.0840 -0.0001
  115ASN     BB 1137   7.525   8.293   0.550 -0.1603 -0.1246  0.1551
  115ASN    SC1 1138   7.601   8.610   0.643  0.0166 -0.0514 -0.1393
  116ARG     BB 1139   7.825   8.241   0.489 -0.0526  0.3037  0.1203
  116ARG    SC1 1140   7.962   8.553   0.389  0.4815 -0.1739 -0.0369
  116ARG    SC2 1141   8.248   8.425   0.174 -0.0245 -0.0891 -0.1293
  117GLU     BB 1142   8.029   8.303   0.743 -0.1377  0.0998  0.2939
  117GLU    SC1 1143   8.362   8.247   0.591  0.3724  0.1262 -0.0456
  118LYS     BB 1144   8.012   8.046   0.904 -0.3019 -0.0849 -0.4499
  118LYS    SC1 1145   8.155   8.216   1.192  0.2512 -0.1156  0.0179
  118LYS    SC2 1146   8.163   8.519   1.380 -0.1552 -0.2209  0.0660
  119MET     BB 1147   7.942   7.779   0.753 -0.0939  0.0116  0.0713
  119MET    SC1 1148   7.656   7.769   0.998 -0.0565 -0.1377 -0.1081
  120THR     BB 1149   8.219   7.740   0.549  0.0517  0.1077  0.0211
  120THR    SC1 1150   8.212   7.939   0.318  0.0649 -0.1051 -0.1660
  121GLN     BB 1151   8.476   7.666   0.704 -0.0629  0.0972  0.0417
  121GLN    SC1 1152   8.746   7.913   0.595  0.0654 -0.2336  0.3033
  122ILE     BB 1153   8.332   7.452   0.909  0.2316 -0.0782  0.0027
  122ILE    SC1 1154   8.185   7.625   1.163  0.2237 -0.1431  0.0425
  123MET     BB 1155   8.158   7.265   0.712 -0.1267  0.0073 -0.0923
  123MET    SC1 1156   7.866   7.342   0.970  0.4856 -0.0243 -0.1482
  124PHE     BB 1157   8.233   7.362   0.377  0.1838 -0.0288 -0.1080
  124PHE    SC1 1158   7.955   7.493   0.256  0.1224 -0.2843  0.1398
  124PHE    SC2 1159   7.858   7.804   0.354  0.2996 -0.1689 -0.0415
  124PHE    SC3 1160   7.738   7.584   0.501 -0.0335 -0.0256 -0.0891
  125GLU     BB 1161   8.586   7.294   0.428 -0.1221 -0.0298  0.0712
  125GLU    SC1 1162   8.748   7.335   0.061 -0.3448  0.2162  0.1563
  126THR     BB 1163   8.564   7.047   0.650  0.0720  0.3390  0.2044
  126THR    SC1 1164   8.570   6.742   0.651  0.0581  0.3318 -0.2028
  127PHE     BB 1165   8.218   7.012   0.674  0.0397 -0.1641  0.0198
  127PHE    SC1 1166   8.258   6.899   0.984 -0.0056  0.1006 -0.1990
  127PHE    SC2 1167   8.591   6.937   1.038  0.0334 -0.0640 -0.3109
  127PHE    SC3 1168   8.502   6.663   1.001 -0.1265 -0.0271 -0.2111
  128ASN     BB 1169   8.067   7.006   0.385  0.0565 -0.1088 -0.0949
  128ASN    SC1 1170   8.250   6.719   0.304 -0.0398  0.0478  0.0167
  129VAL     BB 1171   7.780   7.089   0.338 -0.2093  0.1405 -0.3107
  129VAL    SC1 1172   7.700   7.218   0.588 -0.0931 -0.2301 -0.0761
  130PRO     BB 1173   7.564   7.122   0.115 -0.1085  0.0647  0.2088
  130PRO    SC1 1174   7.582   7.442  41.286 -0.1493  0.0576  0.1536
  131ALA     BB 1175   7.279   7.265   0.162  0.0245  0.0919 -0.2943
  131ALA    SC1 1176   7.408   7.359   0.380 -0.0405 -0.1179 -0.1616
  132MET     BB 1177   7.060   7.395  41.230  0.0188  0.1822 -0.2974
  132MET    SC1 1178   7.105   7.762   0.020 -0.3513  0.0595 -0.1039
  133TYR     BB 1179   6.816   7.434   0.132 -0.0959  0.2453  0.2620
  133TYR    SC1 1180   6.984   7.482   0.360 -0.0173 -0.0475 -0.4553
  133TYR    SC2 1181   7.218   7.650   0.442  0.2102 -0.3675 -0.4322
  133TYR    SC3 1182   7.115   7.438   0.626 -0.3235 -0.0076 -0.2927
  133TYR    SC4 1183   7.324   7.615   0.704 -0.5850  0.1813  0.0068
  134VAL     BB 1184   6.669   7.678  41.282  0.0875  0.1894 -0.0912
  134VAL    SC1 1185   6.652   7.624  40.996 -0.1382  0.2492 -0.0919
  135ALA     BB 1186   6.319   7.553  41.276  0.1751 -0.0047 -0.1722
  135ALA    SC1 1187   6.199   7.404  41.086 -0.1260 -0.0891  0.0743
  136ILE     BB 1188   6.087   7.842  41.271  0.0086 -0.2061 -0.1353
  136ILE    SC1 1189   6.371   7.933  41.106  0.0547  0.1063  0.1096
  137GLN     BB 1190   5.774   7.856   0.083  0.2803  0.0809  0.0377
  137GLN    SC1 1191   5.778   7.604   0.383  0.0693 -0.0773 -0.2507
  138ALA     BB 1192   5.494   7.804  41.220 -0.1893  0.1664  0.0049
  138ALA    SC1 1193   5.448   8.018  41.062  0.2909  0.0720 -0.2848
  139VAL     BB 1194   5.659   7.683  40.964 -0.3323 -0.2123  0.0357
  139VAL    SC1 1195   5.692   7.863  40.736 -0.0560 -0.0840  0.1710
  140LEU     BB 1196   5.625   7.384  40.949 -0.1458  0.2894 -0.2002
  140LEU    SC1 1197   5.653   7.455  40.574  0.4252  0.0655 -0.3377
  141SER     BB 1198   5.306   7.345  41.118  0.0426 -0.0737 -0.0306
  141SER    SC1 1199   5.302   7.101  40.977 -0.0932  0.0440 -0.3274
  142LEU     BB 1200   5.121   7.517  40.848  0.2060 -0.1384 -0.2435
  142LEU    SC1 1201   5.256   7.868  40.780  0.1539 -0.0214 -0.1282
  143TYR     BB 1202   5.231   7.352  40.599  0.0453 -0.0534 -0.1467
  143TYR    SC1 1203   5.376   7.608  40.386 -0.1709 -0.3418 -0.0178
  143TYR    SC2 1204   5.620   7.670  40.224 -0.1427 -0.2694  0.0507
  143TYR    SC3 1205   5.353   7.649  40.090 -0.1662  0.0847  0.0344
  143TYR    SC4 1206   5.589   7.715  39.944 -0.1247  0.0908  0.1035
  144ALA     BB 1207   5.105   7.044  40.658 -0.1889  0.2275 -0.1981
  144ALA    SC1 1208   5.239   6.878  40.492 -0.0147  0.2302 -0.0631
  145SER     BB 1209   4.794   7.001  40.738 -0.1362 -0.0631  0.0431
  145SER    SC1 1210   4.790   7.182  40.914  0.2107  0.0249 -0.3609
  146GLY     BB 1211   4.689   7.305  40.583 -0.1899  0.3045  0.1735
  147ARG     BB 1212   4.913   7.537  40.556  0.0425 -0.1408  0.1221
  147ARG    SC1 1213   4.948   7.597  40.299 -0.1844 -0.0842  0.1221
  147ARG    SC2 1214   4.801   7.825  40.060  0.2088 -0.1972 -0.0686
  148THR     BB 1215   4.688   7.798  40.567  0.0425 -0.1028  0.1260
  148THR    SC1 1216   4.439   7.634  40.628 -0.1105  0.0507 -0.0715
  149THR     BB 1217   4.798   7.983  40.787 -0.1731 -0.1570 -0.2462
  149THR    SC1 1218   4.807   7.873  41.072 -0.3661  0.0545 -0.1549
  150GLY     BB 1219   4.605   8.242  40.940  0.6143 -0.0715  0.2026
  151ILE     BB 1220   4.660   8.265  41.260 -0.1437  0.0388  0.1486
  151ILE    SC1 1221   4.657   8.603   0.005  0.1387  0.0473  0.1243
  152VAL     BB 1222   4.937   8.196   0.109  0.2975  0.2622  0.1757
  152VAL    SC1 1223   5.067   8.196  41.146 -0.1028  0.0130 -0.0348
  153LEU     BB 1224   4.974   8.141   0.428 -0.0109  0.4548 -0.2555
  153LEU    SC1 1225   4.798   8.445   0.436 -0.0302 -0.1702  0.3136
  154ASP     BB 1226   5.263   8.099   0.594  0.1129  0.1242  0.1964
  154ASP    SC1 1227   5.409   7.908   0.341 -0.0326 -0.1224 -0.3868
  155SER     BB 1228   5.388   7.866   0.805  0.0592 -0.1037 -0.2802
  155SER    SC1 1229   5.418   7.638   0.636  0.0672 -0.2812 -0.2592
  156GLY     BB 1230   5.466   7.865   1.131 -0.6341 -0.0535  0.3869
  157ASP     BB 1231   5.615   8.079   1.296 -0.1586 -0.1604 -0.1618
  157ASP    SC1 1232   5.885   7.955   1.439 -0.1194  0.1204  0.2463
  158GLY     BB 1233   5.733   8.195   1.073 -0.1246  0.3392  0.2626
  159VAL     BB 1234   5.608   8.465   0.959 -0.1432 -0.2115  0.1444
  159VAL    SC1 1235   5.663   8.633   1.192  0.0351 -0.3219  0.1840
  160THR     BB 1236   5.316   8.561   0.857  0.1713 -0.3394  0.1547
  160THR    SC1 1237   5.064   8.389   0.849  0.1223 -0.2584 -0.0832
  161HIS     BB 1238   5.276   8.540   0.511 -0.4528  0.3044 -0.2534
  161HIS    SC1 1239   5.625   8.502   0.583  0.0856  0.1847 -0.1734
  161HIS    SC2 1240   5.690   8.206   0.688 -0.0852  0.3118  0.3160
  161HIS    SC3 1241   5.667   8.251   0.423 -0.1384 -0.1280  0.2391
  162ASN     BB 1242   5.080   8.808   0.348  0.0854  0.1425  0.0565
  162ASN    SC1 1243   4.879   8.829   0.625 -0.0669  0.0955  0.1163
  163VAL     BB 1244   5.048   8.620   0.041  0.0925 -0.2228  0.0794
  163VAL    SC1 1245   5.295   8.763  41.276 -0.0626  0.1724  0.3292
  164PRO     BB 1246   4.985   8.632  40.969 -0.0252  0.1916  0.2402
  164PRO    SC1 1247   4.683   8.664  40.897  0.1581 -0.3665 -0.2358
  165ILE     BB 1248   4.944   8.312  40.772  0.0026  0.0377  0.2762
  165ILE    SC1 1249   5.282   8.294  40.816  0.0566  0.2489 -0.0294
  166TYR     BB 1250   4.861   8.187  40.491 -0.2894 -0.0467  0.1228
  166TYR    SC1 1251   5.042   7.927  40.475  0.0677  0.0239  0.1057
  166TYR    SC2 1252   5.156   7.942  40.198 -0.0702 -0.0335  0.0448
  166TYR    SC3 1253   5.337   7.971  40.436  0.0486  0.0219 -0.0504
  166TYR    SC4 1254   5.439   7.968  40.170 -0.0870  0.0014 -0.1036
  167GLU     BB 1255   4.705   8.259  40.235 -0.0914 -0.0761  0.1859
  167GLU    SC1 1256   4.843   8.270  39.846  0.0745 -0.1674  0.0823
  168GLY     BB 1257   4.709   8.570  40.208  0.1433  0.0152  0.3355
  169TYR     BB 1258   4.947   8.801  40.295  0.0285  0.0769 -0.0611
  169TYR    SC1 1259   5.154   8.836  40.096  0.1677  0.1540  0.0010
  169TYR    SC2 1260   5.169   8.652  39.859 -0.0889  0.0979  0.0247
  169TYR    SC3 1261   5.413   8.701  40.026  0.0043 -0.1548 -0.0328
  169TYR    SC4 1262   5.419   8.531  39.798 -0.2395 -0.2100 -0.0005
  170ALA     BB 1263   5.157   8.678  40.508  0.2569  0.3238  0.1513
  170ALA    SC1 1264   5.370   8.513  40.513  0.2323  0.2754 -0.1851
  171LEU     BB 1265   5.222   8.952  40.764 -0.0837 -0.2574 -0.1215
  171LEU    SC1 1266   5.473   8.725  40.857  0.1535  0.0850 -0.0693
  172PRO     BB 1267   5.255   9.284  40.787 -0.0368  0.2657 -0.1657
  172PRO    SC1 1268   5.426   9.514  40.631 -0.3477 -0.2274 -0.3618
  173HIS     BB 1269   5.055   9.365  41.028 -0.1871 -0.0863  0.0997
  173HIS    SC1 1270   4.841   9.210  40.861  0.2549 -0.0948  0.0580
  173HIS    SC2 1271   4.838   8.935  40.697  0.0576 -0.0422 -0.0292
  173HIS    SC3 1272   4.914   9.163  40.573  0.0737 -0.0308  0.0005
  174ALA     BB 1273   4.979   9.152   0.010  0.4189  0.1225 -0.0706
  174ALA    SC1 1274   4.925   8.974  41.111  0.0446  0.0597  0.0812
  175ILE     BB 1275   5.310   9.193   0.139  0.2319 -0.3131  0.0661
  175ILE    SC1 1276   5.502   9.187  41.155 -0.0758  0.2429 -0.1720
  176MET     BB 1277   5.358   9.057   0.460  0.2149  0.0355 -0.0000
  176MET    SC1 1278   5.732   9.175   0.421  0.0737 -0.0671 -0.0182
  177ARG     BB 1279   5.223   9.111   0.825  0.2315 -0.1018  0.1663
  177ARG    SC1 1280   5.522   9.214   0.839 -0.3086 -0.5297 -0.0723
  177ARG    SC2 1281   5.880   9.338   0.878 -0.0293  0.2533 -0.2402
  178LEU     BB 1282   5.148   8.782   1.038 -0.2651 -0.1850 -0.1552
  178LEU    SC1 1283   4.767   8.781   1.039 -0.0002  0.3905  0.0893
  179ASP     BB 1284   5.220   8.847   1.312 -0.1159  0.2901 -0.1553
  179ASP    SC1 1285   5.315   9.212   1.302  0.2008  0.0147  0.0887
  180LEU     BB 1286   5.386   8.684   1.525  0.1779  0.1620  0.0272
  180LEU    SC1 1287   5.645   8.923   1.587 -0.0161  0.1223 -0.2670
  181ALA     BB 1288   5.317   8.418   1.437 -0.1831  0.0090 -0.0357
  181ALA    SC1 1289   5.056   8.455   1.496 -0.1190  0.5132 -0.0320
  182GLY     BB 1290   5.559   8.215   1.511 -0.0175  0.0224  0.0498
  183ARG     BB 1291   5.590   8.297   1.811 -0.2881 -0.0126 -0.1207
  183ARG    SC1 1292   5.786   8.534   1.621  0.1191  0.2526  0.2746
  183ARG    SC2 1293   5.960   8.362   1.360  0.0280 -0.1285  0.1292
  184ASP     BB 1294   5.242   8.322   1.868 -0.0635 -0.3262  0.0300
  184ASP    SC1 1295   5.211   8.645   1.993 -0.1381  0.0815  0.1190
  185LEU     BB 1296   5.216   8.051   2.004 -0.0054  0.2285 -0.0121
  185LEU    SC1 1297   5.044   7.993   2.275  0.1090  0.1396 -0.2562
  186THR     BB 1298   5.522   8.038   2.153  0.0945  0.3977 -0.0953
  186THR    SC1 1299   5.793   7.977   2.029  0.1197  0.3830 -0.0336
  187ASP     BB 1300   5.557   8.312   2.285  0.0090 -0.0306  0.2736
  187ASP    SC1 1301   5.875   8.397   2.311  0.3840  0.0660  0.1442
  188TYR     BB 1302   5.301   8.413   2.395 -0.3471 -0.2813 -0.0238
  188TYR    SC1 1303   5.394   8.629   2.618  0.0034  0.3758 -0.2085
  188TYR    SC2 1304   5.488   8.787   2.855 -0.1530 -0.0106  0.1207
  188TYR    SC3 1305   5.243   8.873   2.705 -0.2759  0.0252  0.3379
  188TYR    SC4 1306   5.322   9.000   2.947  0.0026  0.0652  0.2301
  189LEU     BB 1307   5.259   8.212   2.678  0.1436  0.2499  0.1927
  189LEU    SC1 1308   4.878   8.143   2.635  0.2778 -0.0400  0.1987
  190MET     BB 1309   5.456   8.097   2.931 -0.1572  0.0474  0.2440
  190MET    SC1 1310   5.438   7.736   2.926 -0.0993 -0.0905  0.1969
  191LYS     BB 1311   5.603   8.401   2.985  0.0718  0.1075 -0.3349
  191LYS    SC1 1312   5.909   8.372   2.809  0.0373  0.0958  0.1477
  191LYS    SC2 1313   6.137   8.531   2.654  0.1766  0.1561  0.0774
  192ILE     BB 1314   5.387   8.549   3.214  0.0646  0.1386 -0.3678
  192ILE    SC1 1315   5.096   8.724   3.184  0.0780  0.2413  0.0434
  193LEU     BB 1316   5.193   8.252   3.298 -0.0966 -0.0350  0.2611
  193LEU    SC1 1317   4.985   8.314   3.042 -0.2535  0.1814  0.2788
  194THR     BB 1318   5.387   8.093   3.481  0.2194 -0.0482  0.0109
  194THR    SC1 1319   5.675   8.105   3.380  0.3039 -0.0939  0.2396
  195GLU     BB 1320   5.377   8.203   3.807 -0.2035  0.3504 -0.3391
  195GLU    SC1 1321   5.534   8.554   3.684 -0.0126 -0.2156  0.0176
  196ARG     BB 1322   5.080   8.155   3.864  0.1206 -0.0991  0.0728
  196ARG    SC1 1323   4.981   8.440   3.723 -0.1568 -0.0599  0.2002
  196ARG    SC2 1324   5.149   8.759   3.649  0.1801 -0.1952 -0.4545
  197GLY     BB 1325   4.974   7.964   3.634  0.0185 -0.0001  0.1167
  198TYR     BB 1326   5.225   7.868   3.393 -0.2859  0.1684 -0.0914
  198TYR    SC1 1327   5.096   7.867   3.092 -0.0819 -0.1434 -0.1207
  198TYR    SC2 1328   4.899   7.652   3.022 -0.2227 -0.0954  0.1180
  198TYR    SC3 1329   4.802   7.925   3.100 -0.0651 -0.0792  0.2666
  198TYR    SC4 1330   4.622   7.710   3.052 -0.1858  0.0261  0.2421
  199SER     BB 1331   5.382   7.584   3.410  0.2217  0.0175 -0.3092
  199SER    SC1 1332   5.278   7.471   3.178  0.3406 -0.0383 -0.1603
  200PHE     BB 1333   5.700   7.643   3.356 -0.1809 -0.0393 -0.1343
  200PHE    SC1 1334   5.922   7.561   3.525 -0.0861  0.3802 -0.2503
  200PHE    SC2 1335   6.260   7.586   3.498 -0.0524  0.1157 -0.1081
  200PHE    SC3 1336   6.151   7.321   3.452 -0.2395  0.1955 -0.1358
  201VAL     BB 1337   5.891   7.726   3.068 -0.5814  0.2239  0.4147
  201VAL    SC1 1338   5.856   8.013   3.029 -0.0110  0.2027 -0.5607
  202THR     BB 1339   6.023   7.631   2.783  0.0030 -0.1899  0.0289
  202THR    SC1 1340   6.052   7.666   2.482  0.1694 -0.2552  0.0366
  203THR     BB 1341   6.016   7.286   2.778  0.2628 -0.1082 -0.0490
  203THR    SC1 1342   6.300   7.228   2.681  0.2477 -0.0227 -0.1461
  204ALA     BB 1343   5.826   7.121   3.043 -0.2443 -0.3656 -0.1851
  204ALA    SC1 1344   6.056   7.117   3.183 -0.5398  0.4456  0.3997
  205GLU     BB 1345   5.597   7.282   2.995  0.0930 -0.1303 -0.1907
  205GLU    SC1 1346   5.382   7.043   3.158 -0.2247  0.0117 -0.0251
  206ARG     BB 1347   5.725   7.329   2.667 -0.0731 -0.1903 -0.0393
  206ARG    SC1 1348   5.646   7.630   2.544 -0.0456  0.0766  0.1616
  206ARG    SC2 1349   5.725   7.973   2.583 -0.4378  0.1053 -0.1684
  207GLU     BB 1350   5.548   7.095   2.520  0.3132  0.1867  0.0655
  207GLU    SC1 1351   5.690   7.098   2.194 -0.2079  0.1443 -0.2820
  208ILE     BB 1352   5.255   7.229   2.548  0.0331 -0.2981 -0.2053
  208ILE    SC1 1353   5.121   7.382   2.822  0.0162 -0.0808 -0.3321
  209VAL     BB 1354   5.345   7.495   2.318  0.2772  0.1666  0.0192
  209VAL    SC1 1355   5.254   7.718   2.484  0.1156 -0.2142  0.4680
  210ARG     BB 1356   5.200   7.360   2.069 -0.2381  0.1812  0.0438
  210ARG    SC1 1357   5.408   7.347   1.897 -0.4162  0.0414  0.1676
  210ARG    SC2 1358   5.725   7.303   1.685 -0.0482 -0.0903 -0.0230
  211ASP     BB 1359   4.935   7.320   2.280 -0.1425  0.0708  0.0756
  211ASP    SC1 1360   4.844   6.972   2.311  0.4348 -0.0970  0.0119
  212ILE     BB 1361   4.822   7.589   2.305 -0.2904  0.1804  0.2081
  212ILE    SC1 1362   4.837   7.685   2.632  0.1219 -0.1614  0.2996
  213LYS     BB 1363   4.758   7.700   1.995 -0.2912  0.0614 -0.1898
  213LYS    SC1 1364   5.018   7.669   1.797 -0.1244  0.0349  0.0081
  213LYS    SC2 1365   5.037   7.365   1.586  0.2140  0.0664  0.1077
  214GLU     BB 1366   4.654   7.402   1.830 -0.2482  0.2029 -0.0170
  214GLU    SC1 1367   4.988   7.455   1.643 -0.0227  0.1882 -0.0816
  215LYS     BB 1368   4.400   7.343   1.883  0.0213 -0.0519 -0.0330
  215LYS    SC1 1369   4.313   7.155   1.703  0.0834 -0.0578  0.2379
  215LYS    SC2 1370   4.535   6.916   1.647  0.0611 -0.0474 -0.0732
  216LEU     BB 1371   4.236   7.468   2.099  0.3112 -0.3710 -0.0350
  216LEU    SC1 1372   3.878   7.442   2.096  0.1967 -0.0159 -0.0939
  217CYS     BB 1373   4.280   7.783   2.179  0.2340  0.0944 -0.2631
  217CYS    SC1 1374   4.455   7.617   2.421  0.0992 -0.0726  0.3272
  218TYR     BB 1375   4.036   7.962   2.057  0.2544  0.1215 -0.1861
  218TYR    SC1 1376   3.747   7.798   2.113 -0.0259  0.1409 -0.2612
  218TYR    SC2 1377   3.481   7.871   1.995 -0.0954  0.1182 -0.1194
  218TYR    SC3 1378   3.640   7.645   1.878 -0.2330 -0.0037 -0.0772
  218TYR    SC4 1379   3.398   7.736   1.758 -0.1640  0.1442 -0.1106
  219VAL     BB 1380   3.932   8.183   1.857 -0.3019  0.0574  0.5296
  219VAL    SC1 1381   3.729   8.018   1.728  0.3188 -0.2335 -0.1549
  220ALA     BB 1382   3.910   8.515   1.842 -0.0907  0.1831 -0.2585
  220ALA    SC1 1383   4.158   8.518   1.947 -0.2223  0.1467  0.0631
  221LEU     BB 1384   3.623   8.605   1.688  0.4603  0.0651 -0.1090
  221LEU    SC1 1385   3.799   8.880   1.648 -0.2246 -0.4016 -0.4447
  222ASP     BB 1386   3.291   8.598   1.812 -0.0931  0.0384 -0.1246
  222ASP    SC1 1387   3.164   8.269   1.701 -0.2240 -0.1082 -0.2446
  223PHE     BB 1388   3.301   8.505   2.121  0.0394  0.2233  0.0758
  223PHE    SC1 1389   3.499   8.294   2.107 -0.0643 -0.1896 -0.2640
  223PHE    SC2 1390   3.820   8.257   2.215 -0.1008 -0.3279 -0.2006
  223PHE    SC3 1391   3.615   8.194   2.411 -0.1673 -0.2274 -0.2366
  224GLU     BB 1392   3.156   8.662   2.325  0.0021  0.0458  0.0183
  224GLU    SC1 1393   2.879   8.408   2.527 -0.0864 -0.0271  0.0045
  225ASN     BB 1394   3.072   8.919   2.190  0.1896 -0.0537 -0.0649
  225ASN    SC1 1395   2.756   8.909   2.331 -0.0696  0.3150  0.2593
  226GLU     BB 1396   3.369   9.097   2.017 -0.1369  0.0835  0.2543
  226GLU    SC1 1397   3.234   9.407   1.814 -0.2048 -0.1959 -0.1360
  227MET     BB 1398   3.605   8.966   2.214  0.1156 -0.0861 -0.0700
  227MET    SC1 1399   3.964   8.928   2.143 -0.2460 -0.1896  0.3686
  228ALA     BB 1400   3.575   8.868   2.524  0.0676 -0.1412 -0.5306
  228ALA    SC1 1401   3.835   8.905   2.588 -0.1079  0.2700  0.0118
  229THR     BB 1402   3.391   9.086   2.609 -0.1714 -0.3065  0.0460
  229THR    SC1 1403   3.126   8.959   2.688 -0.2471 -0.3080 -0.2039
  230ALA     BB 1404   3.612   9.284   2.663  0.0948 -0.2618  0.2541
  230ALA    SC1 1405   3.765   9.225   2.448  0.3967 -0.1216  0.4249
  231ALA     BB 1406   3.660   9.305   2.981 -0.0393 -0.0523  0.1466
  231ALA    SC1 1407   3.867   9.306   3.155 -0.0372 -0.1134  0.1451
  232SER     BB 1408   3.407   9.187   3.084 -0.1413  0.2779 -0.0515
  232SER    SC1 1409   3.229   8.961   3.066  0.0377 -0.2201  0.0837
  233SER     BB 1410   3.519   8.952   3.318  0.1354 -0.1579 -0.0533
  233SER    SC1 1411   3.526   9.082   3.601  0.1638 -0.0429 -0.5747
  234SER     BB 1412   3.812   8.935   3.281  0.0677  0.0066  0.2254
  234SER    SC1 1413   3.855   8.678   3.392  0.1587 -0.0167 -0.1073
  235SER     BB 1414   3.906   8.893   2.978 -0.0654  0.0993 -0.2760
  235SER    SC1 1415   4.123   9.064   3.028  0.1758 -0.0890 -0.1366
  236LEU     BB 1416   3.874   8.565   2.981  0.3722 -0.3391 -0.1023
  236LEU    SC1 1417   4.171   8.494   2.784  0.4015  0.0282 -0.1456
  237GLU     BB 1418   3.712   8.348   3.170  0.0580 -0.3230  0.0136
  237GLU    SC1 1419   3.371   8.505   3.334 -0.4332  0.3357  0.0795
  238LYS     BB 1420   3.590   8.079   3.150  0.0299 -0.0099 -0.0312
  238LYS    SC1 1421   3.299   8.142   3.038 -0.1906  0.2497 -0.0809
  238LYS    SC2 1422   3.029   8.171   2.879 -0.1762 -0.2164  0.1042
  239SER     BB 1423   3.478   7.934   3.461 -0.1231 -0.0837  0.0253
  239SER    SC1 1424   3.335   8.112   3.575 -0.0325 -0.2698  0.1477
  240TYR     BB 1425   3.692   7.832   3.682  0.0016  0.1643 -0.0265
  240TYR    SC1 1426   3.485   7.577   3.665  0.2714  0.0719  0.1002
  240TYR    SC2 1427   3.340   7.547   3.405  0.2369 -0.0340  0.1307
  240TYR    SC3 1428   3.476   7.310   3.527 -0.3017 -0.1552  0.5320
  240TYR    SC4 1429   3.319   7.287   3.291  0.4053  0.0005  0.0190
  241GLU     BB 1430   3.795   7.983   3.932 -0.1990 -0.1171 -0.0972
  241GLU    SC1 1431   3.564   8.224   4.023 -0.1203  0.1053 -0.2121
  242LEU     BB 1432   4.038   8.162   3.857  0.1266 -0.1093  0.3370
  242LEU    SC1 1433   4.073   8.398   4.101 -0.0160  0.3245  0.3444
  243PRO     BB 1434   4.021   8.468   3.675  0.0518 -0.1106 -0.0769
  243PRO    SC1 1435   4.031   8.719   3.848  0.2105  0.3588  0.0481
  244ASP     BB 1436   4.179   8.417   3.363 -0.1553  0.0926  0.1598
  244ASP    SC1 1437   4.254   8.755   3.302 -0.4744 -0.1705 -0.0142
  245GLY     BB 1438   4.308   8.129   3.494  0.1148 -0.0862  0.0647
  246GLN     BB 1439   4.223   7.900   3.737  0.0129 -0.0180  0.2654
  246GLN    SC1 1440   4.591   7.986   3.868 -0.1064  0.0565 -0.0305
  247VAL     BB 1441   4.100   7.618   3.597  0.1105  0.0329 -0.1335
  247VAL    SC1 1442   4.204   7.350   3.653 -0.1492  0.0209  0.3424
  248ILE     BB 1443   3.854   7.640   3.465 -0.2193 -0.0165  0.3297
  248ILE    SC1 1444   3.849   7.302   3.418  0.2278 -0.0418  0.4185
  249THR     BB 1445   3.882   7.691   3.128  0.0216  0.0396 -0.0787
  249THR    SC1 1446   3.632   7.583   2.990  0.1141  0.0268 -0.2401
  250ILE     BB 1447   3.931   7.964   2.955 -0.1434 -0.1717  0.1833
  250ILE    SC1 1448   3.802   8.193   2.738  0.2172 -0.0129  0.1278
  251GLY     BB 1449   4.163   8.149   3.014  0.2094  0.2558 -0.3114
  252ASN     BB 1450   4.488   8.128   2.891 -0.0668  0.2166 -0.0642
  252ASN    SC1 1451   4.524   8.487   3.045 -0.1283 -0.0518  0.0453
  253GLU     BB 1452   4.407   7.974   2.641 -0.2124  0.1707  0.0932
  253GLU    SC1 1453   4.278   7.594   2.792  0.0196  0.2334  0.1049
  254ARG     BB 1454   4.122   8.040   2.444 -0.0062 -0.0337 -0.1502
  254ARG    SC1 1455   3.887   7.854   2.466  0.3867  0.1153 -0.1345
  254ARG    SC2 1456   3.823   7.534   2.622 -0.2003 -0.3712 -0.1114
  255PHE     BB 1457   4.290   8.334   2.343  0.2299  0.5533 -0.3208
  255PHE    SC1 1458   4.097   8.578   2.356  0.2949  0.4829 -0.0610
  255PHE    SC2 1459   3.781   8.608   2.235  0.2100  0.4716  0.1531
  255PHE    SC3 1460   3.801   8.590   2.523  0.3878  0.2233  0.1287
  256ARG     BB 1461   4.625   8.417   2.405  0.1729 -0.4610 -0.1169
  256ARG    SC1 1462   4.539   8.620   2.603 -0.0485 -0.2616 -0.0971
  256ARG    SC2 1463   4.259   8.882   2.671  0.2584 -0.1968  0.2727
  257CYS     BB 1464   4.779   8.293   2.153 -0.0021 -0.0781  0.1366
  257CYS    SC1 1465   4.613   8.025   2.225 -0.4757  0.2409 -0.5060
  258PRO     BB 1466   4.569   8.424   1.976  0.2509  0.2366  0.0365
  258PRO    SC1 1467   4.361   8.176   1.916 -0.5002 -0.1373  0.1908
  259GLU     BB 1468   4.522   8.757   1.952  0.1677  0.0634  0.1222
  259GLU    SC1 1469   4.442   8.923   2.271  0.2613  0.2170 -0.0664
  260THR     BB 1470   4.785   8.846   1.883  0.1052 -0.2040 -0.0031
  260THR    SC1 1471   4.885   9.064   2.072  0.0277 -0.1710  0.0014
  261LEU     BB 1472   4.807   8.777   1.502 -0.0056 -0.1003 -0.0629
  261LEU    SC1 1473   4.613   8.505   1.553  0.1126 -0.1571 -0.1888
  262PHE     BB 1474   4.498   8.947   1.488  0.1264 -0.0014  0.0118
  262PHE    SC1 1475   4.264   8.744   1.596  0.2603 -0.2301 -0.1478
  262PHE    SC2 1476   4.227   8.407   1.614 -0.0686 -0.2040 -0.2700
  262PHE    SC3 1477   4.063   8.538   1.414  0.0753  0.0262 -0.2392
  263GLN     BB 1478   4.534   9.082   1.802 -0.1354  0.0715 -0.1655
  263GLN    SC1 1479   4.158   9.131   1.779 -0.2063  0.0723  0.0792
  264PRO     BB 1480   4.593   9.427   1.843  0.2286 -0.0252 -0.2234
  264PRO    SC1 1481   4.302   9.599   1.801  0.0552  0.1681  0.1914
  265SER     BB 1482   4.734   9.509   2.155  0.2790 -0.1070  0.0933
  265SER    SC1 1483   4.647   9.287   2.310 -0.2663  0.1256 -0.5743
  266PHE     BB 1484   4.998   9.512   1.968  0.3400 -0.1770 -0.0913
  266PHE    SC1 1485   5.262   9.327   2.100 -0.0522 -0.0431  0.1401
  266PHE    SC2 1486   5.581   9.402   2.191  0.0455  0.0092 -0.2306
  266PHE    SC3 1487   5.549   9.154   2.044 -0.1562 -0.2467  0.2190
  267ILE     BB 1488   5.112   9.569   1.684  0.2520  0.3684 -0.1224
  267ILE    SC1 1489   5.366   9.694   1.494  0.0345  0.3145 -0.4557
  268GLY     BB 1490   4.900   9.606   1.456 -0.0826 -0.0127  0.0753
  269MET     BB 1491   4.656   9.802   1.578  0.0297  0.1012 -0.3399
  269MET    SC1 1492   4.682  10.128   1.714  0.0124  0.2701  0.2449
  270GLU     BB 1493   4.483   9.761   1.327  0.2367  0.2029 -0.1376
  270GLU    SC1 1494   4.744   9.818   1.059  0.0700  0.1341  0.1009
  271SER     BB 1495   4.227   9.623   1.311  0.2739  0.0958  0.0926
  271SER    SC1 1496   4.016   9.704   1.505  0.2312  0.1266 -0.0862
  272ALA     BB 1497   4.245   9.280   1.284 -0.2338 -0.0483  0.3021
  272ALA    SC1 1498   4.048   9.144   1.408 -0.4393 -0.0638 -0.0270
  273GLY     BB 1499   4.424   9.023   1.156 -0.0487  0.4129 -0.1118
  274ILE     BB 1500   4.177   8.840   1.093  0.1714  0.1657  0.3274
  274ILE    SC1 1501   4.380   8.589   1.203  0.0049  0.0729  0.4267
  275HIS     BB 1502   4.010   9.051   0.902 -0.1390 -0.0457  0.1737
  275HIS    SC1 1503   3.920   9.288   1.107  0.2417 -0.0547  0.2906
  275HIS    SC2 1504   3.987   9.567   0.966 -0.0551 -0.0827  0.0783
  275HIS    SC3 1505   3.762   9.543   1.112 -0.0020 -0.1985  0.1450
  276GLU     BB 1506   4.158   9.264   0.756  0.0524  0.1357 -0.1359
  276GLU    SC1 1507   4.012   9.512   0.539  0.1625  0.1215 -0.0038
  277THR     BB 1508   4.466   9.073   0.678  0.2080 -0.0413  0.0442
  277THR    SC1 1509   4.716   9.212   0.784  0.0382  0.2793  0.0445
  278THR     BB 1510   4.266   8.875   0.517  0.1247  0.2091  0.0159
  278THR    SC1 1511   4.386   8.650   0.350 -0.2990 -0.1297  0.1507
  279TYR     BB 1512   4.178   9.024   0.250  0.0308 -0.2217 -0.0756
  279TYR    SC1 1513   3.933   9.244   0.246 -0.2407  0.1131  0.1120
  279TYR    SC2 1514   3.755   9.442   0.108 -0.2318 -0.1707 -0.3255
  279TYR    SC3 1515   4.051   9.492   0.125 -0.2374 -0.1172 -0.3784
  279TYR    SC4 1516   3.875   9.675  41.293 -0.3286 -0.0199 -0.1249
  280ASN     BB 1517   4.435   9.321   0.272 -0.0261 -0.2649  0.0559
  280ASN    SC1 1518   4.625   9.482   0.459 -0.0058 -0.3827 -0.0479
  281SER     BB 1519   4.638   9.101   0.095 -0.0375  0.0030  0.1175
  281SER    SC1 1520   4.667   8.946   0.330  0.4032 -0.0656 -0.2206
  282ILE     BB 1521   4.462   9.075  41.107 -0.0288  0.1545 -0.0945
  282ILE    SC1 1522   4.277   8.806  41.207  0.0251  0.0487 -0.2720
  283MET     BB 1523   4.277   9.292  41.057  0.0467 -0.3233 -0.0457
  283MET    SC1 1524   3.971   9.187  41.108 -0.0590 -0.1206  0.3189
  284LYS     BB 1525   4.497   9.562  40.995 -0.0761  0.0451 -0.0785
  284LYS    SC1 1526   4.738   9.605  41.236  0.3601  0.1215 -0.1913
  284LYS    SC2 1527   4.962   9.568   0.183 -0.4333 -0.0662  0.1383
  285CYS     BB 1528   4.593   9.508  40.701  0.2455  0.3249 -0.0315
  285CYS    SC1 1529   4.553   9.162  40.720  0.3870 -0.0684  0.5332
  286ASP     BB 1530   4.348   9.529  40.434 -0.0932  0.0157 -0.1233
  286ASP    SC1 1531   4.196   9.281  40.599  0.0806 -0.0559 -0.3657
  287ILE     BB 1532   4.318   9.420  40.151 -0.0342  0.0741  0.0024
  287ILE    SC1 1533   4.156   9.645  39.953 -0.1489 -0.2258 -0.2542
  288ASP     BB 1534   4.230   9.103  40.144  0.1431  0.2024 -0.0897
  288ASP    SC1 1535   4.469   8.926  40.074  0.0244 -0.0762  0.0520
  289ILE     BB 1536   4.011   8.944  40.376 -0.0388 -0.1095  0.0353
  289ILE    SC1 1537   3.724   9.011  40.204  0.0258  0.0658 -0.0059
  290ARG     BB 1538   4.019   8.648  40.386  0.1544  0.0785 -0.2479
  290ARG    SC1 1539   3.818   8.495  40.563 -0.0791  0.0986  0.1010
  290ARG    SC2 1540   3.826   8.136  40.421 -0.5034  0.2763 -0.5017
  291LYS     BB 1541   4.243   8.404  40.399  0.5505 -0.4385 -0.2912
  291LYS    SC1 1542   4.339   8.433  40.093 -0.1112 -0.0237 -0.0809
  291LYS    SC2 1543   4.461   8.557  39.779  0.1963 -0.0081 -0.1224
  292ASP     BB 1544   4.397   8.283  40.647  0.2015 -0.1366  0.1223
  292ASP    SC1 1545   4.224   7.996  40.636  0.4204  0.2288  0.0861
  293LEU     BB 1546   4.293   8.512  40.851 -0.0347 -0.1607 -0.2327
  293LEU    SC1 1547   4.126   8.816  40.803  0.1968  0.1647  0.0005
  294TYR     BB 1548   3.959   8.429  40.946 -0.0432 -0.2750 -0.2588
  294TYR    SC1 1549   3.771   8.657  40.931 -0.2424 -0.1325  0.0986
  294TYR    SC2 1550   3.680   8.785  40.675 -0.0462 -0.1787  0.0034
  294TYR    SC3 1551   3.518   8.565  40.798 -0.2318 -0.0403  0.0134
  294TYR    SC4 1552   3.413   8.731  40.592 -0.1255  0.0944  0.0646
  295ALA     BB 1553   3.957   8.156  40.914  0.1583  0.0200  0.0610
  295ALA    SC1 1554   3.709   8.187  40.812  0.1351 -0.1615  0.0581
  296ASN     BB 1555   4.212   8.039  41.119 -0.2024  0.2259 -0.0212
  296ASN    SC1 1556   4.399   7.781  41.044  0.1193 -0.4042  0.1053
  297ASN     BB 1557   4.294   8.118   0.126 -0.0915  0.0696 -0.0932
  297ASN    SC1 1558   4.195   8.417  41.296 -0.3171  0.1063 -0.0142
  298VAL     BB 1559   4.634   8.096   0.218 -0.4268  0.2222 -0.1491
  298VAL    SC1 1560   4.616   7.812   0.153  0.1237  0.1753 -0.1425
  299MET     BB 1561   4.768   8.046   0.546 -0.0800  0.1315  0.2879
  299MET    SC1 1562   4.564   7.999   0.824 -0.0328 -0.0031 -0.3099
  300SER     BB 1563   4.989   7.764   0.596 -0.0033  0.0313 -0.0908
  300SER    SC1 1564   5.137   7.594   0.469  0.0130 -0.2258  0.0532
  301GLY     BB 1565   5.084   7.614   0.866 -0.3080 -0.3307 -0.0432
  302GLY     BB 1566   5.217   7.755   1.092  0.2610  0.1148 -0.2000
  303THR     BB 1567   5.070   7.821   1.311 -0.0529  0.0888  0.1573
  303THR    SC1 1568   5.173   8.053   1.481 -0.0248  0.0509  0.1920
  304THR     BB 1569   4.755   7.803   1.212  0.1722  0.0626  0.0428
  304THR    SC1 1570   4.689   7.598   0.997 -0.1907 -0.0106  0.2164
  305MET     BB 1571   4.607   7.687   1.452 -0.1102 -0.1700  0.0344
  305MET    SC1 1572   4.493   7.339   1.324 -0.0878  0.0028 -0.0366
  306TYR     BB 1573   4.365   7.784   1.652 -0.2893  0.2285  0.0639
  306TYR    SC1 1574   4.154   7.579   1.595 -0.2259 -0.2862  0.3975
  306TYR    SC2 1575   4.087   7.443   1.336 -0.0350 -0.0522  0.2227
  306TYR    SC3 1576   3.915   7.668   1.435  0.2139  0.2426  0.0046
  306TYR    SC4 1577   3.858   7.532   1.191  0.0902  0.0990  0.1122
  307PRO     BB 1578   4.242   8.050   1.517 -0.1327  0.0481  0.3052
  307PRO    SC1 1579   4.432   8.172   1.257 -0.0880 -0.1608  0.2345
  308GLY     BB 1580   3.916   8.126   1.368  0.3814  0.1822  0.0805
  309ILE     BB 1581   3.980   7.920   1.102  0.1061  0.2456  0.2660
  309ILE    SC1 1582   4.285   7.772   1.144 -0.0156 -0.0401  0.1712
  310ALA     BB 1583   3.802   7.911   0.806  0.2832 -0.0773  0.0698
  310ALA    SC1 1584   3.985   8.023   0.641  0.2181 -0.0273  0.0312
  311ASP     BB 1585   3.480   8.064   0.824  0.0694 -0.0254 -0.1990
  311ASP    SC1 1586   3.320   7.775   0.986 -0.2546  0.1407 -0.0336
  312ARG     BB 1587   3.615   8.272   1.083 -0.0699 -0.1657 -0.1672
  312ARG    SC1 1588   3.464   8.421   1.319  0.0755  0.0237  0.2029
  312ARG    SC2 1589   3.115   8.567   1.369 -0.2643 -0.4836 -0.0092
  313MET     BB 1590   3.747   8.504   0.893  0.0965  0.0412 -0.0108
  313MET    SC1 1591   4.127   8.332   0.879  0.0083 -0.0115 -0.2183
  314GLN     BB 1592   3.556   8.499   0.625  0.3076  0.2846 -0.0991
  314GLN    SC1 1593   3.730   8.842   0.534 -0.2856 -0.0268 -0.1204
  315LYS     BB 1594   3.264   8.572   0.778  0.0208  0.0274  0.3256
  315LYS    SC1 1595   3.123   8.330   0.748  0.0259  0.0180 -0.1423
  315LYS    SC2 1596   2.997   8.042   0.762  0.1841  0.3085  0.0675
  316GLU     BB 1597   3.302   8.785   0.986  0.1776 -0.1214  0.1615
  316GLU    SC1 1598   2.955   8.991   0.999  0.2665 -0.0263 -0.1931
  317ILE     BB 1599   3.565   8.986   1.001 -0.2004 -0.2272 -0.1215
  317ILE    SC1 1600   3.730   8.801   1.235 -0.0648 -0.1867 -0.1842
  318THR     BB 1601   3.569   9.249   0.889  0.0564 -0.2418  0.0788
  318THR    SC1 1602   3.629   9.261   0.591 -0.3576  0.2744  0.0013
  319ALA     BB 1603   3.293   9.415   1.013 -0.2752 -0.1102  0.0025
  319ALA    SC1 1604   3.406   9.442   1.257  0.0324 -0.1949 -0.1247
  320LEU     BB 1605   3.103   9.472   0.808 -0.1403 -0.2311 -0.1180
  320LEU    SC1 1606   3.055   9.790   0.613 -0.3907 -0.0716  0.1826
  321ALA     BB 1607   3.069   9.259   0.582  0.3044  0.1248 -0.3173
  321ALA    SC1 1608   2.860   9.340   0.432  0.1434 -0.2721 -0.3179
  322PRO     BB 1609   3.241   9.263   0.319 -0.1266  0.1462  0.1179
  322PRO    SC1 1610   3.092   9.537   0.218  0.0973 -0.1001 -0.3467
  323SER     BB 1611   3.431   9.034   0.181  0.0267  0.2057  0.3595
  323SER    SC1 1612   3.542   9.170  41.288 -0.2325  0.1607  0.3884
  324THR     BB 1613   3.337   8.685   0.217  0.0280  0.0900 -0.0932
  324THR    SC1 1614   3.079   8.674   0.054 -0.0662 -0.1228  0.0634
  325MET     BB 1615   3.583   8.537   0.041  0.1203 -0.0607  0.1565
  325MET    SC1 1616   3.860   8.755   0.038 -0.2262 -0.1728  0.1572
  326LYS     BB 1617   3.488   8.295  41.093  0.2286  0.2172 -0.1719
  326LYS    SC1 1618   3.187   8.254  41.200  0.2764  0.1856 -0.1569
  326LYS    SC2 1619   2.840   8.266  41.274  0.1587 -0.0331  0.2211
  327ILE     BB 1620   3.573   7.955  41.166 -0.1790  0.0889  0.1851
  327ILE    SC1 1621   3.353   7.839  40.932 -0.0298  0.3462 -0.0889
  328LYS     BB 1622   3.814   7.791   0.032 -0.1960 -0.2671 -0.2736
  328LYS    SC1 1623   3.944   7.679  41.083  0.3783 -0.1619 -0.4099
  328LYS    SC2 1624   4.017   7.442  40.834  0.2407  0.3101 -0.0458
  329ILE     BB 1625   3.988   7.872   0.271 -0.1180  0.1258 -0.1090
  329ILE    SC1 1626   3.903   7.567   0.398 -0.2439  0.1342 -0.1715
  330ILE     BB 1627   4.291   7.963   0.363 -0.1137  0.1760 -0.3800
  330ILE    SC1 1628   4.357   8.263   0.511 -0.0079  0.0200 -0.1015
  331ALA     BB 1629   4.318   7.625   0.537 -0.1529 -0.1323 -0.2269
  331ALA    SC1 1630   4.565   7.558   0.453 -0.1454 -0.5750  0.1095
  332PRO     BB 1631   4.319   7.502   0.825 -0.1393 -0.1644  0.1651
  332PRO    SC1 1632   4.009   7.520   0.803 -0.2620  0.1467 -0.0332
  333PRO     BB 1633   4.408   7.193   0.831  0.0993 -0.1807 -0.1805
  333PRO    SC1 1634   4.155   7.203   1.039 -0.0181 -0.4313 -0.0080
  334GLU     BB 1635   4.740   7.148   0.908 -0.0791 -0.0052  0.0835
  334GLU    SC1 1636   4.597   6.878   1.192  0.1230 -0.0782  0.0395
  335ARG     BB 1637   4.882   7.331   0.659  0.1245  0.1043 -0.0253
  335ARG    SC1 1638   4.893   7.168   0.362 -0.3524  0.1753  0.0383
  335ARG    SC2 1639   4.579   7.101   0.362  0.4507  0.2871 -0.3655
  336LYS     BB 1640   5.197   7.318   0.803  0.2302 -0.0079  0.0346
  336LYS    SC1 1641   5.128   7.002   0.879 -0.0621 -0.0546  0.3705
  336LYS    SC2 1642   5.084   6.715   1.125  0.1575 -0.0510  0.1765
  337TYR     BB 1643   5.343   7.178   0.508 -0.0155  0.0838 -0.1540
  337TYR    SC1 1644   5.181   6.875   0.490  0.1540 -0.4765  0.1742
  337TYR    SC2 1645   4.885   6.827   0.508  0.1558 -0.4626  0.2420
  337TYR    SC3 1646   5.036   6.741   0.264  0.0152 -0.0538  0.0026
  337TYR    SC4 1647   4.753   6.711   0.283 -0.0151  0.2003 -0.0200
  338SER     BB 1648   5.395   7.289   0.210 -0.0127 -0.7064 -0.2360
  338SER    SC1 1649   5.425   7.555   0.225 -0.0041 -0.3144  0.3238
  339VAL     BB 1650   5.680   7.193   0.197  0.0727  0.0601  0.2141
  339VAL    SC1 1651   5.806   7.395   0.028 -0.1623  0.0273 -0.0061
  340TRP     BB 1652   5.712   6.884   0.274 -0.3361  0.0182 -0.0475
  340TRP    SC1 1653   5.502   6.646   0.432 -0.1680 -0.1737  0.4526
  340TRP    SC2 1654   5.513   6.323   0.343  0.0426 -0.0237 -0.1037
  340TRP    SC3 1655   5.312   6.439   0.422 -0.0408 -0.2570  0.0076
  340TRP    SC4 1656   5.126   6.525   0.518 -0.1568 -0.5228  0.0484
  340TRP    SC5 1657   5.109   6.261   0.394  0.0620 -0.3639 -0.3334
  341ILE     BB 1658   5.656   6.749   0.020 -0.0023 -0.1007  0.2198
  341ILE    SC1 1659   5.336   6.642   0.071 -0.1495  0.1779 -0.0857
  342GLY     BB 1660   5.715   6.963  41.075 -0.0940 -0.0320 -0.0174
  343GLY     BB 1661   6.030   6.931  41.106  0.1137  0.0853  0.3880
  344SER     BB 1662   6.029   6.599  41.047  0.0978 -0.0070 -0.5640
  344SER    SC1 1663   6.002   6.556   0.020  0.0265 -0.1083  0.1627
  345ILE     BB 1664   6.014   6.585  40.723  0.1024 -0.0760  0.1169
  345ILE    SC1 1665   5.682   6.534  40.781  0.0335  0.0543 -0.1429
  346LEU     BB 1666   6.176   6.842  40.631 -0.2108 -0.0864  0.3674
  346LEU    SC1 1667   6.010   7.158  40.716  0.0887  0.0338  0.4714
  347ALA     BB 1668   6.471   6.732  40.814 -0.1417 -0.3760  0.1514
  347ALA    SC1 1669   6.415   6.952  40.960 -0.1157 -0.0940 -0.2454
  348SER     BB 1670   6.534   6.493  40.624 -0.0781 -0.0795 -0.0541
  348SER    SC1 1671   6.335   6.373  40.797 -0.4033  0.0467 -0.2319
  349LEU     BB 1672   6.446   6.549  40.331  0.0098  0.3450 -0.1106
  349LEU    SC1 1673   6.730   6.367  40.221 -0.1551 -0.0816  0.0362
  350SER     BB 1674   6.219   6.619  40.169  0.0720 -0.0887 -0.0335
  350SER    SC1 1675   6.227   6.408  39.978 -0.0361 -0.0091 -0.2242
  351THR     BB 1676   6.107   6.903  40.131  0.1523 -0.0666 -0.2234
  351THR    SC1 1677   5.874   7.054  40.256  0.3365 -0.0689  0.1346
  352PHE     BB 1678   6.376   7.155  40.162 -0.2286 -0.3880  0.0219
  352PHE    SC1 1679   6.225   7.355  40.372 -0.2439 -0.3876  0.2939
  352PHE    SC2 1680   6.003   7.610  40.342  0.1660 -0.0303  0.1869
  352PHE    SC3 1681   6.278   7.690  40.386  0.3083 -0.4569  0.1234
  353GLN     BB 1682   6.689   7.072  40.229 -0.0112 -0.2508  0.2450
  353GLN    SC1 1683   6.723   6.772  40.001  0.0243 -0.0140  0.0690
  354GLN     BB 1684   6.728   6.981  40.522  0.0865 -0.2456  0.2255
  354GLN    SC1 1685   6.982   6.701  40.413  0.0228  0.1089  0.2125
  355MET     BB 1686   6.823   7.247  40.679  0.0578 -0.0351  0.2754
  355MET    SC1 1687   6.464   7.300  40.762  0.2068  0.2761 -0.0884
  356TRP     BB 1688   7.031   7.484  40.722 -0.0324 -0.0546  0.0582
  356TRP    SC1 1689   6.866   7.737  40.683 -0.1460 -0.1033 -0.2895
  356TRP    SC2 1690   6.849   8.042  40.544 -0.2439 -0.0936 -0.2569
  356TRP    SC3 1691   6.670   7.940  40.674 -0.1806 -0.1375 -0.1804
  356TRP    SC4 1692   6.495   7.854  40.789 -0.0502 -0.0854  0.0368
  356TRP    SC5 1693   6.470   8.125  40.681 -0.2879 -0.2306 -0.2937
  357ILE     BB 1694   7.254   7.395  41.000 -0.1359  0.0347  0.0429
  357ILE    SC1 1695   7.449   7.675  40.975 -0.3026  0.1395 -0.1059
  358THR     BB 1696   7.546   7.226  40.880 -0.0965 -0.1085 -0.0077
  358THR    SC1 1697   7.669   7.272  40.604 -0.1340  0.2714  0.0346
  359LYS     BB 1698   7.856   7.247  41.054 -0.1078  0.1822  0.1114
  359LYS    SC1 1699   8.028   7.203  41.267 -0.3235  0.0050 -0.0130
  359LYS    SC2 1700   8.356   7.070   0.039 -0.1165  0.1368 -0.0153
  360GLN     BB 1701   8.033   7.396  40.862 -0.2940 -0.2330 -0.0497
  360GLN    SC1 1702   8.172   7.176  40.616  0.0141 -0.2916  0.2301
  361GLU     BB 1703   7.865   7.696  40.810  0.0789 -0.4204  0.2008
  361GLU    SC1 1704   7.940   7.601  40.395 -0.2396  0.0661  0.0756
  362TYR     BB 1705   7.922   7.784  41.173  0.2067 -0.1027  0.2562
  362TYR    SC1 1706   7.631   7.874   0.005  0.0008 -0.0636  0.0349
  362TYR    SC2 1707   7.623   8.008   0.273  0.1657  0.0229 -0.0014
  362TYR    SC3 1708   7.511   7.732   0.241  0.0880  0.0366  0.1418
  362TYR    SC4 1709   7.530   7.857   0.496 -0.0960  0.2546  0.0522
  363ASP     BB 1710   8.245   7.852  41.198 -0.0025 -0.1795  0.2299
  363ASP    SC1 1711   8.373   7.537  41.258  0.2178  0.1070 -0.0270
  364GLU     BB 1712   8.209   8.048  40.878 -0.1649  0.1389 -0.0307
  364GLU    SC1 1713   8.595   8.076  40.726  0.1048 -0.2803  0.2039
  365ALA     BB 1714   7.936   8.193  40.943 -0.2630  0.2589 -0.0918
  365ALA    SC1 1715   7.953   8.459  40.899  0.2155  0.2209 -0.1962
  366GLY     BB 1716   7.908   8.123  41.297  0.1083 -0.2411 -0.1010
  367PRO     BB 1717   7.695   8.410   0.087  0.0613 -0.0726 -0.3539
  367PRO    SC1 1718   7.937   8.633  41.245  0.2293 -0.1448 -0.2835
  368SER     BB 1719   7.528   8.554  41.147  0.3038  0.0128 -0.2035
  368SER    SC1 1720   7.326   8.751  41.285 -0.3782 -0.2954  0.5221
  369ILE     BB 1721   7.586   8.315  40.961 -0.1683  0.0493 -0.0009
  369ILE    SC1 1722   7.354   8.156  41.153  0.0229 -0.2844 -0.0387
  370VAL     BB 1723   7.621   8.472  40.629 -0.0946 -0.0407 -0.3591
  370VAL    SC1 1724   7.896   8.417  40.549  0.1212  0.0371  0.2729
  371HIS     BB 1725   7.288   8.510  40.569 -0.2816  0.3714 -0.1030
  371HIS    SC1 1726   7.375   8.785  40.391 -0.3226  0.0418 -0.0141
  371HIS    SC2 1727   7.610   8.706  40.189 -0.3034  0.2251 -0.0661
  371HIS    SC3 1728   7.670   8.823  40.425 -0.3259  0.0157  0.0465
  372ARG     BB 1729   7.095   8.320  40.783 -0.3681  0.0166  0.1457
  372ARG    SC1 1730   6.851   8.384  40.752  0.0460  0.0838  0.4665
  372ARG    SC2 1731   6.779   8.381  40.405 -0.0381  0.0403  0.1013
  373LYS     BB 1732   7.240   8.026  40.690 -0.0187  0.0853  0.1675
  373LYS    SC1 1733   7.508   7.985  40.760 -0.0539 -0.3815  0.1427
  373LYS    SC2 1734   7.749   8.029  40.505 -0.3108 -0.1363 -0.2519
  374CYS     BB 1735   7.283   8.091  40.366 -0.1940  0.0222 -0.0496
  374CYS    SC1 1736   7.000   7.883  40.277 -0.0491 -0.2182  0.1666
  375PHE     BB 1737   7.487   8.243  40.149 -0.2036 -0.1816 -0.1403
  375PHE    SC1 1738   7.313   8.480  40.095  0.1336  0.0750  0.1859
  375PHE    SC2 1739   7.045   8.609  40.262 -0.0749 -0.1487  0.0311
  375PHE    SC3 1740   6.988   8.380  40.093  0.0883  0.1886 -0.5060
  376MG      MG 1741   5.586   7.471   0.960 -0.3167 -0.1317  0.2470
    1ATP     PG 1742   5.697   7.520   1.295 -0.1155 -0.3217  0.1836
    1ATP     PB 1743   5.453   7.398   1.246  0.0900  0.0027 -0.3409
    1ATP     PA 1744   5.354   7.155   1.318 -0.0466 -0.3838  0.1188
    1ATP    RB1 1745   5.020   7.057   1.276 -0.6434  0.1301 -0.0950
    1ATP    RB2 1746   4.926   7.138   1.465  0.1208 -0.1390 -0.2988
    1ATP    SC1 1747   4.978   6.812   1.531  0.0446  0.1963  0.1342
    1ATP    SC2 1748   5.204   6.747   1.574  0.0530  0.1833  0.0747
    1ATP    SC3 1749   5.131   6.493   1.510  0.0617  0.2336 -0.1412
    1ATP    SC4 1750   4.892   6.682   1.485 -0.0209  0.1931  0.2604
    1ASP     BB 1751   4.209  11.794   2.634 -0.2216 -0.0901 -0.1039
    1ASP    SC1 1752   4.167  11.506   2.447  0.4767  0.1497  0.0093
    2GLU     BB 1753   3.926  11.965   2.517 -0.0941  0.1170  0.0243
    2GLU    SC1 1754   3.854  12.069   2.139 -0.2522  0.0384  0.2672
    3ASP     BB 1755   3.837  12.090   2.790 -0.6002 -0.1017 -0.0131
    3ASP    SC1 1756   3.567  12.303   2.778 -0.3394 -0.1684 -0.0414
    4GLU     BB 1757   4.148  12.023   2.912  0.0087 -0.2941  0.2649
    4GLU    SC1 1758   4.298  12.346   2.718 -0.3565 -0.2019 -0.4878
    5THR     BB 1759   4.414  11.826   2.907 -0.0230  0.1750  0.0441
    5THR    SC1 1760   4.627  11.987   2.759  0.1141 -0.0596 -0.0213
    6THR     BB 1761   4.580  11.863   3.190  0.4767 -0.1520  0.0930
    6THR    SC1 1762   4.565  12.110   3.368 -0.1097  0.0347 -0.1892
    7ALA     BB 1763   4.822  11.627   3.259  0.2681 -0.1961  0.0572
    7ALA    SC1 1764   5.060  11.614   3.132  0.3668  0.4716  0.1277
    8LEU     BB 1765   4.724  11.400   3.428 -0.0631  0.0122 -0.0552
    8LEU    SC1 1766   4.486  11.608   3.589 -0.2542 -0.2881 -0.0016
    9VAL     BB 1767   4.948  11.127   3.548 -0.4118 -0.0640 -0.3518
    9VAL    SC1 1768   4.716  11.017   3.688 -0.2557 -0.0678 -0.0898
   10CYS     BB 1769   5.069  10.800   3.464 -0.0624 -0.1395 -0.1825
   10CYS    SC1 1770   4.818  10.612   3.598 -0.3178 -0.4772 -0.1927
   11ASP     BB 1771   5.262  10.637   3.619 -0.0661 -0.1048 -0.0355
   11ASP    SC1 1772   5.586  10.645   3.498  0.1425 -0.0081 -0.2180
   12ASN     BB 1773   5.189  10.309   3.608 -0.0450  0.2128  0.1511
   12ASN    SC1 1774   5.356  10.309   3.305  0.1884  0.3928  0.0786
   13GLY     BB 1775   5.503  10.238   3.711 -0.1348 -0.0467  0.0368
   14SER     BB 1776   5.614   9.977   3.861  0.0908  0.0487 -0.1233
   14SER    SC1 1777   5.439   9.840   3.678  0.0893 -0.1058 -0.4358
   15GLY     BB 1778   5.385  10.037   4.089  0.2574  0.0905  0.2783
   16LEU     BB 1779   5.312  10.366   4.067  0.0611  0.1091  0.1118
   16LEU    SC1 1780   5.525  10.590   4.246 -0.0035  0.0369  0.2358
   17VAL     BB 1781   5.089  10.623   4.154  0.2209  0.1217 -0.0612
   17VAL    SC1 1782   4.861  10.582   3.976  0.0951  0.0505  0.1138
   18LYS     BB 1783   5.240  10.894   3.919 -0.1210 -0.2170  0.0364
   18LYS    SC1 1784   5.524  10.960   3.940  0.2890 -0.0936  0.0292
   18LYS    SC2 1785   5.666  11.244   4.139  0.0055 -0.0994  0.1250
   19ALA     BB 1786   5.115  11.161   4.056 -0.1411  0.1192 -0.4233
   19ALA    SC1 1787   4.888  11.092   4.185  0.1816  0.1858  0.2166
   20GLY     BB 1788   4.916  11.365   3.857 -0.2786 -0.4058  0.0205
   21PHE     BB 1789   4.932  11.583   3.576 -0.2594 -0.1332 -0.0267
   21PHE    SC1 1790   4.813  11.826   3.736 -0.1403  0.0424 -0.2101
   21PHE    SC2 1791   4.614  11.816   4.011  0.0588 -0.1635 -0.0701
   21PHE    SC3 1792   4.492  11.932   3.774 -0.1803 -0.1645  0.0494
   22ALA     BB 1793   5.243  11.729   3.576 -0.1670  0.0055  0.3386
   22ALA    SC1 1794   5.214  11.935   3.749 -0.5094  0.2040  0.0578
   23GLY     BB 1795   5.385  11.859   3.377  0.1171 -0.0877  0.2144
   24ASP     BB 1796   5.624  11.946   3.457 -0.2141 -0.2219  0.3093
   24ASP    SC1 1797   5.461  12.266   3.412 -0.3643  0.0572 -0.1638
   25ASP     BB 1798   5.664  11.717   3.740 -0.1985 -0.1128  0.0549
   25ASP    SC1 1799   5.808  11.388   3.693  0.0097  0.0093 -0.1236
   26ALA     BB 1800   5.662  11.652   4.056 -0.3663  0.1554 -0.0900
   26ALA    SC1 1801   5.802  11.843   4.186 -0.3401 -0.2341  0.4893
   27PRO     BB 1802   5.361  11.550   4.187  0.0587 -0.1457  0.1322
   27PRO    SC1 1803   5.134  11.695   4.016  0.0217  0.0250  0.2004
   28ARG     BB 1804   5.300  11.411   4.419 -0.1523  0.0109  0.2299
   28ARG    SC1 1805   5.133  11.660   4.496 -0.0009 -0.2939 -0.2192
   28ARG    SC2 1806   5.093  12.000   4.663 -0.0834 -0.0553  0.4933
   29ALA     BB 1807   5.316  11.096   4.387 -0.3415 -0.1280  0.3479
   29ALA    SC1 1808   5.509  10.912   4.433  0.3440  0.4597  0.0253
   30VAL     BB 1809   5.103  10.863   4.485  0.2250  0.0563 -0.3363
   30VAL    SC1 1810   4.859  11.003   4.564  0.2431 -0.2644  0.3611
   31PHE     BB 1811   5.137  10.545   4.437 -0.0575 -0.2297 -0.0849
   31PHE    SC1 1812   4.814  10.589   4.537  0.2655  0.3621 -0.0499
   31PHE    SC2 1813   4.542  10.788   4.494 -0.0331 -0.0127  0.0526
   31PHE    SC3 1814   4.584  10.589   4.287 -0.0767 -0.2244  0.2427
   32PRO     BB 1815   5.237  10.274   4.644 -0.0098 -0.2177  0.0449
   32PRO    SC1 1816   5.540  10.366   4.688  0.1731  0.1560 -0.0048
   33SER     BB 1817   5.161   9.984   4.462 -0.1797 -0.1250 -0.0361
   33SER    SC1 1818   5.457   9.956   4.489 -0.1293 -0.3214 -0.1954
   34ILE     BB 1819   4.903   9.947   4.332  0.1796 -0.0708 -0.3355
   34ILE    SC1 1820   4.795  10.260   4.250  0.1683  0.0147 -0.0105
   35VAL     BB 1821   4.691   9.666   4.465 -0.0625 -0.2211 -0.3018
   35VAL    SC1 1822   4.457   9.814   4.558 -0.0890 -0.2748 -0.2821
   36GLY     BB 1823   4.671   9.561   4.809 -0.2011  0.4093 -0.0155
   37ARG     BB 1824   4.652   9.232   4.937 -0.0343  0.0606 -0.0858
   37ARG    SC1 1825   4.348   9.133   4.820 -0.0043 -0.2541  0.0156
   37ARG    SC2 1826   4.067   9.212   4.564 -0.0013  0.1176 -0.0315
   38PRO     BB 1827   4.599   9.221   5.265 -0.0070 -0.1931 -0.0805
   38PRO    SC1 1828   4.286   9.223   5.234  0.1333 -0.3937  0.0918
   39ARG     BB 1829   4.865   9.192   5.434  0.1681 -0.1177 -0.1405
   39ARG    SC1 1830   4.793   8.925   5.446 -0.0247  0.1333  0.2575
   39ARG    SC2 1831   4.729   8.645   5.684  0.2254 -0.1580  0.0047
   40HIS     BB 1832   4.791   9.385   5.689  0.1941  0.1964  0.0886
   40HIS    SC1 1833   4.500   9.239   5.723 -0.2750 -0.0426  0.1990
   40HIS    SC2 1834   4.414   9.005   5.522 -0.1237  0.1253 -0.0676
   40HIS    SC3 1835   4.483   8.944   5.776  0.1231 -0.1475 -0.1933
   41GLN     BB 1836   4.824   9.652   5.740 -0.2070 -0.0710  0.0595
   41GLN    SC1 1837   5.189   9.677   5.612  0.0920 -0.3618 -0.0328
   42GLY     BB 1838   4.686   9.726   6.037 -0.0432  0.1896 -0.0468
   43VAL     BB 1839   4.384   9.856   6.212  0.0894  0.1447 -0.1303
   43VAL    SC1 1840   4.583  10.043   6.315  0.0609  0.1736 -0.1277
   44MET     BB 1841   4.095   9.813   6.287  0.0774 -0.3435  0.0192
   44MET    SC1 1842   4.164   9.885   6.649 -0.2098  0.0541  0.1607
   45VAL     BB 1843   3.901  10.078   6.312  0.0209 -0.0573 -0.1558
   45VAL    SC1 1844   3.879  10.230   6.561 -0.2925  0.0350 -0.2361
   46GLY     BB 1845   3.863  10.418   6.187  0.3449  0.3192 -0.4015
   47MET     BB 1846   3.900  10.290   5.869  0.0859 -0.0177 -0.0833
   47MET    SC1 1847   3.648  10.028   5.912 -0.0031 -0.3015 -0.0267
   48GLY     BB 1848   4.123  10.085   5.792  0.0111  0.0721 -0.2450
   49GLN     BB 1849   4.071   9.799   5.775 -0.1109 -0.1342  0.2718
   49GLN    SC1 1850   3.805   9.552   5.845 -0.2353 -0.0251  0.0883
   50LYS     BB 1851   4.313   9.649   5.705 -0.2697  0.1722  0.2243
   50LYS    SC1 1852   4.321   9.429   5.958 -0.3709  0.0356  0.3783
   50LYS    SC2 1853   4.589   9.264   6.152 -0.1459  0.0235 -0.2051
   51ASP     BB 1854   4.446   9.770   5.427 -0.2320 -0.1502 -0.2052
   51ASP    SC1 1855   4.145   9.845   5.330 -0.0291  0.1405  0.2384
   52SER     BB 1856   4.656   9.675   5.290  0.0383  0.0096 -0.4904
   52SER    SC1 1857   4.923   9.621   5.316  0.4895 -0.4350  0.5797
   53TYR     BB 1858   4.704   9.833   4.970  0.1615  0.0468 -0.5246
   53TYR    SC1 1859   4.390   9.960   4.975 -0.1105 -0.0164  0.1095
   53TYR    SC2 1860   4.273  10.173   5.150 -0.1803  0.0161  0.0233
   53TYR    SC3 1861   4.360  10.239   4.870  0.2654  0.0494  0.1640
   53TYR    SC4 1862   4.179  10.405   5.014  0.0322  0.0323 -0.1006
   54VAL     BB 1863   4.932  10.036   4.843 -0.1950 -0.3836 -0.0423
   54VAL    SC1 1864   4.720  10.175   4.698 -0.0567 -0.1134  0.0080
   55GLY     BB 1865   5.086  10.328   4.909 -0.2459  0.1436  0.0610
   56ASP     BB 1866   5.198  10.363   5.258  0.3433 -0.2209  0.1097
   56ASP    SC1 1867   5.533  10.458   5.219  0.1018 -0.1973  0.4715
   57GLU     BB 1868   5.138  10.045   5.325 -0.1218  0.1124 -0.2207
   57GLU    SC1 1869   4.844  10.113   5.575  0.0900  0.1194  0.3378
   58ALA     BB 1870   5.246   9.869   5.047  0.0278  0.1421  0.5057
   58ALA    SC1 1871   5.333   9.673   5.212  0.3513  0.1877  0.3929
   59GLN     BB 1872   5.489  10.024   4.892 -0.0401  0.3330 -0.1458
   59GLN    SC1 1873   5.795   9.874   4.716 -0.1604  0.2605  0.2282
   60SER     BB 1874   5.720  10.032   5.169  0.2050 -0.0833  0.0519
   60SER    SC1 1875   5.931  10.143   5.002 -0.2557  0.1553  0.4867
   61LYS     BB 1876   5.689   9.777   5.330  0.0389  0.0812  0.0987
   61LYS    SC1 1877   5.554   9.973   5.565 -0.3568  0.4869 -0.0479
   61LYS    SC2 1878   5.282  10.071   5.772  0.0573 -0.2604 -0.0220
   62ARG     BB 1879   5.687   9.452   5.230 -0.2300 -0.0702 -0.0053
   62ARG    SC1 1880   5.638   9.566   4.938  0.0265  0.1004 -0.2135
   62ARG    SC2 1881   5.415   9.593   4.632 -0.0410  0.0073 -0.1376
   63GLY     BB 1882   5.417   9.356   5.447  0.2011 -0.2708  0.0027
   64ILE     BB 1883   5.146   9.247   5.366  0.3043  0.0663 -0.2545
   64ILE    SC1 1884   5.197   8.941   5.226  0.1371  0.0606 -0.3056
   65LEU     BB 1885   5.085   9.350   5.074 -0.0429 -0.2004  0.1432
   65LEU    SC1 1886   5.386   9.178   4.904 -0.0964  0.3732  0.0827
   66THR     BB 1887   4.917   9.194   4.790 -0.1676 -0.2344  0.2401
   66THR    SC1 1888   5.016   8.907   4.819 -0.0887 -0.2065  0.2494
   67LEU     BB 1889   5.109   9.278   4.516  0.0073 -0.0763 -0.0866
   67LEU    SC1 1890   4.859   9.042   4.357  0.1356 -0.0379  0.1306
   68LYS     BB 1891   4.971   9.502   4.341  0.0587  0.0480 -0.1032
   68LYS    SC1 1892   5.248   9.587   4.203  0.3883 -0.4258 -0.0573
   68LYS    SC2 1893   5.406   9.417   3.997 -0.0973 -0.0467  0.0933
   69TYR     BB 1894   4.878   9.414   4.074  0.0755 -0.1950  0.1735
   69TYR    SC1 1895   4.611   9.303   4.184  0.2008  0.4669  0.1173
   69TYR    SC2 1896   4.594   9.271   4.482 -0.0765  0.1607  0.0733
   69TYR    SC3 1897   4.369   9.401   4.332 -0.0443  0.1014 -0.0278
   69TYR    SC4 1898   4.392   9.422   4.615 -0.3449 -0.1389  0.0193
   70PRO     BB 1899   4.806   9.653   3.966 -0.0261 -0.2668  0.2436
   70PRO    SC1 1900   4.534   9.677   4.114 -0.1281 -0.0796  0.0036
   71ILE     BB 1901   5.068   9.754   3.791 -0.0197  0.1231  0.2091
   71ILE    SC1 1902   4.976  10.063   3.902  0.0313  0.2834 -0.1788
   72GLU     BB 1903   5.220   9.502   3.566 -0.1211 -0.1799  0.3415
   72GLU    SC1 1904   5.049   9.188   3.665  0.1488 -0.1173 -0.1736
   73HIS     BB 1905   5.387   9.567   3.349  0.1518 -0.0451 -0.2102
   73HIS    SC1 1906   5.368   9.260   3.246  0.0746 -0.1354  0.2855
   73HIS    SC2 1907   5.301   8.974   3.373 -0.2201 -0.1914  0.0217
   73HIS    SC3 1908   5.101   9.125   3.273 -0.0231 -0.0593 -0.1834
   74GLY     BB 1909   5.218   9.874   3.288 -0.4487  0.0886 -0.0749
   75ILE     BB 1910   4.964   9.868   3.495  0.2612  0.1629  0.2013
   75ILE    SC1 1911   4.774  10.152   3.497 -0.3954 -0.2517 -0.1444
   76ILE     BB 1912   4.654   9.710   3.422  0.0853  0.0659 -0.1160
   76ILE    SC1 1913   4.412   9.864   3.237 -0.1994 -0.3103 -0.0681
   77THR     BB 1914   4.628   9.427   3.594 -0.2459  0.0287  0.1398
   77THR    SC1 1915   4.710   9.251   3.359 -0.2484  0.2096  0.0012
   78ASN     BB 1916   4.422   9.270   3.827 -0.0447 -0.1272  0.0773
   78ASN    SC1 1917   4.349   8.953   3.748 -0.1686  0.2749  0.2172
   79TRP     BB 1918   4.208   9.497   3.877 -0.0214  0.1166 -0.0414
   79TRP    SC1 1919   4.336   9.754   3.754 -0.0925  0.3041  0.1725
   79TRP    SC2 1920   4.594   9.964   3.790 -0.0646  0.3176 -0.0771
   79TRP    SC3 1921   4.381  10.024   3.687 -0.0609  0.2294 -0.1065
   79TRP    SC4 1922   4.186  10.095   3.597  0.0109  0.1016 -0.3893
   79TRP    SC5 1923   4.410  10.284   3.607 -0.1040  0.2304 -0.1907
   80ASP     BB 1924   4.000   9.443   4.151 -0.1660 -0.0110  0.1705
   80ASP    SC1 1925   3.699   9.473   3.996 -0.1795  0.2908  0.0896
   81ASP     BB 1926   4.122   9.702   4.294 -0.0188 -0.0935  0.2311
   81ASP    SC1 1927   3.966   9.617   4.583  0.1730 -0.4341 -0.2791
   82MET     BB 1928   3.834   9.901   4.233 -0.0773 -0.0758 -0.1439
   82MET    SC1 1929   3.997  10.015   3.935 -0.3466 -0.0294  0.4395
   83GLU     BB 1930   3.810  10.071   4.513  0.0818  0.1166  0.1982
   83GLU    SC1 1931   3.537   9.778   4.682 -0.1849 -0.0360 -0.0827
   84LYS     BB 1932   4.069  10.039   4.665 -0.2275  0.1355 -0.2629
   84LYS    SC1 1933   3.955  10.076   4.946 -0.1200 -0.0860 -0.3042
   84LYS    SC2 1934   3.809   9.781   5.042 -0.0441 -0.0909  0.0963
   85ILE     BB 1935   4.274  10.254   4.464  0.2201  0.0796  0.1865
   85ILE    SC1 1936   4.384  10.041   4.221  0.0218  0.2688 -0.0740
   86TRP     BB 1937   4.075  10.390   4.301 -0.0525  0.3523 -0.2391
   86TRP    SC1 1938   4.123  10.406   4.020 -0.0759  0.0360 -0.0058
   86TRP    SC2 1939   4.441  10.320   3.959 -0.0475  0.0294  0.1454
   86TRP    SC3 1940   4.342  10.534   3.897  0.0019  0.0356  0.1100
   86TRP    SC4 1941   4.257  10.728   3.817  0.0755  0.1042  0.1986
   86TRP    SC5 1942   4.545  10.681   3.791  0.0543  0.0008  0.1453
   87HIS     BB 1943   3.813  10.540   4.449  0.0902 -0.3060 -0.2796
   87HIS    SC1 1944   3.536  10.364   4.338  0.0517 -0.1104  0.0203
   87HIS    SC2 1945   3.425  10.065   4.359  0.1716 -0.1581 -0.0135
   87HIS    SC3 1946   3.335  10.254   4.530 -0.2242 -0.1109 -0.2588
   88HIS     BB 1947   3.862  10.643   4.762  0.0721 -0.1885 -0.0604
   88HIS    SC1 1948   3.618  10.397   4.783 -0.0795  0.2735  0.0431
   88HIS    SC2 1949   3.388  10.391   5.005 -0.0913  0.3170  0.0322
   88HIS    SC3 1950   3.558  10.183   4.985 -0.1432  0.2746  0.0255
   89THR     BB 1951   4.187  10.780   4.729 -0.0516 -0.1380 -0.0384
   89THR    SC1 1952   4.425  10.598   4.785 -0.0328 -0.1255 -0.0777
   90PHE     BB 1953   4.145  10.983   4.468 -0.1534 -0.0957 -0.1029
   90PHE    SC1 1954   4.277  10.832   4.219  0.0910  0.1110 -0.0898
   90PHE    SC2 1955   4.354  11.013   3.942  0.2414 -0.1377 -0.2131
   90PHE    SC3 1956   4.580  10.889   4.076  0.1420 -0.2238 -0.1236
   91TYR     BB 1957   3.834  11.075   4.519  0.0527 -0.2638 -0.3942
   91TYR    SC1 1958   3.818  11.294   4.313  0.2504  0.0963 -0.0660
   91TYR    SC2 1959   3.775  11.551   4.166  0.5277  0.0046 -0.3162
   91TYR    SC3 1960   3.629  11.303   4.081  0.0564  0.1282  0.0905
   91TYR    SC4 1961   3.569  11.558   3.968  0.0373  0.1621  0.1771
   92ASN     BB 1962   3.655  10.953   4.726  0.0877  0.1617 -0.1083
   92ASN    SC1 1963   3.375  10.731   4.665  0.0479  0.3569  0.2223
   93GLU     BB 1964   3.823  11.072   5.000 -0.2610  0.1631  0.2279
   93GLU    SC1 1965   3.959  10.761   5.211 -0.1291  0.1941  0.1919
   94LEU     BB 1966   4.112  11.200   4.858 -0.3651  0.1006 -0.1587
   94LEU    SC1 1967   4.451  11.126   4.867 -0.1114  0.2725 -0.0581
   95ARG     BB 1968   4.091  11.359   4.577  0.1224 -0.0910 -0.1626
   95ARG    SC1 1969   4.249  11.614   4.664  0.0161 -0.1981  0.2202
   95ARG    SC2 1970   4.262  12.015   4.610 -0.0374  0.4061 -0.4041
   96VAL     BB 1971   4.255  11.256   4.270 -0.0354 -0.2785 -0.1588
   96VAL    SC1 1972   4.528  11.202   4.359 -0.0062  0.0239 -0.0560
   97ALA     BB 1973   4.241  11.411   3.959 -0.1259  0.0862 -0.1390
   97ALA    SC1 1974   4.502  11.366   3.911 -0.1225 -0.1187  0.0594
   98PRO     BB 1975   3.923  11.376   3.865 -0.3474 -0.0205 -0.1604
   98PRO    SC1 1976   3.958  11.053   3.909 -0.0507  0.0462 -0.0702
   99GLU     BB 1977   3.704  11.373   3.568 -0.0813  0.1778  0.1601
   99GLU    SC1 1978   3.518  11.708   3.593 -0.0276  0.1420 -0.1680
  100GLU     BB 1979   3.889  11.555   3.311  0.2024 -0.0349  0.2453
  100GLU    SC1 1980   3.852  11.549   2.887 -0.0090  0.0973  0.0280
  101HIS     BB 1981   4.231  11.506   3.269 -0.2789  0.2449  0.0030
  101HIS    SC1 1982   4.138  11.549   3.608 -0.1094 -0.0815  0.1588
  101HIS    SC2 1983   3.920  11.750   3.728 -0.0603  0.1656 -0.1538
  101HIS    SC3 1984   4.183  11.808   3.753 -0.0505  0.2396 -0.4087
  102PRO     BB 1985   4.426  11.221   3.281  0.0469  0.2096  0.5172
  102PRO    SC1 1986   4.287  11.194   3.548 -0.1144 -0.3712 -0.5920
  103THR     BB 1987   4.486  10.931   3.175 -0.0108 -0.0649  0.0641
  103THR    SC1 1988   4.444  10.785   3.439  0.1968  0.0813  0.1809
  104LEU     BB 1989   4.795  10.818   3.165  0.1016  0.0125  0.1716
  104LEU    SC1 1990   4.888  11.154   3.109 -0.3436  0.1898 -0.2918
  105LEU     BB 1991   4.832  10.529   3.233  0.1267 -0.0496 -0.0831
  105LEU    SC1 1992   4.498  10.395   3.180  0.0621 -0.1808 -0.2518
  106THR     BB 1993   4.941  10.277   3.079  0.0823 -0.0012  0.4431
  106THR    SC1 1994   4.803  10.006   3.108 -0.0899  0.0785  0.3816
  107GLU     BB 1995   5.188  10.171   2.820  0.0396 -0.1429 -0.1885
  107GLU    SC1 1996   5.128   9.738   2.879  0.3721  0.3425  0.1991
  108ALA     BB 1997   5.269  10.042   2.555  0.1687  0.0109  0.0861
  108ALA    SC1 1998   5.135  10.174   2.361 -0.1009 -0.2804  0.0658
  109PRO     BB 1999   5.078   9.773   2.428  0.0029 -0.2102 -0.0205
  109PRO    SC1 2000   5.305   9.740   2.143  0.0454  0.0101 -0.3836
  110LEU     BB 2001   4.801   9.897   2.452  0.0293 -0.1149  0.1148
  110LEU    SC1 2002   4.942   9.965   2.108 -0.1637 -0.4267  0.1167
  111ASN     BB 2003   4.671   9.847   2.717 -0.1187 -0.4705 -0.0865
  111ASN    SC1 2004   4.658   9.575   2.957 -0.1045  0.5016 -0.0721
  112PRO     BB 2005   4.335   9.806   2.813 -0.2948 -0.0485 -0.3031
  112PRO    SC1 2006   4.179  10.080   2.794 -0.1081  0.1466  0.0973
  113LYS     BB 2007   4.103   9.586   2.971 -0.1240 -0.0090  0.1625
  113LYS    SC1 2008   4.264   9.398   3.123 -0.1843 -0.0351  0.0744
  113LYS    SC2 2009   4.229   9.212   3.370  0.1878 -0.0957 -0.0896
  114ALA     BB 2010   3.995   9.531   2.642  0.0033  0.0606  0.1231
  114ALA    SC1 2011   3.995   9.286   2.754 -0.1486 -0.0657 -0.1415
  115ASN     BB 2012   3.977   9.811   2.525  0.0923 -0.1992  0.3676
  115ASN    SC1 2013   4.043   9.744   2.198  0.2109 -0.0704  0.2991
  116ARG     BB 2014   3.694   9.887   2.558 -0.2988 -0.0516  0.0320
  116ARG    SC1 2015   3.568   9.631   2.390  0.1296 -0.5558  0.2980
  116ARG    SC2 2016   3.279   9.467   2.302  0.3958  0.1066 -0.0016
  117GLU     BB 2017   3.515   9.727   2.815 -0.0140  0.3211 -0.1244
  117GLU    SC1 2018   3.194   9.574   2.726 -0.2648 -0.2096 -0.1000
  118LYS     BB 2019   3.597   9.824   3.068  0.3921 -0.0118 -0.2172
  118LYS    SC1 2020   3.390   9.762   3.286 -0.0631  0.0669 -0.2903
  118LYS    SC2 2021   3.098   9.630   3.194 -0.1626  0.1901 -0.0268
  119MET     BB 2022   3.791  10.106   3.047  0.1065  0.0920 -0.1390
  119MET    SC1 2023   4.132  10.190   3.201 -0.2243  0.2320 -0.2495
  120THR     BB 2024   3.578  10.283   3.003 -0.1642 -0.0133  0.0815
  120THR    SC1 2025   3.433  10.172   2.759  0.1069 -0.2227  0.0095
  121GLN     BB 2026   3.365  10.251   3.252 -0.4097 -0.1556 -0.1691
  121GLN    SC1 2027   3.102  10.066   3.071  0.1064 -0.2181  0.0554
  122ILE     BB 2028   3.538  10.299   3.509 -0.0989 -0.1535 -0.1506
  122ILE    SC1 2029   3.797  10.081   3.547 -0.0169 -0.0900 -0.3309
  123MET     BB 2030   3.689  10.614   3.478 -0.1571 -0.1624 -0.0364
  123MET    SC1 2031   4.038  10.474   3.612  0.1587  0.0353  0.1181
  124PHE     BB 2032   3.592  10.709   3.183 -0.2982 -0.2502 -0.1366
  124PHE    SC1 2033   3.855  10.660   2.986  0.0220 -0.1408  0.1417
  124PHE    SC2 2034   4.137  10.484   2.913  0.2339  0.2788 -0.0860
  124PHE    SC3 2035   4.163  10.675   3.130  0.1561  0.3939 -0.1768
  125GLU     BB 2036   3.224  10.627   3.266 -0.0729 -0.0986  0.3411
  125GLU    SC1 2037   3.110  10.927   3.030  0.0572 -0.1054  0.0744
  126THR     BB 2038   3.292  10.695   3.592  0.1174 -0.1390  0.0267
  126THR    SC1 2039   3.067  10.616   3.782  0.0100  0.4273  0.1533
  127PHE     BB 2040   3.648  10.785   3.617 -0.1898 -0.1905  0.1830
  127PHE    SC1 2041   3.594  10.823   3.928  0.0607 -0.1746  0.1723
  127PHE    SC2 2042   3.875  10.655   4.021  0.3893  0.2412 -0.0391
  127PHE    SC3 2043   3.769  10.838   4.219  0.3577  0.1987 -0.0168
  128ASN     BB 2044   3.645  11.027   3.342  0.2119  0.0680 -0.1704
  128ASN    SC1 2045   3.356  11.140   3.384 -0.3049 -0.0686 -0.0659
  129VAL     BB 2046   3.971  11.063   3.242 -0.2795 -0.1589  0.1292
  129VAL    SC1 2047   4.031  10.862   3.446  0.1976 -0.0645  0.0929
  130PRO     BB 2048   4.098  11.163   2.917  0.0445  0.0202  0.0510
  130PRO    SC1 2049   4.230  10.889   2.797  0.1652 -0.1606  0.0372
  131ALA     BB 2050   4.407  11.310   2.806 -0.0375  0.1702  0.1239
  131ALA    SC1 2051   4.598  11.390   2.980  0.0158 -0.0050  0.1487
  132MET     BB 2052   4.653  11.085   2.665  0.0110 -0.6087 -0.0370
  132MET    SC1 2053   4.979  11.114   2.574  0.3450 -0.1240  0.1678
  133TYR     BB 2054   4.685  10.751   2.806  0.3636  0.1003  0.2005
  133TYR    SC1 2055   4.450  10.540   2.730  0.2450  0.2405 -0.2229
  133TYR    SC2 2056   4.332  10.445   2.471 -0.1697  0.0610  0.0240
  133TYR    SC3 2057   4.475  10.252   2.650  0.1498  0.1926 -0.0822
  133TYR    SC4 2058   4.352  10.168   2.407  0.0010  0.0710  0.0315
  134VAL     BB 2059   4.949  10.622   2.654 -0.1507 -0.2805  0.5809
  134VAL    SC1 2060   4.883  10.341   2.612  0.1498 -0.3321  0.4317
  135ALA     BB 2061   5.195  10.567   2.836 -0.0373  0.0758  0.2838
  135ALA    SC1 2062   5.184  10.752   3.033 -0.1370  0.4070 -0.0229
  136ILE     BB 2063   5.431  10.492   2.633 -0.1620 -0.1853  0.2587
  136ILE    SC1 2064   5.310  10.667   2.367 -0.1958 -0.4029  0.1297
  137GLN     BB 2065   5.714  10.391   2.750 -0.1630  0.0882  0.0034
  137GLN    SC1 2066   5.743  10.388   3.124  0.0231  0.1048  0.1186
  138ALA     BB 2067   5.964  10.444   2.508 -0.3117  0.0261 -0.0855
  138ALA    SC1 2068   6.040  10.202   2.415 -0.2234 -0.0804  0.2482
  139VAL     BB 2069   5.953  10.751   2.362 -0.1692  0.0495 -0.0439
  139VAL    SC1 2070   5.690  10.743   2.236 -0.1842  0.1749 -0.0217
  140LEU     BB 2071   5.815  10.948   2.668 -0.0596  0.2659  0.2495
  140LEU    SC1 2072   5.468  11.012   2.603  0.0157  0.2217 -0.1520
  141SER     BB 2073   6.165  11.068   2.644  0.2783 -0.1634  0.1028
  141SER    SC1 2074   6.293  11.200   2.843 -0.1480  0.1086  0.0532
  142LEU     BB 2075   6.151  11.202   2.300 -0.2119  0.3931 -0.1667
  142LEU    SC1 2076   5.859  11.151   2.155  0.1942  0.0787 -0.1127
  143TYR     BB 2077   6.111  11.482   2.427  0.2140  0.1831  0.1381
  143TYR    SC1 2078   5.863  11.648   2.299 -0.3405  0.0180  0.1529
  143TYR    SC2 2079   5.846  11.918   2.170 -0.3541 -0.0940 -0.0828
  143TYR    SC3 2080   5.754  11.674   2.021  0.1449 -0.2951 -0.0783
  143TYR    SC4 2081   5.742  11.934   1.905  0.1706 -0.4003 -0.3248
  144ALA     BB 2082   6.363  11.530   2.600 -0.3872  0.2617  0.1491
  144ALA    SC1 2083   6.510  11.748   2.658  0.0362 -0.1024  0.5238
  145SER     BB 2084   6.591  11.331   2.493  0.1548 -0.1622  0.2362
  145SER    SC1 2085   6.624  11.147   2.711  0.0971  0.1558  0.1517
  146GLY     BB 2086   6.561  11.435   2.204 -0.0275  0.2437 -0.0445
  147ARG     BB 2087   6.327  11.259   2.034 -0.0342 -0.1345  0.2678
  147ARG    SC1 2088   6.108  11.494   1.922 -0.0349 -0.2533  0.4889
  147ARG    SC2 2089   5.972  11.703   1.676 -0.1550  0.1922 -0.0373
  148THR     BB 2090   6.438  11.022   1.861  0.1000 -0.1346 -0.0375
  148THR    SC1 2091   6.542  11.119   1.591 -0.1423 -0.0523 -0.1035
  149THR     BB 2092   6.553  10.695   1.924 -0.2227  0.1758 -0.0529
  149THR    SC1 2093   6.614  10.639   1.631  0.1370 -0.1173  0.0698
  150GLY     BB 2094   6.636  10.580   2.232 -0.1457  0.0799  0.1840
  151ILE     BB 2095   6.809  10.374   2.457 -0.2051  0.1899  0.1742
  151ILE    SC1 2096   6.987  10.147   2.275 -0.3165  0.3278 -0.1121
  152VAL     BB 2097   6.633  10.091   2.519 -0.1034 -0.0873  0.1571
  152VAL    SC1 2098   6.369  10.215   2.538  0.0685  0.2784  0.2219
  153LEU     BB 2099   6.631  10.049   2.852 -0.0882 -0.2060  0.0841
  153LEU    SC1 2100   6.563   9.720   2.813 -0.0155  0.2137  0.0065
  154ASP     BB 2101   6.287  10.029   2.963  0.0091  0.3078  0.2278
  154ASP    SC1 2102   6.143  10.290   2.923  0.5438 -0.0322  0.3289
  155SER     BB 2103   6.121  10.022   3.276 -0.2459 -0.2896 -0.4171
  155SER    SC1 2104   6.085  10.242   3.322 -0.1349 -0.0885  0.4098
  156GLY     BB 2105   6.105   9.830   3.541  0.1149  0.1561  0.2596
  157ASP     BB 2106   5.970   9.521   3.489 -0.1885  0.0944  0.2201
  157ASP    SC1 2107   5.679   9.538   3.705  0.2617 -0.0219 -0.0038
  158GLY     BB 2108   5.787   9.591   3.303  0.2479 -0.1395  0.0596
  159VAL     BB 2109   5.818   9.510   2.986 -0.1449 -0.2307  0.0388
  159VAL    SC1 2110   5.538   9.462   2.917 -0.1519  0.0238 -0.1240
  160THR     BB 2111   6.100   9.544   2.860  0.1031 -0.1410 -0.0678
  160THR    SC1 2112   6.248   9.614   3.118 -0.0467 -0.0583 -0.0020
  161HIS     BB 2113   6.134   9.836   2.652  0.0359 -0.0740  0.0731
  161HIS    SC1 2114   5.822   9.869   2.512  0.0952  0.0997 -0.0784
  161HIS    SC2 2115   5.696   9.583   2.580  0.0839  0.1739  0.2287
  161HIS    SC3 2116   5.557   9.758   2.427  0.0971  0.0122  0.0275
  162ASN     BB 2117   6.266   9.724   2.415 -0.2992 -0.2026 -0.0598
  162ASN    SC1 2118   6.443   9.476   2.560 -0.1603  0.1550  0.2881
  163VAL     BB 2119   6.464   9.922   2.228 -0.2608 -0.0263 -0.2090
  163VAL    SC1 2120   6.714   9.881   2.083 -0.2589  0.1735 -0.2662
  164PRO     BB 2121   6.441  10.210   2.063  0.3901 -0.0428 -0.1458
  164PRO    SC1 2122   6.420  10.209   1.717 -0.0709  0.1809 -0.4411
  165ILE     BB 2123   6.276  10.530   2.121 -0.0552 -0.1720 -0.3306
  165ILE    SC1 2124   5.959  10.411   2.079 -0.1614  0.0473 -0.1715
  166TYR     BB 2125   6.232  10.727   1.943  0.1137 -0.0958  0.1396
  166TYR    SC1 2126   6.238  10.716   1.651  0.0520  0.0303 -0.2485
  166TYR    SC2 2127   6.031  10.523   1.550 -0.0445  0.0787 -0.1459
  166TYR    SC3 2128   6.323  10.462   1.516 -0.0728 -0.1446 -0.0041
  166TYR    SC4 2129   6.123  10.337   1.355 -0.0657  0.3389 -0.4109
  167GLU     BB 2130   5.957  10.907   1.813  0.0709 -0.1382 -0.0103
  167GLU    SC1 2131   6.076  11.170   1.555  0.1180  0.1012  0.0823
  168GLY     BB 2132   5.719  10.717   1.749  0.4381 -0.1476  0.0455
  169TYR     BB 2133   5.711  10.385   1.738 -0.1943  0.3063 -0.0604
  169TYR    SC1 2134   5.554  10.349   2.000 -0.1023  0.4667  0.1203
  169TYR    SC2 2135   5.663  10.380   2.278 -0.0983  0.2300  0.1473
  169TYR    SC3 2136   5.498  10.140   2.207 -0.2753  0.3908 -0.0010
  169TYR    SC4 2137   5.660  10.147   2.442 -0.1185  0.0585 -0.0916
  170ALA     BB 2138   5.905  10.127   1.603  0.2026  0.0741  0.0118
  170ALA    SC1 2139   6.089  10.122   1.801 -0.2226 -0.0879  0.4216
  171LEU     BB 2140   5.852   9.783   1.605 -0.4085  0.1174  0.0931
  171LEU    SC1 2141   5.630   9.909   1.847  0.0612 -0.0827 -0.1783
  172PRO     BB 2142   6.012   9.660   1.360  0.3229  0.3100 -0.1428
  172PRO    SC1 2143   5.732   9.450   1.295  0.1071  0.1004 -0.0160
  173HIS     BB 2144   6.202   9.324   1.337  0.1909 -0.1343  0.1830
  173HIS    SC1 2145   6.471   9.382   1.200 -0.3884 -0.4140 -0.1010
  173HIS    SC2 2146   6.555   9.124   1.031 -0.0565 -0.2925 -0.1302
  173HIS    SC3 2147   6.420   9.324   0.910  0.1276 -0.2321 -0.2386
  174ALA     BB 2148   6.301   9.382   1.633  0.0266  0.3302  0.2111
  174ALA    SC1 2149   6.484   9.546   1.521  0.1522  0.1784  0.1893
  175ILE     BB 2150   6.180   9.559   1.918 -0.2106 -0.1689  0.1219
  175ILE    SC1 2151   6.391   9.807   1.817 -0.1979  0.0606  0.6801
  176MET     BB 2152   6.027   9.519   2.193  0.0421 -0.1005 -0.3746
  176MET    SC1 2153   5.991   9.945   2.144  0.0858  0.0147  0.3026
  177ARG     BB 2154   6.029   9.276   2.391  0.1470  0.2007 -0.1506
  177ARG    SC1 2155   5.843   9.101   2.214 -0.2365  0.2779  0.3962
  177ARG    SC2 2156   5.651   8.780   2.017  0.1621  0.3069 -0.0631
  178LEU     BB 2157   6.029   9.253   2.727 -0.0322 -0.0267  0.1452
  178LEU    SC1 2158   5.663   9.200   2.608  0.0497  0.2582 -0.0186
  179ASP     BB 2159   6.283   9.123   2.802 -0.1862  0.1503 -0.1985
  179ASP    SC1 2160   6.355   8.908   2.570 -0.0308  0.0731 -0.0489
  180LEU     BB 2161   6.484   9.243   3.068  0.0072 -0.0092 -0.1747
  180LEU    SC1 2162   6.782   9.116   3.211  0.3943 -0.0593 -0.0838
  181ALA     BB 2163   6.392   9.330   3.404  0.0694 -0.0121 -0.1719
  181ALA    SC1 2164   6.635   9.345   3.520  0.0734 -0.3365 -0.1289
  182GLY     BB 2165   6.103   9.335   3.589  0.3303  0.0159  0.1523
  183ARG     BB 2166   6.097   9.028   3.530  0.3993  0.0339 -0.3004
  183ARG    SC1 2167   5.838   8.858   3.465  0.1818  0.0379  0.0368
  183ARG    SC2 2168   5.878   8.481   3.381 -0.0983  0.1164  0.2502
  184ASP     BB 2169   6.393   8.958   3.494 -0.0215 -0.0481  0.0143
  184ASP    SC1 2170   6.432   8.669   3.418 -0.3678  0.1251  0.0981
  185LEU     BB 2171   6.512   8.990   3.808 -0.1399 -0.0356  0.0771
  185LEU    SC1 2172   6.429   9.342   3.871 -0.1540  0.0429  0.0625
  186THR     BB 2173   6.198   8.966   3.972 -0.5640  0.0391 -0.0588
  186THR    SC1 2174   6.137   8.904   4.264 -0.1265  0.0492  0.0415
  187ASP     BB 2175   6.014   8.688   3.808 -0.0348 -0.1934  0.0883
  187ASP    SC1 2176   5.746   8.796   4.047  0.0696  0.0385  0.0732
  188TYR     BB 2177   6.252   8.493   3.835 -0.0815  0.1171 -0.1925
  188TYR    SC1 2178   6.390   8.277   3.593 -0.1759  0.0493 -0.3288
  188TYR    SC2 2179   6.276   8.001   3.625 -0.1980  0.0937  0.0101
  188TYR    SC3 2180   6.115   8.215   3.490 -0.3908  0.0725  0.2018
  188TYR    SC4 2181   6.025   7.945   3.501 -0.1192 -0.0341 -0.0928
  189LEU     BB 2182   6.368   8.428   4.103  0.0831 -0.0810  0.2807
  189LEU    SC1 2183   6.508   8.740   4.166 -0.3489  0.1365  0.3393
  190MET     BB 2184   6.227   8.122   4.179  0.1658 -0.2337 -0.3518
  190MET    SC1 2185   6.129   7.936   4.388 -0.3575 -0.0290 -0.0743
  191LYS     BB 2186   6.445   7.956   3.992  0.1579 -0.0676 -0.3226
  191LYS    SC1 2187   6.544   7.672   3.914  0.3154 -0.0641  0.0658
  191LYS    SC2 2188   6.797   7.577   4.134 -0.3101  0.0399 -0.0912
  192ILE     BB 2189   6.698   8.012   4.195 -0.0961  0.0154  0.2494
  192ILE    SC1 2190   6.819   8.326   4.141 -0.1086 -0.0557 -0.2361
  193LEU     BB 2191   6.633   7.952   4.471  0.1875 -0.2934  0.0643
  193LEU    SC1 2192   6.958   7.917   4.618 -0.0419  0.0591 -0.0344
  194THR     BB 2193   6.496   7.628   4.565 -0.3426  0.2018 -0.0043
  194THR    SC1 2194   6.369   7.580   4.292 -0.1664  0.2489 -0.0959
  195GLU     BB 2195   6.776   7.421   4.574 -0.1204 -0.3215  0.0897
  195GLU    SC1 2196   6.931   7.183   4.359 -0.3183  0.0802  0.0407
  196ARG     BB 2197   6.875   7.586   4.908 -0.0383 -0.2045 -0.2473
  196ARG    SC1 2198   7.115   7.691   5.065 -0.0725 -0.2433 -0.0885
  196ARG    SC2 2199   7.373   7.890   5.189  0.1179 -0.1401 -0.2028
  197GLY     BB 2200   6.639   7.836   5.025 -0.0368 -0.0145 -0.1710
  198TYR     BB 2201   6.488   8.003   4.792 -0.0654  0.0965  0.0828
  198TYR    SC1 2202   6.582   8.310   4.921  0.1577 -0.1517  0.2172
  198TYR    SC2 2203   6.686   8.457   5.161  0.3450  0.0640  0.0095
  198TYR    SC3 2204   6.580   8.610   4.926  0.0692 -0.1466 -0.0087
  198TYR    SC4 2205   6.634   8.737   5.176 -0.3570 -0.0472  0.0427
  199SER     BB 2206   6.189   8.157   4.857 -0.1617 -0.1611 -0.4396
  199SER    SC1 2207   6.101   8.066   5.116 -0.5494 -0.1804 -0.2383
  200PHE     BB 2208   6.094   8.329   4.668 -0.2474 -0.0487  0.1917
  200PHE    SC1 2209   6.256   8.547   4.535 -0.0752  0.2806  0.3675
  200PHE    SC2 2210   6.583   8.635   4.553 -0.0440  0.3179 -0.2248
  200PHE    SC3 2211   6.532   8.350   4.546 -0.0844  0.2772  0.6440
  201VAL     BB 2212   5.737   8.253   4.621 -0.1771  0.1712  0.2725
  201VAL    SC1 2213   5.772   7.963   4.626 -0.2835  0.1449 -0.1444
  202THR     BB 2214   5.483   8.394   4.728  0.0369 -0.1448 -0.0618
  202THR    SC1 2215   5.206   8.410   4.601  0.0420 -0.2131 -0.0817
  203THR     BB 2216   5.477   8.735   4.819  0.0594  0.0413 -0.0657
  203THR    SC1 2217   5.428   8.857   4.544 -0.2603  0.0104 -0.0263
  204ALA     BB 2218   5.660   8.838   5.066  0.0951 -0.0010  0.2200
  204ALA    SC1 2219   5.616   9.073   5.193  0.2105  0.1167  0.0457
  205GLU     BB 2220   5.963   8.769   4.959  0.0525  0.1270  0.0184
  205GLU    SC1 2221   6.256   8.562   5.118  0.0830  0.0100 -0.1744
  206ARG     BB 2222   5.925   8.911   4.676  0.0048  0.3105 -0.4031
  206ARG    SC1 2223   5.839   8.708   4.475 -0.1257  0.3026  0.0616
  206ARG    SC2 2224   5.905   8.458   4.198 -0.5850  0.1115  0.1078
  207GLU     BB 2225   5.801   9.234   4.765  0.5286  0.1295  0.3124
  207GLU    SC1 2226   5.593   9.237   4.399 -0.1407 -0.0263  0.1533
  208ILE     BB 2227   6.111   9.331   4.839  0.2481  0.4136  0.2395
  208ILE    SC1 2228   6.038   9.172   5.131 -0.1900  0.1129 -0.0210
  209VAL     BB 2229   6.306   9.188   4.581  0.1461 -0.1576 -0.1818
  209VAL    SC1 2230   6.338   8.928   4.710 -0.4701 -0.0927  0.1415
  210ARG     BB 2231   6.200   9.469   4.407  0.2776  0.0671  0.2204
  210ARG    SC1 2232   6.013   9.298   4.287 -0.2070  0.2419  0.1474
  210ARG    SC2 2233   5.788   9.198   4.013  0.0777  0.0853 -0.3581
  211ASP     BB 2234   6.346   9.674   4.654  0.0627 -0.3341  0.2409
  211ASP    SC1 2235   6.242   9.875   4.910  0.0710 -0.0377 -0.1340
  212ILE     BB 2236   6.609   9.523   4.740  0.2414 -0.2554 -0.0482
  212ILE    SC1 2237   6.513   9.281   4.961 -0.0159 -0.1465 -0.0379
  213LYS     BB 2238   6.803   9.610   4.433 -0.0275 -0.0856  0.1568
  213LYS    SC1 2239   6.526   9.596   4.220 -0.0234 -0.2255  0.2204
  213LYS    SC2 2240   6.426   9.892   4.101  0.3174 -0.2873 -0.0789
  214GLU     BB 2241   6.664   9.920   4.497  0.1970 -0.1810 -0.2007
  214GLU    SC1 2242   6.441   9.884   4.171 -0.3492 -0.1789  0.2333
  215LYS     BB 2243   6.885   9.986   4.749  0.0038 -0.0453  0.0358
  215LYS    SC1 2244   6.767   9.847   4.972  0.2329  0.1220 -0.3384
  215LYS    SC2 2245   6.576   9.952   5.225 -0.0429  0.0562  0.1812
  216LEU     BB 2246   7.193   9.817   4.654 -0.2907 -0.2002 -0.2250
  216LEU    SC1 2247   7.400  10.007   4.918  0.0785  0.4694  0.1884
  217CYS     BB 2248   7.206   9.604   4.428 -0.2298 -0.1321 -0.0160
  217CYS    SC1 2249   7.427   9.764   4.277  0.1891  0.3692  0.3201
  218TYR     BB 2250   7.409   9.345   4.350  0.0738  0.1123  0.3824
  218TYR    SC1 2251   7.678   9.531   4.412 -0.1622 -0.0907  0.1979
  218TYR    SC2 2252   7.868   9.644   4.615  0.0374 -0.1722  0.0609
  218TYR    SC3 2253   7.589   9.752   4.593  0.1009  0.0259  0.1907
  218TYR    SC4 2254   7.786   9.879   4.755  0.1778 -0.2947  0.3553
  219VAL     BB 2255   7.595   9.371   4.099 -0.3326  0.2757 -0.2546
  219VAL    SC1 2256   7.821   9.554   4.076 -0.1825  0.0648 -0.4926
  220ALA     BB 2257   7.639   9.172   3.828 -0.1103  0.1305 -0.0727
  220ALA    SC1 2258   7.864   9.023   3.821 -0.1158  0.1276 -0.2961
  221LEU     BB 2259   7.790   9.406   3.626 -0.4004 -0.2387  0.3392
  221LEU    SC1 2260   7.722   9.083   3.440  0.0104 -0.0935  0.5040
  222ASP     BB 2261   8.130   9.497   3.720  0.1228  0.0248  0.2041
  222ASP    SC1 2262   8.161   9.831   3.823 -0.1668 -0.0676 -0.1417
  223PHE     BB 2263   8.327   9.361   3.882 -0.1504 -0.0832  0.2563
  223PHE    SC1 2264   8.344   9.041   3.842  0.1738 -0.1272  0.0452
  223PHE    SC2 2265   8.137   8.940   3.592  0.2912  0.1878 -0.1852
  223PHE    SC3 2266   8.102   8.802   3.844 -0.1870  0.2217 -0.2218
  224GLU     BB 2267   8.649   9.452   4.044 -0.0149  0.0708 -0.0029
  224GLU    SC1 2268   8.805   9.352   3.714  0.1278  0.1731 -0.3206
  225ASN     BB 2269   8.530   9.734   4.204 -0.1533  0.0299  0.3698
  225ASN    SC1 2270   8.644  10.012   4.027  0.0521 -0.0473 -0.3700
  226GLU     BB 2271   8.211   9.709   4.260  0.0243  0.1344  0.1337
  226GLU    SC1 2272   8.164   9.923   4.607  0.2220  0.3480  0.0802
  227MET     BB 2273   8.145   9.435   4.380  0.0195  0.0362 -0.3981
  227MET    SC1 2274   8.012   9.185   4.219 -0.1786 -0.2046 -0.1914
  228ALA     BB 2275   8.449   9.300   4.422  0.0697 -0.1350 -0.1690
  228ALA    SC1 2276   8.435   9.049   4.324 -0.0972 -0.3397  0.3463
  229THR     BB 2277   8.518   9.481   4.667 -0.2075 -0.0969 -0.0630
  229THR    SC1 2278   8.657   9.753   4.661 -0.1732 -0.1161 -0.1696
  230ALA     BB 2279   8.367   9.598   4.932 -0.1683  0.2956  0.2886
  230ALA    SC1 2280   8.379   9.850   5.028 -0.2076  0.3790  0.0835
  231ALA     BB 2281   8.196   9.385   5.027 -0.4149  0.4692  0.0136
  231ALA    SC1 2282   8.032   9.459   4.826 -0.3782  0.4353 -0.0290
  232SER     BB 2283   8.426   9.158   5.046  0.1306 -0.0794 -0.2952
  232SER    SC1 2284   8.612   9.233   5.203  0.3534 -0.0455  0.0296
  233SER     BB 2285   8.276   8.964   5.257 -0.0603 -0.4078  0.3793
  233SER    SC1 2286   8.220   9.209   5.416 -0.2107  0.0242  0.1745
  234SER     BB 2287   8.003   8.890   5.269 -0.1209 -0.2117 -0.0068
  234SER    SC1 2288   8.019   8.652   5.458  0.0133  0.0820  0.1505
  235SER     BB 2289   7.823   9.059   5.045  0.0780 -0.2294 -0.3307
  235SER    SC1 2290   7.597   9.060   5.164 -0.3007  0.0034  0.0346
  236LEU     BB 2291   7.799   8.829   4.817 -0.2157 -0.0507  0.0243
  236LEU    SC1 2292   7.947   8.797   4.491  0.0097  0.0103  0.0536
  237GLU     BB 2293   7.949   8.587   4.994  0.2255  0.0871 -0.0042
  237GLU    SC1 2294   8.282   8.631   4.901  0.1770 -0.4141  0.2690
  238LYS     BB 2295   7.848   8.363   5.163  0.0384  0.1918 -0.2292
  238LYS    SC1 2296   8.109   8.221   5.046 -0.2634 -0.1568  0.0846
  238LYS    SC2 2297   8.433   8.217   5.037  0.0743 -0.1832  0.1793
  239SER     BB 2298   7.810   8.279   5.476 -0.0350  0.4459  0.0458
  239SER    SC1 2299   7.593   8.141   5.356 -0.0485  0.0140  0.0497
  240TYR     BB 2300   7.726   8.461   5.727  0.2936 -0.0494  0.3208
  240TYR    SC1 2301   7.784   8.417   6.058  0.1712 -0.0965 -0.0186
  240TYR    SC2 2302   7.659   8.414   6.330 -0.3193 -0.0862 -0.2340
  240TYR    SC3 2303   7.771   8.161   6.214 -0.2634 -0.1273 -0.0918
  240TYR    SC4 2304   7.595   8.157   6.438 -0.0070 -0.0247  0.1184
  241GLU     BB 2305   7.728   8.794   5.779  0.0811 -0.0773  0.0028
  241GLU    SC1 2306   7.711   9.107   5.606  0.2560  0.1372  0.2985
  242LEU     BB 2307   7.603   8.967   6.072  0.0705 -0.0373 -0.2070
  242LEU    SC1 2308   7.640   8.803   6.368  0.1461  0.0493  0.0739
  243PRO     BB 2309   7.543   9.299   6.182 -0.1957 -0.2482  0.0827
  243PRO    SC1 2310   7.865   9.432   6.112  0.1515  0.5210  0.2125
  244ASP     BB 2311   7.240   9.336   6.096  0.0275 -0.1849 -0.1734
  244ASP    SC1 2312   7.310   9.252   5.781 -0.3457 -0.0263  0.0652
  245GLY     BB 2313   7.172   9.008   6.193  0.1761 -0.0767 -0.0288
  246GLN     BB 2314   7.262   8.752   5.993 -0.0488  0.0036 -0.1727
  246GLN    SC1 2315   6.904   8.751   5.865  0.2332  0.4758 -0.2047
  247VAL     BB 2316   7.250   8.459   5.871  0.1055  0.1089 -0.1858
  247VAL    SC1 2317   7.202   8.225   6.040  0.1803  0.2168 -0.0131
  248ILE     BB 2318   7.381   8.372   5.600 -0.3070 -0.1318 -0.2778
  248ILE    SC1 2319   7.227   8.068   5.606 -0.2775 -0.1429  0.0469
  249THR     BB 2320   7.278   8.421   5.307 -0.0433  0.0300  0.0407
  249THR    SC1 2321   7.001   8.538   5.356 -0.0393  0.1234 -0.1490
  250ILE     BB 2322   7.472   8.444   4.998 -0.1611  0.2853 -0.3378
  250ILE    SC1 2323   7.330   8.242   4.763  0.1293  0.2291 -0.4697
  251GLY     BB 2324   7.508   8.699   4.819  0.1125  0.1425 -0.1036
  252ASN     BB 2325   7.186   8.818   4.782  0.1663  0.1889  0.2678
  252ASN    SC1 2326   6.961   8.644   4.958 -0.0876 -0.3262 -0.2909
  253GLU     BB 2327   7.330   9.081   4.849  0.1428 -0.0901 -0.0322
  253GLU    SC1 2328   7.123   9.344   4.892  0.0974 -0.0425 -0.1628
  254ARG     BB 2329   7.522   9.150   4.561 -0.2523  0.1415  0.0501
  254ARG    SC1 2330   7.815   9.242   4.616  0.1324 -0.3813 -0.1099
  254ARG    SC2 2331   8.155   9.097   4.700  0.2643  0.0133  0.4774
  255PHE     BB 2332   7.436   8.968   4.356  0.0709 -0.1021  0.1292
  255PHE    SC1 2333   7.605   8.913   4.111 -0.0093  0.0391 -0.2145
  255PHE    SC2 2334   7.700   8.643   3.927 -0.0380  0.0767 -0.2848
  255PHE    SC3 2335   7.899   8.743   4.113  0.0622  0.1551 -0.4317
  256ARG     BB 2336   7.190   8.778   4.465 -0.0716 -0.0898 -0.0279
  256ARG    SC1 2337   7.218   8.513   4.293  0.0117 -0.2454 -0.0986
  256ARG    SC2 2338   7.247   8.124   4.288 -0.1642 -0.0447  0.1227
  257CYS     BB 2339   6.957   8.847   4.245  0.0399  0.1687 -0.3272
  257CYS    SC1 2340   7.013   9.179   4.147 -0.5739  0.1707  0.3075
  258PRO     BB 2341   7.204   8.815   3.987  0.1223  0.0554  0.0669
  258PRO    SC1 2342   7.305   8.971   3.714  0.0594 -0.3951  0.1947
  259GLU     BB 2343   7.214   8.546   3.874 -0.0015 -0.4371 -0.0051
  259GLU    SC1 2344   7.478   8.270   3.892 -0.1683 -0.0472  0.1627
  260THR     BB 2345   6.990   8.574   3.686  0.0226  0.1427  0.0800
  260THR    SC1 2346   6.734   8.585   3.852 -0.0601 -0.0304 -0.0333
  261LEU     BB 2347   6.927   8.792   3.452  0.4199 -0.0097 -0.0936
  261LEU    SC1 2348   6.919   9.092   3.653 -0.0905  0.1376  0.2574
  262PHE     BB 2349   7.147   8.716   3.218 -0.1152  0.1680  0.0551
  262PHE    SC1 2350   7.432   8.810   3.324 -0.2519 -0.2008 -0.1566
  262PHE    SC2 2351   7.720   8.716   3.478 -0.2263 -0.0519 -0.1121
  262PHE    SC3 2352   7.482   8.697   3.641 -0.1860  0.2014 -0.0186
  263GLN     BB 2353   7.218   8.396   3.383  0.3101  0.2072  0.1865
  263GLN    SC1 2354   7.535   8.422   3.168 -0.2784  0.1198  0.3017
  264PRO     BB 2355   7.065   8.155   3.332 -0.0016 -0.1111 -0.0765
  264PRO    SC1 2356   7.138   7.905   3.508 -0.0067 -0.0905  0.4018
  265SER     BB 2357   6.726   8.213   3.272  0.2439  0.0086 -0.0527
  265SER    SC1 2358   6.765   8.494   3.191 -0.1871  0.3151  0.0675
  266PHE     BB 2359   6.686   8.017   3.532  0.2453 -0.1627  0.2427
  266PHE    SC1 2360   6.840   8.133   3.762 -0.1154  0.1329  0.3043
  266PHE    SC2 2361   7.130   8.115   3.939  0.0555  0.0864  0.0262
  266PHE    SC3 2362   6.970   7.873   3.939  0.2920 -0.0767 -0.2728
  267ILE     BB 2363   6.737   7.677   3.437 -0.0296 -0.1600 -0.1603
  267ILE    SC1 2364   6.895   7.489   3.674  0.1437  0.1529 -0.0200
  268GLY     BB 2365   6.829   7.720   3.152 -0.1408  0.7479 -0.4158
  269MET     BB 2366   6.665   7.961   2.977 -0.2351  0.1121 -0.0539
  269MET    SC1 2367   6.294   7.887   3.212 -0.1489 -0.1064 -0.0383
  270GLU     BB 2368   6.789   8.128   2.789 -0.0290  0.0454  0.1926
  270GLU    SC1 2369   6.749   8.006   2.421  0.1975 -0.2001  0.0229
  271SER     BB 2370   7.036   8.343   2.856  0.2107  0.0969  0.1132
  271SER    SC1 2371   7.097   8.265   2.599  0.0981 -0.3671  0.3720
  272ALA     BB 2372   6.973   8.611   2.787  0.1441  0.1798  0.2542
  272ALA    SC1 2373   6.955   8.800   2.595  0.5214 -0.1641 -0.1416
  273GLY     BB 2374   7.046   8.881   2.930 -0.3065 -0.1761 -0.2454
  274ILE     BB 2375   7.213   9.137   2.877 -0.0050 -0.2684 -0.0142
  274ILE    SC1 2376   7.238   9.173   3.215 -0.4149  0.0218 -0.0070
  275HIS     BB 2377   7.295   9.027   2.613 -0.3479 -0.0870 -0.1009
  275HIS    SC1 2378   7.575   9.072   2.550 -0.3107 -0.0826  0.4374
  275HIS    SC2 2379   7.810   8.962   2.364 -0.4190  0.1493  0.1563
  275HIS    SC3 2380   7.795   8.882   2.621 -0.1623 -0.0361  0.1170
  276GLU     BB 2381   7.134   9.017   2.343  0.3327  0.1921 -0.0750
  276GLU    SC1 2382   7.345   8.911   2.077  0.4086 -0.1894 -0.2382
  277THR     BB 2383   6.851   9.163   2.416 -0.1290  0.1092 -0.1965
  277THR    SC1 2384   6.766   9.126   2.707 -0.1407 -0.1698 -0.2334
  278THR     BB 2385   6.933   9.497   2.291 -0.1161  0.0264  0.0260
  278THR    SC1 2386   6.786   9.716   2.445  0.1052  0.1570  0.0562
  279TYR     BB 2387   7.119   9.346   1.990  0.1996 -0.2317 -0.0401
  279TYR    SC1 2388   7.341   9.601   1.851  0.1646  0.3522 -0.1125
  279TYR    SC2 2389   7.528   9.594   1.616  0.2076  0.0415 -0.0747
  279TYR    SC3 2390   7.628   9.526   1.891  0.0433 -0.1104 -0.0502
  279TYR    SC4 2391   7.805   9.603   1.681  0.1776 -0.0679  0.0766
  280ASN     BB 2392   6.865   9.135   1.968 -0.1183  0.1175  0.0468
  280ASN    SC1 2393   7.000   9.059   1.624 -0.2756 -0.1163 -0.0391
  281SER     BB 2394   6.622   9.413   1.915  0.0081  0.1074 -0.0292
  281SER    SC1 2395   6.526   9.521   2.154 -0.4178  0.4244  0.4130
  282ILE     BB 2396   6.860   9.603   1.752 -0.0373  0.2306  0.1232
  282ILE    SC1 2397   6.758   9.877   1.576 -0.0589  0.2412  0.1521
  283MET     BB 2398   6.992   9.524   1.545 -0.3454 -0.1809 -0.0907
  283MET    SC1 2399   7.229   9.852   1.505  0.0770 -0.1477 -0.0948
  284LYS     BB 2400   6.844   9.426   1.268 -0.1022  0.0421  0.1130
  284LYS    SC1 2401   6.658   9.214   1.445  0.0237  0.0571 -0.0798
  284LYS    SC2 2402   6.561   8.970   1.679  0.2520 -0.0027  0.0326
  285CYS     BB 2403   6.724   9.687   1.126 -0.0735  0.2382  0.1060
  285CYS    SC1 2404   6.390   9.718   1.193  0.1522  0.0964 -0.0904
  286ASP     BB 2405   6.877  10.007   1.090 -0.0697  0.0416 -0.1448
  286ASP    SC1 2406   7.209  10.041   1.011  0.0065  0.1307 -0.0689
  287ILE     BB 2407   6.571  10.198   1.027 -0.2318 -0.0400 -0.2026
  287ILE    SC1 2408   6.471  10.048   1.316 -0.2351  0.0548 -0.1542
  288ASP     BB 2409   6.640  10.516   1.135  0.3191  0.2153  0.0911
  288ASP    SC1 2410   6.768  10.615   0.825 -0.2421  0.1706  0.2220
  289ILE     BB 2411   6.931  10.531   1.255  0.2788 -0.1353  0.3138
  289ILE    SC1 2412   6.825  10.305   1.487  0.2337 -0.2934  0.1411
  290ARG     BB 2413   7.075  10.716   1.493  0.2174 -0.0334 -0.1204
  290ARG    SC1 2414   7.360  10.660   1.622 -0.2804  0.0237 -0.0513
  290ARG    SC2 2415   7.705  10.571   1.756 -0.3813  0.0824 -0.3872
  291LYS     BB 2416   7.014  11.008   1.643 -0.1632  0.1807 -0.3542
  291LYS    SC1 2417   7.207  11.207   1.546 -0.1578 -0.0852  0.1195
  291LYS    SC2 2418   7.387  11.484   1.506  0.4164 -0.0155 -0.3941
  292ASP     BB 2419   6.958  10.888   1.938  0.1578 -0.0191  0.0478
  292ASP    SC1 2420   6.794  11.057   2.142 -0.2090 -0.1014 -0.1108
  293LEU     BB 2421   7.034  10.562   2.023 -0.4037  0.2032 -0.2450
  293LEU    SC1 2422   6.845  10.267   1.924 -0.1313  0.0825  0.0708
  294TYR     BB 2423   7.357  10.620   2.072  0.0119  0.0912 -0.1912
  294TYR    SC1 2424   7.356  10.346   1.858  0.0722 -0.0218  0.3190
  294TYR    SC2 2425   7.446  10.291   1.577 -0.0689  0.5770  0.1411
  294TYR    SC3 2426   7.154  10.279   1.646 -0.0158  0.2031  0.3293
  294TYR    SC4 2427   7.245  10.266   1.377 -0.1618 -0.0284  0.2892
  295ALA     BB 2428   7.310  10.918   2.220  0.5140 -0.1390 -0.2292
  295ALA    SC1 2429   7.446  11.150   2.200 -0.3033  0.3811 -0.2065
  296ASN     BB 2430   7.068  10.731   2.440 -0.0818  0.1109 -0.0297
  296ASN    SC1 2431   6.766  10.807   2.547  0.0069  0.0461  0.1697
  297ASN     BB 2432   7.116  10.506   2.711 -0.1473 -0.1392 -0.0464
  297ASN    SC1 2433   7.334  10.313   2.506  0.2041 -0.2499 -0.0084
  298VAL     BB 2434   6.826  10.317   2.842  0.1007  0.0599 -0.4296
  298VAL    SC1 2435   6.670  10.555   2.907 -0.0660 -0.1145 -0.1743
  299MET     BB 2436   6.843  10.246   3.179  0.3070  0.1617 -0.2015
  299MET    SC1 2437   6.999   9.909   3.198  0.2185 -0.1070  0.1283
  300SER     BB 2438   6.515  10.234   3.227 -0.2224 -0.0404 -0.3126
  300SER    SC1 2439   6.400  10.486   3.138 -0.4300  0.1819 -0.2934
  301GLY     BB 2440   6.408  10.273   3.573  0.2151 -0.2039 -0.0181
  302GLY     BB 2441   6.378   9.958   3.687 -0.1295 -0.1192  0.0903
  303THR     BB 2442   6.635   9.773   3.571  0.0024 -0.1859 -0.1813
  303THR    SC1 2443   6.587   9.822   3.274  0.0123  0.1743 -0.1290
  304THR     BB 2444   6.818   9.997   3.742 -0.2761 -0.0729 -0.3924
  304THR    SC1 2445   7.065  10.054   3.573  0.0222 -0.0413  0.0375
  305MET     BB 2446   6.914   9.880   4.034 -0.0560 -0.1765  0.1353
  305MET    SC1 2447   6.854   9.497   3.966 -0.0295  0.0769 -0.0040
  306TYR     BB 2448   7.220   9.980   4.047  0.0054  0.0493  0.2463
  306TYR    SC1 2449   7.320  10.220   3.982  0.0791 -0.1295  0.1183
  306TYR    SC2 2450   7.525  10.421   4.070 -0.1798  0.0549  0.3154
  306TYR    SC3 2451   7.377  10.461   3.812  0.0279 -0.0779  0.1735
  306TYR    SC4 2452   7.604  10.619   3.881  0.1832 -0.2706  0.1138
  307PRO     BB 2453   7.389   9.732   3.883  0.0095  0.0244 -0.0695
  307PRO    SC1 2454   7.263   9.440   3.873  0.2857  0.0249  0.0978
  308GLY     BB 2455   7.704   9.809   3.795 -0.1084  0.0247 -0.0902
  309ILE     BB 2456   7.774  10.156   3.795 -0.1313  0.0796 -0.1898
  309ILE    SC1 2457   7.489  10.183   3.609 -0.2962  0.1694  0.0717
  310ALA     BB 2458   7.937  10.297   3.535  0.3684  0.2944  0.1961
  310ALA    SC1 2459   7.791  10.523   3.516  0.2287  0.2003  0.1196
  311ASP     BB 2460   8.135  10.042   3.425  0.2094 -0.1446  0.0352
  311ASP    SC1 2461   8.355  10.315   3.352 -0.3481  0.0631  0.1436
  312ARG     BB 2462   7.888   9.804   3.399 -0.0507 -0.1738  0.0850
  312ARG    SC1 2463   8.106   9.639   3.242 -0.3507  0.1442  0.0789
  312ARG    SC2 2464   8.439   9.407   3.344 -0.0216  0.0710  0.3363
  313MET     BB 2465   7.646   9.916   3.205 -0.2112 -0.1420  0.5121
  313MET    SC1 2466   7.413   9.782   3.400 -0.2286  0.0386 -0.1573
  314GLN     BB 2467   7.839  10.000   2.945 -0.3237  0.2005 -0.0472
  314GLN    SC1 2468   7.986  10.335   3.036  0.3049 -0.2567  0.0630
  315LYS     BB 2469   8.024   9.773   2.792  0.0789  0.1311  0.1469
  315LYS    SC1 2470   8.303   9.919   2.730 -0.2221 -0.2284 -0.3016
  315LYS    SC2 2471   8.477   9.888   2.451  0.1432 -0.1554 -0.0711
  316GLU     BB 2472   7.820   9.515   2.835  0.0549  0.1825 -0.1736
  316GLU    SC1 2473   7.947   9.280   2.602 -0.0970  0.0223 -0.1239
  317ILE     BB 2474   7.487   9.582   2.893 -0.1535  0.2009 -0.1439
  317ILE    SC1 2475   7.562   9.452   3.199 -0.3036  0.0592 -0.1662
  318THR     BB 2476   7.386   9.813   2.757 -0.1143 -0.3920  0.0661
  318THR    SC1 2477   7.294  10.070   2.892 -0.2690 -0.2905 -0.2236
  319ALA     BB 2478   7.203   9.836   2.509  0.1359 -0.2321  0.2622
  319ALA    SC1 2479   7.008   9.982   2.624  0.2399  0.1935 -0.0783
  320LEU     BB 2480   7.318   9.774   2.208 -0.1687  0.1787 -0.1199
  320LEU    SC1 2481   7.131   9.878   1.930  0.1124 -0.0879  0.0611
  321ALA     BB 2482   7.545   9.991   2.268  0.0590  0.1049 -0.1819
  321ALA    SC1 2483   7.413  10.195   2.151  0.0983  0.2797  0.0709
  322PRO     BB 2484   7.724   9.840   2.089 -0.0502 -0.1111  0.0583
  322PRO    SC1 2485   7.554   9.937   1.831  0.2707 -0.1194 -0.0340
  323SER     BB 2486   7.995   9.902   2.317 -0.2656  0.0383  0.0039
  323SER    SC1 2487   8.142   9.673   2.395  0.3976  0.3452  0.2634
  324THR     BB 2488   8.053  10.204   2.434 -0.2436  0.1436 -0.3014
  324THR    SC1 2489   8.343  10.292   2.411 -0.0111 -0.5082 -0.1087
  325MET     BB 2490   7.818  10.362   2.231  0.0530  0.0654 -0.1202
  325MET    SC1 2491   7.884  10.204   1.914 -0.0029 -0.2782  0.1279
  326LYS     BB 2492   7.804  10.690   2.238  0.1848  0.3158  0.1864
  326LYS    SC1 2493   8.076  10.793   2.307 -0.1760  0.1552 -0.2734
  326LYS    SC2 2494   8.282  11.014   2.137 -0.0989  0.2449  0.2339
  327ILE     BB 2495   7.649  10.809   2.501  0.2019 -0.1884  0.2057
  327ILE    SC1 2496   7.702  11.127   2.612 -0.1085  0.0799 -0.3721
  328LYS     BB 2497   7.444  10.729   2.720 -0.4251 -0.2238 -0.3598
  328LYS    SC1 2498   7.277  10.924   2.800  0.0399 -0.0152  0.1849
  328LYS    SC2 2499   6.977  10.946   2.908 -0.1876  0.4998  0.5206
  329ILE     BB 2500   7.447  10.544   2.978  0.0656  0.1911 -0.0425
  329ILE    SC1 2501   7.684  10.749   3.112  0.2546 -0.0917  0.0652
  330ILE     BB 2502   7.162  10.497   3.040 -0.0577  0.0091  0.0925
  330ILE    SC1 2503   7.268  10.251   3.251 -0.1436 -0.1746 -0.0754
  331ALA     BB 2504   7.096  10.674   3.281 -0.1685  0.1145 -0.0173
  331ALA    SC1 2505   6.829  10.713   3.275 -0.2076 -0.0841  0.2579
  332PRO     BB 2506   7.138  10.782   3.567  0.0955 -0.2296 -0.0598
  332PRO    SC1 2507   7.441  10.619   3.483  0.4824 -0.4295  0.0488
  333PRO     BB 2508   6.947  10.892   3.810 -0.4496  0.2364  0.0861
  333PRO    SC1 2509   7.186  10.847   3.994 -0.1789 -0.4368 -0.0337
  334GLU     BB 2510   6.654  10.887   3.812  0.2334  0.2686  0.0833
  334GLU    SC1 2511   6.477  11.102   4.022  0.0926  0.0885  0.1777
  335ARG     BB 2512   6.513  10.743   3.549 -0.0493  0.1602 -0.1556
  335ARG    SC1 2513   6.769  10.503   3.557 -0.0831 -0.1796 -0.3055
  335ARG    SC2 2514   6.930  10.418   3.918  0.0364  0.2740  0.1756
  336LYS     BB 2515   6.252  10.535   3.632 -0.2105 -0.1511  0.1607
  336LYS    SC1 2516   6.157  10.723   3.836 -0.1123  0.0568 -0.1459
  336LYS    SC2 2517   6.144  10.779   4.156  0.2214 -0.1008  0.1576
  337TYR     BB 2518   6.034  10.632   3.413 -0.0389  0.0653  0.3233
  337TYR    SC1 2519   5.959  10.895   3.481  0.1294 -0.0889 -0.1230
  337TYR    SC2 2520   5.827  10.969   3.740 -0.2370  0.0152 -0.3315
  337TYR    SC3 2521   6.092  11.089   3.667 -0.0683 -0.1113  0.0443
  337TYR    SC4 2522   6.013  11.054   3.939 -0.3069 -0.4303 -0.0611
  338SER     BB 2523   6.064  10.755   3.130 -0.1605 -0.0295 -0.0299
  338SER    SC1 2524   6.006  10.650   2.899 -0.0083  0.4852  0.2032
  339VAL     BB 2525   5.768  10.901   3.157 -0.0570 -0.4285  0.1529
  339VAL    SC1 2526   5.554  10.762   3.015 -0.0751 -0.2089 -0.0399
  340TRP     BB 2527   5.677  11.105   3.359  0.0460 -0.1381  0.2348
  340TRP    SC1 2528   5.384  11.020   3.298 -0.1851  0.1214  0.2256
  340TRP    SC2 2529   5.227  11.314   3.332 -0.1547  0.1705 -0.0368
  340TRP    SC3 2530   5.254  11.195   3.120 -0.0512  0.0256  0.0356
  340TRP    SC4 2531   5.255  11.087   2.921 -0.0495 -0.1282  0.1319
  340TRP    SC5 2532   5.148  11.359   2.930  0.0428 -0.0813 -0.1078
  341ILE     BB 2533   5.939  11.298   3.273 -0.1649 -0.0149  0.0541
  341ILE    SC1 2534   6.236  11.132   3.280 -0.0678  0.1569  0.0873
  342GLY     BB 2535   5.796  11.279   2.970  0.1978  0.1744  0.2509
  343GLY     BB 2536   5.487  11.412   2.995 -0.2125  0.3009 -0.1403
  344SER     BB 2537   5.624  11.734   3.012  0.0649 -0.0389 -0.0272
  344SER    SC1 2538   5.844  11.691   3.202  0.1657 -0.0198  0.2966
  345ILE     BB 2539   5.628  11.715   2.703 -0.0021 -0.0634 -0.0544
  345ILE    SC1 2540   5.706  11.413   2.567 -0.1723 -0.1054 -0.0611
  346LEU     BB 2541   5.347  11.770   2.626  0.0203 -0.0518  0.2643
  346LEU    SC1 2542   5.280  11.418   2.568  0.1921  0.2077 -0.3005
  347ALA     BB 2543   5.251  11.915   2.944 -0.0045 -0.1169  0.3029
  347ALA    SC1 2544   4.981  11.901   2.938 -0.0445  0.4929 -0.1728
  348SER     BB 2545   5.163  12.224   2.829 -0.0273 -0.0091  0.1494
  348SER    SC1 2546   5.292  12.408   3.063  0.2622 -0.0932  0.3372
  349LEU     BB 2547   5.257  12.229   2.478 -0.0225 -0.0943  0.0164
  349LEU    SC1 2548   4.995  11.982   2.451 -0.1819  0.1235 -0.1966
  350SER     BB 2549   5.093  12.386   2.223 -0.1220  0.2232  0.0962
  350SER    SC1 2550   5.130  12.642   2.315 -0.1783  0.0648  0.0023
  351THR     BB 2551   5.109  12.244   1.945 -0.0182 -0.3396 -0.1062
  351THR    SC1 2552   5.149  12.464   1.737 -0.1822 -0.2306 -0.0237
  352PHE     BB 2553   5.036  11.945   2.010 -0.3380  0.0566  0.2489
  352PHE    SC1 2554   5.337  11.809   2.074  0.1077  0.0036  0.1119
  352PHE    SC2 2555   5.533  11.639   2.294 -0.1778 -0.2562  0.1707
  352PHE    SC3 2556   5.554  11.928   2.308  0.1431 -0.2793  0.2263
  353GLN     BB 2557   4.729  11.952   1.986  0.2122 -0.1750 -0.0131
  353GLN    SC1 2558   4.637  11.792   1.678  0.1496 -0.2164 -0.5149
  354GLN     BB 2559   4.537  11.964   2.275 -0.1156 -0.0375 -0.0885
  354GLN    SC1 2560   4.344  12.256   2.264  0.0075 -0.3162  0.0413
  355MET     BB 2561   4.612  11.658   2.396  0.1110  0.1256 -0.0225
  355MET    SC1 2562   4.868  11.601   2.680 -0.2502  0.0690  0.4681
  356TRP     BB 2563   4.561  11.369   2.240  0.1978 -0.1735 -0.1217
  356TRP    SC1 2564   4.863  11.323   2.229  0.0897  0.0478  0.0818
  356TRP    SC2 2565   5.087  11.569   2.269  0.1128  0.0311  0.0567
  356TRP    SC3 2566   5.142  11.343   2.197  0.1107  0.0359  0.0805
  356TRP    SC4 2567   5.209  11.133   2.143  0.0323  0.1121 -0.3143
  356TRP    SC5 2568   5.410  11.345   2.147  0.1909 -0.0246  0.3559
  357ILE     BB 2569   4.455  11.121   2.388  0.1573 -0.0368 -0.1556
  357ILE    SC1 2570   4.495  10.783   2.369 -0.1138 -0.0843  0.0585
  358THR     BB 2571   4.128  11.044   2.331 -0.0532 -0.2153  0.1132
  358THR    SC1 2572   4.085  11.234   2.097  0.3467 -0.1901  0.0533
  359LYS     BB 2573   3.837  10.914   2.513  0.0601 -0.0997  0.0343
  359LYS    SC1 2574   3.985  10.653   2.563  0.5470  0.3929 -0.2277
  359LYS    SC2 2575   3.833  10.337   2.604 -0.0532  0.4261 -0.1284
  360GLN     BB 2576   3.566  11.017   2.333 -0.1047  0.3174 -0.1067
  360GLN    SC1 2577   3.325  11.359   2.449 -0.1108  0.1711  0.1191
  361GLU     BB 2578   3.616  10.834   2.037  0.0007  0.2252  0.0084
  361GLU    SC1 2579   3.407  10.679   1.750 -0.2561  0.3567  0.2631
  362TYR     BB 2580   3.720  10.509   2.189  0.4403  0.2175  0.2468
  362TYR    SC1 2581   4.039  10.617   2.161 -0.1011  0.2002 -0.1030
  362TYR    SC2 2582   4.267  10.691   1.979  0.0571  0.1871  0.0862
  362TYR    SC3 2583   4.022  10.864   1.992  0.1255  0.2908  0.0025
  362TYR    SC4 2584   4.254  10.942   1.845  0.2695  0.2685  0.2111
  363ASP     BB 2585   3.442  10.500   2.424 -0.1797  0.0916  0.3492
  363ASP    SC1 2586   3.475  10.702   2.694  0.0860  0.0541  0.3801
  364GLU     BB 2587   3.193  10.518   2.186  0.0244 -0.1591  0.0918
  364GLU    SC1 2588   2.856  10.701   2.081 -0.0210  0.2125 -0.4277
  365ALA     BB 2589   3.329  10.273   1.993  0.2032  0.0416 -0.0553
  365ALA    SC1 2590   3.108  10.142   1.912 -0.0145  0.3523  0.0206
  366GLY     BB 2591   3.589  10.234   2.222 -0.1623 -0.2142 -0.0393
  367PRO     BB 2592   3.649   9.937   2.120  0.2323 -0.1529 -0.3703
  367PRO    SC1 2593   3.393   9.834   1.959  0.1293 -0.3590  0.3672
  368SER     BB 2594   3.826  10.010   1.881 -0.0299 -0.0550  0.0296
  368SER    SC1 2595   3.734   9.807   1.738  0.2574  0.3699  0.0366
  369ILE     BB 2596   3.682  10.225   1.667  0.3120 -0.0321 -0.0259
  369ILE    SC1 2597   3.364  10.148   1.573  0.2268  0.1276  0.1234
  370VAL     BB 2598   3.954  10.399   1.562 -0.0955  0.0301  0.3452
  370VAL    SC1 2599   3.863  10.629   1.718  0.0212  0.2635  0.0789
  371HIS     BB 2600   4.101  10.184   1.410  0.0893  0.0331  0.1834
  371HIS    SC1 2601   4.373  10.250   1.491 -0.1199 -0.3939  0.2540
  371HIS    SC2 2602   4.315  10.514   1.662  0.0312 -0.1401 -0.0763
  371HIS    SC3 2603   4.538  10.499   1.511 -0.1494 -0.3142 -0.3323
  372ARG     BB 2604   3.898   9.981   1.206 -0.1254 -0.2161  0.1649
  372ARG    SC1 2605   3.656   9.817   1.343  0.6242 -0.2567  0.1525
  372ARG    SC2 2606   3.374   9.715   1.489  0.0594 -0.3957  0.2641
  373LYS     BB 2607   3.663  10.212   1.055 -0.1728  0.1292 -0.1860
  373LYS    SC1 2608   3.585  10.290   0.749  0.2361  0.1654  0.2000
  373LYS    SC2 2609   3.484  10.104   0.477 -0.0390 -0.2724 -0.1760
  374CYS     BB 2610   3.868  10.498   1.084 -0.1124  0.3381  0.2861
  374CYS    SC1 2611   3.707  10.655   1.309 -0.3515  0.2500  0.3532
  375PHE     BB 2612   4.189  10.444   1.017 -0.2284  0.0198 -0.0534
  375PHE    SC1 2613   4.293  10.706   1.141 -0.2663 -0.1863  0.0111
  375PHE    SC2 2614   4.184  11.002   1.269  0.0967 -0.0529  0.0237
  375PHE    SC3 2615   4.051  10.766   1.373 -0.1582  0.0998  0.0538
  376MG      MG 2616   5.906  10.228   3.625 -0.1837  0.0843 -0.2203
    1ATP     PG 2617   5.838  10.001   3.874  0.1754  0.1319 -0.1110
    1ATP     PB 2618   6.066  10.142   3.886 -0.0233 -0.0733 -0.3947
    1ATP     PA 2619   6.167  10.317   4.070 -0.1069 -0.0474 -0.1044
    1ATP    RB1 2620   6.499  10.296   3.956  0.1086 -0.1323  0.1306
    1ATP    RB2 2621   6.614  10.223   4.151 -0.3058  0.0269  0.1660
    1ATP    SC1 2622   6.633  10.564   4.121 -0.2470  0.1642  0.0546
    1ATP    SC2 2623   6.816  10.713   4.162 -0.1405  0.0405  0.0377
    1ATP    SC3 2624   6.636  10.848   4.315  0.0323  0.2090  0.0955
    1ATP    SC4 2625   6.500  10.658   4.119 -0.1948  0.2448  0.2150
    1ASP     BB 2626   6.376   4.777   6.587  0.1186 -0.2381 -0.0622
    1ASP    SC1 2627   6.176   4.466   6.515  0.1402  0.0887  0.3419
    2GLU     BB 2628   6.649   4.778   6.381  0.0354  0.0078  0.0367
    2GLU    SC1 2629   6.753   4.465   6.204  0.0768  0.0765  0.0693
    3ASP     BB 2630   6.921   4.791   6.648  0.3058 -0.1472 -0.0526
    3ASP    SC1 2631   7.066   5.116   6.589  0.1815  0.0585  0.0194
    4GLU     BB 2632   6.640   4.831   6.856  0.2545  0.4483 -0.1437
    4GLU    SC1 2633   6.791   4.786   7.213  0.2804 -0.0602 -0.0479
    5THR     BB 2634   6.314   4.924   6.824  0.0799  0.0730  0.1913
    5THR    SC1 2635   6.087   4.753   6.934  0.1216 -0.0451  0.0956
    6THR     BB 2636   6.256   5.249   6.916  0.1239 -0.1722  0.2161
    6THR    SC1 2637   6.274   5.481   6.719 -0.1141 -0.5784 -0.3073
    7ALA     BB 2638   6.013   5.329   7.069  0.0002 -0.0822  0.2071
    7ALA    SC1 2639   5.866   5.344   6.843  0.3475 -0.2821 -0.0396
    8LEU     BB 2640   5.979   5.691   7.101  0.0813  0.0442  0.0380
    8LEU    SC1 2641   5.905   5.769   7.427  0.3185 -0.1705  0.0600
    9VAL     BB 2642   5.629   5.789   7.093 -0.2328 -0.1263  0.0830
    9VAL    SC1 2643   5.556   5.962   7.316 -0.2716  0.0089 -0.0330
   10CYS     BB 2644   5.436   5.992   6.875 -0.2015 -0.2521  0.1571
   10CYS    SC1 2645   5.389   5.881   6.536 -0.2329  0.0175  0.2166
   11ASP     BB 2646   5.161   6.105   6.979 -0.0337  0.3233  0.2091
   11ASP    SC1 2647   4.985   6.001   6.713  0.0518 -0.3152  0.0452
   12ASN     BB 2648   5.121   6.450   6.916 -0.1147 -0.1330  0.1095
   12ASN    SC1 2649   5.071   6.595   6.653  0.1944  0.0285 -0.0177
   13GLY     BB 2650   5.044   6.628   7.180 -0.2403  0.3264  0.0165
   14SER     BB 2651   4.787   6.798   7.123 -0.1793 -0.0459  0.3629
   14SER    SC1 2652   4.904   7.052   7.118  0.1962 -0.0040 -0.4388
   15GLY     BB 2653   4.632   6.620   7.336  0.0058 -0.0522 -0.1619
   16LEU     BB 2654   4.690   6.324   7.312  0.0113  0.0240  0.0233
   16LEU    SC1 2655   4.409   6.131   7.356  0.0340 -0.0831  0.1432
   17VAL     BB 2656   4.885   6.118   7.484 -0.0821  0.0245 -0.0904
   17VAL    SC1 2657   5.085   6.322   7.426 -0.0143  0.0449  0.1992
   18LYS     BB 2658   4.999   5.917   7.211  0.0161 -0.0553 -0.2336
   18LYS    SC1 2659   4.673   5.827   7.224 -0.0224  0.2459  0.0682
   18LYS    SC2 2660   4.395   5.682   7.132 -0.1581 -0.0455 -0.1735
   19ALA     BB 2661   5.044   5.617   7.391 -0.3740  0.1077 -0.2001
   19ALA    SC1 2662   5.179   5.772   7.566 -0.2819 -0.3514  0.1563
   20GLY     BB 2663   5.379   5.596   7.303 -0.2933 -0.0631 -0.2740
   21PHE     BB 2664   5.621   5.430   7.212 -0.0805  0.3391  0.3058
   21PHE    SC1 2665   5.781   5.361   7.492 -0.0221 -0.3058  0.0991
   21PHE    SC2 2666   6.004   5.130   7.604 -0.2543 -0.5599  0.0479
   21PHE    SC3 2667   5.740   5.114   7.722 -0.2325 -0.2235  0.1515
   22ALA     BB 2668   5.547   5.164   6.973  0.0066  0.1303  0.3528
   22ALA    SC1 2669   5.781   5.032   6.993 -0.0031  0.0296 -0.0890
   23GLY     BB 2670   5.339   5.111   6.701  0.1092 -0.2003 -0.0212
   24ASP     BB 2671   5.077   5.289   6.738 -0.0747 -0.1590  0.2096
   24ASP    SC1 2672   5.090   5.315   7.089  0.1522  0.4759 -0.2861
   25ASP     BB 2673   4.865   5.103   6.654  0.3144 -0.0803  0.2495
   25ASP    SC1 2674   4.812   5.117   6.331 -0.1479  0.4681  0.0926
   26ALA     BB 2675   4.635   5.151   6.839 -0.1040  0.1126  0.0251
   26ALA    SC1 2676   4.450   4.955   6.854  0.0169 -0.0303 -0.2752
   27PRO     BB 2677   4.655   5.332   7.156 -0.1201  0.1393  0.0670
   27PRO    SC1 2678   4.519   5.045   7.252  0.0094  0.0342  0.1859
   28ARG     BB 2679   4.751   5.367   7.434  0.1257 -0.2313 -0.0601
   28ARG    SC1 2680   4.935   5.138   7.541 -0.1305  0.0153  0.1140
   28ARG    SC2 2681   5.291   5.090   7.392  0.4469 -0.3802 -0.3707
   29ALA     BB 2682   4.809   5.602   7.635  0.1347 -0.0293  0.0415
   29ALA    SC1 2683   4.976   5.480   7.809 -0.1529 -0.2096  0.1993
   30VAL     BB 2684   4.561   5.832   7.624 -0.0736  0.0699  0.4698
   30VAL    SC1 2685   4.301   5.699   7.616 -0.0643  0.0614 -0.0159
   31PHE     BB 2686   4.736   6.132   7.744 -0.0127 -0.2196 -0.1964
   31PHE    SC1 2687   5.038   6.075   7.930  0.0121 -0.2997 -0.1717
   31PHE    SC2 2688   5.320   6.262   7.961  0.0403 -0.3802  0.0924
   31PHE    SC3 2689   5.288   6.128   7.706 -0.1137  0.1907 -0.2061
   32PRO     BB 2690   4.476   6.341   7.808 -0.0088 -0.2652 -0.0035
   32PRO    SC1 2691   4.186   6.368   7.668  0.1885 -0.1456 -0.1936
   33SER     BB 2692   4.692   6.642   7.849 -0.0512 -0.0653  0.0462
   33SER    SC1 2693   4.515   6.755   7.713  0.0993  0.4742  0.1237
   34ILE     BB 2694   4.913   6.539   8.087  0.0124 -0.2434 -0.1524
   34ILE    SC1 2695   5.126   6.661   7.851 -0.0204  0.0178 -0.0509
   35VAL     BB 2696   4.903   6.786   8.295 -0.0233 -0.1886  0.0178
   35VAL    SC1 2697   5.119   6.937   8.421 -0.0653  0.1740 -0.3267
   36GLY     BB 2698   4.762   6.677   8.613 -0.2153  0.0783  0.0940
   37ARG     BB 2699   4.524   6.800   8.884 -0.1095 -0.1236  0.1130
   37ARG    SC1 2700   4.605   6.565   9.073 -0.1492  0.1058  0.3857
   37ARG    SC2 2701   4.630   6.320   9.302 -0.0130  0.0036  0.3619
   38PRO     BB 2702   4.474   7.000   9.220 -0.1977  0.0540 -0.0246
   38PRO    SC1 2703   4.351   6.752   9.412  0.2342 -0.1155  0.0272
   39ARG     BB 2704   4.197   7.251   9.112  0.2350 -0.0980 -0.0639
   39ARG    SC1 2705   4.215   7.430   9.386  0.2450 -0.2525 -0.0901
   39ARG    SC2 2706   4.394   7.608   9.658 -0.1317 -0.1123  0.0232
   40HIS     BB 2707   4.320   7.524   8.936  0.0383  0.0908 -0.0650
   40HIS    SC1 2708   4.269   7.687   8.652 -0.0998  0.0527 -0.3170
   40HIS    SC2 2709   4.250   8.004   8.609 -0.0497  0.0661 -0.2475
   40HIS    SC3 2710   4.460   7.868   8.508  0.0891  0.1029 -0.0143
   41GLN     BB 2711   4.483   7.680   9.157  0.1007  0.0524  0.0845
   41GLN    SC1 2712   4.401   8.020   8.997  0.3118 -0.2252 -0.0091
   42GLY     BB 2713   4.753   7.831   9.238 -0.4915 -0.0259  0.0281
   43VAL     BB 2714   4.706   8.036   9.514  0.1116 -0.1017  0.0427
   43VAL    SC1 2715   4.969   8.159   9.479 -0.0575  0.2186 -0.1418
   44MET     BB 2716   4.703   7.914   9.834 -0.0301 -0.0848  0.0200
   44MET    SC1 2717   4.393   7.949   9.977  0.2856  0.1556  0.0612
   45VAL     BB 2718   5.045   7.775   9.850 -0.3674  0.1210  0.0612
   45VAL    SC1 2719   5.119   7.768  10.132  0.0237  0.2613 -0.0308
   46GLY     BB 2720   4.872   7.503   9.704 -0.1237 -0.2800  0.0129
   47MET     BB 2721   4.822   7.385   9.429  0.0826  0.0216 -0.2337
   47MET    SC1 2722   4.591   7.121   9.639  0.0563  0.2784  0.0401
   48GLY     BB 2723   4.999   7.193   9.283 -0.4439 -0.2618  0.3628
   49GLN     BB 2724   4.890   6.950   9.136  0.1825 -0.0019 -0.1182
   49GLN    SC1 2725   4.840   6.739   9.457  0.1696  0.0080  0.1232
   50LYS     BB 2726   5.046   6.722   8.983 -0.1741  0.1147 -0.3445
   50LYS    SC1 2727   5.281   6.758   9.135 -0.4268 -0.1593 -0.4901
   50LYS    SC2 2728   5.342   6.764   9.480 -0.1654 -0.0702  0.0197
   51ASP     BB 2729   5.017   6.393   9.073  0.1420 -0.3203 -0.0008
   51ASP    SC1 2730   5.076   6.348   9.400  0.1832  0.3900 -0.0114
   52SER     BB 2731   4.839   6.267   8.897  0.0909  0.3498 -0.1375
   52SER    SC1 2732   4.748   5.987   8.984 -0.5063 -0.0138 -0.3908
   53TYR     BB 2733   4.804   6.316   8.556  0.1616  0.0548  0.2721
   53TYR    SC1 2734   5.072   6.162   8.584  0.1307  0.0133 -0.1379
   53TYR    SC2 2735   5.026   5.913   8.424  0.2630 -0.2197  0.1766
   53TYR    SC3 2736   5.065   5.895   8.721 -0.5004  0.2464  0.3303
   53TYR    SC4 2737   5.007   5.665   8.564 -0.2298  0.0145  0.5590
   54VAL     BB 2738   4.596   6.124   8.476 -0.0195 -0.1009  0.0995
   54VAL    SC1 2739   4.623   5.862   8.602 -0.0261 -0.0361  0.2372
   55GLY     BB 2740   4.472   6.159   8.196  0.1536  0.0540  0.1202
   56ASP     BB 2741   4.292   5.904   8.223 -0.0538  0.2173  0.1287
   56ASP    SC1 2742   4.130   6.001   7.931 -0.0815 -0.4229 -0.1230
   57GLU     BB 2743   4.187   5.975   8.545 -0.0651 -0.0099  0.1889
   57GLU    SC1 2744   4.149   5.666   8.783 -0.1345 -0.1316 -0.0342
   58ALA     BB 2745   4.259   6.371   8.561  0.0558  0.1003 -0.1069
   58ALA    SC1 2746   4.432   6.448   8.752 -0.0276 -0.1280  0.0651
   59GLN     BB 2747   4.057   6.351   8.261 -0.2963 -0.3184 -0.0660
   59GLN    SC1 2748   4.208   6.592   8.055  0.0623 -0.1354  0.1864
   60SER     BB 2749   3.794   6.276   8.395 -0.2590  0.2920 -0.2402
   60SER    SC1 2750   3.745   6.081   8.214  0.5645  0.1048 -0.1660
   61LYS     BB 2751   3.808   6.373   8.703  0.1350  0.2556 -0.0534
   61LYS    SC1 2752   3.904   6.100   8.835 -0.0137  0.2055  0.1079
   61LYS    SC2 2753   3.693   5.827   8.787  0.1598  0.0345 -0.3042
   62ARG     BB 2754   3.606   6.624   8.649 -0.1794 -0.3100 -0.3980
   62ARG    SC1 2755   3.382   6.451   8.511 -0.2861 -0.0991 -0.4058
   62ARG    SC2 2756   3.143   6.475   8.259  0.1333  0.1857 -0.0489
   63GLY     BB 2757   3.711   6.922   8.759  0.0205  0.3094  0.4121
   64ILE     BB 2758   3.925   6.976   8.986  0.3412  0.2311  0.1779
   64ILE    SC1 2759   3.976   6.892   9.313  0.0855 -0.2195  0.1110
   65LEU     BB 2760   4.144   6.802   8.829 -0.2302  0.1727 -0.1195
   65LEU    SC1 2761   4.174   6.538   9.079  0.0797 -0.2800  0.1528
   66THR     BB 2762   4.372   6.888   8.619 -0.2999  0.0611 -0.0687
   66THR    SC1 2763   4.444   7.176   8.689 -0.3434 -0.0082  0.2784
   67LEU     BB 2764   4.355   6.954   8.294 -0.1985 -0.0556 -0.0414
   67LEU    SC1 2765   4.328   7.350   8.284  0.1686  0.4573 -0.0389
   68LYS     BB 2766   4.630   7.025   8.170  0.2590  0.4616 -0.0800
   68LYS    SC1 2767   4.806   7.208   8.378  0.0539  0.2001  0.1518
   68LYS    SC2 2768   4.880   7.114   8.743 -0.0445 -0.0556  0.1051
   69TYR     BB 2769   4.707   7.135   7.891 -0.1890  0.0701 -0.0657
   69TYR    SC1 2770   4.379   7.153   7.849  0.1258  0.1159  0.1279
   69TYR    SC2 2771   4.203   6.911   7.874  0.1890  0.0225 -0.2653
   69TYR    SC3 2772   4.127   7.167   8.011  0.2735 -0.2921  0.4076
   69TYR    SC4 2773   3.948   6.945   7.997  0.2386 -0.2415 -0.0787
   70PRO     BB 2774   4.975   7.271   7.755 -0.2791 -0.2971  0.1318
   70PRO    SC1 2775   5.184   7.068   7.945 -0.1439 -0.2103 -0.0427
   71ILE     BB 2776   5.097   7.134   7.454 -0.0987 -0.0301  0.1915
   71ILE    SC1 2777   4.941   6.843   7.540 -0.1315 -0.1323 -0.1956
   72GLU     BB 2778   4.993   7.417   7.261 -0.2189  0.0088  0.0774
   72GLU    SC1 2779   5.147   7.649   7.488  0.3075 -0.1737 -0.1596
   73HIS     BB 2780   5.079   7.379   6.946 -0.0137  0.0026 -0.0500
   73HIS    SC1 2781   4.933   7.689   6.870  0.0628  0.0095  0.0735
   73HIS    SC2 2782   5.067   7.968   6.790  0.0756 -0.0697 -0.1941
   73HIS    SC3 2783   4.963   7.936   7.037 -0.0529  0.2180 -0.2072
   74GLY     BB 2784   5.352   7.187   6.984  0.4139  0.1365 -0.2667
   75ILE     BB 2785   5.256   7.051   7.291 -0.1054 -0.0609 -0.1063
   75ILE    SC1 2786   5.410   6.750   7.338  0.0346  0.0533  0.1991
   76ILE     BB 2787   5.517   7.156   7.541 -0.1671  0.3376  0.0778
   76ILE    SC1 2788   5.583   6.898   7.754  0.1153  0.3027 -0.0461
   77THR     BB 2789   5.523   7.465   7.735 -0.0306  0.0968  0.2345
   77THR    SC1 2790   5.808   7.375   7.796  0.0559  0.1001 -0.1410
   78ASN     BB 2791   5.336   7.616   7.982 -0.2885  0.1677  0.0577
   78ASN    SC1 2792   5.328   7.911   7.835  0.0063 -0.1086 -0.0849
   79TRP     BB 2793   5.150   7.469   8.213  0.3479 -0.2006 -0.3427
   79TRP    SC1 2794   4.867   7.513   8.135  0.0603 -0.1531  0.2249
   79TRP    SC2 2795   4.970   7.778   7.958  0.2699 -0.1681  0.3216
   79TRP    SC3 2796   4.756   7.765   8.074  0.1006 -0.2091  0.0047
   79TRP    SC4 2797   4.554   7.765   8.177 -0.0753 -0.2168 -0.3114
   79TRP    SC5 2798   4.633   8.004   8.027  0.1374 -0.2005 -0.1788
   80ASP     BB 2799   5.171   7.437   8.522 -0.1417 -0.1121 -0.1263
   80ASP    SC1 2800   5.080   7.782   8.616  0.0206 -0.3296  0.4035
   81ASP     BB 2801   5.423   7.207   8.596  0.3616  0.1762  0.2284
   81ASP    SC1 2802   5.291   7.155   8.899  0.0489  0.0453  0.3147
   82MET     BB 2803   5.724   7.297   8.452 -0.1900  0.0396 -0.1382
   82MET    SC1 2804   5.590   7.139   8.113 -0.2127  0.0353 -0.0487
   83GLU     BB 2805   5.881   7.051   8.593  0.4657  0.0992 -0.1858
   83GLU    SC1 2806   6.072   6.979   8.909 -0.1963 -0.0820  0.2488
   84LYS     BB 2807   5.658   6.783   8.687  0.1259 -0.1068 -0.0970
   84LYS    SC1 2808   5.723   6.598   8.925 -0.2616 -0.0941  0.1492
   84LYS    SC2 2809   5.986   6.373   9.034 -0.2783 -0.0634 -0.2105
   85ILE     BB 2810   5.503   6.730   8.375 -0.2791 -0.3363 -0.0370
   85ILE    SC1 2811   5.278   6.488   8.291 -0.1589 -0.4506 -0.0314
   86TRP     BB 2812   5.877   6.683   8.231 -0.2117  0.0714  0.1429
   86TRP    SC1 2813   5.947   6.708   7.924 -0.0956 -0.1334 -0.0825
   86TRP    SC2 2814   6.208   6.599   7.745 -0.1692 -0.1785 -0.1631
   86TRP    SC3 2815   5.980   6.615   7.660 -0.1767 -0.0366 -0.1178
   86TRP    SC4 2816   5.775   6.631   7.567 -0.2256 -0.1378 -0.0192
   86TRP    SC5 2817   5.991   6.521   7.403 -0.1912  0.2614 -0.2540
   87HIS     BB 2818   5.985   6.551   8.552 -0.2992  0.2984  0.2741
   87HIS    SC1 2819   6.157   6.318   8.428 -0.1032  0.2145  0.0607
   87HIS    SC2 2820   6.455   6.375   8.327 -0.1491  0.2774 -0.0412
   87HIS    SC3 2821   6.246   6.430   8.164 -0.2147  0.1994  0.0155
   88HIS     BB 2822   5.778   6.276   8.568  0.2180 -0.0785  0.0721
   88HIS    SC1 2823   5.459   6.397   8.601 -0.2308 -0.3919 -0.1933
   88HIS    SC2 2824   5.368   6.165   8.801 -0.3219  0.0103  0.2500
   88HIS    SC3 2825   5.387   6.418   8.892  0.1299  0.1251 -0.1251
   89THR     BB 2826   5.606   6.226   8.262 -0.0037  0.0336 -0.1615
   89THR    SC1 2827   5.373   6.089   8.403  0.1353  0.0292  0.0700
   90PHE     BB 2828   5.840   6.110   8.016 -0.2439 -0.0163 -0.1275
   90PHE    SC1 2829   5.766   6.407   7.895  0.0823 -0.0011  0.2307
   90PHE    SC2 2830   5.487   6.462   7.709  0.0958  0.1824  0.2612
   90PHE    SC3 2831   5.489   6.592   7.968  0.1221  0.0137  0.3467
   91TYR     BB 2832   6.077   5.969   8.224  0.1302  0.0473  0.1635
   91TYR    SC1 2833   6.411   5.935   8.269  0.0020  0.2673 -0.0275
   91TYR    SC2 2834   6.657   5.766   8.296 -0.0079  0.2391 -0.1117
   91TYR    SC3 2835   6.512   5.779   8.034  0.0094  0.4010 -0.1146
   91TYR    SC4 2836   6.762   5.646   8.060 -0.2737 -0.1489 -0.0418
   92ASN     BB 2837   5.880   5.875   8.479  0.0642  0.1930  0.0156
   92ASN    SC1 2838   6.087   5.721   8.737 -0.0351 -0.4536  0.0316
   93GLU     BB 2839   5.656   5.697   8.252  0.1327  0.0107  0.2298
   93GLU    SC1 2840   5.776   5.394   8.527 -0.0474 -0.0237  0.1704
   94LEU     BB 2841   5.764   5.714   7.948  0.2006 -0.1286  0.1201
   94LEU    SC1 2842   5.531   5.791   7.680  0.1255 -0.0623  0.0916
   95ARG     BB 2843   6.105   5.723   7.936 -0.2158 -0.0838 -0.0103
   95ARG    SC1 2844   6.174   5.430   7.741 -0.2577  0.0410 -0.1242
   95ARG    SC2 2845   6.333   5.467   7.387 -0.0831 -0.0856  0.6799
   96VAL     BB 2846   6.177   5.920   7.692  0.1104  0.1277  0.0198
   96VAL    SC1 2847   6.118   6.206   7.678  0.0967  0.1219 -0.0466
   97ALA     BB 2848   6.475   5.974   7.742 -0.2250 -0.2260  0.3391
   97ALA    SC1 2849   6.408   6.093   7.974 -0.2262  0.1947  0.1320
   98PRO     BB 2850   6.633   6.129   7.526  0.1783 -0.1392  0.1707
   98PRO    SC1 2851   6.521   6.421   7.617  0.0377 -0.0653 -0.1146
   99GLU     BB 2852   6.858   6.054   7.404 -0.1474  0.1220  0.1481
   99GLU    SC1 2853   7.120   6.193   7.584 -0.2973  0.2741  0.4073
  100GLU     BB 2854   6.783   5.716   7.282  0.1330  0.1370  0.2170
  100GLU    SC1 2855   6.683   5.585   7.631 -0.2846  0.0194  0.1844
  101HIS     BB 2856   6.599   5.693   7.058 -0.2363  0.0088  0.2419
  101HIS    SC1 2857   6.745   5.516   6.812  0.0481  0.1342 -0.5140
  101HIS    SC2 2858   7.035   5.393   6.869 -0.0910 -0.1189 -0.3391
  101HIS    SC3 2859   6.988   5.521   6.636  0.2278  0.1357 -0.2698
  102PRO     BB 2860   6.319   5.795   7.045 -0.2379  0.0865 -0.0600
  102PRO    SC1 2861   6.359   5.880   7.369  0.3307 -0.0549  0.0590
  103THR     BB 2862   6.140   6.072   7.010  0.1270  0.1563  0.0871
  103THR    SC1 2863   6.033   6.167   7.280 -0.1586 -0.2202  0.1156
  104LEU     BB 2864   5.766   6.052   6.912 -0.1651 -0.2539  0.1531
  104LEU    SC1 2865   5.886   5.805   6.677 -0.0461 -0.6022  0.4171
  105LEU     BB 2866   5.649   6.292   6.706  0.2054 -0.0858  0.0284
  105LEU    SC1 2867   5.693   6.245   6.373 -0.3197  0.1205  0.2237
  106THR     BB 2868   5.496   6.622   6.671  0.1560 -0.1725  0.0717
  106THR    SC1 2869   5.460   6.779   6.930  0.3016 -0.0721  0.0323
  107GLU     BB 2870   5.552   6.838   6.440 -0.2117 -0.4866 -0.1951
  107GLU    SC1 2871   5.402   7.190   6.543 -0.1436  0.0391  0.1228
  108ALA     BB 2872   5.873   6.996   6.586 -0.0515 -0.1946  0.2127
  108ALA    SC1 2873   5.960   7.252   6.599  0.1508 -0.2371 -0.1221
  109PRO     BB 2874   5.989   6.992   6.269 -0.0685  0.1337 -0.0909
  109PRO    SC1 2875   6.276   7.108   6.257  0.3131 -0.0416 -0.0791
  110LEU     BB 2876   5.788   7.170   6.145 -0.1785 -0.1309 -0.1633
  110LEU    SC1 2877   5.754   6.992   5.840  0.0372 -0.1356  0.3109
  111ASN     BB 2878   5.805   7.426   6.274 -0.0975  0.1536 -0.1348
  111ASN    SC1 2879   5.648   7.656   6.357 -0.2127 -0.0342 -0.0845
  112PRO     BB 2880   6.106   7.487   6.118  0.4312 -0.2728 -0.1173
  112PRO    SC1 2881   6.009   7.462   5.802 -0.0460  0.1182 -0.1193
  113LYS     BB 2882   6.186   7.775   6.050 -0.0737 -0.1519 -0.1888
  113LYS    SC1 2883   6.000   7.912   6.242 -0.0079 -0.1187 -0.0154
  113LYS    SC2 2884   5.952   8.082   6.532 -0.0320 -0.2432  0.1423
  114ALA     BB 2885   6.399   7.812   6.330  0.0569 -0.0245 -0.0975
  114ALA    SC1 2886   6.437   8.065   6.243 -0.1402 -0.0590 -0.2920
  115ASN     BB 2887   6.508   7.495   6.321  0.2850 -0.2070 -0.1900
  115ASN    SC1 2888   6.362   7.278   6.601 -0.3764 -0.3410  0.0026
  116ARG     BB 2889   6.651   7.318   6.080 -0.1185 -0.0725  0.0048
  116ARG    SC1 2890   6.482   7.405   5.837  0.1146  0.2607 -0.0602
  116ARG    SC2 2891   6.488   7.761   5.658 -0.1711 -0.0892 -0.1623
  117GLU     BB 2892   6.956   7.371   6.153  0.0140  0.1060  0.3263
  117GLU    SC1 2893   7.170   7.603   6.031 -0.2541 -0.1918  0.0856
  118LYS     BB 2894   6.992   7.468   6.507  0.3660  0.1936 -0.0224
  118LYS    SC1 2895   7.084   7.641   6.766 -0.0074 -0.3656  0.3196
  118LYS    SC2 2896   6.957   7.922   6.928  0.2575  0.0671 -0.3537
  119MET     BB 2897   6.793   7.203   6.651 -0.1217 -0.1001  0.1141
  119MET    SC1 2898   6.713   7.197   6.988  0.0887 -0.0491  0.0882
  120THR     BB 2899   6.993   6.924   6.504 -0.2365  0.2540  0.1176
  120THR    SC1 2900   6.952   6.899   6.203  0.0929  0.0480  0.0851
  121GLN     BB 2901   7.305   6.955   6.631  0.2024 -0.2069  0.1154
  121GLN    SC1 2902   7.470   7.310   6.722 -0.2459 -0.0916 -0.1555
  122ILE     BB 2903   7.203   7.017   6.975 -0.2936  0.1066 -0.2510
  122ILE    SC1 2904   7.149   7.341   7.067 -0.0154  0.0656  0.0741
  123MET     BB 2905   7.024   6.738   6.975  0.0278  0.0763 -0.1561
  123MET    SC1 2906   6.625   6.736   7.034  0.0907  0.0341  0.3036
  124PHE     BB 2907   7.204   6.560   6.785 -0.3127  0.0194 -0.0429
  124PHE    SC1 2908   7.012   6.412   6.657 -0.1265  0.2011 -0.0130
  124PHE    SC2 2909   6.712   6.571   6.639  0.0244  0.4710 -0.2280
  124PHE    SC3 2910   6.836   6.512   6.384  0.0604  0.1723 -0.1453
  125GLU     BB 2911   7.530   6.583   6.907 -0.2719  0.0748  0.2315
  125GLU    SC1 2912   7.755   6.265   6.923  0.2292 -0.1646 -0.3939
  126THR     BB 2913   7.425   6.721   7.199  0.1292 -0.0728 -0.0412
  126THR    SC1 2914   7.635   6.665   7.412  0.0602  0.3058  0.1348
  127PHE     BB 2915   7.096   6.561   7.175 -0.0228 -0.2123 -0.3014
  127PHE    SC1 2916   6.895   6.569   7.382 -0.3901 -0.0700  0.1205
  127PHE    SC2 2917   6.640   6.791   7.418 -0.3052  0.0089  0.2406
  127PHE    SC3 2918   6.847   6.806   7.621  0.2224  0.5040 -0.2926
  128ASN     BB 2919   7.025   6.237   7.083  0.0804 -0.2742  0.0034
  128ASN    SC1 2920   7.294   6.193   6.957  0.3340  0.5556 -0.1051
  129VAL     BB 2921   6.697   6.314   6.933 -0.1673 -0.1473  0.0855
  129VAL    SC1 2922   6.540   6.192   7.148  0.2012 -0.1105  0.3866
  130PRO     BB 2923   6.657   6.119   6.706  0.0110 -0.3440  0.4852
  130PRO    SC1 2924   6.515   6.290   6.454  0.2952  0.1726 -0.1184
  131ALA     BB 2925   6.350   5.939   6.602 -0.4502 -0.0610 -0.0407
  131ALA    SC1 2926   6.543   5.757   6.554 -0.0727  0.3449 -0.1311
  132MET     BB 2927   6.110   6.060   6.423  0.0283 -0.3159 -0.2043
  132MET    SC1 2928   5.903   5.884   6.115  0.0421 -0.0135  0.2307
  133TYR     BB 2929   6.054   6.233   6.685 -0.0402  0.1430 -0.1431
  133TYR    SC1 2930   6.222   6.450   6.845  0.0251  0.0858  0.1607
  133TYR    SC2 2931   6.310   6.488   7.129  0.2293  0.2001  0.0831
  133TYR    SC3 2932   6.193   6.718   6.976  0.0828  0.1287  0.0867
  133TYR    SC4 2933   6.277   6.745   7.247 -0.2628  0.0908  0.2020
  134VAL     BB 2934   5.886   6.517   6.687 -0.2615 -0.3317  0.0293
  134VAL    SC1 2935   5.864   6.514   6.978  0.3096 -0.3322  0.0824
  135ALA     BB 2936   5.947   6.586   6.411 -0.1257  0.3233  0.2810
  135ALA    SC1 2937   6.207   6.516   6.389 -0.3021 -0.3061 -0.0519
  136ILE     BB 2938   5.751   6.599   6.147  0.0894 -0.3590  0.0444
  136ILE    SC1 2939   5.956   6.636   5.877 -0.0116 -0.4456 -0.0447
  137GLN     BB 2940   5.416   6.445   6.124 -0.1219 -0.1272 -0.1632
  137GLN    SC1 2941   5.236   6.287   6.416  0.0676  0.2670  0.0633
  138ALA     BB 2942   5.353   6.472   5.789  0.0612  0.1361 -0.0809
  138ALA    SC1 2943   5.593   6.578   5.726  0.0774  0.0934 -0.0915
  139VAL     BB 2944   5.526   6.182   5.652  0.1044 -0.3307 -0.0949
  139VAL    SC1 2945   5.762   6.203   5.823 -0.2270 -0.0817  0.3522
  140LEU     BB 2946   5.375   5.939   5.675 -0.0731  0.1142  0.0363
  140LEU    SC1 2947   5.741   5.809   5.718 -0.0183  0.2711  0.0750
  141SER     BB 2948   5.086   5.972   5.542 -0.1910 -0.0406  0.1615
  141SER    SC1 2949   4.845   5.862   5.611  0.0044 -0.3041 -0.3552
  142LEU     BB 2950   5.171   6.034   5.250 -0.0946  0.0739  0.3480
  142LEU    SC1 2951   5.201   6.355   5.393 -0.2196 -0.2885  0.3338
  143TYR     BB 2952   5.423   5.853   5.152 -0.1992 -0.2200 -0.2193
  143TYR    SC1 2953   5.701   5.899   5.372  0.0655 -0.1542  0.0220
  143TYR    SC2 2954   5.960   6.049   5.386 -0.0008 -0.0452  0.1082
  143TYR    SC3 2955   5.960   5.749   5.378  0.1188 -0.0626  0.5200
  143TYR    SC4 2956   6.192   5.901   5.312 -0.0383 -0.0375 -0.0281
  144ALA     BB 2957   5.344   5.548   5.242  0.1820 -0.4861  0.2265
  144ALA    SC1 2958   5.528   5.547   5.440  0.0475  0.3518  0.3910
  145SER     BB 2959   5.074   5.505   4.998 -0.4571 -0.1533  0.2413
  145SER    SC1 2960   5.124   5.246   4.929 -0.1077  0.4579  0.1613
  146GLY     BB 2961   5.155   5.747   4.759  0.1928  0.1405 -0.1221
  147ARG     BB 2962   5.270   6.006   4.859 -0.0358  0.1524 -0.0153
  147ARG    SC1 2963   5.514   6.053   4.745 -0.1465  0.1164 -0.0105
  147ARG    SC2 2964   5.839   6.084   4.968  0.0855  0.1508  0.1605
  148THR     BB 2965   5.001   6.185   4.705 -0.0819  0.5087 -0.2813
  148THR    SC1 2966   4.891   6.152   4.422 -0.4494 -0.1850 -0.0768
  149THR     BB 2967   4.823   6.335   4.912  0.0490  0.1405 -0.0026
  149THR    SC1 2968   4.814   6.306   5.216 -0.0590 -0.0242 -0.0209
  150GLY     BB 2969   4.869   6.664   4.894 -0.0888  0.0089 -0.4926
  151ILE     BB 2970   4.673   6.807   5.157  0.2117 -0.0999 -0.0552
  151ILE    SC1 2971   4.619   7.120   5.033 -0.3033  0.1198  0.6614
  152VAL     BB 2972   4.801   6.884   5.446  0.2015 -0.1311 -0.1816
  152VAL    SC1 2973   4.986   6.720   5.600  0.1282  0.2474  0.3365
  153LEU     BB 2974   4.624   6.952   5.754  0.1459  0.0256  0.2410
  153LEU    SC1 2975   4.349   7.060   5.521 -0.0352  0.2151  0.0844
  154ASP     BB 2976   4.814   6.852   6.003 -0.0265 -0.3605  0.1209
  154ASP    SC1 2977   4.967   6.543   6.052 -0.0078  0.2126 -0.5640
  155SER     BB 2978   4.729   6.782   6.396  0.2489 -0.2151 -0.1869
  155SER    SC1 2979   4.796   6.538   6.410 -0.3738 -0.0234  0.0233
  156GLY     BB 2980   4.573   7.015   6.578 -0.1912 -0.3660 -0.0804
  157ASP     BB 2981   4.605   7.306   6.666 -0.2230 -0.1683  0.0479
  157ASP    SC1 2982   4.619   7.313   6.986 -0.2751 -0.1945 -0.0893
  158GLY     BB 2983   4.906   7.304   6.634 -0.0609 -0.2099  0.3596
  159VAL     BB 2984   5.011   7.477   6.346  0.0815  0.3904 -0.0968
  159VAL    SC1 2985   4.841   7.670   6.484 -0.2161  0.0202  0.0683
  160THR     BB 2986   4.803   7.380   6.135  0.0299  0.2943 -0.0484
  160THR    SC1 2987   4.548   7.490   6.260 -0.1103  0.2897 -0.3215
  161HIS     BB 2988   4.914   7.186   5.921  0.0687  0.2394 -0.3400
  161HIS    SC1 2989   5.111   7.064   6.175  0.0420 -0.0250 -0.1329
  161HIS    SC2 2990   5.154   6.784   6.322  0.0586 -0.0565 -0.1968
  161HIS    SC3 2991   5.033   6.986   6.454  0.1270 -0.0646 -0.1198
  162ASN     BB 2992   4.993   7.300   5.634 -0.1071  0.1912  0.1394
  162ASN    SC1 2993   4.695   7.346   5.495  0.1597  0.0457 -0.0019
  163VAL     BB 2994   5.027   7.064   5.333  0.5082 -0.0270 -0.0389
  163VAL    SC1 2995   4.983   7.305   5.173  0.0187 -0.0171  0.0922
  164PRO     BB 2996   5.289   6.863   5.181 -0.1993  0.3727  0.4890
  164PRO    SC1 2997   5.405   6.834   5.469  0.1503 -0.7036  0.4137
  165ILE     BB 2998   5.175   6.769   4.886  0.2799  0.1656 -0.1227
  165ILE    SC1 2999   5.157   7.092   4.779  0.2569  0.1813 -0.0728
  166TYR     BB 3000   5.358   6.500   4.810  0.1012  0.0774  0.2283
  166TYR    SC1 3001   5.375   6.355   5.075  0.1435 -0.4454  0.0898
  166TYR    SC2 3002   5.524   6.565   5.229 -0.2120 -0.1386  0.0286
  166TYR    SC3 3003   5.606   6.277   5.250  0.3233  0.0063  0.0664
  166TYR    SC4 3004   5.742   6.482   5.393 -0.4680  0.2206  0.5799
  167GLU     BB 3005   5.664   6.438   4.698  0.1429 -0.0520 -0.2204
  167GLU    SC1 3006   5.598   6.541   4.329  0.1181  0.0135 -0.1266
  168GLY     BB 3007   5.761   6.602   4.963  0.2242  0.0641  0.2895
  169TYR     BB 3008   5.754   6.907   5.071 -0.0463 -0.1390 -0.0913
  169TYR    SC1 3009   5.916   6.981   5.394 -0.0903  0.1036 -0.1864
  169TYR    SC2 3010   5.999   7.264   5.447  0.1041 -0.0519  0.4102
  169TYR    SC3 3011   6.197   7.068   5.336 -0.0430  0.0483 -0.0457
  169TYR    SC4 3012   6.264   7.341   5.379  0.0821 -0.0388  0.3381
  170ALA     BB 3013   5.871   7.172   4.953  0.1991  0.3867 -0.4415
  170ALA    SC1 3014   6.044   7.322   5.097  0.1288  0.1976 -0.1480
  171LEU     BB 3015   5.690   7.435   4.908 -0.1297  0.1854 -0.1179
  171LEU    SC1 3016   5.440   7.251   5.101 -0.1536 -0.0495  0.1895
  172PRO     BB 3017   5.871   7.767   4.955  0.3065 -0.0533 -0.2113
  172PRO    SC1 3018   6.099   7.678   4.787 -0.2546 -0.2647  0.1494
  173HIS     BB 3019   5.615   7.957   5.009 -0.0375 -0.4756 -0.2252
  173HIS    SC1 3020   5.730   8.012   5.310  0.2005 -0.0358  0.3228
  173HIS    SC2 3021   5.551   7.940   5.565  0.1851 -0.4004  0.2149
  173HIS    SC3 3022   5.630   8.195   5.526 -0.4183 -0.1994  0.1980
  174ALA     BB 3023   5.383   7.869   5.117  0.0276 -0.0940 -0.2591
  174ALA    SC1 3024   5.358   7.682   4.924 -0.0736  0.0827 -0.4199
  175ILE     BB 3025   5.401   7.650   5.372 -0.3002 -0.0689  0.0704
  175ILE    SC1 3026   5.741   7.643   5.382 -0.2858 -0.1249 -0.3014
  176MET     BB 3027   5.218   7.533   5.625  0.0856  0.0237  0.0611
  176MET    SC1 3028   5.478   7.237   5.591  0.0665  0.0467  0.1669
  177ARG     BB 3029   5.096   7.778   5.876 -0.0473 -0.3986 -0.0920
  177ARG    SC1 3030   5.297   7.742   6.087  0.0687 -0.0729  0.1064
  177ARG    SC2 3031   5.345   7.362   6.117  0.6660  0.0691  0.0750
  178LEU     BB 3032   4.840   7.859   6.081 -0.0076  0.2258 -0.0899
  178LEU    SC1 3033   4.999   8.078   6.360 -0.1898  0.0191 -0.0966
  179ASP     BB 3034   4.521   7.976   6.111  0.2522 -0.5027 -0.3276
  179ASP    SC1 3035   4.347   7.760   5.900  0.1718  0.1210  0.1837
  180LEU     BB 3036   4.494   7.974   6.419  0.1047 -0.0521 -0.0634
  180LEU    SC1 3037   4.649   8.319   6.520 -0.4719 -0.0923 -0.0225
  181ALA     BB 3038   4.444   7.729   6.691  0.0713 -0.2791  0.1480
  181ALA    SC1 3039   4.621   7.849   6.856  0.0552  0.3320 -0.2465
  182GLY     BB 3040   4.278   7.483   6.669 -0.2882 -0.1652 -0.2987
  183ARG     BB 3041   4.192   7.493   7.032 -0.0346 -0.3172 -0.0559
  183ARG    SC1 3042   4.056   7.191   7.141 -0.3448  0.2120 -0.2141
  183ARG    SC2 3043   4.336   6.977   6.979  0.2148 -0.0102  0.0084
  184ASP     BB 3044   4.113   7.857   6.972 -0.0071 -0.0249  0.1013
  184ASP    SC1 3045   4.201   8.094   7.241  0.0455 -0.0517  0.2508
  185LEU     BB 3046   3.812   7.797   6.973 -0.0385 -0.1284  0.0484
  185LEU    SC1 3047   3.506   7.800   6.802 -0.5988 -0.0045 -0.1290
  186THR     BB 3048   3.783   7.499   7.184  0.1184 -0.1068  0.0421
  186THR    SC1 3049   3.746   7.358   6.916 -0.2823  0.4423 -0.2110
  187ASP     BB 3050   3.897   7.681   7.466 -0.2169 -0.0401  0.0267
  187ASP    SC1 3051   4.236   7.521   7.472 -0.3430  0.0700  0.0544
  188TYR     BB 3052   3.777   7.956   7.412  0.0216 -0.1948 -0.2087
  188TYR    SC1 3053   3.902   8.125   7.625  0.1295 -0.0638 -0.0196
  188TYR    SC2 3054   4.080   8.208   7.852  0.1035  0.1589 -0.0780
  188TYR    SC3 3055   4.001   8.408   7.643 -0.1421  0.0405 -0.1022
  188TYR    SC4 3056   4.151   8.483   7.873 -0.1077  0.2238 -0.1828
  189LEU     BB 3057   3.448   7.955   7.560  0.0769  0.3253 -0.1066
  189LEU    SC1 3058   3.395   7.735   7.317  0.0719 -0.0831 -0.0178
  190MET     BB 3059   3.597   8.151   7.861  0.1685 -0.0815  0.1264
  190MET    SC1 3060   3.785   7.872   7.977  0.1445  0.2324  0.4505
  191LYS     BB 3061   3.518   8.429   7.724  0.3011  0.2328 -0.1272
  191LYS    SC1 3062   3.658   8.468   7.447 -0.2453 -0.1190 -0.2791
  191LYS    SC2 3063   3.849   8.389   7.200 -0.4410 -0.2532  0.1131
  192ILE     BB 3064   3.165   8.475   7.685  0.1001 -0.1547 -0.1175
  192ILE    SC1 3065   3.177   8.361   7.364 -0.2771  0.1499 -0.2473
  193LEU     BB 3066   3.071   8.250   7.882 -0.0437 -0.1089  0.2047
  193LEU    SC1 3067   2.978   8.088   7.598 -0.0619  0.0002 -0.1427
  194THR     BB 3068   3.009   8.245   8.188 -0.0378 -0.0330  0.2057
  194THR    SC1 3069   3.049   8.457   8.404 -0.0692 -0.1262  0.3042
  195GLU     BB 3070   2.672   8.364   8.191 -0.1242 -0.0906  0.0475
  195GLU    SC1 3071   2.807   8.674   7.999  0.0813  0.1192 -0.0137
  196ARG     BB 3072   2.573   8.040   8.253  0.1359  0.1101  0.0004
  196ARG    SC1 3073   2.417   7.882   8.447  0.2348 -0.3692  0.1113
  196ARG    SC2 3074   2.101   7.871   8.621  0.0052  0.1637  0.0311
  197GLY     BB 3075   2.807   7.859   8.164 -0.0905 -0.5013 -0.1618
  198TYR     BB 3076   3.115   7.985   8.019 -0.2792 -0.1495 -0.1285
  198TYR    SC1 3077   3.230   7.759   7.879  0.1572 -0.0757 -0.1196
  198TYR    SC2 3078   3.250   7.589   7.632  0.2405  0.1955 -0.3032
  198TYR    SC3 3079   3.487   7.618   7.814  0.0117 -0.4747  0.1347
  198TYR    SC4 3080   3.498   7.459   7.578 -0.0046 -0.5213  0.1652
  199SER     BB 3081   3.346   7.895   8.289  0.0811 -0.0633 -0.1656
  199SER    SC1 3082   3.338   8.166   8.440 -0.1942 -0.1754  0.0245
  200PHE     BB 3083   3.503   7.606   8.260 -0.0846  0.1048  0.2549
  200PHE    SC1 3084   3.410   7.411   8.451  0.2491  0.2178  0.0462
  200PHE    SC2 3085   3.407   7.417   8.791  0.0245 -0.1236  0.0559
  200PHE    SC3 3086   3.590   7.226   8.673  0.0163 -0.0885 -0.0142
  201VAL     BB 3087   3.830   7.532   8.307 -0.3567  0.4996 -0.2472
  201VAL    SC1 3088   4.053   7.720   8.309  0.2281 -0.1547  0.0633
  202THR     BB 3089   3.840   7.180   8.306 -0.2750 -0.1545  0.1256
  202THR    SC1 3090   4.045   7.189   8.532 -0.3310  0.2687  0.1656
  203THR     BB 3091   3.585   6.955   8.302 -0.0558 -0.0164  0.1728
  203THR    SC1 3092   3.678   6.699   8.166  0.0898  0.2722 -0.2946
  204ALA     BB 3093   3.309   6.942   8.182 -0.2659  0.0820  0.1313
  204ALA    SC1 3094   3.195   6.838   8.404 -0.2680  0.0306  0.1061
  205GLU     BB 3095   3.331   7.260   7.978  0.0199 -0.1567 -0.0962
  205GLU    SC1 3096   3.026   7.407   8.166 -0.2967  0.0432  0.0634
  206ARG     BB 3097   3.576   7.135   7.823 -0.0098  0.1327  0.1300
  206ARG    SC1 3098   3.751   7.369   7.895 -0.0940 -0.0162 -0.0901
  206ARG    SC2 3099   4.078   7.527   7.895 -0.0253  0.4626 -0.2737
  207GLU     BB 3100   3.416   6.919   7.649 -0.0375 -0.0613  0.0620
  207GLU    SC1 3101   3.360   6.580   7.820 -0.0825 -0.0477  0.3023
  208ILE     BB 3102   3.156   7.079   7.578  0.0352 -0.1819  0.3072
  208ILE    SC1 3103   2.850   6.929   7.590 -0.1947  0.1881 -0.3855
  209VAL     BB 3104   3.282   7.246   7.310 -0.0303  0.1847 -0.3763
  209VAL    SC1 3105   3.071   7.448   7.327  0.0977  0.2903  0.1840
  210ARG     BB 3106   3.535   7.024   7.171 -0.1894  0.0225 -0.3606
  210ARG    SC1 3107   3.734   6.972   7.395 -0.3675 -0.3858  0.1800
  210ARG    SC2 3108   3.820   6.741   7.647  0.0672  0.1248  0.1454
  211ASP     BB 3109   3.283   6.827   7.149  0.1811  0.1467 -0.0433
  211ASP    SC1 3110   3.434   6.567   7.338  0.0351  0.0646  0.3433
  212ILE     BB 3111   3.079   6.981   7.009  0.2604 -0.0222  0.2156
  212ILE    SC1 3112   2.811   6.781   7.076  0.1226 -0.0071 -0.2470
  213LYS     BB 3113   3.166   7.070   6.688  0.0626 -0.1381  0.1402
  213LYS    SC1 3114   3.469   7.122   6.725 -0.1125  0.3196  0.0750
  213LYS    SC2 3115   3.697   6.841   6.688 -0.2216 -0.2101  0.2410
  214GLU     BB 3116   3.238   6.774   6.577  0.0521 -0.2356  0.0133
  214GLU    SC1 3117   3.616   6.890   6.692  0.3606 -0.0210 -0.0899
  215LYS     BB 3118   3.010   6.607   6.589  0.0371 -0.0355  0.0186
  215LYS    SC1 3119   3.046   6.495   6.884  0.2137 -0.3562  0.0066
  215LYS    SC2 3120   3.198   6.314   7.118 -0.0406  0.2681 -0.1903
  216LEU     BB 3121   2.716   6.725   6.611 -0.0265 -0.0716  0.0796
  216LEU    SC1 3122   2.379   6.605   6.464  0.1968  0.1277  0.0533
  217CYS     BB 3123   2.695   7.079   6.623 -0.0607 -0.2888 -0.1618
  217CYS    SC1 3124   2.541   6.968   6.911  0.0480 -0.2425 -0.0360
  218TYR     BB 3125   2.625   7.287   6.357 -0.0184 -0.1204  0.1632
  218TYR    SC1 3126   2.439   7.069   6.296 -0.1244 -0.0428  0.1182
  218TYR    SC2 3127   2.250   7.075   6.063  0.0906 -0.1553 -0.0612
  218TYR    SC3 3128   2.142   7.060   6.342 -0.1707  0.0352 -0.1488
  218TYR    SC4 3129   1.972   7.106   6.118  0.0998  0.4569 -0.2814
  219VAL     BB 3130   2.806   7.346   6.039  0.0994 -0.1144 -0.3344
  219VAL    SC1 3131   2.554   7.248   5.931 -0.0172 -0.2566  0.0456
  220ALA     BB 3132   2.836   7.661   5.955 -0.3607 -0.0501 -0.0337
  220ALA    SC1 3133   2.983   7.781   6.148  0.0091 -0.1076 -0.2682
  221LEU     BB 3134   2.907   7.732   5.649 -0.1216  0.0460  0.1177
  221LEU    SC1 3135   2.882   7.378   5.607  0.1684  0.0461  0.3194
  222ASP     BB 3136   2.829   7.989   5.494  0.2324  0.0647  0.2150
  222ASP    SC1 3137   3.089   8.094   5.336  0.1262 -0.5466 -0.0152
  223PHE     BB 3138   2.647   8.191   5.648 -0.1458 -0.5459  0.4579
  223PHE    SC1 3139   2.705   8.090   5.933  0.0628  0.0498 -0.1094
  223PHE    SC2 3140   2.452   8.106   6.160  0.1595 -0.0294  0.0060
  223PHE    SC3 3141   2.549   7.839   6.102 -0.1399 -0.0517 -0.4391
  224GLU     BB 3142   2.499   8.359   5.364 -0.1080  0.1132 -0.1744
  224GLU    SC1 3143   2.553   8.712   5.269 -0.1314 -0.0210 -0.0856
  225ASN     BB 3144   2.442   8.198   5.091 -0.1665 -0.0321  0.2489
  225ASN    SC1 3145   2.453   8.494   4.870  0.0301  0.4458  0.1361
  226GLU     BB 3146   2.323   7.898   5.168 -0.0164 -0.0392 -0.4392
  226GLU    SC1 3147   2.415   7.767   4.805  0.2579  0.4105  0.2097
  227MET     BB 3148   2.247   7.799   5.497 -0.0517 -0.1485  0.1841
  227MET    SC1 3149   2.356   7.502   5.652 -0.3243 -0.3278 -0.0891
  228ALA     BB 3150   1.933   7.701   5.321 -0.1057 -0.2246  0.3324
  228ALA    SC1 3151   1.925   7.432   5.331  0.0053 -0.2514 -0.0762
  229THR     BB 3152   1.880   8.067   5.296 -0.2894  0.2241  0.0710
  229THR    SC1 3153   1.916   8.059   4.993  0.0511  0.4029  0.1022
  230ALA     BB 3154   1.992   8.262   5.547 -0.0626 -0.3854  0.0006
  230ALA    SC1 3155   2.244   8.165   5.561 -0.0377 -0.2780  0.4736
  231ALA     BB 3156   1.965   8.014   5.837 -0.1658  0.0433  0.0472
  231ALA    SC1 3157   2.219   7.946   5.898 -0.1182 -0.0380 -0.2210
  232SER     BB 3158   1.766   7.838   5.730  0.0746  0.0568  0.1833
  232SER    SC1 3159   1.987   7.665   5.814  0.2458  0.4089 -0.0117
  233SER     BB 3160   1.491   7.824   5.906 -0.1511  0.2885 -0.1709
  233SER    SC1 3161   1.349   7.674   5.706  0.1055  0.3478 -0.2224
  234SER     BB 3162   1.477   8.110   6.104  0.1697 -0.1106  0.1904
  234SER    SC1 3163   1.222   8.198   6.062 -0.0570 -0.1263  0.0981
  235SER     BB 3164   1.800   8.300   6.151  0.1849 -0.1027  0.1358
  235SER    SC1 3165   1.852   8.433   5.861  0.0212 -0.1410  0.1118
  236LEU     BB 3166   1.835   8.046   6.401  0.1081  0.0513 -0.1672
  236LEU    SC1 3167   2.063   7.856   6.217 -0.0445  0.1243  0.0715
  237GLU     BB 3168   1.580   7.865   6.434 -0.2677  0.1444  0.1104
  237GLU    SC1 3169   1.289   8.079   6.574  0.0519 -0.1437  0.1585
  238LYS     BB 3170   1.620   7.559   6.373  0.1223 -0.1742  0.0236
  238LYS    SC1 3171   1.701   7.416   6.072  0.0511 -0.2360  0.1572
  238LYS    SC2 3172   1.452   7.309   5.853  0.0805 -0.2181  0.4774
  239SER     BB 3173   1.314   7.446   6.286 -0.1475 -0.3553  0.2694
  239SER    SC1 3174   1.202   7.548   6.041  0.0142 -0.5243 -0.2301
  240TYR     BB 3175   1.257   7.158   6.255 -0.0764 -0.1443 -0.1780
  240TYR    SC1 3176   1.193   7.008   6.517 -0.0962 -0.4837  0.6037
  240TYR    SC2 3177   1.114   7.038   6.805 -0.3934  0.1715  0.4726
  240TYR    SC3 3178   0.904   7.041   6.590 -0.1568 -0.0504  0.2305
  240TYR    SC4 3179   0.837   7.054   6.867 -0.5089 -0.4096  0.1723
  241GLU     BB 3180   1.022   7.038   6.076 -0.2057 -0.0347  0.0829
  241GLU    SC1 3181   0.649   6.975   6.231  0.0193  0.1529  0.1899
  242LEU     BB 3182   1.031   6.793   5.853  0.2775 -0.2291 -0.2090
  242LEU    SC1 3183   0.942   6.474   5.955  0.0554  0.0107 -0.0329
  243PRO     BB 3184   0.908   6.865   5.520  0.1066 -0.0144  0.1503
  243PRO    SC1 3185   1.081   6.600   5.461 -0.1748 -0.4860 -0.1331
  244ASP     BB 3186   1.020   7.169   5.421 -0.3999  0.0136 -0.3825
  244ASP    SC1 3187   1.071   7.348   5.740 -0.1506 -0.4868  0.0953
  245GLY     BB 3188   1.310   7.019   5.533 -0.0924 -0.1139 -0.3406
  246GLN     BB 3189   1.319   6.851   5.793 -0.5060  0.0390  0.0247
  246GLN    SC1 3190   1.396   6.464   5.704  0.0069 -0.1407  0.2733
  247VAL     BB 3191   1.548   6.893   6.062 -0.1199  0.2088 -0.2425
  247VAL    SC1 3192   1.790   6.812   5.919  0.0258  0.1969  0.0026
  248ILE     BB 3193   1.649   7.063   6.367  0.3603 -0.0262  0.3041
  248ILE    SC1 3194   1.501   6.882   6.616 -0.2935  0.0721  0.0063
  249THR     BB 3195   1.859   7.270   6.563  0.1675  0.0073 -0.0884
  249THR    SC1 3196   1.793   7.210   6.854 -0.0319  0.2163 -0.0878
  250ILE     BB 3197   2.042   7.455   6.438 -0.1819 -0.0793 -0.0458
  250ILE    SC1 3198   2.162   7.470   6.119  0.0775  0.2364  0.0609
  251GLY     BB 3199   2.026   7.662   6.712 -0.2139  0.1915 -0.0869
  252ASN     BB 3200   2.217   7.698   6.957  0.1627  0.0367  0.1302
  252ASN    SC1 3201   1.991   7.567   7.150  0.2748 -0.1529 -0.0353
  253GLU     BB 3202   2.416   7.454   6.932 -0.0105 -0.0155 -0.1471
  253GLU    SC1 3203   2.253   7.172   6.807  0.0139  0.0873 -0.1208
  254ARG     BB 3204   2.713   7.440   6.773  0.2201  0.0594  0.1469
  254ARG    SC1 3205   2.954   7.387   6.923 -0.3843 -0.0602 -0.0200
  254ARG    SC2 3206   3.332   7.472   6.947 -0.0580 -0.2157 -0.1799
  255PHE     BB 3207   2.681   7.704   6.516  0.2833 -0.1028 -0.3267
  255PHE    SC1 3208   2.391   7.822   6.478 -0.0204 -0.3555  0.2696
  255PHE    SC2 3209   2.209   8.035   6.671 -0.1401 -0.0482 -0.1631
  255PHE    SC3 3210   2.423   8.158   6.518  0.1537 -0.3367 -0.0018
  256ARG     BB 3211   2.763   7.927   6.763 -0.0807  0.0847 -0.1110
  256ARG    SC1 3212   2.512   7.987   6.887 -0.2343  0.0104  0.2900
  256ARG    SC2 3213   2.360   8.282   6.925  0.1474 -0.1898  0.2342
  257CYS     BB 3214   3.036   7.799   6.926 -0.0110  0.4579  0.0847
  257CYS    SC1 3215   2.954   7.936   7.255  0.0370  0.0411 -0.1774
  258PRO     BB 3216   3.159   7.743   6.631  0.1687  0.1580 -0.0007
  258PRO    SC1 3217   3.131   7.482   6.474  0.1799  0.0175 -0.0561
  259GLU     BB 3218   3.274   8.090   6.562 -0.2942  0.1752 -0.0159
  259GLU    SC1 3219   3.073   8.303   6.830 -0.1925 -0.1144  0.0756
  260THR     BB 3220   3.557   8.172   6.624  0.2397 -0.2396 -0.4580
  260THR    SC1 3221   3.794   8.227   6.807 -0.1009 -0.2942  0.0192
  261LEU     BB 3222   3.713   7.989   6.389  0.3551  0.3211 -0.0111
  261LEU    SC1 3223   3.483   7.738   6.378  0.2316  0.2901 -0.5343
  262PHE     BB 3224   3.727   8.270   6.164  0.0068 -0.0833 -0.2924
  262PHE    SC1 3225   3.569   8.160   5.949  0.1852 -0.1040  0.1191
  262PHE    SC2 3226   3.407   7.867   5.887  0.1732 -0.0713 -0.0085
  262PHE    SC3 3227   3.304   8.021   6.111 -0.1540  0.0843 -0.2573
  263GLN     BB 3228   3.617   8.468   6.459  0.1200 -0.1141  0.0945
  263GLN    SC1 3229   3.238   8.504   6.271  0.0071 -0.2427  0.1796
  264PRO     BB 3230   3.730   8.729   6.482  0.4687 -0.2556 -0.2102
  264PRO    SC1 3231   3.511   8.872   6.294  0.4275 -0.2350  0.5307
  265SER     BB 3232   3.652   9.005   6.737  0.0347 -0.0510  0.0838
  265SER    SC1 3233   3.818   8.953   6.967  0.1425 -0.3642  0.0258
  266PHE     BB 3234   3.619   9.214   6.532 -0.0424 -0.0482  0.0681
  266PHE    SC1 3235   3.754   9.489   6.609 -0.1723 -0.0585  0.0683
  266PHE    SC2 3236   3.735   9.606   6.928  0.1869  0.4760 -0.0921
  266PHE    SC3 3237   3.638   9.787   6.724  0.1932  0.2422 -0.3086
  267ILE     BB 3238   3.839   9.233   6.245  0.1243  0.1553  0.0094
  267ILE    SC1 3239   3.709   9.073   5.973  0.1803  0.2147 -0.0529
  268GLY     BB 3240   4.171   9.131   6.274 -0.2357  0.0400  0.4864
  269MET     BB 3241   4.132   8.920   6.554  0.0160  0.2354 -0.1802
  269MET    SC1 3242   4.079   9.200   6.790  0.0100 -0.0812 -0.2792
  270GLU     BB 3243   4.293   8.695   6.506 -0.0286  0.1314 -0.3264
  270GLU    SC1 3244   4.519   8.750   6.181  0.0789  0.1045  0.0622
  271SER     BB 3245   4.254   8.410   6.432 -0.1364  0.2645  0.2307
  271SER    SC1 3246   4.014   8.355   6.481  0.2997 -0.0499 -0.2044
  272ALA     BB 3247   4.228   8.369   6.096 -0.2231  0.0105 -0.0319
  272ALA    SC1 3248   4.485   8.368   6.013 -0.2858  0.0766 -0.2322
  273GLY     BB 3249   4.095   8.052   6.045 -0.0134 -0.3231 -0.1615
  274ILE     BB 3250   3.914   7.942   5.783 -0.1770 -0.0611  0.1154
  274ILE    SC1 3251   3.761   7.714   5.986  0.2553 -0.1383  0.3644
  275HIS     BB 3252   4.067   8.064   5.580 -0.2290 -0.0225  0.3372
  275HIS    SC1 3253   3.793   8.074   5.385  0.0819  0.4536 -0.1705
  275HIS    SC2 3254   3.485   8.074   5.300 -0.0293  0.0222  0.1867
  275HIS    SC3 3255   3.554   8.138   5.553  0.1500 -0.1126  0.1743
  276GLU     BB 3256   4.361   8.243   5.673 -0.0887 -0.0292 -0.1150
  276GLU    SC1 3257   4.246   8.599   5.653  0.2889 -0.1609 -0.1253
  277THR     BB 3258   4.575   8.021   5.633  0.0310 -0.2287  0.2136
  277THR    SC1 3259   4.860   8.130   5.638 -0.0342 -0.0469  0.1144
  278THR     BB 3260   4.471   7.755   5.431  0.0552  0.0377 -0.1412
  278THR    SC1 3261   4.211   7.633   5.534  0.0665  0.1827  0.0635
  279TYR     BB 3262   4.481   7.932   5.140 -0.1254  0.0312 -0.3006
  279TYR    SC1 3263   4.330   8.114   5.298 -0.0405 -0.0973  0.2074
  279TYR    SC2 3264   4.157   8.242   5.089  0.0665 -0.0821  0.1262
  279TYR    SC3 3265   4.260   8.405   5.318 -0.1951 -0.1394  0.2883
  279TYR    SC4 3266   4.155   8.526   5.083 -0.0081 -0.0799  0.2342
  280ASN     BB 3267   4.774   8.110   5.220 -0.0970 -0.1683 -0.0981
  280ASN    SC1 3268   4.639   8.374   5.309  0.2033  0.0212  0.3644
  281SER     BB 3269   4.968   7.890   5.247 -0.0386  0.2277  0.0293
  281SER    SC1 3270   4.898   7.792   5.488 -0.1641 -0.0061  0.3331
  282ILE     BB 3271   4.944   7.683   5.035 -0.2127 -0.1581  0.3367
  282ILE    SC1 3272   4.631   7.548   5.040 -0.3078  0.0196 -0.1600
  283MET     BB 3273   4.875   7.740   4.746 -0.1718 -0.1330  0.1836
  283MET    SC1 3274   4.945   7.401   4.535 -0.2028  0.3584  0.3728
  284LYS     BB 3275   5.046   7.981   4.627  0.1411 -0.2553 -0.0871
  284LYS    SC1 3276   4.758   8.189   4.677  0.2057 -0.0605  0.0072
  284LYS    SC2 3277   4.503   8.337   4.872  0.2715  0.3553  0.0504
  285CYS     BB 3278   5.331   7.911   4.545 -0.2398  0.0005 -0.1662
  285CYS    SC1 3279   5.277   8.117   4.315 -0.1339 -0.2257  0.2136
  286ASP     BB 3280   5.289   7.681   4.247  0.0823 -0.3048 -0.1614
  286ASP    SC1 3281   5.313   7.367   4.291 -0.0085 -0.1466 -0.0916
  287ILE     BB 3282   5.002   7.733   4.098  0.0658  0.1001  0.1205
  287ILE    SC1 3283   4.756   7.722   4.334 -0.0823 -0.2263 -0.0433
  288ASP     BB 3284   4.922   7.466   3.979  0.0207 -0.3658 -0.2259
  288ASP    SC1 3285   4.979   7.517   3.634  0.0573 -0.3038 -0.1470
  289ILE     BB 3286   4.939   7.169   4.085 -0.0781 -0.1441 -0.2267
  289ILE    SC1 3287   4.641   7.256   4.228  0.0683 -0.2578  0.1576
  290ARG     BB 3288   4.857   6.881   3.987 -0.2411  0.2402 -0.3113
  290ARG    SC1 3289   5.000   6.752   3.749  0.0548 -0.1175 -0.0307
  290ARG    SC2 3290   4.998   6.836   3.398  0.2193 -0.0322  0.4913
  291LYS     BB 3291   4.700   6.598   4.122 -0.0503 -0.3685  0.1455
  291LYS    SC1 3292   4.889   6.407   4.031 -0.0244  0.1547  0.0107
  291LYS    SC2 3293   5.245   6.442   4.009  0.1985 -0.2504  0.1256
  292ASP     BB 3294   4.604   6.523   4.456 -0.1234 -0.2162 -0.4132
  292ASP    SC1 3295   4.470   6.229   4.453 -0.2579  0.2003  0.1770
  293LEU     BB 3296   4.620   6.797   4.623  0.1477 -0.3463  0.0748
  293LEU    SC1 3297   4.884   6.971   4.459  0.0937  0.1120  0.2399
  294TYR     BB 3298   4.406   6.988   4.537  0.0877 -0.2016  0.2677
  294TYR    SC1 3299   4.459   6.991   4.206  0.3004  0.0517 -0.0907
  294TYR    SC2 3300   4.368   7.102   3.942 -0.0457 -0.1242 -0.0532
  294TYR    SC3 3301   4.389   6.805   3.981 -0.4348 -0.1184  0.2481
  294TYR    SC4 3302   4.259   6.917   3.754 -0.0733 -0.1702  0.0074
  295ALA     BB 3303   4.198   6.711   4.512 -0.1697 -0.2740 -0.1549
  295ALA    SC1 3304   4.119   6.887   4.322  0.3016 -0.2318 -0.3236
  296ASN     BB 3305   4.307   6.557   4.842  0.0043 -0.4000 -0.2158
  296ASN    SC1 3306   4.380   6.254   4.889 -0.1327  0.4015  0.0833
  297ASN     BB 3307   4.199   6.789   5.153  0.0461  0.2311  0.1157
  297ASN    SC1 3308   4.208   7.101   4.952  0.0008  0.2518 -0.0157
  298VAL     BB 3309   4.415   6.623   5.424  0.0499 -0.0667  0.1920
  298VAL    SC1 3310   4.414   6.377   5.265  0.0164 -0.2927  0.5296
  299MET     BB 3311   4.380   6.670   5.721  0.0515  0.1264 -0.1644
  299MET    SC1 3312   4.238   6.302   5.696 -0.2165 -0.0748 -0.2918
  300SER     BB 3313   4.522   6.608   6.035 -0.1198  0.1142 -0.1239
  300SER    SC1 3314   4.587   6.341   6.026 -0.2224 -0.3883  0.1703
  301GLY     BB 3315   4.363   6.566   6.315 -0.1374  0.0266  0.4155
  302GLY     BB 3316   4.411   6.864   6.439  0.0250  0.0419 -0.3686
  303THR     BB 3317   4.145   6.892   6.539  0.0451 -0.0503 -0.0350
  303THR    SC1 3318   4.054   7.142   6.688  0.0311 -0.0583 -0.0298
  304THR     BB 3319   3.954   6.855   6.267 -0.0755  0.0849  0.1180
  304THR    SC1 3320   4.160   6.874   6.043  0.0660  0.1171  0.2490
  305MET     BB 3321   3.770   7.094   6.270  0.1780  0.0237 -0.0925
  305MET    SC1 3322   3.788   7.290   5.975 -0.0258  0.1810 -0.4344
  306TYR     BB 3323   3.437   7.097   6.262  0.0725 -0.1156 -0.3129
  306TYR    SC1 3324   3.511   7.374   6.383 -0.0467 -0.1304  0.2252
  306TYR    SC2 3325   3.792   7.479   6.382 -0.0504 -0.1199  0.0467
  306TYR    SC3 3326   3.623   7.508   6.627  0.1326 -0.2059  0.1870
  306TYR    SC4 3327   3.896   7.589   6.623  0.0444  0.1093 -0.0951
  307PRO     BB 3328   3.203   7.281   6.105  0.1664  0.1808  0.1557
  307PRO    SC1 3329   3.366   7.518   5.984 -0.3703  0.0033  0.0601
  308GLY     BB 3330   2.966   7.093   5.881 -0.0281  0.0121 -0.0729
  309ILE     BB 3331   3.137   6.954   5.685 -0.0352  0.0085 -0.0395
  309ILE    SC1 3332   3.327   7.236   5.657  0.2634 -0.2004 -0.1595
  310ALA     BB 3333   3.129   6.899   5.319  0.1832  0.2088 -0.1700
  310ALA    SC1 3334   3.255   6.661   5.295 -0.2036 -0.0479  0.1942
  311ASP     BB 3335   2.992   7.200   5.222  0.1814 -0.0368  0.2499
  311ASP    SC1 3336   2.998   7.100   4.910  0.0475  0.2918 -0.0661
  312ARG     BB 3337   3.165   7.414   5.257 -0.1315 -0.0462 -0.0230
  312ARG    SC1 3338   3.040   7.683   5.170 -0.0217 -0.0040 -0.2020
  312ARG    SC2 3339   2.836   7.936   5.025 -0.0250 -0.0685  0.0438
  313MET     BB 3340   3.502   7.319   5.219 -0.1183  0.1509  0.0979
  313MET    SC1 3341   3.564   7.000   5.384  0.0641  0.0472 -0.1676
  314GLN     BB 3342   3.447   7.225   4.899  0.2335  0.0335  0.0201
  314GLN    SC1 3343   3.433   6.854   4.958  0.1332 -0.1883  0.1418
  315LYS     BB 3344   3.447   7.553   4.781 -0.0853 -0.1119 -0.1907
  315LYS    SC1 3345   3.140   7.575   4.796 -0.2894  0.0331 -0.1594
  315LYS    SC2 3346   2.784   7.452   4.839  0.0038 -0.3218 -0.0953
  316GLU     BB 3347   3.512   7.725   5.062  0.0435 -0.4249 -0.0807
  316GLU    SC1 3348   3.285   8.024   4.902 -0.3091  0.0049 -0.2698
  317ILE     BB 3349   3.741   7.602   5.213  0.0887  0.2204 -0.2270
  317ILE    SC1 3350   3.769   7.560   5.550  0.2473  0.0838 -0.2562
  318THR     BB 3351   3.996   7.794   5.156 -0.1915 -0.0456 -0.0087
  318THR    SC1 3352   3.837   8.024   5.035  0.1387  0.0772 -0.2198
  319ALA     BB 3353   4.192   7.535   5.110 -0.0015 -0.0801  0.0394
  319ALA    SC1 3354   4.381   7.407   5.254  0.2207 -0.0656 -0.2321
  320LEU     BB 3355   4.226   7.529   4.777 -0.2554  0.0091 -0.0289
  320LEU    SC1 3356   4.523   7.498   4.571  0.2369 -0.1998 -0.1116
  321ALA     BB 3357   4.236   7.859   4.747 -0.2827 -0.2824 -0.3683
  321ALA    SC1 3358   4.486   7.911   4.660 -0.1613 -0.1015  0.0624
  322PRO     BB 3359   4.033   8.078   4.627  0.0077 -0.2093 -0.0265
  322PRO    SC1 3360   4.008   8.358   4.758 -0.1479  0.3957  0.0569
  323SER     BB 3361   3.829   8.012   4.432  0.0876  0.0734  0.1730
  323SER    SC1 3362   3.654   8.012   4.670 -0.4425 -0.2585  0.1991
  324THR     BB 3363   3.744   7.673   4.372 -0.1009  0.1838 -0.1189
  324THR    SC1 3364   3.569   7.580   4.139 -0.1933  0.1991 -0.0561
  325MET     BB 3365   3.885   7.415   4.450  0.0447  0.1894  0.2847
  325MET    SC1 3366   4.137   7.308   4.219 -0.0468  0.1847  0.0423
  326LYS     BB 3367   3.784   7.128   4.555 -0.1486  0.5317 -0.0460
  326LYS    SC1 3368   3.584   7.066   4.309  0.1140 -0.0226 -0.2138
  326LYS    SC2 3369   3.379   7.156   4.000 -0.3017 -0.0452  0.1234
  327ILE     BB 3370   3.850   6.811   4.687  0.0884  0.1517  0.1224
  327ILE    SC1 3371   3.816   6.685   4.372 -0.1713 -0.1625  0.2689
  328LYS     BB 3372   3.911   6.640   4.931 -0.0992 -0.2332  0.0136
  328LYS    SC1 3373   3.896   6.320   4.840 -0.0010 -0.1385  0.2856
  328LYS    SC2 3374   4.046   6.279   4.521 -0.0281  0.0306 -0.0352
  329ILE     BB 3375   3.786   6.629   5.226  0.3283 -0.0837 -0.0518
  329ILE    SC1 3376   3.547   6.394   5.166  0.0788  0.0408  0.3990
  330ILE     BB 3377   3.988   6.689   5.500  0.1373 -0.0300 -0.1538
  330ILE    SC1 3378   3.919   6.952   5.707  0.2282 -0.0766 -0.0638
  331ALA     BB 3379   3.803   6.494   5.689 -0.1658 -0.1168 -0.0141
  331ALA    SC1 3380   3.590   6.623   5.584 -0.1210  0.2344  0.3088
  332PRO     BB 3381   3.784   6.142   5.734 -0.1820  0.0563  0.0749
  332PRO    SC1 3382   3.595   6.145   5.493  0.0861  0.0643  0.3749
  333PRO     BB 3383   3.868   5.930   6.033 -0.1304  0.0521  0.0782
  333PRO    SC1 3384   3.513   5.964   6.086  0.0760 -0.0502 -0.1140
  334GLU     BB 3385   4.027   6.001   6.257 -0.0813  0.1214 -0.2099
  334GLU    SC1 3386   3.750   5.966   6.553 -0.1112 -0.0681 -0.0267
  335ARG     BB 3387   4.222   6.243   6.165 -0.0409 -0.2365  0.0448
  335ARG    SC1 3388   4.023   6.478   6.057 -0.0320 -0.0699  0.3800
  335ARG    SC2 3389   3.695   6.358   6.131  0.3570  0.2730  0.0755
  336LYS     BB 3390   4.465   6.272   6.419  0.0287 -0.0018  0.2323
  336LYS    SC1 3391   4.215   6.213   6.612 -0.3004  0.1261 -0.2896
  336LYS    SC2 3392   4.064   6.095   6.901 -0.1019  0.2309  0.0168
  337TYR     BB 3393   4.730   6.107   6.386  0.0652  0.1080  0.3158
  337TYR    SC1 3394   4.543   5.918   6.173 -0.2726  0.1035  0.1078
  337TYR    SC2 3395   4.625   5.933   5.885 -0.0373  0.1538  0.1745
  337TYR    SC3 3396   4.336   5.963   5.961 -0.0957  0.1797 -0.0518
  337TYR    SC4 3397   4.419   5.950   5.688  0.1362  0.3690  0.0053
  338SER     BB 3398   4.915   6.106   6.117  0.2218  0.1983  0.1241
  338SER    SC1 3399   5.122   6.191   5.912  0.2838 -0.1838  0.0309
  339VAL     BB 3400   5.165   5.927   6.237  0.2805  0.0046  0.1019
  339VAL    SC1 3401   5.430   5.972   6.124  0.2579 -0.4154 -0.1457
  340TRP     BB 3402   5.048   5.646   6.434 -0.1990  0.0722 -0.1737
  340TRP    SC1 3403   4.737   5.655   6.378 -0.0713  0.1339  0.3217
  340TRP    SC2 3404   4.595   5.399   6.541 -0.0746  0.1192  0.2957
  340TRP    SC3 3405   4.484   5.530   6.368 -0.0505  0.1018  0.2476
  340TRP    SC4 3406   4.365   5.652   6.219 -0.1042  0.2213  0.3963
  340TRP    SC5 3407   4.240   5.414   6.333  0.0895 -0.0828 -0.0054
  341ILE     BB 3408   5.025   5.475   6.185  0.0048  0.0357  0.2145
  341ILE    SC1 3409   4.776   5.585   5.980  0.1381  0.1331  0.1033
  342GLY     BB 3410   5.232   5.615   5.957 -0.1603  0.0021  0.2500
  343GLY     BB 3411   5.473   5.575   6.162 -0.5330  0.2052 -0.0291
  344SER     BB 3412   5.453   5.252   6.288 -0.2383  0.0926  0.2346
  344SER    SC1 3413   5.261   5.176   6.342  0.2971  0.2110  0.4172
  345ILE     BB 3414   5.582   5.126   6.002  0.0828  0.1336  0.1537
  345ILE    SC1 3415   5.350   5.257   5.789  0.2472  0.0279 -0.0935
  346LEU     BB 3416   5.897   5.200   6.096  0.0398  0.1029 -0.1352
  346LEU    SC1 3417   5.994   5.465   5.941 -0.1443  0.0370  0.0861
  347ALA     BB 3418   5.809   5.231   6.442  0.2225  0.0144  0.1950
  347ALA    SC1 3419   5.809   5.499   6.407  0.0330  0.0269  0.2812
  348SER     BB 3420   5.857   4.932   6.533  0.1482  0.2041  0.1731
  348SER    SC1 3421   5.566   4.927   6.514  0.0087  0.0646  0.0636
  349LEU     BB 3422   5.964   4.808   6.223 -0.0092 -0.0166 -0.0878
  349LEU    SC1 3423   5.625   4.697   6.203 -0.0117 -0.0481 -0.1163
  350SER     BB 3424   6.227   4.677   6.089  0.0690  0.0672  0.1095
  350SER    SC1 3425   6.344   4.438   6.124  0.1566  0.2403  0.5458
  351THR     BB 3426   6.435   4.842   5.931  0.1282  0.0038  0.0556
  351THR    SC1 3427   6.720   4.774   5.845  0.0584  0.4414 -0.5919
  352PHE     BB 3428   6.409   5.170   5.991 -0.2004  0.1564  0.1057
  352PHE    SC1 3429   6.330   5.216   5.682 -0.0918  0.1467  0.0161
  352PHE    SC2 3430   6.026   5.341   5.597 -0.0809 -0.0027 -0.2555
  352PHE    SC3 3431   6.056   5.055   5.562 -0.0304 -0.0502  0.1356
  353GLN     BB 3432   6.656   5.287   6.099  0.0223  0.2310 -0.0808
  353GLN    SC1 3433   6.643   5.250   6.517  0.2223  0.0410 -0.0721
  354GLN     BB 3434   6.835   5.460   5.851  0.2133 -0.1957 -0.2754
  354GLN    SC1 3435   7.157   5.376   6.085  0.0904  0.1441  0.1333
  355MET     BB 3436   6.597   5.666   5.736 -0.1905 -0.3028  0.2366
  355MET    SC1 3437   6.405   5.581   5.404 -0.2175  0.4844 -0.2133
  356TRP     BB 3438   6.319   5.775   5.883  0.1238 -0.1707 -0.0718
  356TRP    SC1 3439   6.248   6.001   5.677  0.0484 -0.2612  0.0610
  356TRP    SC2 3440   6.570   6.070   5.613 -0.0156 -0.1180 -0.1130
  356TRP    SC3 3441   6.401   6.235   5.677 -0.0776 -0.1745 -0.1178
  356TRP    SC4 3442   6.250   6.405   5.692 -0.1546 -0.2525 -0.0994
  356TRP    SC5 3443   6.535   6.465   5.724 -0.1689 -0.0877 -0.2616
  357ILE     BB 3444   6.424   5.957   6.161 -0.2270  0.0916 -0.1681
  357ILE    SC1 3445   6.400   6.275   6.042 -0.1593  0.1000 -0.1593
  358THR     BB 3446   6.752   5.909   6.149  0.0238 -0.0156 -0.1649
  358THR    SC1 3447   6.886   5.666   6.276 -0.0672  0.0017 -0.0350
  359LYS     BB 3448   6.984   6.091   6.303 -0.0196 -0.0734 -0.2359
  359LYS    SC1 3449   7.042   5.975   6.600 -0.0801  0.3102 -0.2333
  359LYS    SC2 3450   7.062   5.808   6.905  0.2060  0.1526 -0.1034
  360GLN     BB 3451   7.178   6.121   6.065 -0.0714 -0.0096  0.0500
  360GLN    SC1 3452   7.348   5.794   6.045  0.0361 -0.3021  0.1553
  361GLU     BB 3453   6.975   6.220   5.795 -0.1890  0.1222 -0.2421
  361GLU    SC1 3454   7.018   5.912   5.621 -0.1717 -0.0847 -0.0208
  362TYR     BB 3455   6.916   6.538   5.911 -0.2602 -0.0264 -0.1770
  362TYR    SC1 3456   6.620   6.650   6.025 -0.1773  0.0097  0.0094
  362TYR    SC2 3457   6.550   6.703   6.311 -0.2547  0.0205 -0.0116
  362TYR    SC3 3458   6.578   6.932   6.120  0.2082  0.0497  0.0812
  362TYR    SC4 3459   6.589   6.970   6.402 -0.0251 -0.0515  0.1068
  363ASP     BB 3460   7.239   6.637   5.977  0.2689 -0.0627  0.0550
  363ASP    SC1 3461   7.239   6.518   6.297 -0.3167  0.3908 -0.0789
  364GLU     BB 3462   7.316   6.515   5.647  0.0138 -0.1089 -0.0908
  364GLU    SC1 3463   7.718   6.611   5.585 -0.1448  0.2120  0.0246
  365ALA     BB 3464   7.062   6.763   5.522 -0.0685  0.2195 -0.1030
  365ALA    SC1 3465   7.111   7.005   5.412 -0.5445  0.5234  0.2981
  366GLY     BB 3466   6.818   6.883   5.754  0.3142 -0.1243  0.1187
  367PRO     BB 3467   6.572   7.026   5.624 -0.3811 -0.1900 -0.2122
  367PRO    SC1 3468   6.282   6.994   5.808 -0.2051  0.1863  0.2436
  368SER     BB 3469   6.615   6.997   5.295 -0.0205 -0.1927 -0.3577
  368SER    SC1 3470   6.802   7.210   5.204  0.4985  0.5019 -0.4114
  369ILE     BB 3471   6.577   6.670   5.331 -0.2957 -0.0029 -0.2569
  369ILE    SC1 3472   6.266   6.708   5.465 -0.1980 -0.0207 -0.0182
  370VAL     BB 3473   6.510   6.455   5.092 -0.0664 -0.3104  0.1106
  370VAL    SC1 3474   6.355   6.259   5.243 -0.1567 -0.2463  0.1013
  371HIS     BB 3475   6.731   6.514   4.884  0.1389  0.0980 -0.1315
  371HIS    SC1 3476   6.572   6.815   4.814 -0.2187 -0.3198 -0.0844
  371HIS    SC2 3477   6.327   6.854   4.612 -0.1727  0.1700 -0.0573
  371HIS    SC3 3478   6.524   7.038   4.620 -0.0216  0.0036  0.2271
  372ARG     BB 3479   6.971   6.558   5.123  0.1637  0.2236 -0.1570
  372ARG    SC1 3480   7.002   6.810   5.094  0.0484 -0.0933  0.0948
  372ARG    SC2 3481   6.864   7.041   4.826  0.1192  0.1654  0.2363
  373LYS     BB 3482   6.952   6.299   5.316 -0.2929 -0.2445  0.1739
  373LYS    SC1 3483   7.294   6.187   5.314  0.1693  0.1214 -0.0651
  373LYS    SC2 3484   7.628   6.239   5.259 -0.1197 -0.0089  0.0376
  374CYS     BB 3485   6.748   6.118   5.060 -0.1401 -0.1178 -0.0740
  374CYS    SC1 3486   6.673   5.890   5.314  0.5219  0.0542  0.1759
  375PHE     BB 3487   6.865   5.970   4.800 -0.1714 -0.0674  0.0042
  375PHE    SC1 3488   6.590   5.894   4.703 -0.2352 -0.5379  0.0671
  375PHE    SC2 3489   6.371   6.132   4.809  0.3209  0.0628 -0.0626
  375PHE    SC3 3490   6.401   5.903   4.986 -0.1260  0.1466  0.1366
  376MG      MG 3491   4.723   6.411   6.733 -0.4930  0.2139 -0.2543
    1ATP     PG 3492   4.688   6.708   6.900 -0.1205  0.2677  0.0002
    1ATP     PB 3493   4.456   6.579   6.805 -0.0826  0.0505 -0.1503
    1ATP     PA 3494   4.275   6.497   6.980  0.2539 -0.1024 -0.5882
    1ATP    RB1 3495   4.015   6.697   6.866 -0.5294 -0.1213 -0.2056
    1ATP    RB2 3496   3.932   6.783   7.068 -0.1281  0.4460 -0.3282
    1ATP    SC1 3497   3.709   6.555   6.947  0.1178  0.0249 -0.1212
    1ATP    SC2 3498   3.470   6.559   6.937  0.0979 -0.1441  0.1504
    1ATP    SC3 3499   3.495   6.361   6.753 -0.0685 -0.1950  0.1817
    1ATP    SC4 3500   3.757   6.405   6.903  0.2191  0.1311 -0.3863
    1ASP     BB 3501   4.025  11.856   6.644  0.1087  0.0648 -0.2165
    1ASP    SC1 3502   4.266  11.661   6.515 -0.3975  0.1465 -0.3256
    2GLU     BB 3503   3.898  12.005   6.364  0.0461  0.0052  0.3211
    2GLU    SC1 3504   3.785  11.812   6.025 -0.1414 -0.0326  0.1827
    3ASP     BB 3505   3.574  11.969   6.485 -0.1467  0.2691 -0.1430
    3ASP    SC1 3506   3.568  12.221   6.702  0.2518 -0.4711  0.1208
    4GLU     BB 3507   3.779  11.809   6.767  0.1711  0.3149  0.0091
    4GLU    SC1 3508   3.531  11.544   6.790 -0.0015 -0.0137  0.2456
    5THR     BB 3509   3.742  11.897   7.098 -0.0966  0.0068  0.1426
    5THR    SC1 3510   3.955  12.005   7.287 -0.0557 -0.2137  0.2243
    6THR     BB 3511   3.549  11.745   7.242  0.0743  0.0962  0.3774
    6THR    SC1 3512   3.385  11.980   7.346 -0.1982 -0.0123  0.2032
    7ALA     BB 3513   3.645  11.554   7.472  0.0568  0.0186 -0.1566
    7ALA    SC1 3514   3.610  11.622   7.731  0.1075  0.0327 -0.1533
    8LEU     BB 3515   3.800  11.281   7.514 -0.0121 -0.1524 -0.0356
    8LEU    SC1 3516   3.539  11.156   7.769  0.2346  0.3551 -0.0876
    9VAL     BB 3517   4.088  11.187   7.676 -0.5271 -0.3842 -0.2583
    9VAL    SC1 3518   3.934  11.139   7.919 -0.0879  0.0927  0.1388
   10CYS     BB 3519   4.175  10.857   7.694 -0.0125 -0.1072 -0.0324
   10CYS    SC1 3520   4.542  10.853   7.659  0.1346 -0.3258 -0.3110
   11ASP     BB 3521   4.313  10.760   8.027 -0.2652  0.2784 -0.1876
   11ASP    SC1 3522   4.651  10.809   8.045  0.4586  0.1767 -0.1678
   12ASN     BB 3523   4.370  10.408   8.080 -0.2119 -0.2961 -0.2414
   12ASN    SC1 3524   4.521  10.120   8.174  0.0543  0.0287 -0.1403
   13GLY     BB 3525   4.262  10.417   8.347  0.4337 -0.2049 -0.4487
   14SER     BB 3526   4.483  10.265   8.638 -0.0408 -0.0097  0.2305
   14SER    SC1 3527   4.311  10.093   8.503  0.2705  0.3791 -0.4332
   15GLY     BB 3528   4.193  10.337   8.791 -0.0262 -0.2052 -0.3652
   16LEU     BB 3529   4.055  10.580   8.524  0.2112 -0.0994 -0.1131
   16LEU    SC1 3530   4.332  10.757   8.682 -0.0323  0.0449  0.0311
   17VAL     BB 3531   4.021  10.893   8.462  0.0490 -0.0120  0.1634
   17VAL    SC1 3532   3.894  10.824   8.208  0.0225  0.2087  0.1144
   18LYS     BB 3533   4.279  11.045   8.323 -0.4742  0.1701  0.1133
   18LYS    SC1 3534   4.305  11.183   8.623  0.2860 -0.2437  0.2332
   18LYS    SC2 3535   4.270  11.312   8.999  0.4142 -0.4159  0.2014
   19ALA     BB 3536   4.179  11.359   8.218 -0.2662  0.0617 -0.1273
   19ALA    SC1 3537   3.940  11.242   8.263 -0.1207 -0.1725  0.0609
   20GLY     BB 3538   4.276  11.499   7.941 -0.2968  0.1618 -0.1269
   21PHE     BB 3539   4.020  11.557   7.752  0.0448 -0.0636  0.2806
   21PHE    SC1 3540   3.828  11.595   8.053 -0.0967  0.4990 -0.0290
   21PHE    SC2 3541   3.499  11.616   8.136 -0.2492  0.4474 -0.5818
   21PHE    SC3 3542   3.613  11.350   8.149 -0.0502  0.5452  0.2008
   22ALA     BB 3543   4.046  11.861   7.665 -0.2536  0.1849  0.3097
   22ALA    SC1 3544   3.857  11.954   7.834 -0.1424  0.2721  0.3871
   23GLY     BB 3545   4.364  11.862   7.484 -0.1046  0.3622  0.1782
   24ASP     BB 3546   4.529  11.919   7.746 -0.0814 -0.0746 -0.2021
   24ASP    SC1 3547   4.696  12.226   7.686 -0.2046  0.0393 -0.1156
   25ASP     BB 3548   4.790  11.785   7.853 -0.0222 -0.0127  0.0510
   25ASP    SC1 3549   4.738  11.471   7.791 -0.2750 -0.3016  0.2892
   26ALA     BB 3550   4.796  11.789   8.223  0.1884 -0.1259 -0.3848
   26ALA    SC1 3551   4.972  11.967   8.325 -0.1642 -0.0369  0.1138
   27PRO     BB 3552   4.662  11.610   8.447 -0.1660  0.0101 -0.2625
   27PRO    SC1 3553   4.734  11.327   8.625 -0.1065  0.2142 -0.4886
   28ARG     BB 3554   4.399  11.651   8.578 -0.2864 -0.0679 -0.1476
   28ARG    SC1 3555   4.508  11.800   8.830  0.2211 -0.1237 -0.1910
   28ARG    SC2 3556   4.663  11.891   9.162 -0.1248  0.0610  0.2462
   29ALA     BB 3557   4.088  11.522   8.576  0.4370 -0.3033 -0.1506
   29ALA    SC1 3558   3.988  11.675   8.377  0.2619 -0.1113  0.0800
   30VAL     BB 3559   3.887  11.342   8.765  0.1612 -0.0207 -0.2022
   30VAL    SC1 3560   3.669  11.398   8.579 -0.0785  0.1622  0.1226
   31PHE     BB 3561   3.917  11.024   8.747  0.0103 -0.1530  0.4099
   31PHE    SC1 3562   3.600  10.966   8.678 -0.1609  0.1460  0.3557
   31PHE    SC2 3563   3.642  10.674   8.509  0.1880  0.3782  0.0244
   31PHE    SC3 3564   3.433  10.672   8.710 -0.0025 -0.0110 -0.1685
   32PRO     BB 3565   4.009  10.872   9.026  0.2245  0.5678  0.1764
   32PRO    SC1 3566   4.278  10.855   9.219  0.0855  0.0594 -0.1409
   33SER     BB 3567   4.002  10.513   9.005 -0.1176 -0.1765 -0.0141
   33SER    SC1 3568   4.205  10.470   9.146 -0.1519 -0.2237 -0.2051
   34ILE     BB 3569   3.649  10.565   9.029  0.0582 -0.0935  0.1148
   34ILE    SC1 3570   3.461  10.290   8.958 -0.0523  0.0553 -0.1882
   35VAL     BB 3571   3.606  10.413   9.354  0.0951 -0.1057 -0.0332
   35VAL    SC1 3572   3.315  10.392   9.356  0.0804  0.0636  0.3263
   36GLY     BB 3573   3.615  10.510   9.696  0.2158  0.1834 -0.1337
   37ARG     BB 3574   3.739  10.446   9.989 -0.0086  0.2217  0.2352
   37ARG    SC1 3575   3.998  10.552   9.830  0.2844 -0.4073  0.1276
   37ARG    SC2 3576   4.016  10.629   9.502  0.2921 -0.2939  0.0138
   38PRO     BB 3577   3.615  10.615  10.223  0.2474  0.1028  0.0093
   38PRO    SC1 3578   3.558  10.943  10.274 -0.1104  0.2546 -0.2276
   39ARG     BB 3579   3.690  10.484  10.469  0.2289 -0.0582 -0.1491
   39ARG    SC1 3580   3.624  10.706  10.654  0.3967 -0.1537 -0.0252
   39ARG    SC2 3581   3.323  10.785  10.858 -0.2404 -0.3753 -0.2752
   40HIS     BB 3582   3.474  10.271  10.550  0.2099  0.2003  0.1547
   40HIS    SC1 3583   3.421  10.126  10.274  0.0284 -0.0320  0.0348
   40HIS    SC2 3584   3.352  10.262   9.992  0.3210 -0.3725 -0.2106
   40HIS    SC3 3585   3.158  10.137  10.131  0.1417 -0.0764 -0.1824
   41GLN     BB 3586   3.163  10.323  10.608 -0.1511 -0.0185 -0.1213
   41GLN    SC1 3587   3.155   9.909  10.632 -0.2098 -0.0136 -0.0428
   42GLY     BB 3588   2.980  10.480  10.741 -0.0020 -0.2702 -0.0568
   43VAL     BB 3589   2.889  10.624  11.031  0.1670 -0.1809  0.0645
   43VAL    SC1 3590   2.701  10.435  11.151  0.5741 -0.3800  0.4214
   44MET     BB 3591   2.974  10.909  11.263 -0.1491 -0.0410 -0.1355
   44MET    SC1 3592   2.967  10.907  11.683 -0.1842  0.0286 -0.1625
   45VAL     BB 3593   3.107  11.189  11.223  0.0671 -0.1069  0.2259
   45VAL    SC1 3594   3.206  11.211  11.497  0.5123 -0.3050  0.0905
   46GLY     BB 3595   3.006  11.279  10.884 -0.3374 -0.0392  0.1090
   47MET     BB 3596   2.904  10.995  10.727  0.0899  0.1486  0.0405
   47MET    SC1 3597   2.541  10.955  10.656  0.1330 -0.1169 -0.1627
   48GLY     BB 3598   2.984  11.086  10.412  0.0472  0.0471 -0.0285
   49GLN     BB 3599   2.776  11.154  10.184  0.3400 -0.2773 -0.2753
   49GLN    SC1 3600   2.428  11.318  10.225  0.0599 -0.2314 -0.2125
   50LYS     BB 3601   2.913  10.947   9.980 -0.0042 -0.1062  0.1292
   50LYS    SC1 3602   2.632  10.864   9.792  0.1368 -0.2897  0.1339
   50LYS    SC2 3603   2.478  10.607   9.931 -0.1485 -0.2872  0.0307
   51ASP     BB 3604   3.201  10.808  10.016 -0.2197 -0.0624  0.2322
   51ASP    SC1 3605   3.157  10.544  10.192  0.3829 -0.0454  0.2164
   52SER     BB 3606   3.483  10.899   9.866 -0.3005 -0.1071 -0.1987
   52SER    SC1 3607   3.501  11.144   9.774 -0.0128  0.0023 -0.4506
   53TYR     BB 3608   3.559  10.810   9.567 -0.2246  0.0580 -0.2269
   53TYR    SC1 3609   3.271  10.791   9.440 -0.0162 -0.2161  0.2107
   53TYR    SC2 3610   3.037  10.629   9.349  0.0664 -0.2060 -0.0238
   53TYR    SC3 3611   3.003  10.831   9.568 -0.2510  0.1207 -0.3590
   53TYR    SC4 3612   2.810  10.626   9.521  0.0821 -0.2951 -0.0041
   54VAL     BB 3613   3.651  11.067   9.398 -0.2698 -0.0364  0.0732
   54VAL    SC1 3614   3.536  11.001   9.137 -0.1352 -0.0242  0.0099
   55GLY     BB 3615   3.928  11.126   9.239 -0.1909 -0.1828 -0.0772
   56ASP     BB 3616   4.024  11.423   9.378 -0.4433 -0.3799 -0.1644
   56ASP    SC1 3617   4.315  11.566   9.360  0.4501 -0.4121 -0.2976
   57GLU     BB 3618   3.876  11.284   9.634 -0.0327 -0.0770 -0.1885
   57GLU    SC1 3619   4.006  11.606   9.863 -0.5667 -0.0608  0.2788
   58ALA     BB 3620   4.078  11.057   9.656 -0.0684 -0.2073  0.3562
   58ALA    SC1 3621   3.895  10.885   9.755  0.1326 -0.3825  0.4306
   59GLN     BB 3622   4.388  11.234   9.661 -0.2213 -0.0710  0.2424
   59GLN    SC1 3623   4.539  11.171   9.393  0.4637  0.1090  0.0624
   60SER     BB 3624   4.337  11.273   9.974  0.0014  0.4623 -0.0548
   60SER    SC1 3625   4.441  11.465  10.151  0.2281 -0.2804  0.1890
   61LYS     BB 3626   4.276  11.002  10.060  0.4243  0.0933 -0.1522
   61LYS    SC1 3627   3.968  11.033  10.108  0.0018  0.2020  0.2159
   61LYS    SC2 3628   3.737  11.297  10.090  0.1311 -0.0824  0.3486
   62ARG     BB 3629   4.397  10.689  10.034  0.0797  0.1416  0.1131
   62ARG    SC1 3630   4.670  10.767   9.913 -0.1701 -0.0710 -0.1515
   62ARG    SC2 3631   4.940  10.708   9.667  0.1794 -0.1539  0.0577
   63GLY     BB 3632   4.358  10.640  10.405  0.1332  0.3647  0.2138
   64ILE     BB 3633   4.119  10.483  10.395 -0.0387 -0.2326 -0.1754
   64ILE    SC1 3634   4.097  10.586  10.719 -0.0525 -0.3018 -0.1544
   65LEU     BB 3635   4.101  10.235  10.208 -0.3841  0.1578  0.0171
   65LEU    SC1 3636   3.905  10.031  10.437  0.1286  0.0268  0.1052
   66THR     BB 3637   3.896  10.166   9.946 -0.0633  0.1712 -0.2118
   66THR    SC1 3638   3.692   9.968  10.058  0.2276  0.1313  0.2744
   67LEU     BB 3639   3.975  10.113   9.601 -0.0026  0.2533  0.1950
   67LEU    SC1 3640   3.840   9.784   9.554  0.1893  0.0601  0.1064
   68LYS     BB 3641   3.788  10.185   9.332  0.0503  0.0609  0.0775
   68LYS    SC1 3642   4.062  10.078   9.180  0.1457 -0.2354  0.3026
   68LYS    SC2 3643   4.239   9.935   8.911 -0.2620 -0.0965  0.0532
   69TYR     BB 3644   3.634   9.904   9.159  0.1762  0.0613 -0.0419
   69TYR    SC1 3645   3.816   9.646   9.174  0.0831 -0.4887  0.5422
   69TYR    SC2 3646   4.114   9.623   9.165  0.1179 -0.0183  0.0695
   69TYR    SC3 3647   3.951   9.551   8.924 -0.1408 -0.1070  0.2670
   69TYR    SC4 3648   4.218   9.458   8.957 -0.0313  0.0656 -0.0744
   70PRO     BB 3649   3.681   9.908   8.856 -0.1875  0.2790 -0.1128
   70PRO    SC1 3650   3.397   9.962   8.716 -0.3508  0.2967  0.1209
   71ILE     BB 3651   3.894  10.000   8.591  0.0355  0.1065 -0.0505
   71ILE    SC1 3652   3.746  10.302   8.649 -0.0861 -0.0256  0.3570
   72GLU     BB 3653   4.051   9.734   8.522 -0.2572 -0.0733 -0.0121
   72GLU    SC1 3654   3.802   9.424   8.516 -0.0116  0.1399 -0.2745
   73HIS     BB 3655   4.256   9.727   8.271  0.1493  0.3176 -0.1760
   73HIS    SC1 3656   4.383   9.450   8.280 -0.0929  0.0445  0.0132
   73HIS    SC2 3657   4.522   9.406   8.564  0.1442  0.0441 -0.1007
   73HIS    SC3 3658   4.292   9.277   8.507  0.1257 -0.0004  0.0679
   74GLY     BB 3659   4.135   9.875   8.103 -0.3471 -0.0780  0.1286
   75ILE     BB 3660   3.941  10.092   8.296  0.3290  0.0368 -0.0087
   75ILE    SC1 3661   3.908  10.389   8.132  0.0193 -0.0399 -0.0905
   76ILE     BB 3662   3.570   9.994   8.308  0.2869  0.0331 -0.0369
   76ILE    SC1 3663   3.484  10.282   8.147  0.0881 -0.1075 -0.1883
   77THR     BB 3664   3.373   9.702   8.302  0.2145 -0.0906  0.2155
   77THR    SC1 3665   3.406   9.694   7.999  0.3821  0.5801  0.2020
   78ASN     BB 3666   3.265   9.541   8.554  0.0570  0.0754 -0.1710
   78ASN    SC1 3667   3.319   9.226   8.468 -0.0047 -0.1780 -0.1592
   79TRP     BB 3668   3.054   9.678   8.802  0.0699  0.1952 -0.1844
   79TRP    SC1 3669   3.025   9.917   8.601 -0.0012 -0.0053  0.1864
   79TRP    SC2 3670   2.734  10.054   8.508  0.2223  0.4832  0.1834
   79TRP    SC3 3671   2.933  10.046   8.368  0.1737  0.0781  0.1576
   79TRP    SC4 3672   3.105  10.029   8.222  0.2163 -0.0597  0.2151
   79TRP    SC5 3673   2.870  10.184   8.141  0.2512 -0.1304 -0.0322
   80ASP     BB 3674   3.121   9.886   9.096 -0.1436  0.3986 -0.0151
   80ASP    SC1 3675   3.233   9.810   9.365 -0.0590  0.1393 -0.2610
   81ASP     BB 3676   3.019  10.200   9.087 -0.1278 -0.0727  0.0456
   81ASP    SC1 3677   2.868  10.222   9.401  0.0993 -0.0200 -0.3900
   82MET     BB 3678   2.874  10.252   8.834 -0.0967 -0.3448 -0.2293
   82MET    SC1 3679   3.211  10.343   8.539  0.2974 -0.1350  0.2196
   83GLU     BB 3680   2.580  10.319   8.936  0.0355 -0.0552  0.3555
   83GLU    SC1 3681   2.292  10.101   8.748 -0.0590 -0.0720 -0.0331
   84LYS     BB 3682   2.659  10.592   9.149  0.0578  0.0391 -0.2181
   84LYS    SC1 3683   2.401  10.787   9.118  0.2543  0.1222  0.1442
   84LYS    SC2 3684   2.254  11.056   9.227 -0.2038 -0.3780  0.0163
   85ILE     BB 3685   2.914  10.726   8.897 -0.1119 -0.0487 -0.0026
   85ILE    SC1 3686   3.216  10.628   9.022 -0.0947 -0.0132 -0.0159
   86TRP     BB 3687   2.768  10.634   8.535  0.0178  0.2513 -0.0408
   86TRP    SC1 3688   3.087  10.722   8.504  0.0753 -0.4540 -0.4472
   86TRP    SC2 3689   3.232  11.019   8.557 -0.4563 -0.2035 -0.3381
   86TRP    SC3 3690   3.295  10.866   8.379 -0.0741 -0.0900 -0.3001
   86TRP    SC4 3691   3.366  10.730   8.212  0.1332  0.1153 -0.3868
   86TRP    SC5 3692   3.495  10.992   8.242 -0.0373  0.1646 -0.0323
   87HIS     BB 3693   2.471  10.743   8.600 -0.0363 -0.1228  0.1151
   87HIS    SC1 3694   2.244  10.528   8.696 -0.1145 -0.2313 -0.2787
   87HIS    SC2 3695   1.945  10.491   8.804 -0.0483  0.0115 -0.0030
   87HIS    SC3 3696   2.149  10.515   8.980  0.0928  0.1698 -0.1844
   88HIS     BB 3697   2.417  11.003   8.738 -0.1076  0.0021  0.2244
   88HIS    SC1 3698   2.115  10.859   8.750  0.1679 -0.3687  0.0506
   88HIS    SC2 3699   2.002  10.772   8.464 -0.0784  0.3518 -0.0942
   88HIS    SC3 3700   1.832  10.868   8.650  0.1367  0.2583  0.1584
   89THR     BB 3701   2.646  11.163   8.887 -0.0378 -0.1626  0.1028
   89THR    SC1 3702   2.537  11.348   9.103 -0.2462  0.1555 -0.2596
   90PHE     BB 3703   2.813  11.230   8.598 -0.1797 -0.3781  0.1248
   90PHE    SC1 3704   3.077  11.277   8.766  0.2915 -0.1842 -0.2710
   90PHE    SC2 3705   3.360  11.290   8.955 -0.0135 -0.2852  0.2112
   90PHE    SC3 3706   3.224  11.543   8.919  0.0774 -0.2550  0.0666
   91TYR     BB 3707   2.579  11.399   8.432 -0.3148 -0.1308 -0.1910
   91TYR    SC1 3708   2.490  11.167   8.233  0.2262 -0.0746  0.1180
   91TYR    SC2 3709   2.288  10.953   8.290  0.1280 -0.0515 -0.1350
   91TYR    SC3 3710   2.562  10.879   8.194  0.0317 -0.0608 -0.4125
   91TYR    SC4 3711   2.359  10.683   8.237  0.1543 -0.0904  0.0903
   92ASN     BB 3712   2.282  11.518   8.681  0.2441 -0.2715  0.2486
   92ASN    SC1 3713   1.960  11.714   8.726 -0.3951  0.1186  0.0330
   93GLU     BB 3714   2.503  11.713   8.891  0.0985 -0.0967  0.1132
   93GLU    SC1 3715   2.359  12.023   8.956  0.0547  0.1144 -0.0069
   94LEU     BB 3716   2.790  11.663   8.766 -0.1517  0.1653  0.2438
   94LEU    SC1 3717   3.073  11.920   8.752  0.0985  0.4871  0.1631
   95ARG     BB 3718   2.723  11.651   8.418 -0.2214 -0.1435 -0.0157
   95ARG    SC1 3719   2.563  11.955   8.515 -0.2017 -0.1350 -0.1161
   95ARG    SC2 3720   2.456  12.307   8.338  0.0818  0.0418 -0.2102
   96VAL     BB 3721   2.967  11.523   8.231  0.2351 -0.0809  0.1972
   96VAL    SC1 3722   3.147  11.547   8.459  0.0882  0.0534  0.2994
   97ALA     BB 3723   3.002  11.368   7.966 -0.1380  0.2044  0.2973
   97ALA    SC1 3724   3.235  11.232   7.968 -0.2019  0.0921  0.2920
   98PRO     BB 3725   2.921  11.068   7.869  0.0246 -0.0757 -0.1658
   98PRO    SC1 3726   2.918  11.006   8.183  0.2974 -0.1531  0.1326
   99GLU     BB 3727   2.697  11.152   7.621  0.0815  0.0617  0.2725
   99GLU    SC1 3728   2.388  10.991   7.834 -0.1801 -0.0896 -0.0327
  100GLU     BB 3729   2.900  11.342   7.435  0.1238 -0.0988 -0.0607
  100GLU    SC1 3730   2.605  11.395   7.190  0.1614 -0.0148  0.0761
  101HIS     BB 3731   3.164  11.150   7.456 -0.1538  0.1872 -0.2420
  101HIS    SC1 3732   3.326  11.403   7.525 -0.2223  0.0086  0.2634
  101HIS    SC2 3733   3.191  11.599   7.738  0.0079  0.4603  0.0065
  101HIS    SC3 3734   3.172  11.656   7.475 -0.2070 -0.0486 -0.0961
  102PRO     BB 3735   3.448  11.127   7.284  0.0509  0.0645 -0.0980
  102PRO    SC1 3736   3.322  11.242   7.020  0.0030  0.2411  0.0026
  103THR     BB 3737   3.681  10.868   7.434 -0.1813  0.2963 -0.0029
  103THR    SC1 3738   3.438  10.719   7.543 -0.1808  0.2217 -0.1013
  104LEU     BB 3739   3.975  10.801   7.473 -0.2858  0.0629 -0.0844
  104LEU    SC1 3740   4.050  10.794   7.088  0.1128 -0.0701 -0.1155
  105LEU     BB 3741   3.974  10.547   7.675  0.0182 -0.2094  0.1360
  105LEU    SC1 3742   3.679  10.629   7.883 -0.3383  0.2199  0.0313
  106THR     BB 3743   4.191  10.255   7.770  0.0148  0.1588  0.4160
  106THR    SC1 3744   3.931  10.097   7.784  0.0111  0.1223  0.0465
  107GLU     BB 3745   4.371  10.070   7.574  0.0185  0.0288  0.3224
  107GLU    SC1 3746   4.556   9.846   7.814  0.0667  0.0159  0.0637
  108ALA     BB 3747   4.222   9.765   7.528  0.6871  0.0702  0.1361
  108ALA    SC1 3748   3.994   9.746   7.385  0.5393 -0.1333  0.3924
  109PRO     BB 3749   4.308   9.604   7.264 -0.2135 -0.1063 -0.3189
  109PRO    SC1 3750   4.104   9.647   7.023  0.1023  0.1435 -0.3793
  110LEU     BB 3751   4.318   9.328   7.512  0.0969  0.2786 -0.1167
  110LEU    SC1 3752   4.230   9.040   7.379 -0.1202  0.1952  0.1747
  111ASN     BB 3753   4.028   9.273   7.676 -0.0242  0.1175 -0.0031
  111ASN    SC1 3754   4.085   9.511   7.882 -0.0495 -0.0334 -0.3116
  112PRO     BB 3755   3.702   9.200   7.575  0.2877  0.1969 -0.0301
  112PRO    SC1 3756   3.504   9.033   7.725 -0.1751 -0.2848 -0.3369
  113LYS     BB 3757   3.752   8.883   7.398 -0.4121 -0.1489 -0.1655
  113LYS    SC1 3758   3.930   8.772   7.634 -0.1196  0.0464  0.1800
  113LYS    SC2 3759   3.828   8.888   7.928  0.0388 -0.2655  0.2785
  114ALA     BB 3760   3.506   8.968   7.215 -0.1686 -0.2947 -0.0581
  114ALA    SC1 3761   3.360   8.850   7.409  0.0237 -0.3445  0.0584
  115ASN     BB 3762   3.526   9.284   7.184 -0.1449 -0.0841  0.2742
  115ASN    SC1 3763   3.885   9.350   7.208 -0.2416  0.3486  0.0830
  116ARG     BB 3764   3.209   9.258   7.095 -0.2302 -0.0307 -0.0780
  116ARG    SC1 3765   3.223   9.075   6.854 -0.5559 -0.3661  0.0755
  116ARG    SC2 3766   3.231   8.759   6.651 -0.2710 -0.5255  0.1480
  117GLU     BB 3767   3.082   9.286   7.384 -0.0780  0.0673  0.0261
  117GLU    SC1 3768   2.732   9.071   7.317  0.1985 -0.1770 -0.0591
  118LYS     BB 3769   3.243   9.443   7.610  0.1663  0.0884 -0.1063
  118LYS    SC1 3770   3.164   9.329   7.868  0.2811 -0.1168  0.2741
  118LYS    SC2 3771   2.981   9.117   8.100 -0.5143  0.1849  0.3339
  119MET     BB 3772   3.274   9.766   7.440  0.2262  0.1044  0.0153
  119MET    SC1 3773   3.560   9.802   7.257 -0.0254 -0.0185 -0.0259
  120THR     BB 3774   2.968   9.874   7.334  0.1032  0.2149  0.2916
  120THR    SC1 3775   3.035   9.822   7.041 -0.0134 -0.2327  0.3388
  121GLN     BB 3776   2.753   9.751   7.581  0.0596 -0.0492 -0.2557
  121GLN    SC1 3777   2.751   9.435   7.755  0.0582  0.2140 -0.0693
  122ILE     BB 3778   2.777   9.980   7.796 -0.0771 -0.0695 -0.0559
  122ILE    SC1 3779   3.110   9.958   7.870 -0.0664 -0.3915 -0.1836
  123MET     BB 3780   2.876  10.225   7.598  0.0929 -0.0874 -0.0299
  123MET    SC1 3781   3.206  10.354   7.757 -0.0547 -0.1282  0.1003
  124PHE     BB 3782   2.648  10.245   7.352  0.2455 -0.5296  0.0972
  124PHE    SC1 3783   2.746  10.283   7.054  0.0365  0.0154 -0.2460
  124PHE    SC2 3784   3.044  10.214   6.907  0.1750  0.2893 -0.1011
  124PHE    SC3 3785   3.013  10.487   7.001 -0.1100  0.2543 -0.0856
  125GLU     BB 3786   2.368  10.039   7.491  0.1010  0.2198 -0.0271
  125GLU    SC1 3787   2.009  10.016   7.542  0.0863  0.1901 -0.2350
  126THR     BB 3788   2.445  10.173   7.797 -0.2025  0.1417  0.0372
  126THR    SC1 3789   2.206  10.092   7.969 -0.2087 -0.1496 -0.1015
  127PHE     BB 3790   2.684  10.441   7.808 -0.2974  0.0001  0.1892
  127PHE    SC1 3791   2.782  10.594   8.069  0.0522 -0.4510 -0.1674
  127PHE    SC2 3792   3.086  10.497   8.185  0.1510  0.2773  0.2460
  127PHE    SC3 3793   3.091  10.709   7.987 -0.0811 -0.0249 -0.0985
  128ASN     BB 3794   2.604  10.610   7.531  0.1417 -0.2199  0.0819
  128ASN    SC1 3795   2.279  10.517   7.428 -0.3781  0.3128 -0.2024
  129VAL     BB 3796   2.734  10.747   7.235  0.4612 -0.0432 -0.2405
  129VAL    SC1 3797   2.516  10.647   7.068  0.1437  0.0731  0.0910
  130PRO     BB 3798   3.035  10.678   7.275  0.3701  0.0482  0.0415
  130PRO    SC1 3799   2.987  10.718   7.569 -0.0058  0.3652 -0.0216
  131ALA     BB 3800   3.260  10.845   7.066  0.1710 -0.2519  0.0769
  131ALA    SC1 3801   3.179  10.852   6.809 -0.0974 -0.2413  0.1590
  132MET     BB 3802   3.483  10.587   7.065 -0.1552  0.0313  0.2478
  132MET    SC1 3803   3.272  10.261   7.201  0.2812  0.1408  0.0716
  133TYR     BB 3804   3.741  10.449   7.280 -0.0403 -0.0405 -0.0402
  133TYR    SC1 3805   3.534  10.346   7.461  0.2080  0.0018 -0.2236
  133TYR    SC2 3806   3.605  10.071   7.559  0.1114  0.0345 -0.0561
  133TYR    SC3 3807   3.580  10.298   7.754  0.0620  0.1343 -0.1771
  133TYR    SC4 3808   3.525  10.028   7.829 -0.2626  0.2089 -0.1326
  134VAL     BB 3809   3.845  10.168   7.328 -0.1369  0.0742  0.0668
  134VAL    SC1 3810   3.914  10.105   7.051  0.3399  0.0009  0.1931
  135ALA     BB 3811   4.185  10.229   7.462 -0.0589  0.1732 -0.2870
  135ALA    SC1 3812   4.126  10.421   7.282 -0.4369 -0.1220 -0.4913
  136ILE     BB 3813   4.500  10.164   7.304 -0.0605 -0.0827 -0.0389
  136ILE    SC1 3814   4.353  10.006   7.039 -0.0821 -0.1292  0.0000
  137GLN     BB 3815   4.784  10.313   7.370 -0.0126  0.0570  0.0864
  137GLN    SC1 3816   4.708  10.411   7.704  0.0249 -0.0420 -0.1907
  138ALA     BB 3817   4.998  10.377   7.213 -0.0505  0.1497 -0.0986
  138ALA    SC1 3818   5.157  10.165   7.162 -0.2109 -0.0048  0.0312
  139VAL     BB 3819   4.831  10.607   7.017  0.1922  0.0644 -0.2336
  139VAL    SC1 3820   4.578  10.462   7.015  0.1420  0.1360  0.1316
  140LEU     BB 3821   4.998  10.904   7.044 -0.0387 -0.0981 -0.0473
  140LEU    SC1 3822   4.866  11.111   6.805  0.2005 -0.2657  0.0525
  141SER     BB 3823   5.321  10.785   7.151 -0.1224  0.0869  0.2362
  141SER    SC1 3824   5.367  11.005   7.288  0.2272 -0.4094 -0.0716
  142LEU     BB 3825   5.415  10.684   6.865 -0.2751  0.3360  0.3387
  142LEU    SC1 3826   5.300  10.348   6.813 -0.0016  0.1780 -0.2434
  143TYR     BB 3827   5.220  10.805   6.654  0.2661  0.0711  0.0406
  143TYR    SC1 3828   4.997  10.612   6.682  0.1602  0.4541 -0.4840
  143TYR    SC2 3829   4.904  10.523   6.411 -0.2216 -0.0172 -0.2129
  143TYR    SC3 3830   4.706  10.553   6.635  0.0629  0.5244 -0.0183
  143TYR    SC4 3831   4.625  10.476   6.373 -0.2346 -0.5080  0.3266
  144ALA     BB 3832   5.379  11.102   6.649  0.2549  0.0502 -0.2836
  144ALA    SC1 3833   5.219  11.296   6.551 -0.1332 -0.0285  0.1611
  145SER     BB 3834   5.692  11.010   6.624  0.2794 -0.2489  0.1575
  145SER    SC1 3835   5.904  11.153   6.585 -0.0732  0.1138 -0.0297
  146GLY     BB 3836   5.738  10.763   6.468 -0.1194  0.0399  0.0206
  147ARG     BB 3837   5.656  10.562   6.701  0.0897  0.1897  0.0306
  147ARG    SC1 3838   5.885  10.510   6.919  0.1740 -0.3083 -0.0581
  147ARG    SC2 3839   5.814  10.642   7.260 -0.3054  0.1829  0.3200
  148THR     BB 3840   5.751  10.249   6.597  0.1705 -0.0252  0.0459
  148THR    SC1 3841   5.928  10.335   6.365 -0.0844  0.0159 -0.1374
  149THR     BB 3842   5.912   9.996   6.796  0.0421 -0.0115  0.0702
  149THR    SC1 3843   5.877  10.109   7.077 -0.2758  0.0851 -0.0052
  150GLY     BB 3844   5.766   9.668   6.834 -0.0827 -0.2511  0.0615
  151ILE     BB 3845   5.791   9.636   7.170 -0.2334  0.0803  0.1193
  151ILE    SC1 3846   5.629   9.449   7.405 -0.2454 -0.1150 -0.0427
  152VAL     BB 3847   5.494   9.874   7.282  0.2136 -0.1901  0.1807
  152VAL    SC1 3848   5.420   9.966   7.015 -0.0249  0.0916  0.3389
  153LEU     BB 3849   5.397   9.909   7.589  0.0172 -0.1432  0.2104
  153LEU    SC1 3850   5.463   9.576   7.725  0.3423 -0.3015  0.4452
  154ASP     BB 3851   5.093   9.981   7.709 -0.0213 -0.1225  0.2736
  154ASP    SC1 3852   5.214  10.315   7.646  0.1024  0.0059  0.0165
  155SER     BB 3853   5.004  10.104   8.017 -0.1396  0.1779 -0.0746
  155SER    SC1 3854   4.941   9.833   8.020 -0.2046  0.0385  0.0474
  156GLY     BB 3855   4.977  10.035   8.312  0.1685 -0.1271 -0.0877
  157ASP     BB 3856   4.852   9.791   8.477  0.0052  0.2977  0.2609
  157ASP    SC1 3857   4.574   9.835   8.673  0.0766  0.0261  0.4258
  158GLY     BB 3858   4.677   9.704   8.262  0.1075 -0.2927  0.1912
  159VAL     BB 3859   4.774   9.497   8.035  0.1594  0.1720 -0.3660
  159VAL    SC1 3860   4.535   9.393   7.902  0.2213  0.3538 -0.6276
  160THR     BB 3861   5.027   9.474   7.949  0.0534 -0.2208 -0.0958
  160THR    SC1 3862   5.195   9.608   8.166 -0.0125  0.0722 -0.2225
  161HIS     BB 3863   5.031   9.592   7.629 -0.3040 -0.1343 -0.0545
  161HIS    SC1 3864   4.761   9.621   7.570  0.0178 -0.2252 -0.0647
  161HIS    SC2 3865   4.658   9.810   7.333  0.1750  0.2959  0.2690
  161HIS    SC3 3866   4.691   9.546   7.288 -0.0355  0.3436 -0.2129
  162ASN     BB 3867   5.133   9.401   7.361 -0.1160 -0.2422 -0.3193
  162ASN    SC1 3868   5.329   9.230   7.530 -0.1817  0.1571  0.1177
  163VAL     BB 3869   5.282   9.574   7.148 -0.1378 -0.0386 -0.0392
  163VAL    SC1 3870   5.074   9.772   7.203 -0.0101  0.0904 -0.0122
  164PRO     BB 3871   5.237   9.663   6.853  0.0390  0.3346  0.1428
  164PRO    SC1 3872   5.173   9.378   6.774 -0.1602  0.0574  0.4765
  165ILE     BB 3873   5.496   9.703   6.657  0.0401  0.0769  0.1162
  165ILE    SC1 3874   5.438   9.508   6.384  0.1264  0.3641 -0.1128
  166TYR     BB 3875   5.432   9.999   6.523  0.3814 -0.0872  0.0991
  166TYR    SC1 3876   5.118  10.015   6.544 -0.1634  0.3932 -0.2317
  166TYR    SC2 3877   5.075  10.021   6.840 -0.0556 -0.0670 -0.2002
  166TYR    SC3 3878   4.851  10.095   6.655 -0.1706  0.0742 -0.0091
  166TYR    SC4 3879   4.829  10.126   6.937  0.0044 -0.1331  0.0307
  167GLU     BB 3880   5.407   9.982   6.221 -0.2797 -0.0431  0.0860
  167GLU    SC1 3881   5.678  10.192   5.980 -0.1200 -0.1568  0.0699
  168GLY     BB 3882   5.227   9.761   6.055 -0.0413  0.0889 -0.1465
  169TYR     BB 3883   5.007   9.611   6.277 -0.1228 -0.0485 -0.0232
  169TYR    SC1 3884   4.909   9.737   6.589  0.0312 -0.4385  0.0860
  169TYR    SC2 3885   4.627   9.753   6.690  0.0930  0.0070  0.2154
  169TYR    SC3 3886   4.843   9.641   6.865  0.1375  0.4499  0.4592
  169TYR    SC4 3887   4.589   9.717   6.970 -0.1005  0.0535  0.1965
  170ALA     BB 3888   4.955   9.330   6.425 -0.3679 -0.3076 -0.0003
  170ALA    SC1 3889   5.123   9.139   6.334  0.1980  0.1647 -0.0002
  171LEU     BB 3890   4.686   9.305   6.623  0.3296 -0.0636  0.3398
  171LEU    SC1 3891   4.354   9.444   6.517 -0.0493 -0.4543 -0.1408
  172PRO     BB 3892   4.523   9.032   6.747 -0.0284 -0.4608  0.1514
  172PRO    SC1 3893   4.439   9.239   7.003  0.1624  0.0403 -0.3766
  173HIS     BB 3894   4.714   8.692   6.752 -0.0616  0.1664  0.1566
  173HIS    SC1 3895   4.464   8.471   6.880  0.1219  0.0275 -0.0913
  173HIS    SC2 3896   4.169   8.350   6.855 -0.0081  0.2225  0.3759
  173HIS    SC3 3897   4.383   8.188   6.821 -0.1588  0.0968 -0.0471
  174ALA     BB 3898   4.813   8.775   7.056  0.1124  0.1567  0.2640
  174ALA    SC1 3899   4.592   8.641   7.136  0.2304 -0.0657  0.2245
  175ILE     BB 3900   4.754   9.032   7.242  0.1722  0.1885  0.0571
  175ILE    SC1 3901   4.885   9.281   7.050  0.3333  0.0963  0.0460
  176MET     BB 3902   4.760   9.112   7.605 -0.1033  0.0312 -0.2479
  176MET    SC1 3903   4.438   8.836   7.719 -0.0160  0.0674 -0.0596
  177ARG     BB 3904   4.986   9.018   7.817 -0.0421 -0.2838 -0.2153
  177ARG    SC1 3905   4.826   8.759   7.929  0.0123 -0.2465  0.0032
  177ARG    SC2 3906   4.606   8.432   7.944 -0.8728 -0.2367  0.4204
  178LEU     BB 3907   5.153   9.161   8.048 -0.0084  0.2949  0.1174
  178LEU    SC1 3908   5.490   9.208   7.969  0.2187  0.1366  0.0760
  179ASP     BB 3909   5.215   9.049   8.355 -0.1210  0.2018  0.2272
  179ASP    SC1 3910   4.947   9.009   8.513  0.1191  0.4614  0.0339
  180LEU     BB 3911   5.339   9.305   8.508 -0.2445  0.0815  0.2392
  180LEU    SC1 3912   5.579   9.474   8.270  0.2056 -0.1715 -0.0969
  181ALA     BB 3913   5.278   9.577   8.592  0.0331 -0.0877 -0.0619
  181ALA    SC1 3914   5.425   9.697   8.784 -0.0226  0.1242 -0.1497
  182GLY     BB 3915   4.981   9.636   8.740 -0.1019 -0.1409 -0.1697
  183ARG     BB 3916   4.897   9.333   8.839 -0.0285  0.0130  0.3616
  183ARG    SC1 3917   4.644   9.290   8.971 -0.0562 -0.0501 -0.2538
  183ARG    SC2 3918   4.337   9.095   9.105  0.2750 -0.2001  0.1038
  184ASP     BB 3919   5.171   9.241   8.991 -0.4247 -0.3402  0.1751
  184ASP    SC1 3920   5.214   8.935   8.854  0.1521 -0.1647  0.0137
  185LEU     BB 3921   5.274   9.474   9.227 -0.2562 -0.1567  0.0500
  185LEU    SC1 3922   5.590   9.536   9.169 -0.4251 -0.1817 -0.2376
  186THR     BB 3923   5.030   9.544   9.405  0.0175  0.0449  0.0026
  186THR    SC1 3924   4.936   9.831   9.444  0.5194  0.2565 -0.2549
  187ASP     BB 3925   4.841   9.266   9.415  0.1928 -0.0186  0.3005
  187ASP    SC1 3926   4.482   9.402   9.414  0.1450 -0.0406 -0.0804
  188TYR     BB 3927   5.079   9.072   9.625  0.0952  0.0159  0.1588
  188TYR    SC1 3928   4.835   8.931   9.678 -0.1074 -0.3648  0.1870
  188TYR    SC2 3929   4.654   8.883   9.443  0.0077 -0.1868  0.0603
  188TYR    SC3 3930   4.555   9.040   9.679 -0.1030 -0.3532  0.1259
  188TYR    SC4 3931   4.396   9.002   9.446 -0.0064 -0.2166  0.0362
  189LEU     BB 3932   5.184   9.309   9.865  0.3240  0.0555 -0.0463
  189LEU    SC1 3933   5.449   9.348   9.636  0.0825  0.2755  0.0373
  190MET     BB 3934   5.017   9.156  10.120 -0.0365 -0.2040  0.0010
  190MET    SC1 3935   4.675   9.018  10.096  0.3425 -0.0489 -0.0271
  191LYS     BB 3936   5.324   8.911  10.077  0.1636  0.0963 -0.0601
  191LYS    SC1 3937   5.127   8.714   9.957  0.2271  0.2240  0.0193
  191LYS    SC2 3938   5.209   8.626   9.662  0.2907 -0.2228 -0.1362
  192ILE     BB 3939   5.509   9.116  10.182  0.0130 -0.1639 -0.0289
  192ILE    SC1 3940   5.750   9.206   9.958 -0.0935  0.3238  0.0414
  193LEU     BB 3941   5.303   9.347  10.418 -0.0682  0.3148 -0.0526
  193LEU    SC1 3942   5.226   9.621  10.163 -0.4027 -0.0072  0.3292
  194THR     BB 3943   5.263   9.184  10.709  0.1036 -0.0773  0.1177
  194THR    SC1 3944   5.149   9.345  10.942  0.1541  0.1569 -0.0156
  195GLU     BB 3945   5.565   9.183  10.847  0.2555 -0.4063 -0.0760
  195GLU    SC1 3946   5.863   9.178  10.550 -0.0121 -0.3305 -0.0492
  196ARG     BB 3947   5.637   9.492  11.049 -0.0401  0.1070 -0.0485
  196ARG    SC1 3948   5.484   9.444  11.326  0.1953  0.3836  0.2428
  196ARG    SC2 3949   5.247   9.191  11.397  0.2590 -0.2867  0.0520
  197GLY     BB 3950   5.446   9.716  10.836 -0.0282 -0.0511 -0.2291
  198TYR     BB 3951   5.219   9.679  10.615  0.0610 -0.1145  0.1630
  198TYR    SC1 3952   5.336   9.908  10.496 -0.0748  0.5495 -0.1482
  198TYR    SC2 3953   5.617  10.009  10.529  0.0301  0.2423 -0.0689
  198TYR    SC3 3954   5.525   9.903  10.264  0.1082 -0.0019 -0.0004
  198TYR    SC4 3955   5.746  10.082  10.286  0.1480 -0.0379 -0.0951
  199SER     BB 3956   4.876   9.655  10.697  0.2426 -0.0258  0.0045
  199SER    SC1 3957   4.687   9.837  10.743  0.4964  0.0841 -0.3759
  200PHE     BB 3958   4.758   9.584  10.327  0.3253 -0.0550 -0.4039
  200PHE    SC1 3959   4.503   9.399  10.272  0.1586 -0.3562  0.0276
  200PHE    SC2 3960   4.205   9.404  10.435  0.1681 -0.1567  0.0408
  200PHE    SC3 3961   4.192   9.462  10.151  0.2271  0.1673  0.0967
  201VAL     BB 3962   4.543   9.844  10.372  0.1385 -0.0822 -0.4378
  201VAL    SC1 3963   4.254   9.805  10.374  0.1633 -0.2822 -0.2811
  202THR     BB 3964   4.556   9.952  10.043  0.1072 -0.1806  0.0217
  202THR    SC1 3965   4.274   9.844  10.001 -0.0086  0.0555  0.1763
  203THR     BB 3966   4.632  10.276   9.909 -0.1736  0.0094 -0.4026
  203THR    SC1 3967   4.333  10.294   9.851 -0.3056  0.1952  0.2435
  204ALA     BB 3968   4.929  10.376  10.112 -0.0130 -0.0199 -0.1803
  204ALA    SC1 3969   5.148  10.422   9.961 -0.0666  0.0089 -0.2506
  205GLU     BB 3970   5.033  10.036  10.180 -0.0350  0.2053  0.0013
  205GLU    SC1 3971   4.844  10.109  10.497 -0.1261 -0.4239 -0.0787
  206ARG     BB 3972   4.897   9.981   9.885 -0.0842 -0.0760  0.2841
  206ARG    SC1 3973   4.877   9.683   9.934 -0.1298  0.0539 -0.1759
  206ARG    SC2 3974   4.709   9.422   9.869 -0.1755 -0.0005 -0.1230
  207GLU     BB 3975   5.114  10.172   9.681 -0.1538  0.0314  0.2087
  207GLU    SC1 3976   4.953  10.321   9.401  0.1788  0.3143 -0.0007
  208ILE     BB 3977   5.359  10.039   9.809 -0.2043  0.2733  0.0678
  208ILE    SC1 3978   5.545  10.324   9.823  0.4600 -0.1456  0.2998
  209VAL     BB 3979   5.380   9.844   9.553 -0.0138  0.1071  0.0175
  209VAL    SC1 3980   5.663   9.772   9.546 -0.0082  0.1249  0.0537
  210ARG     BB 3981   5.380  10.039   9.243 -0.1731 -0.3973  0.2274
  210ARG    SC1 3982   5.128   9.946   9.046  0.0295 -0.0512 -0.1257
  210ARG    SC2 3983   4.844  10.072   8.951  0.0732 -0.1943  0.1913
  211ASP     BB 3984   5.504  10.335   9.367  0.1063 -0.0594 -0.1495
  211ASP    SC1 3985   5.596  10.588   9.187 -0.0877 -0.3582  0.0959
  212ILE     BB 3986   5.808  10.221   9.413  0.0202 -0.1859 -0.3225
  212ILE    SC1 3987   6.097  10.251   9.591  0.1604  0.0469 -0.5819
  213LYS     BB 3988   5.897  10.033   9.179 -0.0145 -0.0809 -0.3101
  213LYS    SC1 3989   5.693  10.025   8.938 -0.2028 -0.0213  0.3285
  213LYS    SC2 3990   5.575  10.313   8.818  0.0548 -0.2605 -0.2349
  214GLU     BB 3991   5.956  10.378   8.989 -0.4838  0.0121 -0.1027
  214GLU    SC1 3992   5.631  10.266   8.842  0.1224 -0.1623  0.2117
  215LYS     BB 3993   6.158  10.476   9.165 -0.1636  0.0632 -0.1244
  215LYS    SC1 3994   6.399  10.675   9.133 -0.1279  0.0339 -0.0992
  215LYS    SC2 3995   6.589  11.003   9.244  0.2451 -0.0268 -0.3267
  216LEU     BB 3996   6.390  10.229   9.246  0.0944 -0.0899  0.1008
  216LEU    SC1 3997   6.575  10.152   8.972  0.3425 -0.0597 -0.1760
  217CYS     BB 3998   6.298   9.919   9.362 -0.0644 -0.2641  0.3388
  217CYS    SC1 3999   6.036   9.892   9.542 -0.4512  0.1734  0.0722
  218TYR     BB 4000   6.567   9.731   9.243 -0.2360  0.2398 -0.0422
  218TYR    SC1 4001   6.852   9.887   9.292  0.0086  0.1626 -0.0614
  218TYR    SC2 4002   6.913  10.106   9.096 -0.2295 -0.0602 -0.3953
  218TYR    SC3 4003   7.051   9.841   9.073  0.0605  0.0452  0.0097
  218TYR    SC4 4004   7.150  10.073   8.942  0.1552  0.0785  0.1396
  219VAL     BB 4005   6.561   9.477   8.974  0.0930 -0.0333 -0.0993
  219VAL    SC1 4006   6.832   9.470   8.866  0.0437 -0.0780 -0.2216
  220ALA     BB 4007   6.378   9.203   8.897  0.2039 -0.0906  0.0506
  220ALA    SC1 4008   6.151   9.187   8.751  0.1856 -0.3942  0.1037
  221LEU     BB 4009   6.675   9.043   8.828  0.1273 -0.0353 -0.3020
  221LEU    SC1 4010   6.468   8.894   8.553 -0.3017 -0.1357  0.0732
  222ASP     BB 4011   6.780   8.771   9.010  0.0304  0.0702 -0.1236
  222ASP    SC1 4012   7.034   8.620   8.828 -0.1189 -0.0442 -0.0859
  223PHE     BB 4013   6.815   8.774   9.340  0.0055  0.0600 -0.1626
  223PHE    SC1 4014   6.515   8.858   9.468  0.4556 -0.1212  0.2888
  223PHE    SC2 4015   6.450   8.896   9.799  0.2505 -0.3705  0.2808
  223PHE    SC3 4016   6.338   8.658   9.678 -0.2087  0.0251 -0.1043
  224GLU     BB 4017   7.047   8.492   9.390 -0.2839  0.1867 -0.1396
  224GLU    SC1 4018   6.879   8.228   9.596 -0.2397 -0.1823  0.2369
  225ASN     BB 4019   7.287   8.621   9.213  0.1652 -0.0949  0.0531
  225ASN    SC1 4020   7.344   8.374   9.055 -0.0550  0.0604  0.3193
  226GLU     BB 4021   7.335   8.949   9.181 -0.4313  0.1116 -0.0666
  226GLU    SC1 4022   7.649   9.108   8.958  0.2821  0.1535  0.1272
  227MET     BB 4023   7.212   9.152   9.404 -0.2891  0.0920 -0.0114
  227MET    SC1 4024   6.877   9.263   9.261  0.3406 -0.1070  0.0096
  228ALA     BB 4025   7.448   9.166   9.622  0.2483 -0.3197 -0.2038
  228ALA    SC1 4026   7.322   9.318   9.806 -0.3383 -0.6138 -0.3388
  229THR     BB 4027   7.692   9.022   9.485  0.0785 -0.0756 -0.2363
  229THR    SC1 4028   7.607   8.737   9.554  0.2240 -0.1802 -0.4709
  230ALA     BB 4029   8.005   9.094   9.423 -0.1464 -0.0277  0.2340
  230ALA    SC1 4030   8.217   8.945   9.499 -0.2877 -0.3285  0.0533
  231ALA     BB 4031   8.032   9.326   9.678 -0.0646  0.2108  0.0316
  231ALA    SC1 4032   8.291   9.254   9.655 -0.2237 -0.3196 -0.2847
  232SER     BB 4033   7.764   9.422   9.852  0.2256 -0.2106  0.3055
  232SER    SC1 4034   7.901   9.668   9.787 -0.1141  0.0527 -0.0968
  233SER     BB 4035   7.648   9.491  10.159  0.3296  0.0264  0.1499
  233SER    SC1 4036   7.757   9.775  10.102  0.3183  0.1571 -0.2709
  234SER     BB 4037   7.585   9.181  10.332  0.0146 -0.2336  0.0047
  234SER    SC1 4038   7.786   9.029  10.251  0.0135 -0.2037 -0.2684
  235SER     BB 4039   7.373   9.016  10.111 -0.1342  0.1060 -0.3120
  235SER    SC1 4040   7.499   8.815   9.968 -0.0691  0.1399 -0.1319
  236LEU     BB 4041   7.099   9.173  10.162 -0.0407 -0.0930 -0.0080
  236LEU    SC1 4042   6.780   9.026  10.025 -0.1989  0.3004 -0.1716
  237GLU     BB 4043   7.168   9.389  10.388  0.0112  0.0848 -0.0868
  237GLU    SC1 4044   6.790   9.302  10.548 -0.0256 -0.0364 -0.0171
  238LYS     BB 4045   7.193   9.696  10.506  0.0405  0.1452 -0.0978
  238LYS    SC1 4046   7.470   9.812  10.479  0.1091 -0.0728 -0.0042
  238LYS    SC2 4047   7.714  10.056  10.508  0.2955  0.1927  0.0401
  239SER     BB 4048   7.083   9.653  10.817  0.1750  0.0036 -0.0319
  239SER    SC1 4049   7.224   9.900  10.887  0.2828 -0.0068  0.0206
  240TYR     BB 4050   6.780   9.847  10.863 -0.0858  0.1252  0.0479
  240TYR    SC1 4051   6.641  10.113  10.994  0.2300  0.2073 -0.4048
  240TYR    SC2 4052   6.394  10.281  11.012  0.0511 -0.0940  0.4224
  240TYR    SC3 4053   6.653  10.383  11.123  0.1323 -0.0653  0.2114
  240TYR    SC4 4054   6.408  10.524  11.160  0.2579  0.2680 -0.1549
  241GLU     BB 4055   6.582   9.628  10.978  0.0341 -0.0571  0.1672
  241GLU    SC1 4056   6.586   9.251  11.006  0.0152 -0.1730  0.0728
  242LEU     BB 4057   6.269   9.781  11.065  0.2203  0.1221 -0.2841
  242LEU    SC1 4058   6.462   9.906  11.360  0.1820  0.1271  0.0485
  243PRO     BB 4059   5.955   9.751  11.236  0.0961  0.0218  0.0548
  243PRO    SC1 4060   5.982   9.466  11.415  0.0574 -0.1691  0.3515
  244ASP     BB 4061   5.770   9.994  11.135 -0.2882  0.0219  0.0631
  244ASP    SC1 4062   5.448   9.950  11.217  0.0442  0.1787 -0.5731
  245GLY     BB 4063   5.999  10.039  10.913 -0.1189  0.0386  0.0933
  246GLN     BB 4064   6.245   9.970  10.805 -0.0034 -0.0003  0.1213
  246GLN    SC1 4065   6.127   9.868  10.466 -0.1331 -0.1188  0.0078
  247VAL     BB 4066   6.498  10.101  10.613 -0.0352  0.2242 -0.1210
  247VAL    SC1 4067   6.430  10.282  10.394  0.1031  0.3294 -0.0792
  248ILE     BB 4068   6.807  10.007  10.575  0.4098 -0.1982  0.2697
  248ILE    SC1 4069   6.873  10.293  10.747  0.0808 -0.0008  0.0790
  249THR     BB 4070   6.972  10.000  10.308  0.0335 -0.2427 -0.0919
  249THR    SC1 4071   6.895  10.238  10.134  0.1645  0.1466  0.3629
  250ILE     BB 4072   6.947   9.764  10.031 -0.0857  0.0049 -0.1948
  250ILE    SC1 4073   7.262   9.633  10.048 -0.1564 -0.1266  0.1910
  251GLY     BB 4074   6.794   9.479  10.026  0.0766  0.2001  0.0319
  252ASN     BB 4075   6.497   9.429   9.997 -0.1319  0.1551  0.2680
  252ASN    SC1 4076   6.467   9.224  10.246 -0.1363  0.2308  0.1710
  253GLU     BB 4077   6.377   9.649   9.787  0.0193  0.4422  0.0390
  253GLU    SC1 4078   6.468   9.907  10.036 -0.1139 -0.0963  0.1012
  254ARG     BB 4079   6.437   9.593   9.498 -0.1704  0.0206 -0.0229
  254ARG    SC1 4080   6.810   9.642   9.608 -0.0290 -0.0772  0.2757
  254ARG    SC2 4081   7.120   9.604   9.467  0.4459 -0.0527 -0.2521
  255PHE     BB 4082   6.398   9.279   9.431 -0.0202  0.0786 -0.1277
  255PHE    SC1 4083   6.620   9.224   9.651 -0.0255 -0.1624  0.0264
  255PHE    SC2 4084   6.899   9.032   9.625  0.2675  0.3096 -0.5004
  255PHE    SC3 4085   6.942   9.300   9.728 -0.0570  0.2649 -0.2340
  256ARG     BB 4086   6.149   9.204   9.686  0.0979 -0.1606  0.0966
  256ARG    SC1 4087   6.077   8.936   9.556 -0.1789  0.1325  0.2067
  256ARG    SC2 4088   5.984   8.611   9.492 -0.1326  0.4653 -0.1164
  257CYS     BB 4089   5.856   9.369   9.524  0.1875  0.0115 -0.1359
  257CYS    SC1 4090   5.984   9.603   9.704 -0.2983 -0.0092  0.2574
  258PRO     BB 4091   5.989   9.312   9.228  0.3022  0.0990  0.0100
  258PRO    SC1 4092   6.031   9.612   9.055  0.0361 -0.2030  0.0975
  259GLU     BB 4093   5.899   8.997   9.152  0.1748 -0.0607 -0.1224
  259GLU    SC1 4094   6.245   8.850   9.137  0.0433  0.0334 -0.2289
  260THR     BB 4095   5.596   9.020   9.092 -0.2352  0.1845  0.1840
  260THR    SC1 4096   5.357   8.934   9.262 -0.1768 -0.1168  0.1189
  261LEU     BB 4097   5.622   9.188   8.764  0.0108  0.3932  0.1528
  261LEU    SC1 4098   5.732   9.540   8.731  0.0752  0.1718  0.6298
  262PHE     BB 4099   5.620   8.921   8.589 -0.1566  0.0698  0.0272
  262PHE    SC1 4100   5.915   8.876   8.601 -0.2828 -0.2235 -0.2663
  262PHE    SC2 4101   6.145   8.964   8.367 -0.2929  0.0556 -0.1745
  262PHE    SC3 4102   6.141   8.683   8.435 -0.0259  0.0357 -0.2289
  263GLN     BB 4103   5.568   8.700   8.897 -0.2301 -0.1412 -0.0587
  263GLN    SC1 4104   5.853   8.455   9.002  0.0681  0.0827  0.1733
  264PRO     BB 4105   5.382   8.495   8.929  0.1810 -0.0716 -0.2643
  264PRO    SC1 4106   5.506   8.208   8.814  0.0572 -0.0941  0.2006
  265SER     BB 4107   5.203   8.536   9.178  0.0550  0.0408  0.1307
  265SER    SC1 4108   5.294   8.337   9.382 -0.0416 -0.2678 -0.0730
  266PHE     BB 4109   4.987   8.725   9.279 -0.1905  0.0580  0.1306
  266PHE    SC1 4110   4.785   8.527   9.476 -0.2519 -0.0828  0.0157
  266PHE    SC2 4111   4.553   8.315   9.347 -0.2846 -0.2010  0.2543
  266PHE    SC3 4112   4.447   8.529   9.511 -0.2587  0.0591 -0.0555
  267ILE     BB 4113   4.794   8.820   9.050  0.1834 -0.1737  0.1441
  267ILE    SC1 4114   4.485   8.687   9.105  0.0129  0.1161 -0.0787
  268GLY     BB 4115   4.897   8.676   8.797  0.3779  0.0868 -0.1350
  269MET     BB 4116   5.049   8.408   8.836 -0.0858  0.4007  0.0408
  269MET    SC1 4117   4.796   8.270   9.044  0.3345  0.1754 -0.0716
  270GLU     BB 4118   5.117   8.235   8.527  0.0959  0.1863 -0.1080
  270GLU    SC1 4119   4.775   8.110   8.432  0.1902 -0.3234  0.1272
  271SER     BB 4120   5.407   8.286   8.398  0.0774  0.0420  0.0059
  271SER    SC1 4121   5.502   8.110   8.204  0.0567 -0.0163 -0.0620
  272ALA     BB 4122   5.655   8.542   8.374 -0.2344 -0.1927  0.0496
  272ALA    SC1 4123   5.857   8.490   8.545 -0.1546 -0.3639 -0.0949
  273GLY     BB 4124   5.635   8.895   8.263 -0.1702  0.0388  0.2233
  274ILE     BB 4125   5.905   9.052   8.086  0.4451  0.1816 -0.1557
  274ILE    SC1 4126   5.923   9.239   8.371 -0.1033 -0.0908  0.0694
  275HIS     BB 4127   5.934   8.735   7.962 -0.0580 -0.0689 -0.2290
  275HIS    SC1 4128   6.127   8.440   7.960  0.2957  0.0457  0.1363
  275HIS    SC2 4129   5.963   8.191   7.845  0.2144  0.2301 -0.1551
  275HIS    SC3 4130   6.211   8.243   7.750  0.1363  0.3994 -0.2725
  276GLU     BB 4131   5.674   8.656   7.834  0.0879  0.0455  0.2318
  276GLU    SC1 4132   5.573   8.298   7.862 -0.2124  0.1179  0.0125
  277THR     BB 4133   5.471   8.816   7.653 -0.2222  0.0354  0.0896
  277THR    SC1 4134   5.255   8.601   7.663  0.0347 -0.2259  0.1908
  278THR     BB 4135   5.697   8.967   7.446 -0.1190  0.1374  0.1154
  278THR    SC1 4136   5.959   8.958   7.602 -0.1587 -0.2474  0.1698
  279TYR     BB 4137   5.779   8.726   7.217  0.5015  0.0232 -0.0284
  279TYR    SC1 4138   5.793   8.961   7.014 -0.0358 -0.0900 -0.5215
  279TYR    SC2 4139   5.676   9.150   6.813  0.0102  0.1911 -0.2896
  279TYR    SC3 4140   5.559   9.133   7.088 -0.1229 -0.2711 -0.3658
  279TYR    SC4 4141   5.507   9.355   6.917  0.1652  0.1468  0.0612
  280ASN     BB 4142   5.488   8.545   7.227  0.1982  0.0461 -0.1899
  280ASN    SC1 4143   5.588   8.268   7.281  0.1711  0.3871 -0.0076
  281SER     BB 4144   5.195   8.717   7.169  0.0373  0.0826  0.0492
  281SER    SC1 4145   5.140   8.898   7.410 -0.1374  0.2321 -0.0058
  282ILE     BB 4146   5.282   8.939   6.943  0.0832 -0.0909  0.0165
  282ILE    SC1 4147   5.026   9.013   6.731 -0.0654 -0.0953  0.1927
  283MET     BB 4148   5.464   8.814   6.682  0.3861 -0.1278  0.2118
  283MET    SC1 4149   5.470   9.058   6.487  0.1914  0.2384  0.0962
  284LYS     BB 4150   5.240   8.588   6.528  0.0074  0.1281 -0.1430
  284LYS    SC1 4151   5.217   8.287   6.673 -0.1883 -0.0589  0.0728
  284LYS    SC2 4152   5.189   8.290   6.977  0.0055  0.0800 -0.0400
  285CYS     BB 4153   5.121   8.756   6.307 -0.0808 -0.1941 -0.2834
  285CYS    SC1 4154   4.843   8.913   6.350 -0.0153  0.0425 -0.4402
  286ASP     BB 4155   5.364   8.846   6.079  0.1453 -0.1616 -0.0215
  286ASP    SC1 4156   5.181   8.682   5.828  0.3397 -0.2677  0.2648
  287ILE     BB 4157   5.570   8.613   6.096 -0.1686 -0.0720 -0.2034
  287ILE    SC1 4158   5.710   8.593   6.406  0.2776 -0.0708 -0.3976
  288ASP     BB 4159   5.884   8.700   6.037  0.0257 -0.0319 -0.1520
  288ASP    SC1 4160   6.065   8.582   5.842  0.1165 -0.2985  0.1354
  289ILE     BB 4161   5.949   9.012   6.088 -0.0315 -0.0343 -0.0720
  289ILE    SC1 4162   5.662   9.142   5.958  0.0454  0.1807 -0.0304
  290ARG     BB 4163   6.146   9.209   6.184 -0.1859  0.1697  0.0508
  290ARG    SC1 4164   6.316   9.077   6.481 -0.1887  0.1451  0.1477
  290ARG    SC2 4165   6.640   9.115   6.644  0.0795 -0.0118  0.1089
  291LYS     BB 4166   6.214   9.497   6.253 -0.3984  0.1020 -0.1039
  291LYS    SC1 4167   6.095   9.605   5.957  0.1575 -0.5288 -0.2570
  291LYS    SC2 4168   6.017   9.873   5.719  0.0525  0.0275  0.5730
  292ASP     BB 4169   6.308   9.540   6.578 -0.2683  0.2799 -0.1632
  292ASP    SC1 4170   6.568   9.771   6.559  0.0005  0.0863  0.0200
  293LEU     BB 4171   5.983   9.468   6.680  0.0711 -0.1092 -0.1888
  293LEU    SC1 4172   5.840   9.372   6.394  0.2042  0.1111 -0.0155
  294TYR     BB 4173   6.104   9.170   6.824 -0.0534 -0.1247  0.2170
  294TYR    SC1 4174   5.951   8.972   6.675 -0.0795 -0.1139  0.5663
  294TYR    SC2 4175   6.081   8.741   6.535  0.0478  0.1195  0.2887
  294TYR    SC3 4176   5.911   8.693   6.778 -0.2053 -0.2996  0.0430
  294TYR    SC4 4177   6.041   8.479   6.641  0.1601 -0.0361 -0.0395
  295ALA     BB 4178   6.368   9.286   6.955  0.0292 -0.1186 -0.0334
  295ALA    SC1 4179   6.531   9.078   7.008 -0.1597 -0.3331 -0.2600
  296ASN     BB 4180   6.323   9.615   7.006 -0.1715 -0.0341 -0.0736
  296ASN    SC1 4181   6.531   9.811   7.014 -0.0094 -0.1303 -0.3155
  297ASN     BB 4182   6.105   9.615   7.307 -0.4171  0.0425  0.0305
  297ASN    SC1 4183   6.051   9.301   7.286  0.2808 -0.0859  0.2669
  298VAL     BB 4184   5.934   9.881   7.496  0.0466 -0.1029  0.0890
  298VAL    SC1 4185   5.897  10.164   7.557  0.0159 -0.1205  0.1539
  299MET     BB 4186   5.817   9.833   7.821  0.0102 -0.0387  0.0375
  299MET    SC1 4187   5.897   9.470   7.788  0.0825 -0.0120 -0.0637
  300SER     BB 4188   5.535  10.045   7.841 -0.1481 -0.0894  0.2858
  300SER    SC1 4189   5.388   9.899   8.013 -0.1788  0.1314  0.1306
  301GLY     BB 4190   5.467  10.272   8.034 -0.0287  0.3025  0.1055
  302GLY     BB 4191   5.190  10.166   8.243 -0.0144  0.4994 -0.0117
  303THR     BB 4192   5.353  10.017   8.403 -0.1792  0.2252  0.0605
  303THR    SC1 4193   5.263  10.049   8.693 -0.0994  0.2167  0.0863
  304THR     BB 4194   5.663  10.142   8.341 -0.0002 -0.5628 -0.3602
  304THR    SC1 4195   5.566  10.425   8.402  0.0688 -0.5942 -0.0895
  305MET     BB 4196   5.864   9.948   8.519 -0.2492  0.1116 -0.2669
  305MET    SC1 4197   5.966   9.691   8.272  0.0246 -0.3135 -0.1492
  306TYR     BB 4198   6.149  10.003   8.673 -0.3868  0.2304  0.0759
  306TYR    SC1 4199   6.317  10.207   8.562 -0.1297  0.1562  0.0020
  306TYR    SC2 4200   6.412  10.420   8.751 -0.1010  0.2922 -0.1622
  306TYR    SC3 4201   6.407  10.474   8.456 -0.0684  0.0548 -0.2082
  306TYR    SC4 4202   6.446  10.683   8.646 -0.1996  0.2257 -0.3652
  307PRO     BB 4203   6.478   9.799   8.688  0.3593  0.1598 -0.0308
  307PRO    SC1 4204   6.282   9.541   8.644  0.2816 -0.0086  0.0676
  308GLY     BB 4205   6.665   9.661   8.493  0.1832  0.1517 -0.0375
  309ILE     BB 4206   6.693   9.781   8.204 -0.0854 -0.0635  0.0414
  309ILE    SC1 4207   6.413   9.949   8.301 -0.2325 -0.0985 -0.3117
  310ALA     BB 4208   6.946   9.664   7.997  0.1882 -0.0520 -0.1105
  310ALA    SC1 4209   7.096   9.867   8.093  0.1613 -0.0591 -0.0535
  311ASP     BB 4210   7.172   9.392   8.079  0.0453  0.1825 -0.3929
  311ASP    SC1 4211   7.430   9.547   7.933 -0.1258 -0.0887  0.1331
  312ARG     BB 4212   6.845   9.297   8.258  0.1657 -0.1760  0.0894
  312ARG    SC1 4213   6.990   9.187   8.532  0.0023 -0.0575 -0.0250
  312ARG    SC2 4214   7.139   9.068   8.841  0.1368 -0.2516 -0.0879
  313MET     BB 4215   6.684   9.191   8.022  0.0476 -0.0724  0.2219
  313MET    SC1 4216   6.343   9.388   8.195  0.1220 -0.4452  0.1830
  314GLN     BB 4217   6.889   9.116   7.788 -0.2223  0.2487  0.0770
  314GLN    SC1 4218   7.049   9.449   7.610  0.0343 -0.0525 -0.1367
  315LYS     BB 4219   7.004   8.816   7.886 -0.0571  0.1204  0.0784
  315LYS    SC1 4220   7.178   8.933   8.139 -0.3964 -0.0635  0.0199
  315LYS    SC2 4221   7.300   8.685   8.375 -0.2137  0.0760 -0.0221
  316GLU     BB 4222   6.733   8.652   7.993  0.0970 -0.1546  0.4051
  316GLU    SC1 4223   6.953   8.407   8.190  0.2633  0.2293  0.1899
  317ILE     BB 4224   6.517   8.638   7.742  0.2073 -0.0291 -0.1765
  317ILE    SC1 4225   6.367   8.926   7.845 -0.0198 -0.1006 -0.2992
  318THR     BB 4226   6.613   8.371   7.539 -0.0451 -0.1605  0.0962
  318THR    SC1 4227   6.584   8.482   7.256 -0.3964 -0.4081  0.0272
  319ALA     BB 4228   6.895   8.233   7.632  0.0177  0.0342  0.0123
  319ALA    SC1 4229   6.901   8.027   7.458  0.1056 -0.1218  0.1973
  320LEU     BB 4230   7.141   8.363   7.736  0.3184  0.0653  0.0961
  320LEU    SC1 4231   7.463   8.328   7.658 -0.2534  0.1739  0.0364
  321ALA     BB 4232   7.105   8.613   7.501 -0.0608  0.0854  0.1081
  321ALA    SC1 4233   7.354   8.710   7.461 -0.1137  0.1726 -0.0204
  322PRO     BB 4234   7.036   8.654   7.191  0.0597  0.1380 -0.3714
  322PRO    SC1 4235   6.979   8.296   7.197  0.0801  0.0544  0.1520
  323SER     BB 4236   6.844   8.764   6.972 -0.0364 -0.0083  0.1853
  323SER    SC1 4237   7.033   8.947   6.931 -0.1121  0.1473 -0.2137
  324THR     BB 4238   6.534   8.654   6.839 -0.2125 -0.1493  0.0014
  324THR    SC1 4239   6.494   8.676   6.537  0.1749 -0.1322 -0.0536
  325MET     BB 4240   6.258   8.748   6.981  0.0620 -0.0580  0.1839
  325MET    SC1 4241   6.146   8.383   7.015 -0.0397 -0.0747 -0.4782
  326LYS     BB 4242   6.309   8.878   7.304 -0.1172  0.1549 -0.0052
  326LYS    SC1 4243   6.200   8.628   7.419  0.2820  0.1555 -0.0967
  326LYS    SC2 4244   5.924   8.441   7.539 -0.3745 -0.0088 -0.0478
  327ILE     BB 4245   6.479   9.120   7.426  0.0311 -0.1712 -0.1117
  327ILE    SC1 4246   6.292   9.312   7.636  0.3600  0.2073 -0.1545
  328LYS     BB 4247   6.555   9.365   7.285  0.0901 -0.0957 -0.1394
  328LYS    SC1 4248   6.856   9.274   7.175 -0.0659  0.1454  0.1529
  328LYS    SC2 4249   7.041   9.052   7.346 -0.0710  0.2898 -0.3681
  329ILE     BB 4250   6.510   9.636   7.491 -0.4568 -0.0903 -0.1683
  329ILE    SC1 4251   6.639   9.533   7.789 -0.2554  0.1753 -0.1594
  330ILE     BB 4252   6.251   9.839   7.565  0.1347 -0.0973  0.0181
  330ILE    SC1 4253   6.248   9.805   7.904  0.1222  0.2979  0.0633
  331ALA     BB 4254   6.369  10.121   7.693 -0.1883  0.1143 -0.0484
  331ALA    SC1 4255   6.612  10.005   7.670 -0.2569 -0.0418 -0.0022
  332PRO     BB 4256   6.320  10.242   7.976 -0.0948 -0.3053 -0.1666
  332PRO    SC1 4257   6.026  10.105   8.109  0.1015 -0.4457 -0.0923
  333PRO     BB 4258   6.461  10.504   8.089  0.1143 -0.1040 -0.0363
  333PRO    SC1 4259   6.719  10.312   8.215  0.1642  0.1395  0.0563
  334GLU     BB 4260   6.166  10.680   8.012  0.1200 -0.0675 -0.2354
  334GLU    SC1 4261   6.329  10.888   8.279  0.0340  0.0589 -0.0864
  335ARG     BB 4262   5.941  10.505   7.839 -0.2035 -0.1931  0.2290
  335ARG    SC1 4263   6.173  10.460   7.644  0.3299  0.2019  0.0238
  335ARG    SC2 4264   6.562  10.534   7.651  0.2762  0.3007 -0.2236
  336LYS     BB 4265   5.647  10.635   7.988  0.1827  0.1134  0.3678
  336LYS    SC1 4266   5.689  10.859   8.211  0.0488  0.2691  0.1617
  336LYS    SC2 4267   5.895  10.952   8.425  0.4968  0.0581 -0.2107
  337TYR     BB 4268   5.436  10.882   7.857  0.0105 -0.2304  0.0114
  337TYR    SC1 4269   5.710  11.091   7.892  0.0747 -0.3228  0.1092
  337TYR    SC2 4270   5.817  11.225   8.138  0.1370  0.0932 -0.1371
  337TYR    SC3 4271   5.992  11.038   7.981  0.0934 -0.1822  0.1353
  337TYR    SC4 4272   6.099  11.214   8.178  0.0871 -0.2208  0.1738
  338SER     BB 4273   5.368  10.729   7.579 -0.0981 -0.0518 -0.0998
  338SER    SC1 4274   5.591  10.569   7.566 -0.2088 -0.1220  0.1007
  339VAL     BB 4275   5.051  10.768   7.658  0.0661 -0.2937 -0.2549
  339VAL    SC1 4276   4.862  10.747   7.437 -0.3753 -0.0252  0.0795
  340TRP     BB 4277   4.910  11.032   7.759 -0.2989  0.0086 -0.1109
  340TRP    SC1 4278   5.085  11.122   7.991  0.0530 -0.2364 -0.0983
  340TRP    SC2 4279   5.085  11.451   8.054 -0.0171 -0.2636  0.0451
  340TRP    SC3 4280   5.277  11.305   8.089  0.0521 -0.2155 -0.1045
  340TRP    SC4 4281   5.460  11.179   8.130 -0.0037 -0.2414  0.0584
  340TRP    SC5 4282   5.476  11.467   8.181  0.1663 -0.1371 -0.5084
  341ILE     BB 4283   5.101  11.248   7.556  0.0691  0.1903 -0.2991
  341ILE    SC1 4284   5.382  11.313   7.738  0.1495 -0.0302 -0.3407
  342GLY     BB 4285   4.972  11.168   7.211  0.3210  0.2949  0.3984
  343GLY     BB 4286   4.703  11.145   7.407 -0.0833 -0.1108  0.0423
  344SER     BB 4287   4.489  11.383   7.345  0.1204 -0.2548 -0.1390
  344SER    SC1 4288   4.368  11.501   7.509 -0.2935  0.2956  0.0087
  345ILE     BB 4289   4.583  11.402   6.999  0.0604  0.2889 -0.2197
  345ILE    SC1 4290   4.858  11.605   6.993  0.2434  0.0672  0.2378
  346LEU     BB 4291   4.370  11.214   6.864  0.3488  0.0095 -0.2511
  346LEU    SC1 4292   4.527  10.940   7.040 -0.2094 -0.1746  0.0562
  347ALA     BB 4293   4.199  11.255   7.166 -0.0870 -0.1600  0.0648
  347ALA    SC1 4294   4.247  11.039   7.320 -0.1684 -0.2356 -0.0139
  348SER     BB 4295   3.948  11.410   7.014  0.0416 -0.2008 -0.0399
  348SER    SC1 4296   3.718  11.317   7.132 -0.4021  0.0390 -0.1670
  349LEU     BB 4297   4.008  11.313   6.704 -0.0916 -0.0438  0.1480
  349LEU    SC1 4298   4.070  10.961   6.651 -0.0547 -0.1596 -0.1422
  350SER     BB 4299   3.936  11.342   6.398 -0.0920 -0.0422 -0.0535
  350SER    SC1 4300   3.773  11.584   6.412 -0.2764  0.2849 -0.4518
  351THR     BB 4301   4.189  11.164   6.268 -0.2193  0.0486 -0.6311
  351THR    SC1 4302   4.440  11.249   6.419 -0.3271 -0.2947 -0.2381
  352PHE     BB 4303   4.135  10.855   6.220 -0.2165 -0.0023 -0.2468
  352PHE    SC1 4304   4.386  10.744   6.369 -0.2714  0.1890 -0.1806
  352PHE    SC2 4305   4.412  10.691   6.704 -0.0394  0.0910 -0.2125
  352PHE    SC3 4306   4.494  10.954   6.614 -0.2717  0.1800 -0.1726
  353GLN     BB 4307   3.850  10.854   6.043 -0.1862 -0.3081  0.0724
  353GLN    SC1 4308   4.042  10.807   5.713  0.2496  0.1593  0.0105
  354GLN     BB 4309   3.618  11.001   6.195  0.2476 -0.0742 -0.2215
  354GLN    SC1 4310   3.230  11.053   6.036  0.2111 -0.1428 -0.0369
  355MET     BB 4311   3.589  10.914   6.477  0.3888 -0.0415  0.2467
  355MET    SC1 4312   3.620  11.020   6.820 -0.0545  0.2926  0.1129
  356TRP     BB 4313   3.657  10.610   6.550 -0.3138 -0.0915 -0.3104
  356TRP    SC1 4314   3.941  10.592   6.592 -0.0116 -0.3995  0.1311
  356TRP    SC2 4315   4.104  10.506   6.872 -0.0303 -0.3857  0.1464
  356TRP    SC3 4316   4.177  10.448   6.647  0.0539 -0.3256  0.1568
  356TRP    SC4 4317   4.248  10.375   6.445  0.1631 -0.1640  0.1398
  356TRP    SC5 4318   4.415  10.318   6.679  0.0374 -0.3234  0.1923
  357ILE     BB 4319   3.463  10.459   6.730 -0.0838  0.0409  0.1093
  357ILE    SC1 4320   3.551  10.149   6.842 -0.2814 -0.2198 -0.4219
  358THR     BB 4321   3.112  10.522   6.590  0.0612 -0.1031  0.0675
  358THR    SC1 4322   3.192  10.645   6.323 -0.0427 -0.1010  0.0372
  359LYS     BB 4323   2.797  10.610   6.659 -0.1100 -0.1198 -0.1168
  359LYS    SC1 4324   2.832  10.824   6.839 -0.1142 -0.5244 -0.2977
  359LYS    SC2 4325   2.908  11.150   6.983  0.3123  0.2518  0.2090
  360GLN     BB 4326   2.592  10.409   6.569  0.4430  0.1547  0.0960
  360GLN    SC1 4327   2.219  10.535   6.547 -0.0536 -0.3071 -0.1411
  361GLU     BB 4328   2.794  10.165   6.362  0.0836  0.0304  0.1103
  361GLU    SC1 4329   2.736  10.373   6.048 -0.2875  0.3294 -0.0357
  362TYR     BB 4330   2.845   9.918   6.617  0.2598 -0.2456  0.0263
  362TYR    SC1 4331   3.188   9.965   6.670  0.0908 -0.2125  0.0845
  362TYR    SC2 4332   3.415   9.883   6.492  0.1112  0.0405 -0.0094
  362TYR    SC3 4333   3.301  10.160   6.472 -0.1103 -0.0377  0.1382
  362TYR    SC4 4334   3.529  10.081   6.322 -0.0178  0.2385  0.1288
  363ASP     BB 4335   2.563   9.955   6.814 -0.1075 -0.1777  0.0609
  363ASP    SC1 4336   2.581   9.809   7.081  0.1889  0.2850  0.1483
  364GLU     BB 4337   2.335   9.780   6.627  0.1880  0.0457  0.2067
  364GLU    SC1 4338   2.018  10.017   6.606  0.3245  0.0741 -0.2690
  365ALA     BB 4339   2.617   9.682   6.456  0.5468  0.1051  0.2487
  365ALA    SC1 4340   2.489   9.777   6.238  0.1282  0.0472  0.4596
  366GLY     BB 4341   2.797   9.629   6.720 -0.0891 -0.3478  0.1379
  367PRO     BB 4342   3.062   9.444   6.701 -0.0691 -0.0022 -0.4499
  367PRO    SC1 4343   3.307   9.636   6.828 -0.0848  0.1242 -0.2273
  368SER     BB 4344   3.136   9.365   6.358 -0.3949 -0.0029 -0.0670
  368SER    SC1 4345   3.054   9.116   6.436 -0.1578 -0.4498 -0.3709
  369ILE     BB 4346   2.984   9.555   6.237 -0.2529  0.0730  0.2686
  369ILE    SC1 4347   3.125   9.865   6.251 -0.0679 -0.0046  0.1579
  370VAL     BB 4348   2.771   9.311   6.120 -0.1244 -0.3332 -0.0717
  370VAL    SC1 4349   2.538   9.462   6.028 -0.1405 -0.2610  0.0840
  371HIS     BB 4350   2.923   9.318   5.777 -0.2834 -0.3042  0.0623
  371HIS    SC1 4351   2.613   9.361   5.615  0.3341  0.1326  0.1212
  371HIS    SC2 4352   2.486   9.102   5.477 -0.2648  0.2769  0.3734
  371HIS    SC3 4353   2.635   9.271   5.329  0.0956 -0.1774  0.1956
  372ARG     BB 4354   3.239   9.157   5.884  0.1042  0.3967  0.0273
  372ARG    SC1 4355   3.373   9.336   6.021 -0.2423  0.1766 -0.5170
  372ARG    SC2 4356   3.542   9.612   6.195 -0.1383 -0.2265  0.0350
  373LYS     BB 4357   3.102   8.908   6.048 -0.0581 -0.1552 -0.3566
  373LYS    SC1 4358   3.091   8.658   5.815  0.1870 -0.1063 -0.6243
  373LYS    SC2 4359   2.910   8.535   5.529 -0.3733 -0.0309 -0.1631
  374CYS     BB 4360   2.777   9.054   5.899  0.2118  0.1303  0.0250
  374CYS    SC1 4361   2.459   9.050   6.039 -0.5890 -0.3516 -0.1240
  375PHE     BB 4362   2.621   8.825   5.742  0.2288 -0.0957 -0.2407
  375PHE    SC1 4363   2.679   8.548   5.904  0.0606 -0.0502  0.1215
  375PHE    SC2 4364   2.838   8.589   6.202  0.0082  0.0392  0.1380
  375PHE    SC3 4365   2.579   8.458   6.217  0.1029 -0.1584  0.1045
  376MG      MG 4366   4.801  10.393   8.288 -0.0476  0.2249 -0.0593
    1ATP     PG 4367   4.707  10.298   8.575  0.4133  0.0149 -0.2564
    1ATP     PB 4368   4.966  10.380   8.586 -0.1849  0.0112 -0.3216
    1ATP     PA 4369   5.157  10.575   8.544  0.2954  0.4397  0.0875
    1ATP    RB1 4370   5.209  10.611   8.902 -0.1084  0.2716 -0.1182
    1ATP    RB2 4371   5.185  10.403   9.022 -0.0955  0.2560  0.3413
    1ATP    SC1 4372   4.889  10.561   9.024 -0.1618  0.3001 -0.2687
    1ATP    SC2 4373   4.756  10.580   9.221  0.0754 -0.0957 -0.0583
    1ATP    SC3 4374   4.543  10.532   9.059  0.0379  0.0438 -0.0525
    1ATP    SC4 4375   4.796  10.545   8.890 -0.1110  0.0649 -0.2791
    1ASP     BB 4376   5.134   5.658  10.827 -0.0624  0.0303  0.1062
    1ASP    SC1 4377   4.890   5.934  10.817  0.2110  0.2211  0.1339
    2GLU     BB 4378   5.180   5.317  10.949  0.3345  0.3370  0.1114
    2GLU    SC1 4379   4.775   5.168  11.014  0.0757  0.2164 -0.0824
    3ASP     BB 4380   5.438   5.321  11.107  0.2243 -0.1786 -0.1044
    3ASP    SC1 4381   5.339   5.516  11.418  0.2318 -0.0659 -0.0172
    4GLU     BB 4382   5.519   5.629  10.989 -0.1522 -0.2711  0.1070
    4GLU    SC1 4383   5.718   5.415  10.701 -0.1423  0.2396 -0.4781
    5THR     BB 4384   5.365   5.868  11.035  0.0443  0.2424  0.0827
    5THR    SC1 4385   5.159   5.878  11.260  0.2076  0.1106  0.2415
    6THR     BB 4386   5.395   6.171  10.952 -0.0530 -0.4293 -0.0681
    6THR    SC1 4387   5.524   6.350  10.741  0.2055 -0.2934  0.1991
    7ALA     BB 4388   5.088   6.349  11.001 -0.1356  0.3575  0.1288
    7ALA    SC1 4389   5.082   6.430  10.744 -0.1023  0.1919  0.0753
    8LEU     BB 4390   5.178   6.524  11.230 -0.0958 -0.0644 -0.0296
    8LEU    SC1 4391   5.376   6.256  11.373 -0.0390 -0.1579 -0.1687
    9VAL     BB 4392   4.927   6.722  11.379  0.0808  0.0348 -0.0080
    9VAL    SC1 4393   5.072   6.818  11.614  0.3904 -0.3573 -0.0270
   10CYS     BB 4394   4.865   7.036  11.262  0.0458 -0.1680  0.1837
   10CYS    SC1 4395   4.878   7.132  11.576  0.0687  0.0691  0.0763
   11ASP     BB 4396   4.572   7.208  11.348 -0.0115  0.0904  0.2240
   11ASP    SC1 4397   4.289   7.070  11.242 -0.0492  0.0688  0.1247
   12ASN     BB 4398   4.576   7.561  11.402 -0.1151  0.1198  0.1316
   12ASN    SC1 4399   4.364   7.762  11.299 -0.1507  0.1334 -0.0933
   13GLY     BB 4400   4.513   7.622  11.707  0.3385  0.1773  0.1849
   14SER     BB 4401   4.353   7.845  11.809 -0.1168  0.0242  0.2278
   14SER    SC1 4402   4.486   8.012  11.652 -0.2478  0.1088  0.1677
   15GLY     BB 4403   4.273   7.668  12.090  0.3941  0.2397 -0.0449
   16LEU     BB 4404   4.320   7.359  11.964 -0.0867  0.2649  0.1194
   16LEU    SC1 4405   4.159   7.094  12.140  0.1240  0.2762 -0.0150
   17VAL     BB 4406   4.619   7.136  11.912  0.0403 -0.0178  0.4180
   17VAL    SC1 4407   4.779   7.365  11.828  0.0654 -0.0944  0.2540
   18LYS     BB 4408   4.474   6.935  11.687 -0.0024 -0.0505  0.0882
   18LYS    SC1 4409   4.249   6.760  11.813 -0.4620 -0.1339  0.0914
   18LYS    SC2 4410   3.901   6.709  11.968 -0.0359  0.1789  0.0902
   19ALA     BB 4411   4.618   6.630  11.732  0.3889 -0.0898  0.0896
   19ALA    SC1 4412   4.817   6.744  11.875  0.1923  0.6324 -0.1724
   20GLY     BB 4413   4.821   6.495  11.560  0.0568 -0.3048  0.1430
   21PHE     BB 4414   4.919   6.213  11.393  0.3053 -0.4931  0.1619
   21PHE    SC1 4415   4.864   6.098  11.651 -0.1635 -0.0119 -0.1486
   21PHE    SC2 4416   4.892   5.774  11.751  0.0986  0.0699  0.0613
   21PHE    SC3 4417   4.640   5.844  11.625 -0.1141 -0.1193  0.3715
   22ALA     BB 4418   4.760   6.061  11.214  0.4981 -0.0474  0.1231
   22ALA    SC1 4419   4.735   5.809  11.307 -0.0672 -0.2683 -0.5246
   23GLY     BB 4420   4.493   6.130  11.043  0.1864  0.0731 -0.1425
   24ASP     BB 4421   4.285   6.293  11.175 -0.0971 -0.1496  0.0185
   24ASP    SC1 4422   4.455   6.296  11.478  0.1545  0.0847 -0.3792
   25ASP     BB 4423   3.994   6.240  11.171 -0.1549  0.1684  0.0058
   25ASP    SC1 4424   3.884   5.953  11.116  0.1893  0.1494 -0.1317
   26ALA     BB 4425   3.881   6.277  11.531  0.1178 -0.0359  0.2709
   26ALA    SC1 4426   3.619   6.263  11.468  0.1881 -0.0036 -0.0386
   27PRO     BB 4427   4.099   6.341  11.797 -0.1356 -0.1174  0.0929
   27PRO    SC1 4428   3.899   6.224  11.979  0.2583 -0.0397 -0.0728
   28ARG     BB 4429   4.371   6.218  11.919 -0.1351 -0.1579  0.0937
   28ARG    SC1 4430   4.263   5.899  11.853 -0.0292 -0.2201  0.0925
   28ARG    SC2 4431   4.346   5.514  11.782 -0.5491 -0.3343 -0.3258
   29ALA     BB 4432   4.578   6.439  12.039 -0.0372  0.0061 -0.0183
   29ALA    SC1 4433   4.811   6.318  11.976 -0.1099 -0.1326 -0.0259
   30VAL     BB 4434   4.465   6.663  12.225  0.1014 -0.2401 -0.3195
   30VAL    SC1 4435   4.178   6.622  12.257  0.0806  0.1742  0.1428
   31PHE     BB 4436   4.571   7.028  12.255 -0.1007  0.2457 -0.0215
   31PHE    SC1 4437   4.865   6.920  12.245  0.0354 -0.3214 -0.2388
   31PHE    SC2 4438   5.098   7.034  12.024 -0.1209  0.2263 -0.1389
   31PHE    SC3 4439   5.160   7.080  12.304 -0.3238  0.3297 -0.1094
   32PRO     BB 4440   4.560   7.264  12.484 -0.1133 -0.0835  0.1834
   32PRO    SC1 4441   4.294   7.193  12.632 -0.1806  0.4325  0.3007
   33SER     BB 4442   4.515   7.558  12.410 -0.3556  0.0086 -0.2701
   33SER    SC1 4443   4.454   7.731  12.615  0.2470 -0.3525  0.4027
   34ILE     BB 4444   4.849   7.592  12.490  0.1376  0.0262 -0.0937
   34ILE    SC1 4445   4.923   7.388  12.226 -0.2609 -0.1519 -0.0739
   35VAL     BB 4446   4.968   7.829  12.668  0.1346 -0.0181  0.1715
   35VAL    SC1 4447   5.255   7.851  12.619  0.0973 -0.1678 -0.1418
   36GLY     BB 4448   4.850   7.762  12.929 -0.0164 -0.0788  0.1671
   37ARG     BB 4449   4.948   8.042  13.189 -0.0776  0.0346 -0.1306
   37ARG    SC1 4450   5.148   8.149  12.929  0.0700 -0.0405  0.3779
   37ARG    SC2 4451   5.421   8.265  12.807  0.0327 -0.2501  0.3390
   38PRO     BB 4452   4.883   8.380  13.207 -0.1554 -0.0568 -0.0384
   38PRO    SC1 4453   5.046   8.617  13.108  0.0687  0.1197 -0.2316
   39ARG     BB 4454   4.865   8.411  13.550  0.1465 -0.0030 -0.1120
   39ARG    SC1 4455   5.041   8.215  13.641 -0.1942  0.1526 -0.1112
   39ARG    SC2 4456   5.291   7.937  13.502  0.0394 -0.1731 -0.0699
   40HIS     BB 4457   4.774   8.680  13.496  0.1932 -0.0348  0.0591
   40HIS    SC1 4458   4.511   8.881  13.439 -0.2153  0.0614 -0.2423
   40HIS    SC2 4459   4.496   9.115  13.222 -0.2415  0.0403 -0.2635
   40HIS    SC3 4460   4.487   9.176  13.484 -0.1990  0.0667 -0.2684
   41GLN     BB 4461   4.950   8.964  13.498 -0.1891 -0.0667 -0.1078
   41GLN    SC1 4462   4.951   9.151  13.180  0.0539 -0.1280  0.1291
   42GLY     BB 4463   5.038   8.881  13.827 -0.3037 -0.0869 -0.3877
   43VAL     BB 4464   5.012   8.593  13.950  0.1141 -0.2216 -0.1415
   43VAL    SC1 4465   4.724   8.544  13.964  0.0837 -0.1427 -0.4054
   44MET     BB 4466   5.136   8.348  14.109  0.2384 -0.1180  0.0898
   44MET    SC1 4467   4.877   8.261  14.338  0.1374  0.1170  0.1433
   45VAL     BB 4468   5.458   8.249  14.202 -0.0903  0.0695 -0.0439
   45VAL    SC1 4469   5.313   8.056  14.366  0.0143 -0.0630 -0.1050
   46GLY     BB 4470   5.607   7.944  14.069 -0.1332  0.0067 -0.0672
   47MET     BB 4471   5.436   7.777  13.907  0.0268  0.1959  0.1694
   47MET    SC1 4472   5.118   7.839  14.027  0.3481 -0.2841  0.2942
   48GLY     BB 4473   5.480   7.486  13.779 -0.0759 -0.0043  0.3429
   49GLN     BB 4474   5.710   7.257  13.684  0.0934 -0.1986 -0.0118
   49GLN    SC1 4475   6.069   7.346  13.732 -0.2843  0.1247 -0.0565
   50LYS     BB 4476   5.596   7.320  13.342 -0.0251  0.0154 -0.0517
   50LYS    SC1 4477   5.436   7.104  13.175 -0.1886  0.2339  0.0342
   50LYS    SC2 4478   5.200   6.883  12.992  0.1598 -0.1247 -0.3339
   51ASP     BB 4479   5.497   7.617  13.282  0.0222 -0.0015 -0.2308
   51ASP    SC1 4480   5.688   7.827  13.471 -0.0732  0.2085 -0.0965
   52SER     BB 4481   5.351   7.667  13.009  0.1110 -0.1290  0.4099
   52SER    SC1 4482   5.439   7.422  12.930 -0.1424  0.0884 -0.2935
   53TYR     BB 4483   5.030   7.519  13.032  0.3161  0.0830 -0.0797
   53TYR    SC1 4484   5.161   7.365  13.306 -0.3902  0.2830 -0.0257
   53TYR    SC2 4485   4.969   7.309  13.529  0.1145  0.0035  0.3571
   53TYR    SC3 4486   5.140   7.555  13.537 -0.0186  0.1054  0.1612
   53TYR    SC4 4487   5.040   7.434  13.775  0.1339  0.1779  0.2643
   54VAL     BB 4488   4.927   7.214  12.928 -0.3582  0.2940  0.0601
   54VAL    SC1 4489   5.059   7.171  12.671 -0.0878  0.4802  0.1632
   55GLY     BB 4490   4.698   7.033  12.751  0.1292  0.3536 -0.0747
   56ASP     BB 4491   4.631   6.884  13.025 -0.0849  0.0086  0.2453
   56ASP    SC1 4492   4.847   6.654  12.922 -0.3032  0.1059  0.0403
   57GLU     BB 4493   4.821   6.984  13.289 -0.0945  0.2502 -0.1258
   57GLU    SC1 4494   4.776   6.710  13.465  0.2794 -0.1507  0.0949
   58ALA     BB 4495   4.668   7.316  13.242 -0.2336  0.1428  0.2678
   58ALA    SC1 4496   4.805   7.522  13.350  0.4847 -0.2626  0.1938
   59GLN     BB 4497   4.360   7.224  13.133 -0.1721  0.1120  0.0740
   59GLN    SC1 4498   4.155   6.915  12.998 -0.0548 -0.1135 -0.1916
   60SER     BB 4499   4.298   7.148  13.456 -0.2847  0.1272 -0.2002
   60SER    SC1 4500   4.422   6.911  13.512  0.0017  0.6827 -0.0214
   61LYS     BB 4501   4.396   7.428  13.633  0.0118  0.0622 -0.2811
   61LYS    SC1 4502   4.673   7.345  13.739  0.1238  0.1969  0.0636
   61LYS    SC2 4503   4.771   7.011  13.787 -0.1468 -0.0224  0.0453
   62ARG     BB 4504   4.224   7.691  13.488  0.2450  0.1319  0.0094
   62ARG    SC1 4505   4.019   7.518  13.247 -0.2705  0.1703  0.0735
   62ARG    SC2 4506   3.881   7.241  13.155  0.1128  0.1930  0.1784
   63GLY     BB 4507   4.305   7.940  13.670 -0.2491 -0.1486  0.0369
   64ILE     BB 4508   4.565   8.135  13.631 -0.3356 -0.1412 -0.1851
   64ILE    SC1 4509   4.731   8.080  13.923 -0.1999 -0.1618 -0.2653
   65LEU     BB 4510   4.674   7.915  13.428  0.1993  0.0993  0.0061
   65LEU    SC1 4511   4.927   7.816  13.645  0.3814 -0.0042  0.0493
   66THR     BB 4512   4.578   7.961  13.122 -0.3098 -0.1030  0.2348
   66THR    SC1 4513   4.464   7.685  13.061  0.0847 -0.2602  0.1765
   67LEU     BB 4514   4.601   8.189  12.892 -0.0374  0.1735  0.0015
   67LEU    SC1 4515   4.303   8.086  12.701  0.0259  0.0178 -0.1772
   68LYS     BB 4516   4.739   8.091  12.603  0.1931  0.0787  0.3471
   68LYS    SC1 4517   4.615   8.331  12.399  0.3053 -0.0319  0.1263
   68LYS    SC2 4518   4.366   8.492  12.202 -0.0615  0.0559 -0.1485
   69TYR     BB 4519   5.011   8.236  12.449 -0.0355 -0.3996  0.1596
   69TYR    SC1 4520   5.006   8.450  12.707 -0.0293 -0.1818  0.0927
   69TYR    SC2 4521   5.258   8.605  12.755 -0.0940 -0.0501  0.0105
   69TYR    SC3 4522   4.995   8.748  12.733 -0.1607 -0.1763 -0.0197
   69TYR    SC4 4523   5.229   8.879  12.829 -0.2140 -0.0391 -0.0738
   70PRO     BB 4524   5.055   8.046  12.257  0.4651  0.0793  0.0617
   70PRO    SC1 4525   5.244   7.735  12.177 -0.0391 -0.3697  0.0095
   71ILE     BB 4526   4.804   8.085  12.033 -0.0291 -0.1129  0.1194
   71ILE    SC1 4527   4.724   7.753  12.039 -0.0035 -0.1169  0.5184
   72GLU     BB 4528   4.641   8.325  11.899 -0.3522 -0.1069  0.0745
   72GLU    SC1 4529   4.791   8.649  12.076  0.2119  0.1232  0.1041
   73HIS     BB 4530   4.535   8.406  11.566  0.0740  0.0951 -0.1406
   73HIS    SC1 4531   4.412   8.705  11.686 -0.3026 -0.3254  0.0761
   73HIS    SC2 4532   4.614   8.938  11.773 -0.1684 -0.3164 -0.2466
   73HIS    SC3 4533   4.412   8.869  11.938 -0.2567  0.0803 -0.1780
   74GLY     BB 4534   4.809   8.183  11.507  0.0761  0.0258  0.2087
   75ILE     BB 4535   4.943   8.063  11.739 -0.0444 -0.1314  0.0719
   75ILE    SC1 4536   5.024   7.740  11.663  0.1902 -0.0458 -0.0470
   76ILE     BB 4537   5.231   8.147  11.767  0.2049  0.1228  0.0296
   76ILE    SC1 4538   5.414   7.862  11.807  0.1140  0.1101  0.3939
   77THR     BB 4539   5.269   8.390  11.950  0.1389  0.0461 -0.1048
   77THR    SC1 4540   5.463   8.554  11.782 -0.3665  0.4096 -0.3601
   78ASN     BB 4541   5.423   8.248  12.198  0.0396  0.0107 -0.2734
   78ASN    SC1 4542   5.592   8.453  12.460  0.2945 -0.3915  0.0092
   79TRP     BB 4543   5.687   8.056  12.164  0.0925 -0.3694 -0.1653
   79TRP    SC1 4544   5.971   7.956  12.093 -0.0741 -0.1613  0.2037
   79TRP    SC2 4545   6.230   7.914  12.301  0.0039 -0.1367  0.1122
   79TRP    SC3 4546   6.139   7.739  12.158  0.0833 -0.0993  0.0561
   79TRP    SC4 4547   6.053   7.564  12.043  0.3144 -0.0304 -0.2527
   79TRP    SC5 4548   6.301   7.523  12.194  0.0717 -0.1298  0.1317
   80ASP     BB 4549   5.786   8.001  12.514  0.0525 -0.1822 -0.0918
   80ASP    SC1 4550   5.917   8.279  12.687  0.1407  0.2094  0.1381
   81ASP     BB 4551   5.732   7.685  12.652  0.2337 -0.1966  0.0878
   81ASP    SC1 4552   5.831   7.591  12.961  0.2199 -0.0335 -0.0038
   82MET     BB 4553   5.925   7.511  12.462  0.0476  0.0646  0.0135
   82MET    SC1 4554   5.650   7.514  12.144  0.0726  0.0493 -0.2038
   83GLU     BB 4555   6.036   7.247  12.699  0.0491 -0.2185  0.0053
   83GLU    SC1 4556   6.297   7.034  12.887 -0.2008 -0.2301  0.1088
   84LYS     BB 4557   5.706   7.120  12.816  0.1201 -0.1018 -0.1400
   84LYS    SC1 4558   5.836   6.885  13.008  0.1831  0.1462  0.1669
   84LYS    SC2 4559   6.101   6.640  13.014 -0.0428  0.0267 -0.2365
   85ILE     BB 4560   5.477   7.141  12.607 -0.0408 -0.1657  0.1299
   85ILE    SC1 4561   5.315   7.414  12.483 -0.3486 -0.3440  0.1311
   86TRP     BB 4562   5.690   7.051  12.318 -0.1064 -0.1889 -0.0709
   86TRP    SC1 4563   5.492   7.123  12.091  0.1963 -0.0955 -0.0364
   86TRP    SC2 4564   5.531   7.096  11.759  0.2359  0.1301 -0.0516
   86TRP    SC3 4565   5.386   7.259  11.868  0.2181  0.0449  0.0330
   86TRP    SC4 4566   5.241   7.409  11.955  0.1619 -0.0477  0.1261
   86TRP    SC5 4567   5.279   7.408  11.665  0.2522  0.2009  0.1340
   87HIS     BB 4568   5.978   6.959  12.430  0.1122 -0.1870  0.0257
   87HIS    SC1 4569   6.124   6.868  12.126 -0.2410  0.0160 -0.0431
   87HIS    SC2 4570   6.323   6.836  11.877 -0.3158 -0.3454 -0.0605
   87HIS    SC3 4571   6.420   6.821  12.128 -0.2074  0.2121 -0.0562
   88HIS     BB 4572   5.956   6.684  12.557 -0.2823 -0.0821 -0.1098
   88HIS    SC1 4573   6.167   6.533  12.313  0.5006  0.3244  0.0527
   88HIS    SC2 4574   6.358   6.389  12.526  0.3617 -0.1967 -0.1555
   88HIS    SC3 4575   6.448   6.435  12.276  0.2681 -0.3021 -0.2092
   89THR     BB 4576   5.638   6.608  12.512  0.1111 -0.1409  0.1635
   89THR    SC1 4577   5.499   6.651  12.780 -0.3756 -0.1140 -0.0822
   90PHE     BB 4578   5.598   6.447  12.240 -0.3082  0.1258  0.1707
   90PHE    SC1 4579   5.400   6.709  12.181 -0.0340 -0.1015  0.0723
   90PHE    SC2 4580   5.120   6.684  11.990 -0.0050  0.1468 -0.0047
   90PHE    SC3 4581   5.342   6.823  11.867  0.1196  0.0371  0.0936
   91TYR     BB 4582   5.837   6.231  12.266  0.0293 -0.2839  0.3274
   91TYR    SC1 4583   5.674   6.011  12.217  0.0430  0.0331  0.0817
   91TYR    SC2 4584   5.630   5.736  12.107  0.0779  0.1158 -0.1484
   91TYR    SC3 4585   5.557   5.976  11.943  0.2123  0.2453 -0.0212
   91TYR    SC4 4586   5.539   5.712  11.838 -0.0522  0.3015 -0.1231
   92ASN     BB 4587   5.958   6.261  12.590  0.0333 -0.0672 -0.3657
   92ASN    SC1 4588   6.249   6.055  12.654  0.0941 -0.0447 -0.0679
   93GLU     BB 4589   5.708   6.136  12.733 -0.0549  0.1081 -0.1898
   93GLU    SC1 4590   5.681   6.313  13.065 -0.4260 -0.2493  0.0482
   94LEU     BB 4591   5.469   6.058  12.543 -0.2049  0.0097 -0.0136
   94LEU    SC1 4592   5.416   5.776  12.431  0.0831 -0.1161  0.0524
   95ARG     BB 4593   5.378   6.237  12.283  0.1531  0.1023  0.0744
   95ARG    SC1 4594   5.126   6.412  12.262  0.0704 -0.1104 -0.4463
   95ARG    SC2 4595   4.794   6.447  12.446  0.1731  0.4799  0.0183
   96VAL     BB 4596   5.448   6.307  11.993 -0.0908  0.1164  0.2529
   96VAL    SC1 4597   5.255   6.388  11.791 -0.0863  0.1959  0.2800
   97ALA     BB 4598   5.725   6.339  11.769 -0.1785  0.1718  0.0726
   97ALA    SC1 4599   5.634   6.107  11.665  0.0728 -0.0296  0.2880
   98PRO     BB 4600   5.885   6.676  11.649 -0.4746 -0.1243  0.0124
   98PRO    SC1 4601   5.824   6.793  11.933  0.1772  0.0957 -0.0554
   99GLU     BB 4602   6.199   6.739  11.498 -0.1555  0.0026  0.1997
   99GLU    SC1 4603   6.561   6.565  11.674  0.2081  0.0411 -0.0270
  100GLU     BB 4604   6.063   6.550  11.261  0.3630 -0.1307 -0.2573
  100GLU    SC1 4605   6.224   6.377  10.980 -0.2383  0.0894 -0.3532
  101HIS     BB 4606   5.746   6.503  11.171  0.0479 -0.2749  0.0501
  101HIS    SC1 4607   5.799   6.244  11.372 -0.1585 -0.1606  0.0202
  101HIS    SC2 4608   6.052   6.251  11.568 -0.2621 -0.1059  0.1544
  101HIS    SC3 4609   6.013   6.037  11.408  0.0057 -0.0073 -0.0535
  102PRO     BB 4610   5.470   6.671  11.240 -0.1986 -0.1398 -0.0503
  102PRO    SC1 4611   5.482   6.654  11.545  0.0601 -0.1086  0.0834
  103THR     BB 4612   5.371   7.008  11.128  0.3316  0.2329 -0.0496
  103THR    SC1 4613   5.368   7.105  11.417  0.3513  0.0424  0.0161
  104LEU     BB 4614   5.017   6.981  11.151  0.0969  0.1462 -0.1540
  104LEU    SC1 4615   4.968   6.795  10.828  0.1885  0.1668 -0.6335
  105LEU     BB 4616   5.048   7.346  11.034  0.2850  0.0226  0.0327
  105LEU    SC1 4617   5.041   7.473  11.369  0.0780 -0.3324  0.0707
  106THR     BB 4618   4.805   7.672  11.055 -0.2143  0.0138 -0.1414
  106THR    SC1 4619   4.948   7.890  11.213 -0.1270 -0.3729  0.3348
  107GLU     BB 4620   4.623   7.923  10.869  0.1165 -0.0347 -0.2335
  107GLU    SC1 4621   4.530   8.163  11.147 -0.1149  0.0148  0.1361
  108ALA     BB 4622   4.855   8.196  10.783  0.2666  0.1157  0.3163
  108ALA    SC1 4623   5.085   8.070  10.848  0.0867 -0.2749  0.2274
  109PRO     BB 4624   4.786   8.309  10.481 -0.0673 -0.1760 -0.2924
  109PRO    SC1 4625   4.818   8.028  10.259 -0.1509 -0.0004 -0.0802
  110LEU     BB 4626   4.637   8.650  10.542  0.0049  0.1099  0.5784
  110LEU    SC1 4627   4.946   8.711  10.399  0.1215 -0.1090  0.2222
  111ASN     BB 4628   4.773   8.654  10.847 -0.3585  0.0036 -0.2603
  111ASN    SC1 4629   4.500   8.668  11.035 -0.2566  0.2567 -0.3234
  112PRO     BB 4630   5.090   8.768  10.878  0.1738  0.2118 -0.0766
  112PRO    SC1 4631   5.289   8.484  10.774  0.0235 -0.0624  0.4333
  113LYS     BB 4632   5.391   8.797  11.089  0.1857  0.0671  0.0622
  113LYS    SC1 4633   5.616   8.654  10.936 -0.0744  0.0042  0.0508
  113LYS    SC2 4634   5.908   8.804  10.833 -0.0965 -0.1755 -0.1010
  114ALA     BB 4635   5.274   8.645  11.359 -0.3904  0.0719  0.2494
  114ALA    SC1 4636   5.475   8.777  11.483 -0.0126 -0.1077 -0.1471
  115ASN     BB 4637   5.237   8.348  11.310  0.0608  0.0516 -0.0783
  115ASN    SC1 4638   4.947   8.423  11.166  0.0285  0.1445 -0.1399
  116ARG     BB 4639   5.493   8.285  11.144 -0.2481 -0.0505  0.1983
  116ARG    SC1 4640   5.446   8.016  10.960 -0.0881  0.1337 -0.0291
  116ARG    SC2 4641   5.227   7.712  10.832 -0.0837  0.0601 -0.1235
  117GLU     BB 4642   5.712   8.438  11.368  0.0244 -0.0149  0.0575
  117GLU    SC1 4643   5.989   8.489  11.238  0.0012 -0.3538  0.0717
  118LYS     BB 4644   5.718   8.197  11.618  0.0633  0.2226 -0.0352
  118LYS    SC1 4645   6.016   8.313  11.684  0.4957  0.1879  0.0975
  118LYS    SC2 4646   6.257   8.521  11.644  0.1433 -0.0073 -0.3259
  119MET     BB 4647   5.673   7.920  11.390 -0.2031  0.2148  0.1540
  119MET    SC1 4648   5.336   7.848  11.363 -0.1780  0.2719  0.1133
  120THR     BB 4649   5.976   7.926  11.262  0.0638 -0.1972  0.0025
  120THR    SC1 4650   5.899   8.057  10.998  0.2320 -0.0928  0.0046
  121GLN     BB 4651   6.222   8.038  11.424  0.2984  0.0534 -0.1701
  121GLN    SC1 4652   6.474   8.334  11.263  0.4631 -0.0466  0.0655
  122ILE     BB 4653   6.168   7.803  11.655  0.0307 -0.1320 -0.2583
  122ILE    SC1 4654   5.855   7.799  11.789  0.1544 -0.0028  0.0413
  123MET     BB 4655   6.043   7.543  11.459 -0.0954 -0.0744  0.1027
  123MET    SC1 4656   5.772   7.382  11.595  0.6714 -0.1773  0.2535
  124PHE     BB 4657   6.174   7.597  11.135 -0.0493 -0.1344 -0.0925
  124PHE    SC1 4658   5.902   7.501  11.015  0.1824 -0.1880  0.0756
  124PHE    SC2 4659   5.608   7.641  11.112  0.1045 -0.0896 -0.2895
  124PHE    SC3 4660   5.640   7.362  11.181  0.0677 -0.0167  0.0401
  125GLU     BB 4661   6.479   7.706  11.197  0.2054 -0.3202  0.0400
  125GLU    SC1 4662   6.758   7.937  11.137 -0.1771 -0.0839 -0.1036
  126THR     BB 4663   6.563   7.484  11.467  0.0343 -0.0014 -0.2170
  126THR    SC1 4664   6.825   7.413  11.328  0.1694 -0.3454  0.1926
  127PHE     BB 4665   6.237   7.353  11.467  0.1727 -0.2351  0.4411
  127PHE    SC1 4666   6.248   7.243  11.753 -0.1744 -0.0951 -0.0065
  127PHE    SC2 4667   5.959   7.065  11.783 -0.1471 -0.1171  0.1424
  127PHE    SC3 4668   6.022   7.238  12.007  0.0650 -0.2752  0.2085
  128ASN     BB 4669   6.221   7.056  11.318 -0.0011  0.1746 -0.1620
  128ASN    SC1 4670   6.528   7.030  11.373  0.2178 -0.0284 -0.2251
  129VAL     BB 4671   5.928   7.085  11.170 -0.0251  0.2111 -0.2671
  129VAL    SC1 4672   5.786   6.986  11.405  0.4540 -0.1022 -0.0950
  130PRO     BB 4673   5.872   6.994  10.876 -0.2661 -0.0055 -0.1897
  130PRO    SC1 4674   5.925   6.701  10.789 -0.1385  0.1541 -0.3259
  131ALA     BB 4675   5.544   6.874  10.718 -0.0800  0.2929  0.2800
  131ALA    SC1 4676   5.346   6.735  10.836 -0.0713 -0.0255 -0.0671
  132MET     BB 4677   5.322   7.113  10.657 -0.0668  0.0693 -0.3529
  132MET    SC1 4678   5.551   7.336  10.782 -0.0416  0.1064 -0.1980
  133TYR     BB 4679   5.027   7.208  10.727 -0.2362  0.0469 -0.0225
  133TYR    SC1 4680   5.103   7.459  10.556  0.2523  0.1041 -0.3716
  133TYR    SC2 4681   4.859   7.555  10.411  0.0165 -0.0708 -0.0995
  133TYR    SC3 4682   5.079   7.419  10.259 -0.0164  0.1552 -0.3584
  133TYR    SC4 4683   4.849   7.524  10.128 -0.1902  0.0949 -0.1127
  134VAL     BB 4684   4.797   7.434  10.835 -0.0737  0.2685 -0.2851
  134VAL    SC1 4685   4.627   7.351  10.612 -0.1977  0.0082 -0.0988
  135ALA     BB 4686   4.775   7.768  10.780 -0.3848 -0.4991 -0.3046
  135ALA    SC1 4687   4.906   7.833  10.552 -0.4153 -0.0703 -0.2069
  136ILE     BB 4688   4.485   7.862  10.591  0.1537  0.0694 -0.1652
  136ILE    SC1 4689   4.523   7.689  10.299  0.1721 -0.1956 -0.0083
  137GLN     BB 4690   4.233   7.600  10.605  0.1361  0.2436  0.1232
  137GLN    SC1 4691   4.343   7.454  10.986  0.0064  0.0466 -0.1885
  138ALA     BB 4692   4.070   7.546  10.312 -0.2210  0.1934  0.1789
  138ALA    SC1 4693   4.141   7.804  10.277 -0.1029  0.1040 -0.2949
  139VAL     BB 4694   4.288   7.264  10.276  0.0623  0.1026 -0.0006
  139VAL    SC1 4695   4.429   7.365  10.041  0.0276  0.0880 -0.0278
  140LEU     BB 4696   4.074   7.023  10.277 -0.2818 -0.0890  0.0376
  140LEU    SC1 4697   4.123   6.754  10.037  0.0575 -0.1967  0.2331
  141SER     BB 4698   3.770   7.042  10.283 -0.1136 -0.2318  0.2096
  141SER    SC1 4699   3.633   6.854  10.421  0.0192  0.1046  0.2659
  142LEU     BB 4700   3.728   7.015   9.959 -0.0527 -0.1964  0.0273
  142LEU    SC1 4701   3.819   7.347   9.991 -0.2328 -0.0482  0.0127
  143TYR     BB 4702   3.740   6.688   9.889  0.0861  0.0396 -0.0407
  143TYR    SC1 4703   3.996   6.720   9.627 -0.1137 -0.1083 -0.1254
  143TYR    SC2 4704   4.019   6.507   9.416 -0.0467 -0.0024 -0.2266
  143TYR    SC3 4705   4.181   6.488   9.668 -0.1001 -0.1112 -0.2000
  143TYR    SC4 4706   4.182   6.281   9.472 -0.2396 -0.1322 -0.1800
  144ALA     BB 4707   3.594   6.551  10.144 -0.2597  0.1110  0.1082
  144ALA    SC1 4708   3.718   6.312  10.170  0.0825  0.2698 -0.0062
  145SER     BB 4709   3.283   6.573  10.144  0.4241 -0.1027 -0.2656
  145SER    SC1 4710   3.145   6.355  10.237  0.5852  0.2866  0.2505
  146GLY     BB 4711   3.186   6.749   9.883  0.1181 -0.1253  0.1181
  147ARG     BB 4712   3.457   6.893   9.768 -0.0491 -0.0038  0.2558
  147ARG    SC1 4713   3.584   6.797   9.506 -0.0402  0.0291  0.2215
  147ARG    SC2 4714   3.543   6.779   9.180  0.1114  0.0159  0.1889
  148THR     BB 4715   3.478   7.192   9.642 -0.0309  0.2346 -0.2375
  148THR    SC1 4716   3.609   7.163   9.367 -0.3318 -0.0208 -0.3594
  149THR     BB 4717   3.312   7.380   9.891 -0.3987  0.0194  0.0870
  149THR    SC1 4718   3.084   7.180   9.920 -0.3495 -0.0821 -0.1937
  150GLY     BB 4719   3.421   7.712   9.960 -0.1451 -0.1260  0.2051
  151ILE     BB 4720   3.201   7.810  10.198  0.1056 -0.1819 -0.1759
  151ILE    SC1 4721   3.078   8.102  10.072  0.0076 -0.1490 -0.0050
  152VAL     BB 4722   3.444   7.944  10.406 -0.2100 -0.0412  0.1909
  152VAL    SC1 4723   3.706   7.840  10.329 -0.3299 -0.1839 -0.0405
  153LEU     BB 4724   3.487   7.949  10.762 -0.0278 -0.0933  0.2523
  153LEU    SC1 4725   3.379   8.324  10.732 -0.0134  0.0600  0.0164
  154ASP     BB 4726   3.742   7.922  10.921 -0.0332  0.0364 -0.1072
  154ASP    SC1 4727   3.873   7.622  10.866  0.2395  0.3875 -0.1156
  155SER     BB 4728   3.799   7.966  11.247 -0.2167 -0.0756 -0.1662
  155SER    SC1 4729   3.974   7.786  11.281  0.1250  0.1011  0.1026
  156GLY     BB 4730   3.768   8.114  11.511  0.3006  0.0391 -0.1035
  157ASP     BB 4731   3.895   8.351  11.733 -0.0251  0.0972 -0.1437
  157ASP    SC1 4732   4.154   8.256  11.896  0.1426 -0.1570 -0.0734
  158GLY     BB 4733   4.103   8.447  11.511 -0.1250 -0.0092 -0.1178
  159VAL     BB 4734   4.152   8.464  11.180 -0.1820 -0.0203  0.1629
  159VAL    SC1 4735   4.145   8.746  11.257 -0.2557 -0.0284  0.1873
  160THR     BB 4736   3.846   8.517  10.980  0.0051 -0.2578 -0.1796
  160THR    SC1 4737   3.717   8.417  11.238 -0.0095  0.0844 -0.0486
  161HIS     BB 4738   3.840   8.286  10.708 -0.1500 -0.3489  0.2104
  161HIS    SC1 4739   4.091   8.031  10.757 -0.2782 -0.3269 -0.2298
  161HIS    SC2 4740   4.188   7.830  10.985 -0.1232 -0.2357 -0.2137
  161HIS    SC3 4741   4.176   8.094  11.037  0.4109 -0.1500 -0.4576
  162ASN     BB 4742   3.666   8.422  10.438 -0.0410 -0.2660  0.0810
  162ASN    SC1 4743   3.472   8.678  10.546 -0.1023  0.2283  0.0684
  163VAL     BB 4744   3.456   8.302  10.230  0.0367 -0.1581  0.0951
  163VAL    SC1 4745   3.207   8.431  10.313  0.1644  0.0892  0.1001
  164PRO     BB 4746   3.639   8.114   9.942  0.4066  0.4046  0.2201
  164PRO    SC1 4747   3.915   8.165  10.062 -0.1071 -0.2568 -0.0862
  165ILE     BB 4748   3.659   7.756   9.898 -0.1050 -0.0716  0.1780
  165ILE    SC1 4749   4.000   7.742   9.899 -0.0767  0.3125 -0.2828
  166TYR     BB 4750   3.601   7.591   9.633  0.0664  0.2391  0.3283
  166TYR    SC1 4751   3.936   7.485   9.582  0.1397  0.2443  0.1928
  166TYR    SC2 4752   3.928   7.185   9.581  0.1443  0.2438  0.1313
  166TYR    SC3 4753   4.137   7.329   9.741  0.2740  0.2100 -0.0068
  166TYR    SC4 4754   4.159   7.051   9.681  0.1732  0.1991  0.0058
  167GLU     BB 4755   3.437   7.640   9.327  0.1474 -0.0247 -0.0206
  167GLU    SC1 4756   3.235   7.276   9.177  0.0230 -0.0550  0.0552
  168GLY     BB 4757   3.653   7.835   9.198 -0.0588 -0.4113 -0.4376
  169TYR     BB 4758   3.991   7.803   9.255  0.0551  0.1564 -0.4865
  169TYR    SC1 4759   4.006   7.863   8.944 -0.0190  0.1131  0.0341
  169TYR    SC2 4760   3.725   7.853   8.838 -0.0296  0.3590  0.0322
  169TYR    SC3 4761   3.932   7.660   8.736 -0.1834  0.2103 -0.0039
  169TYR    SC4 4762   3.665   7.661   8.635 -0.3269  0.0910  0.3610
  170ALA     BB 4763   4.097   7.928   9.471  0.2611  0.0725 -0.0119
  170ALA    SC1 4764   4.359   7.985   9.442  0.2459  0.2477  0.1717
  171LEU     BB 4765   4.030   8.194   9.632 -0.0478  0.1997  0.1101
  171LEU    SC1 4766   4.262   8.344   9.845  0.0932 -0.3573  0.2028
  172PRO     BB 4767   4.006   8.465   9.490  0.2677 -0.2052  0.1515
  172PRO    SC1 4768   4.163   8.309   9.238  0.0324  0.3658 -0.1836
  173HIS     BB 4769   4.068   8.799   9.550  0.4506  0.1783  0.3222
  173HIS    SC1 4770   3.964   8.856   9.242 -0.0933  0.1454 -0.0496
  173HIS    SC2 4771   4.143   8.779   8.989  0.3950 -0.1171  0.3552
  173HIS    SC3 4772   3.974   8.596   9.092 -0.0936  0.1137  0.0046
  174ALA     BB 4773   3.865   8.712   9.826  0.0053 -0.0637  0.3033
  174ALA    SC1 4774   3.696   8.503   9.801 -0.0787  0.0387 -0.0248
  175ILE     BB 4775   4.019   8.659  10.104 -0.2694  0.2699 -0.1187
  175ILE    SC1 4776   4.357   8.698  10.075 -0.1730 -0.4832 -0.2014
  176MET     BB 4777   3.917   8.577  10.370  0.0051  0.2795  0.0005
  176MET    SC1 4778   4.243   8.284  10.332 -0.5770  0.0362  0.0189
  177ARG     BB 4779   3.937   8.782  10.669 -0.0492 -0.1030  0.3197
  177ARG    SC1 4780   4.222   8.632  10.740  0.1413 -0.1188  0.2064
  177ARG    SC2 4781   4.360   8.325  10.757  0.1413 -0.1407 -0.3611
  178LEU     BB 4782   3.806   8.797  10.979  0.0429  0.0593 -0.1555
  178LEU    SC1 4783   3.443   8.747  10.952  0.2997  0.1859  0.0911
  179ASP     BB 4784   3.778   9.022  11.209  0.0965  0.0153  0.2447
  179ASP    SC1 4785   3.915   9.254  11.006  0.2282 -0.3389  0.2709
  180LEU     BB 4786   3.668   8.922  11.487 -0.0763  0.0491  0.0117
  180LEU    SC1 4787   3.365   8.854  11.338 -0.2403  0.1261 -0.0234
  181ALA     BB 4788   3.682   8.627  11.627  0.0457 -0.3991 -0.1456
  181ALA    SC1 4789   3.462   8.517  11.517 -0.3113 -0.1565  0.2890
  182GLY     BB 4790   3.733   8.517  11.932  0.4562 -0.2533  0.1158
  183ARG     BB 4791   4.021   8.708  12.003 -0.0337 -0.1198  0.0280
  183ARG    SC1 4792   4.085   8.817  11.683  0.0046 -0.2915 -0.1818
  183ARG    SC2 4793   4.020   9.173  11.562 -0.0530 -0.0083  0.1558
  184ASP     BB 4794   3.765   8.958  11.944 -0.0338  0.1999  0.0456
  184ASP    SC1 4795   3.931   9.240  12.009 -0.3242 -0.5016  0.2191
  185LEU     BB 4796   3.496   8.889  12.127 -0.1060 -0.1052 -0.1158
  185LEU    SC1 4797   3.380   8.833  11.814  0.0926 -0.2872 -0.0946
  186THR     BB 4798   3.602   8.696  12.350  0.3734  0.1319  0.0247
  186THR    SC1 4799   3.394   8.784  12.555  0.4417  0.2979  0.0242
  187ASP     BB 4800   3.851   8.849  12.431 -0.4620 -0.0216  0.1675
  187ASP    SC1 4801   4.090   8.669  12.505  0.0537 -0.1322 -0.2155
  188TYR     BB 4802   3.877   9.180  12.458  0.2574 -0.3504 -0.1152
  188TYR    SC1 4803   4.115   9.310  12.514  0.1223 -0.0131 -0.3094
  188TYR    SC2 4804   3.964   9.522  12.664  0.0251 -0.0550 -0.3466
  188TYR    SC3 4805   4.262   9.544  12.631  0.0558 -0.0757 -0.0971
  188TYR    SC4 4806   4.113   9.733  12.784 -0.0214 -0.2113  0.0006
  189LEU     BB 4807   3.636   9.201  12.699  0.1704  0.0205 -0.0899
  189LEU    SC1 4808   3.514   9.517  12.622  0.0691 -0.4365  0.2961
  190MET     BB 4809   3.835   9.171  12.961 -0.1657  0.2735  0.1039
  190MET    SC1 4810   4.132   8.978  12.871  0.0487  0.1479 -0.3220
  191LYS     BB 4811   3.925   9.461  13.091  0.2606  0.0146  0.1173
  191LYS    SC1 4812   4.271   9.396  13.058  0.1440  0.1295  0.4156
  191LYS    SC2 4813   4.606   9.521  13.082  0.1442  0.1752  0.0835
  192ILE     BB 4814   3.735   9.672  13.019 -0.0263 -0.1677 -0.0039
  192ILE    SC1 4815   3.675  10.007  13.005  0.2325 -0.1098  0.1807
  193LEU     BB 4816   3.404   9.552  13.075  0.1912 -0.3873 -0.0745
  193LEU    SC1 4817   3.176   9.798  13.065 -0.2326  0.1723  0.0838
  194THR     BB 4818   3.417   9.491  13.390 -0.0847 -0.0773  0.4022
  194THR    SC1 4819   3.628   9.270  13.398 -0.0470 -0.0477  0.2723
  195GLU     BB 4820   3.222   9.681  13.569 -0.0724 -0.0628 -0.2630
  195GLU    SC1 4821   3.505   9.813  13.734 -0.0067  0.0608 -0.0062
  196ARG     BB 4822   2.978   9.418  13.607  0.2247  0.1182  0.1162
  196ARG    SC1 4823   2.909   9.526  13.891 -0.6361  0.0186  0.0803
  196ARG    SC2 4824   2.794   9.736  14.171  0.1131  0.0155 -0.2033
  197GLY     BB 4825   3.168   9.179  13.490 -0.2692 -0.1585 -0.0226
  198TYR     BB 4826   3.215   9.169  13.205  0.2562 -0.0464  0.3397
  198TYR    SC1 4827   2.936   9.078  13.157 -0.3739 -0.0188 -0.4769
  198TYR    SC2 4828   2.721   9.111  13.364 -0.1303 -0.0678 -0.2094
  198TYR    SC3 4829   2.770   8.842  13.239 -0.0402 -0.1216 -0.0607
  198TYR    SC4 4830   2.570   8.881  13.439  0.0229 -0.1038 -0.0002
  199SER     BB 4831   3.373   8.871  13.098  0.0414 -0.0142 -0.1866
  199SER    SC1 4832   3.134   8.721  13.078  0.3100  0.0077  0.1958
  200PHE     BB 4833   3.645   8.753  13.267 -0.0780 -0.2902  0.2477
  200PHE    SC1 4834   3.471   8.811  13.524  0.2043  0.0286  0.1828
  200PHE    SC2 4835   3.305   8.680  13.790  0.1563 -0.2443  0.0232
  200PHE    SC3 4836   3.137   8.788  13.580  0.1949  0.1721  0.1922
  201VAL     BB 4837   3.933   8.753  13.254 -0.1871 -0.2164  0.7027
  201VAL    SC1 4838   4.156   8.882  13.390 -0.0178 -0.2204  0.4376
  202THR     BB 4839   4.093   8.461  13.132  0.0735  0.1387 -0.1127
  202THR    SC1 4840   4.298   8.464  12.907  0.1602  0.2544 -0.0325
  203THR     BB 4841   4.092   8.168  13.278 -0.1317  0.1470  0.1284
  203THR    SC1 4842   4.067   7.927  13.094 -0.1042  0.1501  0.1207
  204ALA     BB 4843   3.753   8.117  13.391 -0.0901 -0.2975  0.0404
  204ALA    SC1 4844   3.700   7.877  13.281 -0.0879 -0.2600 -0.0439
  205GLU     BB 4845   3.541   8.308  13.211 -0.2435 -0.1179 -0.3400
  205GLU    SC1 4846   3.227   8.413  13.371 -0.2246 -0.0552 -0.1526
  206ARG     BB 4847   3.768   8.217  12.952 -0.1863  0.1719  0.0440
  206ARG    SC1 4848   3.783   8.376  12.686 -0.0362  0.1077  0.2426
  206ARG    SC2 4849   3.746   8.697  12.821 -0.2827  0.3158  0.4164
  207GLU     BB 4850   3.557   7.975  12.870 -0.2043 -0.0100 -0.3674
  207GLU    SC1 4851   3.600   7.593  12.953 -0.1723 -0.2486  0.0002
  208ILE     BB 4852   3.254   8.070  13.009 -0.0854  0.0274  0.2525
  208ILE    SC1 4853   3.134   7.837  13.227  0.1323 -0.1876  0.1484
  209VAL     BB 4854   3.227   8.275  12.694  0.2767  0.2242  0.1213
  209VAL    SC1 4855   3.383   8.482  12.829  0.1582  0.2171  0.2721
  210ARG     BB 4856   3.263   8.064  12.451  0.1478  0.2560  0.1703
  210ARG    SC1 4857   3.555   8.064  12.288 -0.0915 -0.2393  0.2995
  210ARG    SC2 4858   3.818   7.979  11.993 -0.1317  0.5827  0.1537
  211ASP     BB 4859   3.049   7.859  12.525  0.2455 -0.1355  0.0327
  211ASP    SC1 4860   3.034   7.584  12.361  0.2037  0.1963 -0.0358
  212ILE     BB 4861   2.802   8.035  12.568 -0.0638  0.0324 -0.1816
  212ILE    SC1 4862   2.822   7.945  12.896 -0.2155 -0.1427 -0.2184
  213LYS     BB 4863   2.745   8.150  12.231  0.0538 -0.0651  0.0423
  213LYS    SC1 4864   3.051   8.093  12.088  0.1276  0.0369 -0.2276
  213LYS    SC2 4865   3.277   7.820  12.031  0.1786 -0.0626  0.2253
  214GLU     BB 4866   2.686   7.800  12.122 -0.0981 -0.0199 -0.0097
  214GLU    SC1 4867   3.081   7.873  11.964 -0.0740 -0.0399  0.0930
  215LYS     BB 4868   2.415   7.731  12.307  0.2571  0.0955  0.0372
  215LYS    SC1 4869   2.366   7.426  12.298 -0.0930 -0.2500 -0.1902
  215LYS    SC2 4870   2.332   7.147  12.164  0.0178 -0.1323 -0.2775
  216LEU     BB 4871   2.300   7.997  12.471 -0.0549 -0.1080 -0.0441
  216LEU    SC1 4872   2.232   7.745  12.741 -0.0724  0.0915  0.2853
  217CYS     BB 4873   2.364   8.296  12.456  0.0488 -0.0631  0.1384
  217CYS    SC1 4874   2.188   8.391  12.723  0.1063  0.2300  0.3965
  218TYR     BB 4875   2.251   8.549  12.336 -0.1143 -0.4420 -0.1944
  218TYR    SC1 4876   1.986   8.580  12.502 -0.2970  0.0041  0.0019
  218TYR    SC2 4877   1.726   8.467  12.405 -0.0307 -0.4781 -0.1910
  218TYR    SC3 4878   1.803   8.439  12.693 -0.2505 -0.1998 -0.1003
  218TYR    SC4 4879   1.551   8.349  12.596 -0.3437  0.0714 -0.1171
  219VAL     BB 4880   2.244   8.566  11.995  0.0100 -0.0743  0.0756
  219VAL    SC1 4881   2.532   8.614  12.008  0.0323 -0.2538  0.3317
  220ALA     BB 4882   2.146   8.776  11.800 -0.0422 -0.1625 -0.1400
  220ALA    SC1 4883   2.341   8.925  11.912 -0.0028 -0.4369  0.1681
  221LEU     BB 4884   1.994   8.689  11.561  0.1002 -0.0959  0.2019
  221LEU    SC1 4885   2.225   8.715  11.301 -0.0343 -0.3168 -0.0203
  222ASP     BB 4886   1.654   8.796  11.533 -0.0199  0.2348 -0.0616
  222ASP    SC1 4887   1.380   8.620  11.687 -0.1327  0.2137 -0.5938
  223PHE     BB 4888   1.606   9.074  11.695 -0.0344 -0.1109 -0.0920
  223PHE    SC1 4889   1.867   9.216  11.531  0.1475 -0.3886  0.3207
  223PHE    SC2 4890   2.085   9.047  11.332  0.2006 -0.1735  0.1921
  223PHE    SC3 4891   2.198   9.151  11.578  0.2488 -0.0405  0.1139
  224GLU     BB 4892   1.251   9.079  11.646  0.4652 -0.0282  0.2650
  224GLU    SC1 4893   1.158   8.871  11.331  0.2930  0.1760 -0.0885
  225ASN     BB 4894   1.055   9.042  11.875 -0.2892  0.0601 -0.1681
  225ASN    SC1 4895   0.748   8.990  11.845 -0.1844 -0.2453 -0.0252
  226GLU     BB 4896   1.142   8.774  12.014  0.0118  0.0957  0.1893
  226GLU    SC1 4897   0.835   8.610  12.080 -0.1392 -0.2677 -0.0066
  227MET     BB 4898   1.448   8.921  12.141  0.1700 -0.1431 -0.0317
  227MET    SC1 4899   1.764   8.698  12.042 -0.1264  0.0772 -0.2297
  228ALA     BB 4900   1.303   9.106  12.376  0.2798 -0.2656 -0.1945
  228ALA    SC1 4901   1.467   9.089  12.590  0.1860  0.1935 -0.0739
  229THR     BB 4902   0.983   9.104  12.402  0.1297  0.1175  0.0803
  229THR    SC1 4903   0.837   9.289  12.209 -0.0228 -0.0680  0.0135
  230ALA     BB 4904   0.941   8.852  12.594 -0.0398  0.1592  0.1723
  230ALA    SC1 4905   0.696   8.769  12.672  0.0459 -0.4884 -0.1836
  231ALA     BB 4906   1.168   8.845  12.830  0.1942  0.0306 -0.0342
  231ALA    SC1 4907   1.386   8.782  12.683  0.3495  0.3800  0.0376
  232SER     BB 4908   1.219   9.154  12.885 -0.0086  0.1123 -0.1105
  232SER    SC1 4909   1.050   9.132  13.076  0.5431  0.1587  0.1719
  233SER     BB 4910   1.337   9.416  12.775 -0.1231  0.0718 -0.1475
  233SER    SC1 4911   1.320   9.668  12.885  0.3001  0.7165  0.3458
  234SER     BB 4912   1.405   9.537  12.484 -0.0257 -0.1421  0.3352
  234SER    SC1 4913   1.196   9.506  12.329  0.2081  0.0727 -0.0840
  235SER     BB 4914   1.691   9.412  12.391  0.1567 -0.1281  0.3361
  235SER    SC1 4915   1.863   9.616  12.340  0.1356  0.5344 -0.3539
  236LEU     BB 4916   1.866   9.249  12.594 -0.0790 -0.2013 -0.0444
  236LEU    SC1 4917   1.793   8.941  12.536  0.3392 -0.0840  0.1963
  237GLU     BB 4918   1.684   9.282  12.897 -0.1092 -0.0350  0.4207
  237GLU    SC1 4919   1.653   9.606  13.139  0.0687 -0.2704  0.0599
  238LYS     BB 4920   1.635   9.058  13.122 -0.1076 -0.1126  0.1877
  238LYS    SC1 4921   1.673   8.785  12.920 -0.1949 -0.0842 -0.2772
  238LYS    SC2 4922   1.429   8.476  12.945  0.0506 -0.0962 -0.3482
  239SER     BB 4923   1.573   9.148  13.400 -0.0706 -0.0084 -0.1591
  239SER    SC1 4924   1.360   9.002  13.528  0.1187  0.1056 -0.4833
  240TYR     BB 4925   1.708   9.348  13.607 -0.0641  0.2667  0.0413
  240TYR    SC1 4926   1.429   9.530  13.653  0.0008 -0.1741  0.1322
  240TYR    SC2 4927   1.387   9.790  13.796 -0.3470 -0.3236  0.3125
  240TYR    SC3 4928   1.347   9.774  13.499  0.0523 -0.0887  0.2394
  240TYR    SC4 4929   1.249   9.994  13.652 -0.1852 -0.2273  0.2924
  241GLU     BB 4930   1.804   9.669  13.622 -0.0432  0.0176 -0.1517
  241GLU    SC1 4931   1.971   9.589  13.920  0.0394 -0.1522  0.0680
  242LEU     BB 4932   2.056   9.806  13.433  0.4653  0.0335 -0.0777
  242LEU    SC1 4933   2.132  10.078  13.649 -0.1096  0.0896 -0.2653
  243PRO     BB 4934   1.934   9.953  13.146  0.2342  0.0912 -0.1873
  243PRO    SC1 4935   2.025  10.232  13.270  0.0926 -0.1849  0.0390
  244ASP     BB 4936   2.158   9.845  12.922 -0.0898  0.2097  0.0428
  244ASP    SC1 4937   2.107   9.522  12.914 -0.1864 -0.0291  0.1446
  245GLY     BB 4938   2.465   9.765  13.147  0.0687  0.1693 -0.0273
  246GLN     BB 4939   2.248   9.645  13.408  0.2431 -0.0355 -0.0353
  246GLN    SC1 4940   2.518   9.773  13.689 -0.0492 -0.0089 -0.0811
  247VAL     BB 4941   2.261   9.372  13.616  0.1535  0.0775  0.3972
  247VAL    SC1 4942   2.542   9.301  13.653  0.2147  0.2868  0.3411
  248ILE     BB 4943   2.051   9.145  13.659  0.0843  0.0873 -0.1100
  248ILE    SC1 4944   2.101   8.909  13.900 -0.2417  0.0868 -0.0386
  249THR     BB 4945   2.163   8.951  13.414 -0.2224 -0.0693  0.0658
  249THR    SC1 4946   1.908   8.783  13.407 -0.1236 -0.2327  0.2819
  250ILE     BB 4947   2.077   8.978  13.041  0.0597 -0.2216  0.0304
  250ILE    SC1 4948   2.069   8.743  12.794 -0.2357  0.0668 -0.2436
  251GLY     BB 4949   2.301   9.144  12.789 -0.0515 -0.1074 -0.3093
  252ASN     BB 4950   2.580   9.119  12.934  0.0748 -0.0891 -0.1385
  252ASN    SC1 4951   2.412   9.287  13.151 -0.3330 -0.2233 -0.2211
  253GLU     BB 4952   2.640   8.859  12.776  0.1747 -0.1226  0.0336
  253GLU    SC1 4953   3.029   8.933  12.731 -0.0048 -0.1671 -0.0901
  254ARG     BB 4954   2.482   8.707  12.567 -0.0994  0.1221  0.0318
  254ARG    SC1 4955   2.745   8.584  12.368  0.1353 -0.1794 -0.1357
  254ARG    SC2 4956   3.072   8.559  12.387  0.0928 -0.0793 -0.2577
  255PHE     BB 4957   2.415   8.948  12.324  0.0692 -0.0155 -0.3461
  255PHE    SC1 4958   2.114   8.968  12.253  0.0069  0.0879  0.0201
  255PHE    SC2 4959   1.859   9.086  12.062 -0.1176 -0.1471  0.0380
  255PHE    SC3 4960   2.103   9.243  12.053 -0.3010  0.1502  0.1188
  256ARG     BB 4961   2.745   9.118  12.351 -0.1146  0.2742  0.3514
  256ARG    SC1 4962   2.618   9.351  12.534 -0.1806 -0.0942 -0.1142
  256ARG    SC2 4963   2.537   9.539  12.820  0.2306  0.0936  0.4976
  257CYS     BB 4964   3.001   8.973  12.221  0.2803  0.0468  0.4098
  257CYS    SC1 4965   3.261   9.148  12.357  0.3297 -0.0080  0.2652
  258PRO     BB 4966   2.755   8.919  11.968 -0.0892 -0.0859 -0.0158
  258PRO    SC1 4967   2.946   8.784  11.740 -0.1555 -0.2091 -0.2104
  259GLU     BB 4968   2.652   9.155  11.761 -0.2384  0.1058 -0.3110
  259GLU    SC1 4969   2.496   9.408  12.038  0.1105  0.1107  0.0536
  260THR     BB 4970   2.937   9.255  11.720  0.2779 -0.1663  0.0115
  260THR    SC1 4971   3.199   9.210  11.869  0.2386 -0.1007  0.1005
  261LEU     BB 4972   3.020   9.158  11.419  0.0489  0.0642 -0.2442
  261LEU    SC1 4973   2.878   8.873  11.259 -0.0991  0.1032 -0.0599
  262PHE     BB 4974   2.822   9.375  11.269 -0.1611  0.0591  0.1179
  262PHE    SC1 4975   2.535   9.206  11.145  0.2510 -0.0898 -0.3069
  262PHE    SC2 4976   2.517   8.875  11.072  0.2990 -0.1676  0.0176
  262PHE    SC3 4977   2.536   8.938  11.354  0.1040  0.1201 -0.0302
  263GLN     BB 4978   2.737   9.602  11.467 -0.1248 -0.2393 -0.0114
  263GLN    SC1 4979   2.396   9.495  11.545 -0.0279  0.2331  0.3060
  264PRO     BB 4980   2.918   9.876  11.509 -0.3267  0.3261 -0.2434
  264PRO    SC1 4981   2.680  10.046  11.398  0.1759  0.0794 -0.1024
  265SER     BB 4982   2.965   9.877  11.868  0.1655  0.1769  0.0981
  265SER    SC1 4983   2.784   9.663  11.863 -0.2721  0.1337  0.4586
  266PHE     BB 4984   3.265   9.732  11.840 -0.0855  0.2056  0.0292
  266PHE    SC1 4985   3.303   9.873  12.120  0.1637 -0.0631 -0.1263
  266PHE    SC2 4986   3.291  10.159  12.303  0.2422  0.1455 -0.4365
  266PHE    SC3 4987   3.060   9.986  12.328  0.1504  0.2831 -0.3212
  267ILE     BB 4988   3.517   9.810  11.636  0.1188  0.2584  0.1503
  267ILE    SC1 4989   3.639   9.964  11.914 -0.0191  0.1983  0.2454
  268GLY     BB 4990   3.451  10.047  11.450  0.0336 -0.3037 -0.0648
  269MET     BB 4991   3.100  10.080  11.356  0.1224 -0.0205 -0.2582
  269MET    SC1 4992   3.031  10.437  11.480  0.1720 -0.2498  0.0514
  270GLU     BB 4993   3.054  10.128  11.057  0.0143 -0.0640  0.3158
  270GLU    SC1 4994   3.339  10.387  11.067 -0.1314 -0.0137 -0.0618
  271SER     BB 4995   2.799   9.932  10.976 -0.0045  0.1842 -0.0710
  271SER    SC1 4996   2.591   9.748  11.061  0.3223 -0.0036  0.0962
  272ALA     BB 4997   2.899   9.608  10.851  0.1501 -0.4886 -0.1460
  272ALA    SC1 4998   2.805   9.691  10.611  0.1623 -0.4093 -0.1240
  273GLY     BB 4999   2.949   9.298  10.962 -0.8912  0.0834  0.0501
  274ILE     BB 5000   2.919   9.117  10.744 -0.1692  0.0449 -0.4296
  274ILE    SC1 5001   3.095   8.833  10.811  0.3771  0.4129 -0.2423
  275HIS     BB 5002   2.825   9.312  10.482  0.0499  0.3549 -0.0229
  275HIS    SC1 5003   2.553   9.084  10.511  0.0475 -0.6020 -0.0810
  275HIS    SC2 5004   2.339   8.972  10.721 -0.0673 -0.0219  0.1289
  275HIS    SC3 5005   2.596   8.890  10.735 -0.1285 -0.1882  0.3252
  276GLU     BB 5006   3.136   9.417  10.389  0.2144  0.0480 -0.0340
  276GLU    SC1 5007   2.972   9.727  10.189 -0.0156 -0.0377  0.1119
  277THR     BB 5008   3.289   9.137  10.487 -0.0225  0.4698  0.1208
  277THR    SC1 5009   3.482   9.132  10.723 -0.1494  0.1126  0.2230
  278THR     BB 5010   3.224   8.931  10.259 -0.2185  0.0192  0.0915
  278THR    SC1 5011   2.966   8.848  10.396 -0.2521 -0.2256 -0.1135
  279TYR     BB 5012   3.123   9.041   9.973 -0.2714 -0.0486 -0.0640
  279TYR    SC1 5013   2.799   9.172   9.976 -0.0584  0.0812 -0.3381
  279TYR    SC2 5014   2.566   9.152   9.787 -0.5481  0.2928  0.2116
  279TYR    SC3 5015   2.593   8.958  10.014 -0.1072  0.1961  0.0899
  279TYR    SC4 5016   2.427   8.904   9.789  0.0011 -0.0376  0.0628
  280ASN     BB 5017   3.431   9.193   9.934 -0.0276 -0.0221  0.3458
  280ASN    SC1 5018   3.593   9.299  10.179  0.0947  0.4942 -0.2679
  281SER     BB 5019   3.530   8.851   9.933  0.0085 -0.1392  0.0459
  281SER    SC1 5020   3.565   8.648  10.110  0.1562 -0.3076  0.1948
  282ILE     BB 5021   3.336   8.738   9.682  0.0807  0.0273 -0.0191
  282ILE    SC1 5022   3.318   8.456   9.873  0.1948 -0.0821 -0.1671
  283MET     BB 5023   3.559   8.762   9.425  0.1205 -0.0326  0.3032
  283MET    SC1 5024   3.583   8.347   9.413  0.1745  0.0884 -0.1393
  284LYS     BB 5025   3.544   9.011   9.286  0.2170  0.3973  0.0325
  284LYS    SC1 5026   3.660   9.207   9.136 -0.3825 -0.1176  0.1556
  284LYS    SC2 5027   3.519   9.460   8.916 -0.1877 -0.0514  0.1107
  285CYS     BB 5028   3.211   8.956   9.137 -0.2752  0.2135 -0.1401
  285CYS    SC1 5029   2.887   9.074   9.166  0.2350  0.2493 -0.0414
  286ASP     BB 5030   3.093   8.771   8.968 -0.2205  0.1637  0.0582
  286ASP    SC1 5031   2.805   8.663   9.129 -0.0558  0.1131  0.3404
  287ILE     BB 5032   3.186   8.511   8.890 -0.3096  0.0823 -0.1751
  287ILE    SC1 5033   3.496   8.606   8.996 -0.3417 -0.2464  0.2335
  288ASP     BB 5034   2.983   8.307   8.872 -0.0533  0.2435  0.0356
  288ASP    SC1 5035   2.940   8.110   8.618 -0.0292 -0.1592  0.0531
  289ILE     BB 5036   2.973   8.109   9.121  0.1856  0.0338 -0.1458
  289ILE    SC1 5037   3.310   8.156   9.144  0.1372  0.2289  0.2456
  290ARG     BB 5038   3.000   7.809   9.155  0.1593 -0.2342 -0.1821
  290ARG    SC1 5039   2.843   7.738   8.872  0.1532 -0.0581  0.0051
  290ARG    SC2 5040   2.941   7.682   8.520 -0.0006  0.0111 -0.3585
  291LYS     BB 5041   2.839   7.599   9.326  0.3138 -0.1534 -0.0582
  291LYS    SC1 5042   2.765   7.350   9.139  0.3199 -0.0652 -0.3939
  291LYS    SC2 5043   2.628   7.058   9.332  0.2060 -0.0555 -0.2284
  292ASP     BB 5044   2.935   7.499   9.618 -0.0243 -0.1494 -0.1157
  292ASP    SC1 5045   2.651   7.299   9.692 -0.0671  0.4694  0.0321
  293LEU     BB 5046   3.039   7.794   9.747 -0.2701  0.2199 -0.1245
  293LEU    SC1 5047   3.311   7.981   9.615  0.0375 -0.2301 -0.1544
  294TYR     BB 5048   2.819   8.042   9.739  0.2050  0.1656  0.1982
  294TYR    SC1 5049   3.010   8.275   9.739  0.1938  0.1499  0.0377
  294TYR    SC2 5050   2.999   8.523   9.569  0.1199  0.0143 -0.1597
  294TYR    SC3 5051   3.194   8.305   9.503  0.0352 -0.0748 -0.1182
  294TYR    SC4 5052   3.156   8.529   9.332 -0.0290 -0.1972 -0.2664
  295ALA     BB 5053   2.605   7.750   9.841  0.0921  0.1360  0.1012
  295ALA    SC1 5054   2.433   7.800   9.639  0.3247 -0.2063 -0.1963
  296ASN     BB 5055   2.822   7.657  10.097  0.4200  0.2049 -0.2487
  296ASN    SC1 5056   2.672   7.357  10.116 -0.0977  0.1722 -0.0154
  297ASN     BB 5057   2.889   7.726  10.438 -0.3895  0.0505 -0.2623
  297ASN    SC1 5058   2.934   8.029  10.534 -0.5119 -0.1065 -0.2656
  298VAL     BB 5059   3.142   7.612  10.601 -0.2890 -0.0002  0.1510
  298VAL    SC1 5060   2.996   7.473  10.812  0.0458 -0.0290  0.3696
  299MET     BB 5061   3.237   7.875  10.832  0.0994 -0.1393 -0.0017
  299MET    SC1 5062   3.010   8.206  10.950 -0.2487 -0.0663 -0.1027
  300SER     BB 5063   3.354   7.894  11.116  0.2197  0.2317  0.0845
  300SER    SC1 5064   3.396   8.155  11.141 -0.3590 -0.2366  0.3910
  301GLY     BB 5065   3.529   7.692  11.350 -0.0940 -0.1849  0.3657
  302GLY     BB 5066   3.520   7.873  11.648 -0.1615  0.2182  0.0810
  303THR     BB 5067   3.344   8.166  11.621 -0.2372 -0.1698  0.2079
  303THR    SC1 5068   3.466   8.195  11.899  0.1587 -0.1820  0.0421
  304THR     BB 5069   3.131   7.946  11.461  0.0112  0.1025 -0.2340
  304THR    SC1 5070   3.144   7.659  11.562  0.0588  0.1360 -0.1436
  305MET     BB 5071   2.881   8.044  11.442 -0.0497 -0.1919 -0.0284
  305MET    SC1 5072   2.979   8.454  11.383  0.2059 -0.1878  0.2942
  306TYR     BB 5073   2.687   8.149  11.728 -0.2799 -0.3153 -0.1591
  306TYR    SC1 5074   2.837   8.417  11.803  0.1593 -0.2323  0.4447
  306TYR    SC2 5075   2.970   8.550  12.038  0.3989 -0.0755  0.2258
  306TYR    SC3 5076   3.127   8.493  11.789  0.0738  0.0452 -0.0150
  306TYR    SC4 5077   3.252   8.510  12.045  0.4296  0.0265 -0.1815
  307PRO     BB 5078   2.414   8.340  11.722 -0.1470  0.1048  0.0292
  307PRO    SC1 5079   2.510   8.616  11.618  0.0872  0.2784 -0.2585
  308GLY     BB 5080   2.145   8.217  11.605  0.0657  0.1467  0.2603
  309ILE     BB 5081   2.212   8.206  11.279 -0.1421 -0.2545  0.1309
  309ILE    SC1 5082   2.540   8.296  11.302 -0.1861 -0.0254 -0.0826
  310ALA     BB 5083   2.103   8.232  10.994  0.0599  0.0926 -0.1983
  310ALA    SC1 5084   2.175   8.105  10.767 -0.2153 -0.0869 -0.1910
  311ASP     BB 5085   1.922   8.540  11.021  0.0963 -0.0400 -0.1138
  311ASP    SC1 5086   1.781   8.365  10.752  0.1797 -0.1233 -0.5428
  312ARG     BB 5087   2.037   8.794  10.871  0.3604  0.0474 -0.2494
  312ARG    SC1 5088   1.961   9.051  10.992 -0.0057  0.2607  0.2031
  312ARG    SC2 5089   1.795   9.309  10.845  0.2451  0.0502 -0.2880
  313MET     BB 5090   2.152   8.619  10.604 -0.0074  0.2691 -0.1790
  313MET    SC1 5091   2.421   8.503  10.912 -0.0526  0.2114 -0.0127
  314GLN     BB 5092   1.858   8.665  10.430 -0.1773 -0.2708 -0.0549
  314GLN    SC1 5093   1.670   8.404  10.209  0.2385 -0.1406 -0.1982
  315LYS     BB 5094   1.823   8.962  10.527  0.0151 -0.0550 -0.0322
  315LYS    SC1 5095   1.579   8.949  10.728  0.0036  0.1733 -0.0095
  315LYS    SC2 5096   1.457   8.692  10.999  0.0210  0.0064  0.1361
  316GLU     BB 5097   2.066   9.130  10.437 -0.0382  0.0219  0.2180
  316GLU    SC1 5098   2.076   9.500  10.561  0.1734 -0.0494  0.0805
  317ILE     BB 5099   2.202   9.060  10.195 -0.1408  0.0084  0.0998
  317ILE    SC1 5100   2.480   9.257  10.213  0.0540 -0.2502 -0.0237
  318THR     BB 5101   2.049   8.977   9.901 -0.3509 -0.1569  0.1048
  318THR    SC1 5102   1.895   9.216   9.789 -0.1684 -0.1153 -0.0637
  319ALA     BB 5103   1.839   8.781   9.987  0.0237  0.2426  0.0415
  319ALA    SC1 5104   1.609   8.797  10.127  0.1295 -0.2079  0.2884
  320LEU     BB 5105   1.748   8.638   9.675  0.3823  0.0801 -0.3327
  320LEU    SC1 5106   1.471   8.450   9.688  0.0956 -0.0541 -0.1156
  321ALA     BB 5107   1.962   8.811   9.570 -0.1921 -0.0529 -0.0528
  321ALA    SC1 5108   1.816   9.011   9.462 -0.2542 -0.0040  0.1184
  322PRO     BB 5109   2.145   8.891   9.287 -0.2801 -0.2031  0.1327
  322PRO    SC1 5110   2.097   9.106   9.073 -0.1467  0.3742 -0.0144
  323SER     BB 5111   2.420   8.849   9.356 -0.1823  0.0709  0.1749
  323SER    SC1 5112   2.519   9.037   9.147  0.0394  0.1106 -0.4702
  324THR     BB 5113   2.531   8.624   9.525 -0.0978  0.1043  0.0674
  324THR    SC1 5114   2.642   8.370   9.396  0.2027  0.2643  0.0005
  325MET     BB 5115   2.634   8.553   9.791 -0.1204  0.1369 -0.1771
  325MET    SC1 5116   2.879   8.633  10.003 -0.0851 -0.0751 -0.0535
  326LYS     BB 5117   2.458   8.293   9.960 -0.2604  0.1370 -0.0335
  326LYS    SC1 5118   2.395   8.171   9.711 -0.0010  0.0332  0.0259
  326LYS    SC2 5119   2.193   8.312   9.465 -0.0942  0.1165 -0.1608
  327ILE     BB 5120   2.620   8.198  10.250 -0.0272  0.0047  0.2149
  327ILE    SC1 5121   2.446   8.246  10.539 -0.3674 -0.0442  0.0237
  328LYS     BB 5122   2.503   7.889  10.261 -0.2100  0.0512 -0.0191
  328LYS    SC1 5123   2.260   7.908  10.058 -0.1481 -0.1892 -0.2309
  328LYS    SC2 5124   1.929   7.814  10.097 -0.3092  0.0735 -0.1804
  329ILE     BB 5125   2.413   7.760  10.571  0.0340 -0.1171 -0.1116
  329ILE    SC1 5126   2.346   7.449  10.447 -0.1705 -0.3109  0.4455
  330ILE     BB 5127   2.670   7.772  10.819 -0.1730  0.0623  0.1364
  330ILE    SC1 5128   2.505   8.042  10.945 -0.1270  0.0880  0.1423
  331ALA     BB 5129   2.713   7.787  11.152  0.1768 -0.0332 -0.1569
  331ALA    SC1 5130   2.966   7.695  11.138  0.2833  0.1520  0.3189
  332PRO     BB 5131   2.670   7.468  11.286 -0.2891 -0.1159  0.0910
  332PRO    SC1 5132   2.353   7.403  11.233  0.0800  0.0702  0.1389
  333PRO     BB 5133   2.806   7.272  11.528  0.0974 -0.0180 -0.3169
  333PRO    SC1 5134   2.564   7.087  11.477  0.0324 -0.2006  0.0919
  334GLU     BB 5135   3.097   7.226  11.482  0.3857 -0.1045 -0.1656
  334GLU    SC1 5136   3.233   6.970  11.720  0.1408 -0.0239  0.1029
  335ARG     BB 5137   3.178   7.299  11.188  0.0793 -0.1644  0.1443
  335ARG    SC1 5138   3.171   6.970  11.082  0.3831 -0.0531  0.1840
  335ARG    SC2 5139   2.988   6.757  10.926  0.2506 -0.2727  0.2016
  336LYS     BB 5140   3.462   7.438  11.213  0.0305 -0.0917  0.2646
  336LYS    SC1 5141   3.483   7.299  11.501  0.0095  0.0834  0.3470
  336LYS    SC2 5142   3.426   7.375  11.835 -0.1103  0.0715 -0.2371
  337TYR     BB 5143   3.618   7.157  11.046  0.0437 -0.0398  0.1965
  337TYR    SC1 5144   3.729   7.056  11.395  0.2589  0.0484 -0.0935
  337TYR    SC2 5145   3.681   7.004  11.686  0.3992  0.0203 -0.0748
  337TYR    SC3 5146   3.586   6.807  11.481  0.0048  0.1986 -0.0725
  337TYR    SC4 5147   3.585   6.746  11.760  0.1148  0.1191 -0.0884
  338SER     BB 5148   3.713   7.104  10.757  0.0263 -0.2415  0.1568
  338SER    SC1 5149   3.832   7.313  10.584 -0.6441  0.0762 -0.6077
  339VAL     BB 5150   4.027   7.076  10.820  0.2295  0.0800 -0.5420
  339VAL    SC1 5151   4.250   7.179  10.662  0.1688  0.3896 -0.4319
  340TRP     BB 5152   4.117   6.761  10.950  0.0257  0.2577  0.0973
  340TRP    SC1 5153   3.844   6.819  11.074  0.2396 -0.0160 -0.2999
  340TRP    SC2 5154   3.715   6.567  11.252  0.1682  0.2605  0.0491
  340TRP    SC3 5155   3.587   6.708  11.099  0.1920  0.1128 -0.0855
  340TRP    SC4 5156   3.463   6.812  10.941  0.1926  0.0140 -0.1681
  340TRP    SC5 5157   3.327   6.636  11.131  0.1736  0.2083  0.0021
  341ILE     BB 5158   3.875   6.612  10.708 -0.1857 -0.1962 -0.1637
  341ILE    SC1 5159   3.796   6.340  10.519  0.0253 -0.0201 -0.5180
  342GLY     BB 5160   4.128   6.705  10.503  0.2529  0.0229 -0.0736
  343GLY     BB 5161   4.345   6.553  10.709  0.1773  0.0804 -0.1859
  344SER     BB 5162   4.251   6.240  10.655 -0.1219  0.1311 -0.1736
  344SER    SC1 5163   4.402   6.037  10.700 -0.5727 -0.2195 -0.2124
  345ILE     BB 5164   4.266   6.142  10.346 -0.1071 -0.0019 -0.0673
  345ILE    SC1 5165   4.081   6.333  10.132  0.0528 -0.0977 -0.2948
  346LEU     BB 5166   4.545   6.338  10.258 -0.4090 -0.0767 -0.1618
  346LEU    SC1 5167   4.508   6.665  10.365  0.3647 -0.0295 -0.1298
  347ALA     BB 5168   4.718   6.242  10.506 -0.0121 -0.2727 -0.0859
  347ALA    SC1 5169   4.709   6.481  10.631 -0.1610 -0.3431  0.0418
  348SER     BB 5170   4.690   5.890  10.370  0.1061  0.1632  0.2146
  348SER    SC1 5171   4.961   5.769  10.392 -0.0772  0.2066 -0.0216
  349LEU     BB 5172   4.659   5.912  10.048 -0.0614 -0.0985 -0.2738
  349LEU    SC1 5173   4.318   5.851  10.001  0.0494  0.2392  0.1436
  350SER     BB 5174   4.847   6.012   9.820 -0.1467  0.0026  0.0062
  350SER    SC1 5175   5.041   5.830   9.757  0.0434 -0.2455  0.0779
  351THR     BB 5176   4.823   6.337   9.771  0.2497  0.0621  0.3107
  351THR    SC1 5177   4.519   6.362   9.792  0.2329  0.0459  0.1086
  352PHE     BB 5178   4.970   6.551   9.881 -0.2645  0.2654  0.1194
  352PHE    SC1 5179   4.723   6.796   9.882  0.1704 -0.0054 -0.2708
  352PHE    SC2 5180   4.456   6.981   9.980  0.2025 -0.1993  0.2102
  352PHE    SC3 5181   4.395   6.760   9.802  0.0645 -0.1578  0.2048
  353GLN     BB 5182   5.288   6.472   9.836  0.1101 -0.1816 -0.0747
  353GLN    SC1 5183   5.368   6.113   9.682 -0.1811  0.3174  0.1358
  354GLN     BB 5184   5.369   6.327  10.166  0.0100 -0.0545 -0.0827
  354GLN    SC1 5185   5.657   6.104  10.139 -0.1196  0.1639  0.2785
  355MET     BB 5186   5.331   6.576  10.395  0.0501  0.1234  0.3313
  355MET    SC1 5187   4.958   6.622  10.343 -0.0623 -0.0866  0.0978
  356TRP     BB 5188   5.281   6.926  10.228  0.0642 -0.2342  0.4720
  356TRP    SC1 5189   5.083   7.066  10.307  0.0551 -0.0822 -0.1822
  356TRP    SC2 5190   4.850   7.139  10.077 -0.1115  0.1356  0.0503
  356TRP    SC3 5191   4.801   7.057  10.302  0.0456  0.0600  0.0566
  356TRP    SC4 5192   4.741   6.988  10.509  0.1873  0.0318  0.0914
  356TRP    SC5 5193   4.528   7.036  10.313  0.0398  0.2030  0.2896
  357ILE     BB 5194   5.511   7.149  10.344 -0.5573 -0.0851 -0.4901
  357ILE    SC1 5195   5.438   7.481  10.367  0.1176  0.0478  0.0897
  358THR     BB 5196   5.840   7.237  10.337  0.0129 -0.0208 -0.3904
  358THR    SC1 5197   5.815   7.485  10.160 -0.0056  0.0236 -0.3270
  359LYS     BB 5198   6.084   7.271  10.544 -0.2691  0.0848 -0.1388
  359LYS    SC1 5199   6.173   6.986  10.482  0.3344  0.0773  0.0157
  359LYS    SC2 5200   6.293   6.623  10.514  0.3306  0.0188  0.1020
  360GLN     BB 5201   6.329   7.352  10.296 -0.0868 -0.0833  0.0411
  360GLN    SC1 5202   6.608   7.304  10.054 -0.3256  0.0082 -0.0169
  361GLU     BB 5203   6.231   7.656  10.237  0.1704  0.2690 -0.1585
  361GLU    SC1 5204   6.552   7.787  10.099 -0.0565 -0.1796  0.0974
  362TYR     BB 5205   6.148   7.838  10.492 -0.0100 -0.0619 -0.2361
  362TYR    SC1 5206   6.043   7.662  10.698  0.0469  0.2919  0.2242
  362TYR    SC2 5207   5.782   7.583  10.574  0.2470  0.1806 -0.1444
  362TYR    SC3 5208   5.794   7.818  10.760 -0.1583  0.0246  0.0957
  362TYR    SC4 5209   5.553   7.744  10.628  0.0681 -0.0085 -0.3188
  363ASP     BB 5210   6.424   7.790  10.662  0.0182  0.0065 -0.2041
  363ASP    SC1 5211   6.444   7.476  10.763 -0.2308 -0.2343  0.1079
  364GLU     BB 5212   6.633   7.979  10.579  0.1477  0.0765  0.2814
  364GLU    SC1 5213   7.032   7.931  10.616 -0.3016  0.1190  0.0679
  365ALA     BB 5214   6.429   8.194  10.499  0.2282 -0.1379 -0.1191
  365ALA    SC1 5215   6.577   8.418  10.529 -0.0537  0.0130  0.2345
  366GLY     BB 5216   6.101   8.140  10.614  0.1509  0.3003 -0.1358
  367PRO     BB 5217   5.878   8.401  10.733  0.3502 -0.0006  0.4783
  367PRO    SC1 5218   5.635   8.203  10.604  0.0901  0.2262  0.0894
  368SER     BB 5219   5.905   8.564  10.427 -0.1684 -0.3588  0.0356
  368SER    SC1 5220   6.120   8.737  10.472  0.3145 -0.3198  0.2003
  369ILE     BB 5221   5.941   8.330  10.190 -0.1176  0.1819  0.0978
  369ILE    SC1 5222   6.101   8.532   9.967 -0.0668 -0.0648 -0.0944
  370VAL     BB 5223   5.650   8.152  10.172 -0.0163 -0.2154 -0.0675
  370VAL    SC1 5224   5.717   7.884  10.268 -0.0642 -0.3246 -0.3296
  371HIS     BB 5225   5.421   8.419  10.150 -0.0071  0.3765  0.1293
  371HIS    SC1 5226   5.531   8.626  10.383 -0.1389 -0.0787  0.2178
  371HIS    SC2 5227   5.328   8.826  10.528  0.0564  0.0297  0.3491
  371HIS    SC3 5228   5.590   8.835  10.590  0.1459  0.0826 -0.0187
  372ARG     BB 5229   5.645   8.605   9.905  0.1576  0.1544  0.2743
  372ARG    SC1 5230   5.759   8.801  10.067  0.2500  0.1694  0.5057
  372ARG    SC2 5231   6.061   8.958  10.114 -0.3267 -0.0959  0.1192
  373LYS     BB 5232   5.644   8.354   9.675  0.1602 -0.1715 -0.1803
  373LYS    SC1 5233   5.856   8.185   9.767 -0.3413 -0.0577  0.2420
  373LYS    SC2 5234   6.117   7.951   9.859 -0.0598 -0.4743 -0.2251
  374CYS     BB 5235   5.394   8.082   9.799 -0.2208  0.1785  0.2538
  374CYS    SC1 5236   5.633   7.865   9.889 -0.0334 -0.0620  0.2936
  375PHE     BB 5237   5.155   8.239   9.980  0.1146  0.0040 -0.0054
  375PHE    SC1 5238   4.858   8.342   9.864 -0.1866 -0.2026  0.2047
  375PHE    SC2 5239   4.693   8.628   9.945 -0.3434 -0.2116 -0.0706
  375PHE    SC3 5240   4.613   8.392  10.093 -0.5155 -0.1973 -0.1374
  376MG      MG 5241   4.191   7.467  11.552 -0.4823 -0.2603  0.3469
    1ATP     PG 5242   4.095   7.760  11.665 -0.2280  0.0106 -0.2902
    1ATP     PB 5243   3.878   7.583  11.663 -0.1323 -0.2197 -0.0994
    1ATP     PA 5244   3.860   7.474  11.921 -0.1000 -0.2224  0.5001
    1ATP    RB1 5245   3.613   7.469  12.194 -0.0631 -0.1526  0.1026
    1ATP    RB2 5246   3.499   7.672  12.174  0.1986 -0.2298 -0.3935
    1ATP    SC1 5247   3.731   7.733  12.426 -0.2757  0.4521  0.1374
    1ATP    SC2 5248   3.903   7.879  12.349 -0.0736  0.1754  0.0525
    1ATP    SC3 5249   3.895   7.960  12.608 -0.2863  0.0326  0.0925
    1ATP    SC4 5250   3.720   7.711  12.587 -0.2696  0.0211  0.0878
    1ASP     BB 5251   1.898  12.881  12.144 -0.3305  0.1780 -0.0012
    1ASP    SC1 5252   2.148  13.077  12.255  0.2502 -0.1940  0.2406
    2GLU     BB 5253   1.786  13.059  11.903  0.0962 -0.1058 -0.0864
    2GLU    SC1 5254   2.111  13.188  11.725  0.0321 -0.2782 -0.0064
    3ASP     BB 5255   1.492  13.018  11.990 -0.1039 -0.2182  0.3303
    3ASP    SC1 5256   1.317  13.313  12.053  0.2201  0.2157  0.2879
    4GLU     BB 5257   1.508  12.827  12.268 -0.1376 -0.1238  0.0698
    4GLU    SC1 5258   1.236  12.562  12.156 -0.0955  0.0390 -0.0833
    5THR     BB 5259   1.746  12.613  12.343  0.0068 -0.0824  0.3023
    5THR    SC1 5260   1.663  12.327  12.275  0.0892  0.0054 -0.2004
    6THR     BB 5261   1.842  12.507  12.653 -0.2118  0.0257  0.1190
    6THR    SC1 5262   1.629  12.622  12.839 -0.3167 -0.0636  0.0549
    7ALA     BB 5263   2.103  12.418  12.822  0.0513  0.0041  0.1782
    7ALA    SC1 5264   1.967  12.371  13.051 -0.2891  0.0790 -0.0014
    8LEU     BB 5265   2.386  12.247  12.784  0.1978  0.1016 -0.1442
    8LEU    SC1 5266   2.406  12.058  13.119  0.2443 -0.0299  0.3233
    9VAL     BB 5267   2.721  12.201  12.803  0.0279  0.0951 -0.1600
    9VAL    SC1 5268   2.731  12.317  12.535 -0.0813 -0.4243 -0.4025
   10CYS     BB 5269   2.911  11.917  12.841 -0.1388 -0.2980  0.1492
   10CYS    SC1 5270   3.116  12.077  12.623 -0.3491 -0.2543 -0.0277
   11ASP     BB 5271   3.219  11.987  13.006 -0.0052  0.1362 -0.2316
   11ASP    SC1 5272   3.604  11.958  12.965 -0.2728  0.2803  0.1416
   12ASN     BB 5273   3.270  11.674  13.132  0.0882  0.0329  0.0319
   12ASN    SC1 5274   3.385  11.795  13.386  0.5226 -0.4509  0.0706
   13GLY     BB 5275   3.149  11.399  13.266 -0.3884  0.0999  0.1474
   14SER     BB 5276   3.367  11.271  13.528  0.0160 -0.3714  0.1338
   14SER    SC1 5277   3.318  11.011  13.548 -0.0445 -0.3834 -0.0191
   15GLY     BB 5278   3.134  11.392  13.725  0.2086  0.2764  0.0408
   16LEU     BB 5279   2.980  11.693  13.663  0.1190 -0.1334  0.0063
   16LEU    SC1 5280   3.207  11.896  13.835 -0.1193  0.0328 -0.3443
   17VAL     BB 5281   2.949  11.978  13.476  0.3798 -0.0974 -0.1700
   17VAL    SC1 5282   2.758  11.819  13.322  0.0200  0.0423  0.1175
   18LYS     BB 5283   3.059  12.247  13.278 -0.0526  0.1404  0.0516
   18LYS    SC1 5284   3.285  12.199  13.502  0.0920 -0.3058 -0.1514
   18LYS    SC2 5285   3.668  12.144  13.413  0.2887 -0.2900  0.3170
   19ALA     BB 5286   2.846  12.523  13.339 -0.0512  0.0236  0.0748
   19ALA    SC1 5287   2.656  12.337  13.385 -0.1241  0.1476  0.2908
   20GLY     BB 5288   2.739  12.472  13.050  0.0707 -0.1059  0.0119
   21PHE     BB 5289   2.479  12.597  12.994 -0.0336 -0.0056 -0.1953
   21PHE    SC1 5290   2.327  12.520  13.240 -0.1696  0.1155 -0.1160
   21PHE    SC2 5291   2.018  12.494  13.381 -0.0996  0.3143  0.0785
   21PHE    SC3 5292   2.240  12.491  13.568  0.0378 -0.1478 -0.0820
   22ALA     BB 5293   2.522  12.818  12.768  0.0474  0.1268 -0.2387
   22ALA    SC1 5294   2.260  12.861  12.818  0.0653 -0.2510  0.2565
   23GLY     BB 5295   2.764  12.780  12.655  0.1166  0.3347  0.0328
   24ASP     BB 5296   2.989  12.989  12.709 -0.2617 -0.1248  0.2220
   24ASP    SC1 5297   2.730  13.200  12.840  0.1627  0.1651 -0.0647
   25ASP     BB 5298   3.189  12.997  12.921 -0.0576 -0.1354 -0.0944
   25ASP    SC1 5299   3.109  12.720  13.101 -0.1310  0.0779 -0.0169
   26ALA     BB 5300   3.131  13.171  13.190 -0.2190 -0.0248  0.3088
   26ALA    SC1 5301   3.389  13.241  13.152 -0.2936  0.0743 -0.0478
   27PRO     BB 5302   3.009  12.987  13.439  0.3170 -0.3170  0.0704
   27PRO    SC1 5303   3.248  13.084  13.578  0.4409  0.0610 -0.2232
   28ARG     BB 5304   2.728  12.764  13.485 -0.1502  0.1828  0.3732
   28ARG    SC1 5305   2.490  12.905  13.604 -0.0270  0.0947  0.1330
   28ARG    SC2 5306   2.355  13.204  13.651 -0.0566 -0.5102 -0.2621
   29ALA     BB 5307   2.801  12.548  13.731 -0.2544  0.0065  0.0977
   29ALA    SC1 5308   2.578  12.592  13.878 -0.2987  0.0847  0.0080
   30VAL     BB 5309   2.951  12.263  13.816 -0.1476 -0.0025  0.2793
   30VAL    SC1 5310   3.111  12.333  14.050 -0.1598 -0.1996  0.3480
   31PHE     BB 5311   2.710  12.075  13.754 -0.1026 -0.0494  0.5658
   31PHE    SC1 5312   2.392  12.062  13.646  0.0188  0.0011 -0.0618
   31PHE    SC2 5313   2.098  11.893  13.668  0.1593 -0.2130  0.2314
   31PHE    SC3 5314   2.177  11.968  13.399 -0.1869 -0.1061  0.1549
   32PRO     BB 5315   2.600  11.810  13.922 -0.2544  0.0176 -0.1247
   32PRO    SC1 5316   2.300  11.813  14.012  0.2868 -0.3715 -0.0608
   33SER     BB 5317   2.702  11.480  13.936  0.1602  0.0137 -0.1265
   33SER    SC1 5318   2.902  11.575  14.089 -0.4716  0.0600 -0.1873
   34ILE     BB 5319   2.414  11.400  14.123  0.0712 -0.0111 -0.0737
   34ILE    SC1 5320   2.181  11.348  13.880  0.0321 -0.3238  0.0258
   35VAL     BB 5321   2.514  11.153  14.361 -0.1727 -0.2053  0.0399
   35VAL    SC1 5322   2.350  10.917  14.309 -0.1458 -0.2254  0.0462
   36GLY     BB 5323   2.481  11.156  14.680  0.2111 -0.1090 -0.2577
   37ARG     BB 5324   2.498  10.879  14.857 -0.1309  0.1787 -0.0271
   37ARG    SC1 5325   2.273  10.728  14.694 -0.2779 -0.1675 -0.0189
   37ARG    SC2 5326   2.053  10.441  14.775 -0.3081  0.0927 -0.2513
   38PRO     BB 5327   2.410  10.889  15.159 -0.1581  0.2059 -0.2033
   38PRO    SC1 5328   2.241  10.594  15.215 -0.2726  0.1105 -0.0119
   39ARG     BB 5329   2.675  10.942  15.374 -0.0944  0.2030  0.2814
   39ARG    SC1 5330   2.545  11.116  15.580 -0.0388  0.1874 -0.3817
   39ARG    SC2 5331   2.400  11.363  15.783  0.1128  0.1822 -0.1481
   40HIS     BB 5332   2.687  10.671  15.520  0.0607  0.1214 -0.1590
   40HIS    SC1 5333   3.013  10.581  15.468 -0.1117  0.0546 -0.0421
   40HIS    SC2 5334   3.124  10.635  15.173 -0.1263  0.0075 -0.0562
   40HIS    SC3 5335   3.058  10.384  15.247  0.0967 -0.0190  0.0630
   41GLN     BB 5336   2.397  10.456  15.586 -0.1068 -0.1317  0.1822
   41GLN    SC1 5337   2.526  10.276  15.292 -0.3998  0.2574  0.0979
   42GLY     BB 5338   2.408  10.370  15.863  0.1915  0.1660 -0.2566
   43VAL     BB 5339   2.743  10.535  15.984  0.1936 -0.0264  0.2421
   43VAL    SC1 5340   2.790  10.813  15.909  0.1488 -0.1107 -0.1170
   44MET     BB 5341   2.623  10.588  16.256  0.0142  0.0469 -0.1941
   44MET    SC1 5342   2.996  10.703  16.392 -0.0198 -0.0894 -0.1129
   45VAL     BB 5343   2.608  10.927  16.316 -0.0905 -0.0741 -0.1992
   45VAL    SC1 5344   2.354  10.930  16.459 -0.0196 -0.3368 -0.0628
   46GLY     BB 5345   2.657  11.169  16.131  0.0031  0.1862 -0.6363
   47MET     BB 5346   2.981  11.193  16.066 -0.1370 -0.1907 -0.0988
   47MET    SC1 5347   3.259  10.991  16.060 -0.3017 -0.1643 -0.0978
   48GLY     BB 5348   2.941  11.194  15.753 -0.1032  0.2383  0.2173
   49GLN     BB 5349   2.899  11.483  15.631  0.1472 -0.2427 -0.3186
   49GLN    SC1 5350   2.701  11.647  15.941 -0.1550 -0.0975 -0.1658
   50LYS     BB 5351   2.650  11.532  15.352 -0.0776 -0.1819  0.1285
   50LYS    SC1 5352   2.537  11.876  15.337 -0.5179  0.0214  0.2612
   50LYS    SC2 5353   2.443  12.168  15.478 -0.5222 -0.0393 -0.1282
   51ASP     BB 5354   2.372  11.375  15.305  0.2141 -0.0491 -0.0280
   51ASP    SC1 5355   2.124  11.526  15.481  0.2226 -0.0006  0.3391
   52SER     BB 5356   2.212  11.305  14.994 -0.0530 -0.1513  0.0001
   52SER    SC1 5357   2.026  11.449  15.067 -0.1172 -0.2567 -0.2459
   53TYR     BB 5358   2.416  11.483  14.762  0.1567 -0.2549 -0.1673
   53TYR    SC1 5359   2.198  11.357  14.589  0.0051  0.0168 -0.1537
   53TYR    SC2 5360   1.918  11.345  14.695 -0.0732 -0.0079 -0.3599
   53TYR    SC3 5361   2.072  11.091  14.648  0.2541  0.0134  0.4401
   53TYR    SC4 5362   1.801  11.088  14.738  0.1351 -0.0348  0.0975
   54VAL     BB 5363   2.302  11.765  14.539 -0.0043  0.1963 -0.1985
   54VAL    SC1 5364   2.127  11.631  14.348 -0.0189 -0.0441 -0.0193
   55GLY     BB 5365   2.517  11.910  14.365  0.2192 -0.1643 -0.2713
   56ASP     BB 5366   2.660  12.199  14.554  0.2969 -0.0554 -0.0687
   56ASP    SC1 5367   2.734  12.455  14.311  0.1382  0.0040  0.0228
   57GLU     BB 5368   2.574  12.068  14.840 -0.1229 -0.1842  0.1097
   57GLU    SC1 5369   2.346  12.322  15.053 -0.2625  0.1506  0.2022
   58ALA     BB 5370   2.690  11.783  14.750 -0.1879  0.6205 -0.1680
   58ALA    SC1 5371   2.694  11.720  15.013  0.2960 -0.2818 -0.3535
   59GLN     BB 5372   2.994  11.789  14.680  0.0570 -0.0101  0.0938
   59GLN    SC1 5373   3.100  11.495  14.458  0.1401  0.2156  0.0599
   60SER     BB 5374   3.133  11.996  14.911 -0.0294  0.0144  0.0906
   60SER    SC1 5375   2.990  12.228  14.800 -0.2670  0.2318 -0.0924
   61LYS     BB 5376   3.042  11.793  15.160  0.0198 -0.2597  0.0413
   61LYS    SC1 5377   3.201  11.738  15.431  0.1373  0.2198  0.0052
   61LYS    SC2 5378   3.343  11.792  15.757  0.1698  0.0133  0.1882
   62ARG     BB 5379   3.057  11.512  15.033  0.1194  0.2866 -0.0441
   62ARG    SC1 5380   3.331  11.540  14.937  0.0011 -0.0199  0.0205
   62ARG    SC2 5381   3.495  11.740  14.688 -0.1385  0.4172  0.6329
   63GLY     BB 5382   3.094  11.326  15.265  0.0951  0.0652 -0.0386
   64ILE     BB 5383   2.956  11.039  15.305 -0.2056  0.0733  0.2343
   64ILE    SC1 5384   3.226  10.929  15.482 -0.0158  0.0643 -0.0534
   65LEU     BB 5385   3.019  10.963  15.008  0.0878 -0.1735  0.4963
   65LEU    SC1 5386   3.344  10.862  15.038 -0.0598 -0.0841  0.0824
   66THR     BB 5387   2.819  10.909  14.755  0.1655  0.0275  0.0670
   66THR    SC1 5388   2.882  10.616  14.701  0.1657  0.0138  0.1391
   67LEU     BB 5389   3.007  11.030  14.491  0.1602 -0.0228 -0.0804
   67LEU    SC1 5390   3.125  10.758  14.313 -0.0064  0.0338  0.1651
   68LYS     BB 5391   2.802  11.122  14.266  0.1518  0.1651 -0.0333
   68LYS    SC1 5392   2.705  10.793  14.225 -0.3351 -0.1921  0.2479
   68LYS    SC2 5393   2.572  10.504  14.402 -0.2479 -0.6184 -0.0084
   69TYR     BB 5394   2.959  11.059  13.981  0.2014  0.1585  0.0366
   69TYR    SC1 5395   3.186  11.236  14.133  0.0070 -0.0331  0.3188
   69TYR    SC2 5396   3.423  11.287  13.956 -0.1369 -0.1485  0.0860
   69TYR    SC3 5397   3.263  11.517  14.063 -0.3100 -0.0821 -0.3011
   69TYR    SC4 5398   3.426  11.543  13.831 -0.0490 -0.2596 -0.1426
   70PRO     BB 5399   2.755  10.926  13.776 -0.1171  0.2664 -0.1360
   70PRO    SC1 5400   2.466  11.029  13.892 -0.0535 -0.0681 -0.1334
   71ILE     BB 5401   2.906  10.963  13.462  0.4161 -0.0265 -0.1782
   71ILE    SC1 5402   2.686  11.217  13.522  0.2578 -0.2858  0.4150
   72GLU     BB 5403   3.085  10.689  13.457 -0.0403  0.0127  0.1796
   72GLU    SC1 5404   3.005  10.544  13.800  0.3491 -0.1511 -0.0133
   73HIS     BB 5405   3.262  10.573  13.195  0.0264  0.1253  0.4442
   73HIS    SC1 5406   3.402  10.279  13.176 -0.0944 -0.2829  0.2586
   73HIS    SC2 5407   3.621  10.157  13.375 -0.3000 -0.1375  0.5824
   73HIS    SC3 5408   3.402  10.012  13.313 -0.0061 -0.3857  0.0620
   74GLY     BB 5409   2.959  10.720  13.032  0.2879  0.1472 -0.2906
   75ILE     BB 5410   2.760  10.805  13.289 -0.0507  0.0422 -0.0294
   75ILE    SC1 5411   2.535  11.019  13.148 -0.2494 -0.1718 -0.0425
   76ILE     BB 5412   2.600  10.632  13.467 -0.2088  0.1071  0.1475
   76ILE    SC1 5413   2.318  10.537  13.301 -0.0229  0.1807 -0.2212
   77THR     BB 5414   2.586  10.292  13.586  0.1194 -0.0877 -0.1322
   77THR    SC1 5415   2.439  10.126  13.376 -0.0074 -0.1909  0.0351
   78ASN     BB 5416   2.531  10.339  13.923  0.1344 -0.4398  0.0883
   78ASN    SC1 5417   2.470  10.042  14.072  0.0767 -0.0782 -0.0412
   79TRP     BB 5418   2.296  10.545  14.039 -0.0399 -0.0466 -0.0444
   79TRP    SC1 5419   2.283  10.703  13.735 -0.2600  0.2530  0.2019
   79TRP    SC2 5420   1.993  10.742  13.571 -0.1976  0.3728  0.1188
   79TRP    SC3 5421   2.196  10.868  13.522 -0.0909  0.2258  0.0962
   79TRP    SC4 5422   2.377  10.994  13.471 -0.0005  0.0618  0.0786
   79TRP    SC5 5423   2.133  11.031  13.313  0.0724  0.1218 -0.0211
   80ASP     BB 5424   2.102  10.493  14.293  0.1148  0.2273 -0.0398
   80ASP    SC1 5425   2.235  10.230  14.458  0.1596  0.0378  0.1785
   81ASP     BB 5426   1.935  10.797  14.383 -0.3656  0.2264  0.1586
   81ASP    SC1 5427   1.749  10.689  14.616 -0.0285  0.1590 -0.0742
   82MET     BB 5428   1.743  10.798  14.102  0.1517 -0.0473 -0.2473
   82MET    SC1 5429   2.009  10.911  13.934  0.0309 -0.3312  0.1952
   83GLU     BB 5430   1.447  10.823  14.223  0.3557  0.0258 -0.2145
   83GLU    SC1 5431   1.327  10.543  13.991  0.0822 -0.0028 -0.1493
   84LYS     BB 5432   1.466  11.035  14.465 -0.4015  0.0524 -0.0601
   84LYS    SC1 5433   1.254  11.271  14.516 -0.0500  0.3964 -0.0514
   84LYS    SC2 5434   1.165  11.588  14.668  0.0666  0.0566  0.5701
   85ILE     BB 5435   1.685  11.285  14.355  0.1254  0.0163 -0.0362
   85ILE    SC1 5436   2.014  11.206  14.310  0.1079 -0.0229 -0.1000
   86TRP     BB 5437   1.620  11.424  14.130  0.2646 -0.0689  0.0353
   86TRP    SC1 5438   1.637  11.166  13.945 -0.2467  0.1914  0.1272
   86TRP    SC2 5439   1.470  10.928  13.779  0.2008 -0.1775  0.1815
   86TRP    SC3 5440   1.671  11.039  13.696 -0.0054  0.2015  0.1493
   86TRP    SC4 5441   1.861  11.128  13.611 -0.1053  0.4507  0.1902
   86TRP    SC5 5442   1.715  10.933  13.448  0.1305  0.3218  0.1297
   87HIS     BB 5443   1.274  11.327  14.021 -0.0170  0.0698  0.2358
   87HIS    SC1 5444   0.939  11.207  14.159 -0.0976 -0.0069 -0.0098
   87HIS    SC2 5445   0.639  11.103  14.199  0.0294 -0.2973  0.2314
   87HIS    SC3 5446   0.794  10.992  14.008 -0.0630 -0.0373 -0.0008
   88HIS     BB 5447   1.086  11.592  14.154  0.1726  0.2030 -0.1233
   88HIS    SC1 5448   0.749  11.488  14.164 -0.0528 -0.1304  0.2311
   88HIS    SC2 5449   0.538  11.566  14.391 -0.0785  0.1662  0.1093
   88HIS    SC3 5450   0.466  11.583  14.132  0.0187  0.0340  0.0725
   89THR     BB 5451   1.233  11.868  14.158 -0.0810 -0.2028 -0.0678
   89THR    SC1 5452   1.254  11.999  14.432 -0.4112  0.1116 -0.1850
   90PHE     BB 5453   1.373  11.956  13.857  0.3239  0.2121 -0.2177
   90PHE    SC1 5454   1.720  11.971  13.849  0.3727 -0.2974  0.1549
   90PHE    SC2 5455   1.756  11.634  13.816  0.2187 -0.2863 -0.1519
   90PHE    SC3 5456   1.850  11.744  14.067  0.3847 -0.5401 -0.0997
   91TYR     BB 5457   1.254  11.763  13.618  0.3564 -0.0446 -0.0570
   91TYR    SC1 5458   1.575  11.700  13.520 -0.2144 -0.0210 -0.4194
   91TYR    SC2 5459   1.864  11.683  13.440 -0.1148 -0.0989 -0.0621
   91TYR    SC3 5460   1.719  11.437  13.533 -0.2424 -0.0244 -0.0601
   91TYR    SC4 5461   2.002  11.462  13.555 -0.2995  0.1803  0.7703
   92ASN     BB 5462   0.942  11.571  13.690 -0.1769  0.0364  0.2877
   92ASN    SC1 5463   0.707  11.313  13.711  0.1065  0.0628  0.3648
   93GLU     BB 5464   0.736  11.800  13.673 -0.0149 -0.0370  0.0525
   93GLU    SC1 5465   0.723  11.933  14.025  0.0368  0.5022  0.1419
   94LEU     BB 5466   0.891  12.068  13.543  0.2209 -0.3720 -0.4129
   94LEU    SC1 5467   0.608  12.293  13.413  0.2224 -0.1621  0.0725
   95ARG     BB 5468   1.148  12.079  13.702  0.1537  0.3116  0.0706
   95ARG    SC1 5469   1.060  12.257  13.957  0.1023 -0.1094  0.0483
   95ARG    SC2 5470   0.945  12.253  14.294  0.3774 -0.1836  0.2134
   96VAL     BB 5471   1.427  12.245  13.660  0.3437  0.0508 -0.0151
   96VAL    SC1 5472   1.453  12.536  13.673 -0.0833  0.0996 -0.1166
   97ALA     BB 5473   1.628  12.033  13.396  0.2077 -0.0570  0.1262
   97ALA    SC1 5474   1.868  12.096  13.503  0.2232 -0.0005  0.0594
   98PRO     BB 5475   1.476  11.808  13.189 -0.1277  0.3207  0.3316
   98PRO    SC1 5476   1.479  11.475  13.254  0.0006 -0.1757 -0.0911
   99GLU     BB 5477   1.270  11.883  12.909 -0.2249  0.2574 -0.0656
   99GLU    SC1 5478   0.970  11.806  13.141 -0.0451 -0.0272 -0.2600
  100GLU     BB 5479   1.448  12.176  12.882  0.0476 -0.1154 -0.0263
  100GLU    SC1 5480   1.317  12.284  12.567 -0.1210 -0.0416  0.1131
  101HIS     BB 5481   1.707  12.030  12.719  0.1972 -0.0383  0.2526
  101HIS    SC1 5482   1.486  11.909  12.485  0.1379 -0.0733 -0.2023
  101HIS    SC2 5483   1.350  12.062  12.238  0.3546  0.2647 -0.1178
  101HIS    SC3 5484   1.595  11.953  12.209  0.2645  0.0609 -0.1316
  102PRO     BB 5485   2.035  11.971  12.790 -0.1291 -0.3103  0.0677
  102PRO    SC1 5486   1.941  12.000  13.137 -0.0789  0.1947  0.3404
  103THR     BB 5487   2.294  11.786  12.700  0.2549  0.0781 -0.2338
  103THR    SC1 5488   2.306  11.655  12.975 -0.3146  0.0188 -0.2251
  104LEU     BB 5489   2.658  11.862  12.795  0.1930 -0.2643  0.1770
  104LEU    SC1 5490   2.640  11.895  12.435 -0.1163  0.3263  0.1338
  105LEU     BB 5491   2.731  11.556  12.810  0.0491 -0.1817  0.0437
  105LEU    SC1 5492   2.761  11.443  13.158 -0.2495 -0.2131  0.0719
  106THR     BB 5493   3.054  11.364  12.803  0.3037 -0.1432  0.0321
  106THR    SC1 5494   2.946  11.133  12.971 -0.2412  0.0477 -0.0353
  107GLU     BB 5495   3.236  11.156  12.565  0.0260  0.0555  0.0893
  107GLU    SC1 5496   3.233  10.832  12.715 -0.2133 -0.1704  0.3540
  108ALA     BB 5497   3.006  11.008  12.346 -0.0963  0.0647  0.1555
  108ALA    SC1 5498   2.822  11.086  12.164  0.0985  0.3071  0.0571
  109PRO     BB 5499   3.141  10.814  12.074  0.0266 -0.2514  0.0349
  109PRO    SC1 5500   3.393  10.944  11.851 -0.0505 -0.0069 -0.0973
  110LEU     BB 5501   3.106  10.472  12.013  0.1971  0.0695 -0.1104
  110LEU    SC1 5502   3.319  10.250  11.815  0.2658 -0.0788 -0.0580
  111ASN     BB 5503   2.912  10.398  12.274  0.0195  0.2571 -0.2344
  111ASN    SC1 5504   2.847  10.634  12.545 -0.1154  0.3395  0.3560
  112PRO     BB 5505   2.672  10.223  12.060 -0.3550 -0.4126 -0.4985
  112PRO    SC1 5506   2.670  10.457  11.812 -0.0942  0.1751  0.1438
  113LYS     BB 5507   2.615   9.957  12.226 -0.2272  0.0368  0.1763
  113LYS    SC1 5508   2.816   9.718  12.311 -0.0405  0.4898  0.0742
  113LYS    SC2 5509   2.981   9.443  12.133  0.3186 -0.3849 -0.0890
  114ALA     BB 5510   2.543  10.124  12.512  0.0459  0.0152 -0.0589
  114ALA    SC1 5511   2.335   9.956  12.551 -0.1553  0.3043  0.1563
  115ASN     BB 5512   2.318  10.364  12.384 -0.0701 -0.0312  0.0333
  115ASN    SC1 5513   2.389  10.612  12.593  0.0673 -0.1027 -0.0925
  116ARG     BB 5514   2.090  10.219  12.334  0.1390  0.2770 -0.0738
  116ARG    SC1 5515   2.184  10.004  12.131  0.1126 -0.1696 -0.0584
  116ARG    SC2 5516   2.148   9.678  12.025  0.4507 -0.0266 -0.1129
  117GLU     BB 5517   1.916  10.138  12.613 -0.0137 -0.1458 -0.1179
  117GLU    SC1 5518   1.663   9.963  12.381  0.5699 -0.2209  0.0209
  118LYS     BB 5519   2.018  10.340  12.840 -0.1935  0.1254 -0.1991
  118LYS    SC1 5520   2.341  10.248  12.880  0.0401  0.0550  0.0323
  118LYS    SC2 5521   2.642  10.442  12.920 -0.0377 -0.4977  0.2081
  119MET     BB 5522   1.918  10.630  12.723 -0.1117  0.1164 -0.1766
  119MET    SC1 5523   2.212  10.808  12.948 -0.4415 -0.1898 -0.1802
  120THR     BB 5524   1.654  10.622  12.556 -0.1643 -0.0048 -0.0629
  120THR    SC1 5525   1.760  10.490  12.303 -0.2107  0.3125 -0.2527
  121GLN     BB 5526   1.456  10.475  12.780 -0.1211  0.0068 -0.2520
  121GLN    SC1 5527   1.446  10.093  12.881 -0.0772 -0.0776  0.1780
  122ILE     BB 5528   1.531  10.603  13.082 -0.0859  0.3605 -0.0488
  122ILE    SC1 5529   1.861  10.599  13.170 -0.1368 -0.0254  0.1495
  123MET     BB 5530   1.453  10.937  13.024 -0.1364  0.1017 -0.1382
  123MET    SC1 5531   1.757  11.122  13.072 -0.0384 -0.0074  0.5858
  124PHE     BB 5532   1.434  11.005  12.669  0.1493 -0.1329 -0.2477
  124PHE    SC1 5533   1.772  11.029  12.584  0.0206  0.2318  0.1346
  124PHE    SC2 5534   1.854  11.308  12.407 -0.3921  0.3628  0.1379
  124PHE    SC3 5535   1.903  11.324  12.692  0.2935  0.1439  0.0533
  125GLU     BB 5536   1.164  10.768  12.614 -0.1205 -0.0406  0.3955
  125GLU    SC1 5537   0.957  10.472  12.657  0.2205  0.2114  0.0661
  126THR     BB 5538   1.026  10.857  12.903  0.0109 -0.0279 -0.0209
  126THR    SC1 5539   0.727  10.813  12.859  0.0381  0.0040 -0.2491
  127PHE     BB 5540   1.212  11.094  12.981 -0.0193  0.1071  0.1095
  127PHE    SC1 5541   1.216  11.092  13.341 -0.0698 -0.2600  0.3414
  127PHE    SC2 5542   1.263  11.373  13.527  0.0129 -0.1754  0.1952
  127PHE    SC3 5543   1.028  11.375  13.358  0.2954  0.0317 -0.2080
  128ASN     BB 5544   1.209  11.400  12.852  0.1004 -0.1473  0.0940
  128ASN    SC1 5545   0.899  11.530  12.801  0.2898 -0.1292  0.2036
  129VAL     BB 5546   1.517  11.467  12.785 -0.2375  0.0807 -0.1069
  129VAL    SC1 5547   1.733  11.578  12.947 -0.3368  0.2483 -0.0869
  130PRO     BB 5548   1.666  11.581  12.499  0.0142 -0.0620 -0.1334
  130PRO    SC1 5549   1.371  11.441  12.388 -0.2907 -0.4415 -0.1322
  131ALA     BB 5550   2.005  11.723  12.468 -0.0438 -0.1944  0.0936
  131ALA    SC1 5551   1.957  11.785  12.210  0.0098  0.3364  0.2017
  132MET     BB 5552   2.278  11.500  12.387  0.0355 -0.0296  0.3656
  132MET    SC1 5553   2.253  11.134  12.524 -0.0580 -0.2401  0.1705
  133TYR     BB 5554   2.560  11.502  12.666 -0.2684  0.3187  0.0620
  133TYR    SC1 5555   2.460  11.268  12.911  0.1042 -0.3737  0.1030
  133TYR    SC2 5556   2.171  11.291  12.989  0.0852  0.2322 -0.1012
  133TYR    SC3 5557   2.386  11.361  13.186  0.0849  0.1246 -0.0619
  133TYR    SC4 5558   2.113  11.432  13.229  0.0741  0.0407  0.0099
  134VAL     BB 5559   2.747  11.398  12.431 -0.2193  0.0650  0.3667
  134VAL    SC1 5560   2.700  11.504  12.163  0.3547 -0.1616  0.1589
  135ALA     BB 5561   3.073  11.475  12.386  0.2909 -0.0337  0.1339
  135ALA    SC1 5562   3.029  11.737  12.436  0.2787 -0.0744  0.3500
  136ILE     BB 5563   3.324  11.310  12.221  0.0457 -0.0509 -0.3763
  136ILE    SC1 5564   3.124  11.302  11.945 -0.1324 -0.1963 -0.2455
  137GLN     BB 5565   3.502  11.571  12.253  0.0479 -0.3492 -0.1339
  137GLN    SC1 5566   3.437  11.639  12.621  0.3073  0.0429  0.0566
  138ALA     BB 5567   3.709  11.545  11.992 -0.0800  0.1281 -0.1364
  138ALA    SC1 5568   3.601  11.320  11.890 -0.0834  0.0211  0.0987
  139VAL     BB 5569   3.554  11.769  11.776 -0.0344  0.3585  0.0437
  139VAL    SC1 5570   3.316  11.603  11.740  0.1377  0.0268  0.3782
  140LEU     BB 5571   3.588  11.981  11.959 -0.1202  0.1838  0.1424
  140LEU    SC1 5572   3.509  12.247  11.756 -0.1323  0.1307  0.0905
  141SER     BB 5573   3.854  12.120  11.966 -0.1720  0.2473  0.2398
  141SER    SC1 5574   3.826  12.284  12.172  0.3265 -0.0722  0.1426
  142LEU     BB 5575   3.998  12.089  11.616  0.2660 -0.0385  0.2252
  142LEU    SC1 5576   3.925  11.718  11.621 -0.1548  0.1814 -0.3985
  143TYR     BB 5577   3.756  12.249  11.418 -0.1289  0.1019 -0.1565
  143TYR    SC1 5578   3.548  11.995  11.363 -0.0160 -0.0066  0.1714
  143TYR    SC2 5579   3.267  11.920  11.288  0.0696 -0.2148  0.0516
  143TYR    SC3 5580   3.334  11.988  11.573 -0.0741 -0.2981  0.1061
  143TYR    SC4 5581   3.064  11.977  11.480 -0.0245 -0.1875 -0.0549
  144ALA     BB 5582   3.825  12.532  11.589 -0.1469 -0.2296  0.1103
  144ALA    SC1 5583   3.561  12.575  11.627 -0.1032  0.2766 -0.0776
  145SER     BB 5584   4.169  12.527  11.633  0.1268  0.1571 -0.3771
  145SER    SC1 5585   4.162  12.791  11.501 -0.1628 -0.1795 -0.2197
  146GLY     BB 5586   4.226  12.288  11.490 -0.6086  0.2237  0.1053
  147ARG     BB 5587   4.200  12.113  11.183  0.0196  0.0199  0.3982
  147ARG    SC1 5588   3.981  12.196  11.026 -0.0365  0.0962 -0.0768
  147ARG    SC2 5589   3.660  12.279  10.977  0.3073  0.4286  0.3280
  148THR     BB 5590   4.346  11.826  11.222  0.3490 -0.0782  0.1303
  148THR    SC1 5591   4.573  11.871  11.023  0.1005  0.0507 -0.1296
  149THR     BB 5592   4.421  11.679  11.516  0.1839 -0.0086  0.1679
  149THR    SC1 5593   4.437  11.870  11.753  0.0179 -0.1435  0.2910
  150GLY     BB 5594   4.433  11.346  11.507 -0.0589  0.0774  0.3995
  151ILE     BB 5595   4.526  11.187  11.808 -0.2113 -0.0817 -0.0663
  151ILE    SC1 5596   4.543  10.848  11.775 -0.0915 -0.1010  0.1685
  152VAL     BB 5597   4.266  11.183  11.953  0.0462  0.0193  0.3553
  152VAL    SC1 5598   4.113  11.345  11.765  0.0847 -0.0784  0.2385
  153LEU     BB 5599   4.216  11.271  12.235  0.3635 -0.0758 -0.0064
  153LEU    SC1 5600   4.452  11.000  12.320  0.4013  0.0233 -0.0079
  154ASP     BB 5601   4.031  11.146  12.481  0.1167  0.2488 -0.0292
  154ASP    SC1 5602   3.723  11.260  12.486 -0.0749 -0.2003  0.0712
  155SER     BB 5603   4.027  11.120  12.807 -0.2738  0.0180 -0.1434
  155SER    SC1 5604   3.786  10.956  12.768 -0.1726 -0.3098  0.0070
  156GLY     BB 5605   3.873  11.187  13.122 -0.0204 -0.1260  0.1563
  157ASP     BB 5606   3.794  10.871  13.310  0.1482 -0.2112 -0.0347
  157ASP    SC1 5607   3.538  10.714  13.531 -0.1137 -0.0422  0.3793
  158GLY     BB 5608   3.560  10.756  13.102  0.0403 -0.1392 -0.2530
  159VAL     BB 5609   3.669  10.595  12.809  0.0686  0.0128  0.1989
  159VAL    SC1 5610   3.526  10.340  12.818 -0.1440  0.1216 -0.0081
  160THR     BB 5611   3.989  10.590  12.651  0.0534  0.0849 -0.2586
  160THR    SC1 5612   4.070  10.655  12.938  0.1778  0.2474 -0.3299
  161HIS     BB 5613   4.049  10.749  12.320  0.2151  0.1043  0.2798
  161HIS    SC1 5614   3.760  10.660  12.276 -0.1428 -0.1977 -0.6157
  161HIS    SC2 5615   3.579  10.923  12.252  0.1792  0.0661 -0.2659
  161HIS    SC3 5616   3.607  10.802  12.492  0.1976 -0.1701 -0.3848
  162ASN     BB 5617   4.174  10.616  12.047 -0.2410 -0.2518  0.2254
  162ASN    SC1 5618   4.476  10.657  12.128 -0.1640  0.1754  0.1849
  163VAL     BB 5619   4.094  10.878  11.871  0.2205  0.1413  0.0113
  163VAL    SC1 5620   3.835  10.969  11.971  0.1397 -0.0320 -0.0368
  164PRO     BB 5621   4.043  10.949  11.552  0.4065 -0.0928  0.4383
  164PRO    SC1 5622   3.753  11.090  11.563 -0.2315 -0.0631 -0.2657
  165ILE     BB 5623   4.193  11.145  11.348  0.4136 -0.1950 -0.1099
  165ILE    SC1 5624   4.149  10.967  11.061  0.1440  0.0050 -0.1972
  166TYR     BB 5625   4.078  11.426  11.260  0.1140 -0.0823  0.0751
  166TYR    SC1 5626   3.764  11.457  11.292  0.0384  0.3769  0.4296
  166TYR    SC2 5627   3.497  11.548  11.395 -0.1067  0.3270  0.1080
  166TYR    SC3 5628   3.518  11.415  11.127  0.1979  0.0336  0.2683
  166TYR    SC4 5629   3.272  11.524  11.222  0.0832  0.1375 -0.1202
  167GLU     BB 5630   3.977  11.395  10.959  0.0564  0.1187  0.2219
  167GLU    SC1 5631   4.146  11.692  10.800 -0.1464 -0.2866  0.2349
  168GLY     BB 5632   3.697  11.191  10.898 -0.1746 -0.0084  0.1791
  169TYR     BB 5633   3.624  11.041  11.168  0.4601  0.0161  0.1103
  169TYR    SC1 5634   3.450  10.969  11.422 -0.0657 -0.0746 -0.0556
  169TYR    SC2 5635   3.331  10.694  11.423 -0.2438  0.0010 -0.0746
  169TYR    SC3 5636   3.583  10.749  11.576  0.0810 -0.2938 -0.4768
  169TYR    SC4 5637   3.449  10.498  11.593 -0.2652 -0.0975 -0.1716
  170ALA     BB 5638   3.647  10.684  11.145 -0.0200 -0.0145  0.4495
  170ALA    SC1 5639   3.883  10.678  11.012 -0.2511 -0.1941  0.0298
  171LEU     BB 5640   3.820  10.422  11.289 -0.4870  0.1787  0.1260
  171LEU    SC1 5641   3.891  10.558  11.618 -0.1063  0.0528 -0.2049
  172PRO     BB 5642   3.849  10.123  11.168  0.3284 -0.0971  0.3666
  172PRO    SC1 5643   3.765  10.236  10.864  0.4215  0.0495 -0.0387
  173HIS     BB 5644   4.172   9.942  11.242 -0.1833  0.3803  0.3085
  173HIS    SC1 5645   3.925   9.696  11.229  0.2443 -0.3144 -0.6252
  173HIS    SC2 5646   3.828   9.418  11.355  0.2055  0.0925  0.3219
  173HIS    SC3 5647   3.645   9.604  11.288  0.2520  0.0684  0.1231
  174ALA     BB 5648   4.287  10.104  11.526 -0.2443  0.1487  0.2649
  174ALA    SC1 5649   4.497  10.196  11.383  0.1233 -0.0792  0.6359
  175ILE     BB 5650   4.098  10.133  11.801 -0.0105 -0.2758 -0.0920
  175ILE    SC1 5651   3.862  10.084  11.560  0.1041 -0.2278 -0.2155
  176MET     BB 5652   3.957  10.346  12.012  0.0265 -0.0269 -0.2262
  176MET    SC1 5653   3.614  10.518  11.959 -0.2576  0.0742  0.2186
  177ARG     BB 5654   3.940  10.154  12.279 -0.0861  0.0880 -0.3898
  177ARG    SC1 5655   3.627  10.242  12.352 -0.0667  0.3197  0.0740
  177ARG    SC2 5656   3.359  10.529  12.370 -0.2670  0.2419 -0.0014
  178LEU     BB 5657   3.940  10.183  12.618  0.1041 -0.1463 -0.0753
  178LEU    SC1 5658   3.794   9.867  12.577 -0.1801  0.2214 -0.1585
  179ASP     BB 5659   4.097  10.117  12.889  0.1016  0.1936 -0.1241
  179ASP    SC1 5660   4.355  10.310  12.769  0.0693  0.1127  0.1393
  180LEU     BB 5661   4.164  10.286  13.217  0.1584  0.2524  0.0923
  180LEU    SC1 5662   3.815  10.400  13.135 -0.3612 -0.0568  0.1045
  181ALA     BB 5663   4.132  10.607  13.353 -0.1634  0.0933  0.3075
  181ALA    SC1 5664   4.353  10.695  13.479 -0.0154 -0.2323  0.2865
  182GLY     BB 5665   3.970  10.814  13.521  0.1103  0.0537  0.0614
  183ARG     BB 5666   3.919  10.527  13.732  0.1193 -0.0003  0.0061
  183ARG    SC1 5667   3.730  10.627  13.930 -0.2949  0.2333  0.0659
  183ARG    SC2 5668   3.380  10.784  13.893  0.0667  0.3355  0.1456
  184ASP     BB 5669   4.201  10.442  13.757 -0.2132  0.0399 -0.0281
  184ASP    SC1 5670   4.309  10.165  13.905  0.0227 -0.3160  0.0580
  185LEU     BB 5671   4.366  10.678  13.936 -0.0922 -0.1810  0.0556
  185LEU    SC1 5672   4.697  10.867  13.867  0.0226 -0.0147 -0.1499
  186THR     BB 5673   4.133  10.731  14.168 -0.7080 -0.0474 -0.1410
  186THR    SC1 5674   4.068  11.029  14.174  0.1156  0.1531 -0.0711
  187ASP     BB 5675   4.006  10.485  14.265 -0.0179  0.1555 -0.0025
  187ASP    SC1 5676   3.786  10.473  14.519 -0.0120  0.1461 -0.0430
  188TYR     BB 5677   4.255  10.284  14.313  0.1152  0.0071 -0.1028
  188TYR    SC1 5678   4.102  10.105  14.526  0.0797 -0.0631 -0.1858
  188TYR    SC2 5679   3.870   9.918  14.488  0.0193 -0.0302  0.0132
  188TYR    SC3 5680   4.149   9.810  14.502  0.0162 -0.0713 -0.2146
  188TYR    SC4 5681   3.924   9.641  14.455 -0.0381 -0.0267 -0.1180
  189LEU     BB 5682   4.423  10.400  14.591 -0.0181  0.3421  0.2114
  189LEU    SC1 5683   4.467  10.012  14.619 -0.3089  0.1454 -0.3060
  190MET     BB 5684   4.226  10.558  14.779 -0.1562 -0.1833  0.1034
  190MET    SC1 5685   4.392  10.822  14.933  0.3998 -0.1287  0.2453
  191LYS     BB 5686   4.035  10.311  14.876  0.0621 -0.0517 -0.0111
  191LYS    SC1 5687   3.714  10.227  14.990 -0.0675  0.2287  0.2841
  191LYS    SC2 5688   3.415  10.297  15.065  0.5342  0.0155 -0.0399
  192ILE     BB 5689   4.200  10.119  15.044  0.1284  0.0300  0.1415
  192ILE    SC1 5690   4.029   9.869  14.886  0.3476 -0.0358  0.0022
  193LEU     BB 5691   4.388  10.373  15.191 -0.2790  0.0422 -0.1433
  193LEU    SC1 5692   4.634  10.245  14.975 -0.0975 -0.1302 -0.3255
  194THR     BB 5693   4.252  10.403  15.504 -0.0127 -0.3660  0.0525
  194THR    SC1 5694   3.982  10.319  15.389 -0.1654  0.4173 -0.2292
  195GLU     BB 5695   4.280  10.113  15.702  0.2124 -0.2049 -0.0199
  195GLU    SC1 5696   4.495   9.917  15.415 -0.2147  0.0244  0.0302
  196ARG     BB 5697   4.513  10.231  15.896 -0.0833  0.1883  0.1767
  196ARG    SC1 5698   4.690   9.902  15.938 -0.1618  0.3348  0.2312
  196ARG    SC2 5699   4.707   9.563  15.916  0.3088  0.1771 -0.1433
  197GLY     BB 5700   4.518  10.520  15.708  0.2429  0.0924  0.0645
  198TYR     BB 5701   4.342  10.650  15.446 -0.2684  0.0713 -0.1487
  198TYR    SC1 5702   4.661  10.654  15.279 -0.2629  0.1843  0.1892
  198TYR    SC2 5703   4.701  10.949  15.239  0.2437  0.0606 -0.3110
  198TYR    SC3 5704   4.872  10.800  15.435 -0.0368  0.0970 -0.0313
  198TYR    SC4 5705   4.899  11.081  15.395 -0.1992  0.1503  0.2062
  199SER     BB 5706   4.237  10.962  15.390 -0.1511  0.0949  0.0434
  199SER    SC1 5707   4.110  11.025  15.645  0.4496  0.1492  0.2190
  200PHE     BB 5708   4.024  11.142  15.268 -0.0528 -0.0706 -0.3242
  200PHE    SC1 5709   3.879  11.301  15.509 -0.0881 -0.0753 -0.1856
  200PHE    SC2 5710   3.963  11.615  15.610  0.0858 -0.1088 -0.2222
  200PHE    SC3 5711   3.728  11.598  15.441  0.2534  0.0393 -0.4761
  201VAL     BB 5712   3.759  10.909  15.216  0.0017  0.1940 -0.3109
  201VAL    SC1 5713   3.562  11.080  15.347 -0.1120  0.0336 -0.2693
  202THR     BB 5714   3.794  10.893  14.875 -0.0399  0.1825  0.1462
  202THR    SC1 5715   3.687  10.615  14.939 -0.2129  0.1357 -0.3087
  203THR     BB 5716   3.629  11.154  14.844 -0.1990 -0.2210  0.3334
  203THR    SC1 5717   3.336  11.139  14.761 -0.1151  0.0932 -0.0563
  204ALA     BB 5718   3.772  11.424  15.010  0.1411  0.1102 -0.0685
  204ALA    SC1 5719   3.591  11.403  15.209 -0.0761  0.4559 -0.2199
  205GLU     BB 5720   4.098  11.349  14.948  0.0056 -0.1091  0.3553
  205GLU    SC1 5721   4.132  11.624  15.214  0.0461 -0.2223 -0.0749
  206ARG     BB 5722   3.976  11.213  14.660  0.1985  0.0497  0.0452
  206ARG    SC1 5723   4.130  10.935  14.553  0.3508  0.3958 -0.4639
  206ARG    SC2 5724   4.451  10.830  14.464  0.2794 -0.3259  0.3988
  207GLU     BB 5725   3.906  11.494  14.517  0.0952  0.1720 -0.1390
  207GLU    SC1 5726   3.575  11.347  14.407  0.0575  0.0038  0.0627
  208ILE     BB 5727   4.209  11.589  14.523 -0.0438 -0.2415  0.1561
  208ILE    SC1 5728   4.317  11.807  14.762 -0.2763 -0.2243  0.2497
  209VAL     BB 5729   4.391  11.289  14.468  0.2196  0.1834 -0.0849
  209VAL    SC1 5730   4.471  11.318  14.747 -0.0308 -0.2344  0.0372
  210ARG     BB 5731   4.426  11.334  14.153 -0.1780  0.1233 -0.0102
  210ARG    SC1 5732   4.130  11.445  14.101 -0.0040  0.3446 -0.1963
  210ARG    SC2 5733   3.772  11.465  14.026  0.2500 -0.3188  0.0857
  211ASP     BB 5734   4.576  11.603  14.232  0.1154 -0.0692 -0.0595
  211ASP    SC1 5735   4.381  11.820  14.057 -0.2402  0.1149 -0.2791
  212ILE     BB 5736   4.874  11.493  14.374 -0.0300  0.3226 -0.1756
  212ILE    SC1 5737   4.753  11.617  14.667  0.0167 -0.2160  0.0848
  213LYS     BB 5738   5.010  11.357  14.046  0.0343  0.0117 -0.1563
  213LYS    SC1 5739   4.737  11.315  13.863 -0.1140 -0.3090  0.0150
  213LYS    SC2 5740   4.552  11.557  13.697  0.3925 -0.0681 -0.0301
  214GLU     BB 5741   4.993  11.689  13.831 -0.2220  0.1211 -0.0035
  214GLU    SC1 5742   4.610  11.572  13.746 -0.2121  0.1913 -0.1111
  215LYS     BB 5743   5.092  11.989  13.957 -0.3370 -0.3476  0.0738
  215LYS    SC1 5744   4.868  12.190  14.014  0.3646 -0.0917  0.7068
  215LYS    SC2 5745   4.546  12.278  14.129  0.4088 -0.0435  0.2146
  216LEU     BB 5746   5.307  11.861  14.147 -0.1078 -0.1875  0.3182
  216LEU    SC1 5747   5.242  12.096  14.421 -0.1586  0.2449 -0.4658
  217CYS     BB 5748   5.445  11.527  14.106 -0.1052  0.0627  0.3092
  217CYS    SC1 5749   5.786  11.504  13.932  0.5643 -0.5167 -0.0303
  218TYR     BB 5750   5.454  11.230  13.884  0.1684  0.2533  0.3984
  218TYR    SC1 5751   5.339  11.455  13.700  0.5506 -0.0555 -0.0732
  218TYR    SC2 5752   5.324  11.751  13.652 -0.2409 -0.0870 -0.1537
  218TYR    SC3 5753   5.396  11.566  13.427  0.4677  0.0389 -0.0528
  218TYR    SC4 5754   5.297  11.829  13.380 -0.2281 -0.2262 -0.1956
  219VAL     BB 5755   5.633  10.959  13.732  0.0873 -0.0625  0.1423
  219VAL    SC1 5756   5.882  11.069  13.838  0.0728  0.4255 -0.2915
  220ALA     BB 5757   5.482  10.733  13.583 -0.0010  0.4403 -0.1598
  220ALA    SC1 5758   5.402  10.538  13.752 -0.0724  0.2278 -0.4306
  221LEU     BB 5759   5.632  10.778  13.276  0.2125 -0.0660  0.0482
  221LEU    SC1 5760   5.422  10.689  13.007  0.0167 -0.0240  0.0263
  222ASP     BB 5761   5.962  10.765  13.255  0.0498 -0.0125  0.2951
  222ASP    SC1 5762   5.979  11.065  13.061  0.2234 -0.1195 -0.0881
  223PHE     BB 5763   6.073  10.748  13.572 -0.1182 -0.3913 -0.1671
  223PHE    SC1 5764   5.949  10.659  13.836  0.0704  0.0206  0.4324
  223PHE    SC2 5765   5.937  10.762  14.160  0.2668  0.2421  0.3713
  223PHE    SC3 5766   6.105  10.531  14.109 -0.1581 -0.1097  0.5053
  224GLU     BB 5767   6.374  10.675  13.534 -0.0201  0.1937 -0.2508
  224GLU    SC1 5768   6.321  10.337  13.365 -0.0516  0.3536 -0.1950
  225ASN     BB 5769   6.422  10.899  13.293 -0.0390  0.2810  0.3048
  225ASN    SC1 5770   6.679  10.782  13.034 -0.2125 -0.1829  0.3685
  226GLU     BB 5771   6.341  11.162  13.345 -0.1653  0.1448  0.0279
  226GLU    SC1 5772   6.742  11.256  13.277  0.0861  0.0300  0.4497
  227MET     BB 5773   6.070  11.233  13.460 -0.0164  0.0668 -0.1321
  227MET    SC1 5774   5.768  11.473  13.554 -0.1624 -0.1651  0.1145
  228ALA     BB 5775   6.217  11.326  13.757  0.1796 -0.0482 -0.1727
  228ALA    SC1 5776   6.181  11.585  13.690 -0.1015  0.0586  0.3306
  229THR     BB 5777   6.476  11.112  13.796  0.1940 -0.1542  0.1444
  229THR    SC1 5778   6.746  11.241  13.853  0.0795  0.0686  0.1991
  230ALA     BB 5779   6.298  10.904  13.960  0.0299 -0.0646 -0.5972
  230ALA    SC1 5780   6.408  10.661  13.915 -0.2342 -0.2690 -0.2030
  231ALA     BB 5781   6.419  11.022  14.243 -0.2604  0.2058 -0.0875
  231ALA    SC1 5782   6.390  10.771  14.339  0.6056  0.1753  0.1795
  232SER     BB 5783   6.737  10.956  14.247 -0.0163 -0.0428  0.1856
  232SER    SC1 5784   6.788  10.850  14.001  0.0021 -0.2990  0.0333
  233SER     BB 5785   6.849  11.239  14.319 -0.1758  0.1807  0.1876
  233SER    SC1 5786   7.076  11.317  14.158 -0.0688  0.2105 -0.3736
  234SER     BB 5787   6.691  11.321  14.557  0.1479 -0.0757 -0.3032
  234SER    SC1 5788   6.831  11.433  14.748 -0.0697  0.0198  0.1372
  235SER     BB 5789   6.516  11.054  14.723 -0.0344 -0.3886  0.1739
  235SER    SC1 5790   6.765  10.922  14.795  0.3223 -0.0792 -0.4274
  236LEU     BB 5791   6.203  11.202  14.636 -0.0953  0.1350 -0.1644
  236LEU    SC1 5792   6.074  10.888  14.620 -0.3385  0.1827 -0.0843
  237GLU     BB 5793   6.374  11.493  14.526  0.0977  0.2030 -0.0958
  237GLU    SC1 5794   6.460  11.480  14.112  0.2579  0.0968  0.2546
  238LYS     BB 5795   6.244  11.770  14.537  0.4050  0.0886  0.2710
[truncated: 18,111,704 more chars]
