# Supplementary material for: Capturing coacervate formation and protein partition by molecular dynamics simulation
Source: Chem Sci. 2022 Dec 24;14(5):1168–75. doi: 10.1039/d2sc01164f (PMC9891350; doi:10.1039/d2sc01164f)
Supplement: SC-014-D2SC01164F-s002 [file SC-014-D2SC01164F-s002.zip › files/3-fiber_coacervate/Lys30_X_sheet.itp]

; This file was generated using the following command:
; /home/yangliu/.conda/envs/py38/bin/martinize2 -ff martini3001 -f /scratch2/usr/yangliu/coacervate/aa_models/asp_lys/lys.pdb -o Lys30_CG.top -x Lys30_CG.pdb -ss EEEEEEEEEEEEEEEEEEEEEEEEEEEEEE -ef 1250
; martinize with vermouth 0.7.1
; The following sequence of secondary structure 
; was used for the full system:
; EEEEEEEEEEEEEEEEEEEEEEEEEEEEEE

; Pleas cite the following papers:
; Souza, P C T; Alessandri, R; Barnoud, J; Thallmair, S; Faustino, I; Grünewald, F; Patmanidis, I; Abdizadeh, H; Bruininks, B M H; Wassenaar, T A; Kroon, P C; Melcr, J; Nieto, V; Corradi, V; Khan, H M; Domański, J; Javanainen, M; Martinez-Seara, H; Reuter, N; Best, R B; Vattulainen, I; Monticelli, L; Periole, X; Tieleman, D P; de Vries, A H; Marrink, S J;  Nature Methods 2021; 10.1038/s41592-021-01098-3

[ moleculetype ]
Lys30_X 1

[ atoms ]
 1 Q5    1 LYS BB   1   1 
 2 SC3   1 LYS SC1  2 0.0 
 3 SQ4p  1 LYS SC2  3 1.0 
 4 P2    2 LYS BB   4 0.0 
 5 SC3   2 LYS SC1  5 0.0 
 6 SQ4p  2 LYS SC2  6 1.0 
 7 P2    3 LYS BB   7 0.0 
 8 SC3   3 LYS SC1  8 0.0 
 9 SQ4p  3 LYS SC2  9 1.0 
10 P2    4 LYS BB  10 0.0 
11 SC3   4 LYS SC1 11 0.0 
12 SQ4p  4 LYS SC2 12 1.0 
13 P2    5 LYS BB  13 0.0 
14 SC3   5 LYS SC1 14 0.0 
15 SQ4p  5 LYS SC2 15 1.0 
16 P2    6 LYS BB  16 0.0 
17 SC3   6 LYS SC1 17 0.0 
18 SQ4p  6 LYS SC2 18 1.0 
19 P2    7 LYS BB  19 0.0 
20 SC3   7 LYS SC1 20 0.0 
21 SQ4p  7 LYS SC2 21 1.0 
22 P2    8 LYS BB  22 0.0 
23 SC3   8 LYS SC1 23 0.0 
24 SQ4p  8 LYS SC2 24 1.0 
25 P2    9 LYS BB  25 0.0 
26 SC3   9 LYS SC1 26 0.0 
27 SQ4p  9 LYS SC2 27 1.0 
28 P2   10 LYS BB  28 0.0 
29 SC3  10 LYS SC1 29 0.0 
30 SQ4p 10 LYS SC2 30 1.0 
31 P2   11 LYS BB  31 0.0 
32 SC3  11 LYS SC1 32 0.0 
33 SQ4p 11 LYS SC2 33 1.0 
34 P2   12 LYS BB  34 0.0 
35 SC3  12 LYS SC1 35 0.0 
36 SQ4p 12 LYS SC2 36 1.0 
37 P2   13 LYS BB  37 0.0 
38 SC3  13 LYS SC1 38 0.0 
39 SQ4p 13 LYS SC2 39 1.0 
40 P2   14 LYS BB  40 0.0 
41 SC3  14 LYS SC1 41 0.0 
42 SQ4p 14 LYS SC2 42 1.0 
43 P2   15 LYS BB  43 0.0 
44 SC3  15 LYS SC1 44 0.0 
45 SQ4p 15 LYS SC2 45 1.0 
46 P2   16 LYS BB  46 0.0 
47 SC3  16 LYS SC1 47 0.0 
48 SQ4p 16 LYS SC2 48 1.0 
49 P2   17 LYS BB  49 0.0 
50 SC3  17 LYS SC1 50 0.0 
51 SQ4p 17 LYS SC2 51 1.0 
52 P2   18 LYS BB  52 0.0 
53 SC3  18 LYS SC1 53 0.0 
54 SQ4p 18 LYS SC2 54 1.0 
55 P2   19 LYS BB  55 0.0 
56 SC3  19 LYS SC1 56 0.0 
57 SQ4p 19 LYS SC2 57 1.0 
58 P2   20 LYS BB  58 0.0 
59 SC3  20 LYS SC1 59 0.0 
60 SQ4p 20 LYS SC2 60 1.0 
61 P2   21 LYS BB  61 0.0 
62 SC3  21 LYS SC1 62 0.0 
63 SQ4p 21 LYS SC2 63 1.0 
64 P2   22 LYS BB  64 0.0 
65 SC3  22 LYS SC1 65 0.0 
66 SQ4p 22 LYS SC2 66 1.0 
67 P2   23 LYS BB  67 0.0 
68 SC3  23 LYS SC1 68 0.0 
69 SQ4p 23 LYS SC2 69 1.0 
70 P2   24 LYS BB  70 0.0 
71 SC3  24 LYS SC1 71 0.0 
72 SQ4p 24 LYS SC2 72 1.0 
73 P2   25 LYS BB  73 0.0 
74 SC3  25 LYS SC1 74 0.0 
75 SQ4p 25 LYS SC2 75 1.0 
76 P2   26 LYS BB  76 0.0 
77 SC3  26 LYS SC1 77 0.0 
78 SQ4p 26 LYS SC2 78 1.0 
79 P2   27 LYS BB  79 0.0 
80 SC3  27 LYS SC1 80 0.0 
81 SQ4p 27 LYS SC2 81 1.0 
82 P2   28 LYS BB  82 0.0 
83 SC3  28 LYS SC1 83 0.0 
84 SQ4p 28 LYS SC2 84 1.0 
85 P2   29 LYS BB  85 0.0 
86 SC3  29 LYS SC1 86 0.0 
87 SQ4p 29 LYS SC2 87 1.0 
88 Q5   30 LYS BB  88  -1 
89 SC3  30 LYS SC1 89 0.0 
90 SQ4p 30 LYS SC2 90 1.0 

[ bonds ]
; Backbone bonds
 1  4 1 0.350 4000
 4  7 1 0.350 4000
 7 10 1 0.350 4000
10 13 1 0.350 4000
13 16 1 0.350 4000
16 19 1 0.350 4000
19 22 1 0.350 4000
22 25 1 0.350 4000
25 28 1 0.350 4000
28 31 1 0.350 4000
31 34 1 0.350 4000
34 37 1 0.350 4000
37 40 1 0.350 4000
40 43 1 0.350 4000
43 46 1 0.350 4000
46 49 1 0.350 4000
49 52 1 0.350 4000
52 55 1 0.350 4000
55 58 1 0.350 4000
58 61 1 0.350 4000
61 64 1 0.350 4000
64 67 1 0.350 4000
67 70 1 0.350 4000
70 73 1 0.350 4000
73 76 1 0.350 4000
76 79 1 0.350 4000
79 82 1 0.350 4000
82 85 1 0.350 4000
85 88 1 0.350 4000

; Long elastic bonds for extended regions
 1 10 1 0.970 2500
 4 13 1 0.970 2500
 7 16 1 0.970 2500
10 19 1 0.970 2500
13 22 1 0.970 2500
16 25 1 0.970 2500
19 28 1 0.970 2500
22 31 1 0.970 2500
25 34 1 0.970 2500
28 37 1 0.970 2500
31 40 1 0.970 2500
34 43 1 0.970 2500
37 46 1 0.970 2500
40 49 1 0.970 2500
43 52 1 0.970 2500
46 55 1 0.970 2500
49 58 1 0.970 2500
52 61 1 0.970 2500
55 64 1 0.970 2500
58 67 1 0.970 2500
61 70 1 0.970 2500
64 73 1 0.970 2500
67 76 1 0.970 2500
70 79 1 0.970 2500
73 82 1 0.970 2500
76 85 1 0.970 2500
79 88 1 0.970 2500

; Short elastic bonds for extended regions
 1  7 1 0.640 2500
 4 10 1 0.640 2500
 7 13 1 0.640 2500
10 16 1 0.640 2500
13 19 1 0.640 2500
16 22 1 0.640 2500
19 25 1 0.640 2500
22 28 1 0.640 2500
25 31 1 0.640 2500
28 34 1 0.640 2500
31 37 1 0.640 2500
34 40 1 0.640 2500
37 43 1 0.640 2500
40 46 1 0.640 2500
43 49 1 0.640 2500
46 52 1 0.640 2500
49 55 1 0.640 2500
52 58 1 0.640 2500
55 61 1 0.640 2500
58 64 1 0.640 2500
61 67 1 0.640 2500
64 70 1 0.640 2500
67 73 1 0.640 2500
70 76 1 0.640 2500
73 79 1 0.640 2500
76 82 1 0.640 2500
79 85 1 0.640 2500
82 88 1 0.640 2500

; Side chain bonds
 1  2 1 0.330 5000
 2  3 1 0.360 5000
 4  5 1 0.330 5000
 5  6 1 0.360 5000
 7  8 1 0.330 5000
 8  9 1 0.360 5000
10 11 1 0.330 5000
11 12 1 0.360 5000
13 14 1 0.330 5000
14 15 1 0.360 5000
16 17 1 0.330 5000
17 18 1 0.360 5000
19 20 1 0.330 5000
20 21 1 0.360 5000
22 23 1 0.330 5000
23 24 1 0.360 5000
25 26 1 0.330 5000
26 27 1 0.360 5000
28 29 1 0.330 5000
29 30 1 0.360 5000
31 32 1 0.330 5000
32 33 1 0.360 5000
34 35 1 0.330 5000
35 36 1 0.360 5000
37 38 1 0.330 5000
38 39 1 0.360 5000
40 41 1 0.330 5000
41 42 1 0.360 5000
43 44 1 0.330 5000
44 45 1 0.360 5000
46 47 1 0.330 5000
47 48 1 0.360 5000
49 50 1 0.330 5000
50 51 1 0.360 5000
52 53 1 0.330 5000
53 54 1 0.360 5000
55 56 1 0.330 5000
56 57 1 0.360 5000
58 59 1 0.330 5000
59 60 1 0.360 5000
61 62 1 0.330 5000
62 63 1 0.360 5000
64 65 1 0.330 5000
65 66 1 0.360 5000
67 68 1 0.330 5000
68 69 1 0.360 5000
70 71 1 0.330 5000
71 72 1 0.360 5000
73 74 1 0.330 5000
74 75 1 0.360 5000
76 77 1 0.330 5000
77 78 1 0.360 5000
79 80 1 0.330 5000
80 81 1 0.360 5000
82 83 1 0.330 5000
83 84 1 0.360 5000
85 86 1 0.330 5000
86 87 1 0.360 5000
88 89 1 0.330 5000
89 90 1 0.360 5000

[ angles ]
; BBB angles
 1  4  7 10 134 25
 4  7 10 10 134 25
 7 10 13 10 134 25
10 13 16 10 134 25
13 16 19 10 134 25
16 19 22 10 134 25
19 22 25 10 134 25
22 25 28 10 134 25
25 28 31 10 134 25
28 31 34 10 134 25
31 34 37 10 134 25
34 37 40 10 134 25
37 40 43 10 134 25
40 43 46 10 134 25
43 46 49 10 134 25
46 49 52 10 134 25
49 52 55 10 134 25
52 55 58 10 134 25
55 58 61 10 134 25
58 61 64 10 134 25
61 64 67 10 134 25
64 67 70 10 134 25
67 70 73 10 134 25
70 73 76 10 134 25
73 76 79 10 134 25
76 79 82 10 134 25
79 82 85 10 134 25
82 85 88 10 134 25

; BBS angles regular martini
 1  4  5 2 100 25
 4  7  8 2 100 25
 7 10 11 2 100 25
10 13 14 2 100 25
13 16 17 2 100 25
16 19 20 2 100 25
19 22 23 2 100 25
22 25 26 2 100 25
25 28 29 2 100 25
28 31 32 2 100 25
31 34 35 2 100 25
34 37 38 2 100 25
37 40 41 2 100 25
40 43 44 2 100 25
43 46 47 2 100 25
46 49 50 2 100 25
49 52 53 2 100 25
52 55 56 2 100 25
55 58 59 2 100 25
58 61 62 2 100 25
61 64 65 2 100 25
64 67 68 2 100 25
67 70 71 2 100 25
70 73 74 2 100 25
73 76 77 2 100 25
76 79 80 2 100 25
79 82 83 2 100 25
82 85 86 2 100 25
85 88 89 2 100 25

; First SBB regular martini
 2  1  4 2 100 25

; Side chain angles
 1  2  3 2 180.000 25.0
 4  5  6 2 180.000 25.0
 7  8  9 2 180.000 25.0
10 11 12 2 180.000 25.0
13 14 15 2 180.000 25.0
16 17 18 2 180.000 25.0
19 20 21 2 180.000 25.0
22 23 24 2 180.000 25.0
25 26 27 2 180.000 25.0
28 29 30 2 180.000 25.0
31 32 33 2 180.000 25.0
34 35 36 2 180.000 25.0
37 38 39 2 180.000 25.0
40 41 42 2 180.000 25.0
43 44 45 2 180.000 25.0
46 47 48 2 180.000 25.0
49 50 51 2 180.000 25.0
52 53 54 2 180.000 25.0
55 56 57 2 180.000 25.0
58 59 60 2 180.000 25.0
61 62 63 2 180.000 25.0
64 65 66 2 180.000 25.0
67 68 69 2 180.000 25.0
70 71 72 2 180.000 25.0
73 74 75 2 180.000 25.0
76 77 78 2 180.000 25.0
79 80 81 2 180.000 25.0
82 83 84 2 180.000 25.0
85 86 87 2 180.000 25.0
88 89 90 2 180.000 25.0
