# Supplementary material for: Capturing coacervate formation and protein partition by molecular dynamics simulation
Source: Chem Sci. 2022 Dec 24;14(5):1168–75. doi: 10.1039/d2sc01164f (PMC9891350; doi:10.1039/d2sc01164f)
Supplement: SC-014-D2SC01164F-s002 [file SC-014-D2SC01164F-s002.zip › files/3-fiber_coacervate/Asp30_X_coil.itp]

; This file was generated using the following command:
; /home/yangliu/.conda/envs/py38/bin/martinize2 -ff martini3001 -f /scratch2/usr/yangliu/coacervate/aa_models/asp_lys/asp.pdb -o Asp30_CG.top -x Asp30_CG.pdb -ss CCCCSSCCCSSCCCCCCSSCCCSCCSSCCC -ef 1250
; martinize with vermouth 0.7.1
; The following sequence of secondary structure 
; was used for the full system:
; CCCCSSCCCSSCCCCCCSSCCCSCCSSCCC

; Pleas cite the following papers:
; Souza, P C T; Alessandri, R; Barnoud, J; Thallmair, S; Faustino, I; Grünewald, F; Patmanidis, I; Abdizadeh, H; Bruininks, B M H; Wassenaar, T A; Kroon, P C; Melcr, J; Nieto, V; Corradi, V; Khan, H M; Domański, J; Javanainen, M; Martinez-Seara, H; Reuter, N; Best, R B; Vattulainen, I; Monticelli, L; Periole, X; Tieleman, D P; de Vries, A H; Marrink, S J;  Nature Methods 2021; 10.1038/s41592-021-01098-3

[ moleculetype ]
Asp30_X 1

[ atoms ]
 1 Q5    1 ASP BB   1    1 
 2 SQ5n  1 ASP SC1  2 -1.0 
 3 P2    2 ASP BB   3  0.0 
 4 SQ5n  2 ASP SC1  4 -1.0 
 5 P2    3 ASP BB   5  0.0 
 6 SQ5n  3 ASP SC1  6 -1.0 
 7 P2    4 ASP BB   7  0.0 
 8 SQ5n  4 ASP SC1  8 -1.0 
 9 P2    5 ASP BB   9  0.0 
10 SQ5n  5 ASP SC1 10 -1.0 
11 P2    6 ASP BB  11  0.0 
12 SQ5n  6 ASP SC1 12 -1.0 
13 P2    7 ASP BB  13  0.0 
14 SQ5n  7 ASP SC1 14 -1.0 
15 P2    8 ASP BB  15  0.0 
16 SQ5n  8 ASP SC1 16 -1.0 
17 P2    9 ASP BB  17  0.0 
18 SQ5n  9 ASP SC1 18 -1.0 
19 P2   10 ASP BB  19  0.0 
20 SQ5n 10 ASP SC1 20 -1.0 
21 P2   11 ASP BB  21  0.0 
22 SQ5n 11 ASP SC1 22 -1.0 
23 P2   12 ASP BB  23  0.0 
24 SQ5n 12 ASP SC1 24 -1.0 
25 P2   13 ASP BB  25  0.0 
26 SQ5n 13 ASP SC1 26 -1.0 
27 P2   14 ASP BB  27  0.0 
28 SQ5n 14 ASP SC1 28 -1.0 
29 P2   15 ASP BB  29  0.0 
30 SQ5n 15 ASP SC1 30 -1.0 
31 P2   16 ASP BB  31  0.0 
32 SQ5n 16 ASP SC1 32 -1.0 
33 P2   17 ASP BB  33  0.0 
34 SQ5n 17 ASP SC1 34 -1.0 
35 P2   18 ASP BB  35  0.0 
36 SQ5n 18 ASP SC1 36 -1.0 
37 P2   19 ASP BB  37  0.0 
38 SQ5n 19 ASP SC1 38 -1.0 
39 P2   20 ASP BB  39  0.0 
40 SQ5n 20 ASP SC1 40 -1.0 
41 P2   21 ASP BB  41  0.0 
42 SQ5n 21 ASP SC1 42 -1.0 
43 P2   22 ASP BB  43  0.0 
44 SQ5n 22 ASP SC1 44 -1.0 
45 P2   23 ASP BB  45  0.0 
46 SQ5n 23 ASP SC1 46 -1.0 
47 P2   24 ASP BB  47  0.0 
48 SQ5n 24 ASP SC1 48 -1.0 
49 P2   25 ASP BB  49  0.0 
50 SQ5n 25 ASP SC1 50 -1.0 
51 P2   26 ASP BB  51  0.0 
52 SQ5n 26 ASP SC1 52 -1.0 
53 P2   27 ASP BB  53  0.0 
54 SQ5n 27 ASP SC1 54 -1.0 
55 P2   28 ASP BB  55  0.0 
56 SQ5n 28 ASP SC1 56 -1.0 
57 P2   29 ASP BB  57  0.0 
58 SQ5n 29 ASP SC1 58 -1.0 
59 Q5   30 ASP BB  59   -1 
60 SQ5n 30 ASP SC1 60 -1.0 

[ bonds ]
; Backbone bonds
 1  3 1 0.350 4000
 3  5 1 0.350 4000
 5  7 1 0.350 4000
 7  9 1 0.350 4000
 9 11 1 0.350 4000
11 13 1 0.350 4000
13 15 1 0.350 4000
15 17 1 0.350 4000
17 19 1 0.350 4000
19 21 1 0.350 4000
21 23 1 0.350 4000
23 25 1 0.350 4000
25 27 1 0.350 4000
27 29 1 0.350 4000
29 31 1 0.350 4000
31 33 1 0.350 4000
33 35 1 0.350 4000
35 37 1 0.350 4000
37 39 1 0.350 4000
39 41 1 0.350 4000
41 43 1 0.350 4000
43 45 1 0.350 4000
45 47 1 0.350 4000
47 49 1 0.350 4000
49 51 1 0.350 4000
51 53 1 0.350 4000
53 55 1 0.350 4000
55 57 1 0.350 4000
57 59 1 0.350 4000

; Side chain bonds
 1  2 1 0.352 7500
 3  4 1 0.352 7500
 5  6 1 0.352 7500
 7  8 1 0.352 7500
 9 10 1 0.352 7500
11 12 1 0.352 7500
13 14 1 0.352 7500
15 16 1 0.352 7500
17 18 1 0.352 7500
19 20 1 0.352 7500
21 22 1 0.352 7500
23 24 1 0.352 7500
25 26 1 0.352 7500
27 28 1 0.352 7500
29 30 1 0.352 7500
31 32 1 0.352 7500
33 34 1 0.352 7500
35 36 1 0.352 7500
37 38 1 0.352 7500
39 40 1 0.352 7500
41 42 1 0.352 7500
43 44 1 0.352 7500
45 46 1 0.352 7500
47 48 1 0.352 7500
49 50 1 0.352 7500
51 52 1 0.352 7500
53 54 1 0.352 7500
55 56 1 0.352 7500
57 58 1 0.352 7500
59 60 1 0.352 7500

[ angles ]
; BBB angles
 5  7  9 10 127 20
 7  9 11 10 127 20
 9 11 13 10 127 20
11 13 15 10 127 20
15 17 19 10 127 20
17 19 21 10 127 20
19 21 23 10 127 20
21 23 25 10 127 20
31 33 35 10 127 20
33 35 37 10 127 20
35 37 39 10 127 20
37 39 41 10 127 20
41 43 45 10 127 20
43 45 47 10 127 20
45 47 49 10 127 20
47 49 51 10 127 20
49 51 53 10 127 20
51 53 55 10 127 20
53 55 57 10 127 20
 1  3  5 10 127 20
 3  5  7 10 127 20
13 15 17 10 127 20
23 25 27 10 127 20
25 27 29 10 127 20
27 29 31 10 127 20
29 31 33 10 127 20
39 41 43 10 127 20
55 57 59 10 127 20

; BBS angles regular martini
 1  3  4 2 100 25
 3  5  6 2 100 25
 5  7  8 2 100 25
 7  9 10 2 100 25
 9 11 12 2 100 25
11 13 14 2 100 25
13 15 16 2 100 25
15 17 18 2 100 25
17 19 20 2 100 25
19 21 22 2 100 25
21 23 24 2 100 25
23 25 26 2 100 25
25 27 28 2 100 25
27 29 30 2 100 25
29 31 32 2 100 25
31 33 34 2 100 25
33 35 36 2 100 25
35 37 38 2 100 25
37 39 40 2 100 25
39 41 42 2 100 25
41 43 44 2 100 25
43 45 46 2 100 25
45 47 48 2 100 25
47 49 50 2 100 25
49 51 52 2 100 25
51 53 54 2 100 25
53 55 56 2 100 25
55 57 58 2 100 25
57 59 60 2 100 25

; First SBB regular martini
 2  1  3 2 100 25
