# Supplementary material for: Capturing coacervate formation and protein partition by molecular dynamics simulation
Source: Chem Sci. 2022 Dec 24;14(5):1168–75. doi: 10.1039/d2sc01164f (PMC9891350; doi:10.1039/d2sc01164f)
Supplement: SC-014-D2SC01164F-s002 [file SC-014-D2SC01164F-s002.zip › files/2-vesicle_coacervate/vesicle_coacervate.gro]

Generated by trjconv : Martini system for RNA coacervate systems t= 5169462.50000
393200
    1ASP     BB    1  14.989  20.615  13.875 -0.1867  0.0724 -0.0120
    1ASP    SC1    2  14.996  20.975  13.918 -0.1176 -0.2013  0.0458
    2ASP     BB    3  15.234  20.586  13.680  0.1466  0.0491 -0.0311
    2ASP    SC1    4  15.406  20.802  13.858 -0.3064  0.2016  0.1151
    3ASP     BB    5  15.298  20.541  13.343 -0.1163  0.2374 -0.1433
    3ASP    SC1    6  14.991  20.692  13.301 -0.1225  0.4268  0.0564
    4ASP     BB    7  15.482  20.306  13.324 -0.2999 -0.0010  0.0386
    4ASP    SC1    8  15.492  20.156  13.653 -0.1767 -0.4565 -0.2653
    5ASP     BB    9  15.739  20.287  13.181  0.2588  0.3233 -0.0340
    5ASP    SC1   10  15.766  19.935  13.242  0.1449  0.1161 -0.5376
    6ASP     BB   11  15.952  20.503  13.139 -0.1696 -0.0812 -0.2830
    6ASP    SC1   12  15.906  20.690  12.864  0.0120  0.0808  0.0891
    7ASP     BB   13  16.127  20.612  13.396 -0.2477 -0.1404  0.0073
    7ASP    SC1   14  16.048  20.925  13.382  0.0111  0.0038 -0.2135
    8ASP     BB   15  16.385  20.381  13.448  0.1091 -0.1421 -0.2599
    8ASP    SC1   16  16.483  20.369  13.122 -0.3726  0.2662 -0.1079
    9ASP     BB   17  16.562  20.286  13.620 -0.1336  0.0455 -0.2219
    9ASP    SC1   18  16.479  20.066  13.876 -0.0020 -0.0752 -0.1033
   10ASP     BB   19  16.873  20.260  13.595  0.3088  0.2066 -0.1319
   10ASP    SC1   20  16.892  20.361  13.305 -0.1864  0.0141 -0.1718
   11ASP     BB   21  17.041  20.148  13.807 -0.0238  0.0089  0.1174
   11ASP    SC1   22  17.179  20.446  13.932 -0.0225  0.4837  0.4498
   12ASP     BB   23  17.292  19.895  13.761  0.1134  0.1885 -0.0573
   12ASP    SC1   24  17.113  19.589  13.892 -0.0440  0.1656  0.1599
   13ASP     BB   25  17.434  19.904  13.468 -0.2464  0.4263 -0.0273
   13ASP    SC1   26  17.123  19.851  13.356  0.0239  0.1113  0.2824
   14ASP     BB   27  17.709  19.952  13.548  0.0085  0.1109  0.0338
   14ASP    SC1   28  17.713  19.822  13.888 -0.1051  0.2043 -0.1846
   15ASP     BB   29  17.869  20.171  13.424  0.1139 -0.0522  0.0526
   15ASP    SC1   30  17.711  20.402  13.282  0.2322 -0.0223 -0.2132
   16ASP     BB   31  18.234  20.172  13.505 -0.3001 -0.3877 -0.2236
   16ASP    SC1   32  18.447  20.083  13.761 -0.0966  0.1823 -0.2619
   17ASP     BB   33  18.454  20.217  13.326  0.0192  0.1003 -0.0213
   17ASP    SC1   34  18.569  20.519  13.377 -0.2073  0.3104  0.0618
   18ASP     BB   35  18.531  20.178  13.028 -0.2446  0.0945  0.0340
   18ASP    SC1   36  18.852  19.985  13.068  0.1043  0.0041  0.3611
   19ASP     BB   37  18.446  19.954  12.846 -0.0070  0.1971 -0.1584
   19ASP    SC1   38  18.267  20.121  12.603  0.1607  0.2260  0.3337
   20ASP     BB   39  18.273  19.685  12.918  0.1268  0.0791  0.2637
   20ASP    SC1   40  18.191  19.834  13.213  0.2388  0.2344  0.1504
   21ASP     BB   41  18.201  19.462  12.725 -0.1305  0.2564 -0.1081
   21ASP    SC1   42  18.429  19.227  12.865 -0.0342  0.2293  0.3512
   22ASP     BB   43  17.936  19.438  12.527 -0.2403  0.0997  0.2331
   22ASP    SC1   44  17.670  19.456  12.708 -0.1918 -0.2101 -0.2305
   23ASP     BB   45  17.943  19.399  12.232 -0.2377  0.1933 -0.0593
   23ASP    SC1   46  18.132  19.530  11.971 -0.1101 -0.3004  0.1508
   24ASP     BB   47  17.973  19.097  12.043  0.0156  0.0826  0.1754
   24ASP    SC1   48  17.629  19.080  12.094  0.0006 -0.0390  0.0033
   25ASP     BB   49  18.025  18.764  12.110 -0.4533  0.2119  0.0208
   25ASP    SC1   50  18.196  18.761  11.819 -0.2280 -0.0385 -0.2058
   26ASP     BB   51  17.950  18.595  12.338 -0.2582 -0.0580  0.1721
   26ASP    SC1   52  18.031  18.693  12.638 -0.3053  0.1296 -0.0900
   27ASP     BB   53  18.265  18.393  12.335  0.1363  0.0743  0.1759
   27ASP    SC1   54  18.449  18.565  12.551 -0.1116 -0.2918  0.1230
   28ASP     BB   55  18.263  18.278  12.049 -0.3189 -0.1279 -0.0378
   28ASP    SC1   56  18.550  18.110  11.929  0.1557  0.1545  0.1592
   29ASP     BB   57  18.057  18.312  11.831 -0.1368  0.3352 -0.0707
   29ASP    SC1   58  17.764  18.298  12.040  0.4435  0.5286 -0.0017
   30ASP     BB   59  18.046  18.157  11.541  0.3142 -0.1988  0.2588
   30ASP    SC1   60  18.236  18.231  11.231 -0.1716  0.0150  0.2999
    1ASP     BB   61  17.579  21.578  13.640 -0.1329 -0.2022  0.1227
    1ASP    SC1   62  17.812  21.806  13.774 -0.3139  0.1304  0.0242
    2ASP     BB   63  17.597  21.449  13.984 -0.3040 -0.2229  0.5058
    2ASP    SC1   64  17.809  21.158  13.996  0.0165 -0.3548  0.1732
    3ASP     BB   65  17.324  21.407  14.067 -0.1837 -0.1094 -0.3088
    3ASP    SC1   66  17.155  21.516  13.792  0.1443  0.0923 -0.0454
    4ASP     BB   67  17.305  21.346  14.368 -0.0981  0.1206 -0.3611
    4ASP    SC1   68  17.574  21.598  14.431 -0.3650  0.2252 -0.0541
    5ASP     BB   69  17.137  21.108  14.534 -0.1456 -0.0131  0.1596
    5ASP    SC1   70  17.432  20.967  14.682 -0.3061  0.0535  0.1080
    6ASP     BB   71  16.821  21.142  14.577 -0.1996 -0.3787  0.0430
    6ASP    SC1   72  16.808  21.449  14.390  0.5048  0.2931  0.3492
    7ASP     BB   73  16.638  20.928  14.656 -0.0656 -0.0571 -0.1758
    7ASP    SC1   74  16.525  20.689  14.402  0.2532 -0.0161 -0.1062
    8ASP     BB   75  16.506  20.934  14.954  0.0316  0.1375 -0.2211
    8ASP    SC1   76  16.661  21.239  15.023  0.2284  0.0729  0.0041
    9ASP     BB   77  16.670  20.737  15.182 -0.0316 -0.0847 -0.0081
    9ASP    SC1   78  16.574  20.968  15.445 -0.0429  0.0649 -0.2845
   10ASP     BB   79  16.524  20.503  15.355  0.0847 -0.1770 -0.1208
   10ASP    SC1   80  16.712  20.575  15.607  0.3137 -0.2712 -0.0671
   11ASP     BB   81  16.599  20.127  15.412  0.1240 -0.0091 -0.2607
   11ASP    SC1   82  16.346  20.044  15.203 -0.0611  0.2080 -0.1422
   12ASP     BB   83  16.847  19.917  15.346 -0.0591 -0.1591  0.0686
   12ASP    SC1   84  17.053  19.943  15.066  0.1332 -0.3046  0.3434
   13ASP     BB   85  16.887  19.660  15.502 -0.2298 -0.0132 -0.4419
   13ASP    SC1   86  17.138  19.760  15.705  0.3401 -0.1025 -0.1255
   14ASP     BB   87  16.649  19.637  15.711  0.1836  0.0511 -0.1597
   14ASP    SC1   88  16.587  19.308  15.751 -0.0139 -0.0711  0.1441
   15ASP     BB   89  16.702  19.859  15.921 -0.1349 -0.1400  0.0750
   15ASP    SC1   90  16.407  19.964  16.046  0.0139 -0.0933 -0.1690
   16ASP     BB   91  16.894  19.806  16.151  0.2070 -0.0443  0.2520
   16ASP    SC1   92  17.109  20.108  16.206 -0.0048 -0.2363 -0.1553
   17ASP     BB   93  17.124  19.647  16.268  0.1798 -0.1912  0.1626
   17ASP    SC1   94  17.380  19.614  16.037 -0.0085  0.1846  0.0695
   18ASP     BB   95  17.144  19.674  16.577  0.1483 -0.0994 -0.3104
   18ASP    SC1   96  16.791  19.599  16.581 -0.0254  0.2634 -0.5739
   19ASP     BB   97  17.238  19.503  16.844  0.0963  0.1757 -0.1410
   19ASP    SC1   98  17.350  19.809  16.980 -0.4805  0.0252 -0.0020
   20ASP     BB   99  17.345  19.190  16.872 -0.2653 -0.4503  0.4139
   20ASP    SC1  100  17.674  19.272  16.819  0.1758 -0.0132 -0.0011
   21ASP     BB  101  17.391  18.951  17.122  0.1344  0.0254 -0.5060
   21ASP    SC1  102  17.500  19.053  17.404  0.0973  0.1389 -0.2884
   22ASP     BB  103  17.276  18.668  16.979  0.3716 -0.2091 -0.0251
   22ASP    SC1  104  17.152  18.812  16.714  0.2295 -0.0797 -0.0420
   23ASP     BB  105  17.247  18.357  17.061  0.2221  0.2758  0.0235
   23ASP    SC1  106  17.599  18.352  17.083  0.1496  0.2211  0.1301
   24ASP     BB  107  17.035  18.266  17.307 -0.0718 -0.0566  0.2288
   24ASP    SC1  108  17.089  17.933  17.332 -0.0750  0.4650 -0.3573
   25ASP     BB  109  16.844  18.323  17.542 -0.1489 -0.2475  0.2861
   25ASP    SC1  110  16.608  18.509  17.344 -0.0369 -0.0753 -0.1524
   26ASP     BB  111  16.879  18.532  17.781  0.0636  0.0046 -0.1237
   26ASP    SC1  112  17.197  18.501  17.846 -0.3195 -0.1773 -0.0438
   27ASP     BB  113  16.562  18.599  17.928 -0.1230  0.1058 -0.1337
   27ASP    SC1  114  16.585  18.392  18.207 -0.1352 -0.3038 -0.1839
   28ASP     BB  115  16.374  18.835  18.099 -0.3137  0.0482 -0.3981
   28ASP    SC1  116  16.583  19.104  18.203  0.1592  0.1087  0.1761
   29ASP     BB  117  16.080  18.848  17.968 -0.0133 -0.0679 -0.2427
   29ASP    SC1  118  16.006  18.582  17.828  0.0319  0.2246 -0.0221
   30ASP     BB  119  15.854  19.081  17.840  0.0207  0.0191 -0.0201
   30ASP    SC1  120  15.942  19.387  17.978 -0.0069  0.0782  0.0590
    1ASP     BB  121  19.145  16.443  18.658 -0.0044  0.0915 -0.0745
    1ASP    SC1  122  18.985  16.124  18.711  0.3251 -0.1710  0.2256
    2ASP     BB  123  19.157  16.604  18.355 -0.1530 -0.0526  0.0525
    2ASP    SC1  124  19.474  16.489  18.222 -0.2616  0.1562 -0.2496
    3ASP     BB  125  19.033  16.851  18.294 -0.0866  0.0796 -0.1978
    3ASP    SC1  126  19.039  16.932  18.638 -0.1105 -0.0336  0.2025
    4ASP     BB  127  18.855  16.940  18.061  0.0253 -0.1499 -0.1743
    4ASP    SC1  128  18.596  17.027  18.201 -0.1415  0.2925 -0.1860
    5ASP     BB  129  18.996  17.125  17.821  0.0690 -0.0416 -0.0500
    5ASP    SC1  130  19.297  17.205  17.982 -0.0549 -0.1932  0.1045
    6ASP     BB  131  18.796  17.207  17.548  0.2024 -0.0395  0.0707
    6ASP    SC1  132  18.773  17.591  17.518 -0.2470  0.0026  0.0453
    7ASP     BB  133  18.814  17.093  17.223  0.0053  0.0699  0.3230
    7ASP    SC1  134  18.486  16.975  17.225  0.1517  0.1592  0.2219
    8ASP     BB  135  19.098  17.046  17.008 -0.2504  0.0850  0.0165
    8ASP    SC1  136  19.374  17.158  17.147 -0.1894 -0.2431  0.0013
    9ASP     BB  137  19.096  16.915  16.694  0.0531  0.1325 -0.1670
    9ASP    SC1  138  19.228  16.600  16.747  0.0471  0.0690  0.1048
   10ASP     BB  139  19.261  17.099  16.423 -0.1194 -0.0009  0.0110
   10ASP    SC1  140  19.025  17.136  16.170 -0.0818  0.2475 -0.3035
   11ASP     BB  141  19.509  17.076  16.226  0.0095  0.2505 -0.0292
   11ASP    SC1  142  19.811  17.017  16.415 -0.0304 -0.0155 -0.0281
   12ASP     BB  143  19.466  17.338  16.059 -0.0329 -0.1205 -0.0854
   12ASP    SC1  144  19.567  17.585  16.276 -0.0062 -0.4257  0.0203
   13ASP     BB  145  19.283  17.198  15.785  0.4367  0.0164  0.1502
   13ASP    SC1  146  19.390  16.881  15.847  0.0099  0.2873  0.4377
   14ASP     BB  147  19.267  17.412  15.542  0.4082 -0.4362 -0.0269
   14ASP    SC1  148  19.596  17.374  15.500 -0.4221 -0.6030 -0.0488
   15ASP     BB  149  18.995  17.374  15.403 -0.0301  0.3980 -0.1068
   15ASP    SC1  150  18.942  17.040  15.370  0.3475  0.1433 -0.2828
   16ASP     BB  151  18.948  17.606  15.193  0.1530 -0.0885 -0.2607
   16ASP    SC1  152  19.221  17.834  15.254 -0.0481 -0.1017  0.1390
   17ASP     BB  153  18.587  17.675  15.183 -0.0607  0.1019  0.0685
   17ASP    SC1  154  18.532  18.028  15.119 -0.3130 -0.0466 -0.0382
   18ASP     BB  155  18.465  17.579  14.846 -0.1980 -0.2752  0.2198
   18ASP    SC1  156  18.108  17.498  14.867  0.2752 -0.0953 -0.0882
   19ASP     BB  157  18.713  17.453  14.650  0.1532 -0.0574  0.1930
   19ASP    SC1  158  19.025  17.511  14.756  0.1626  0.2455 -0.1004
   20ASP     BB  159  18.608  17.131  14.578 -0.0988 -0.2165 -0.1064
   20ASP    SC1  160  18.305  17.156  14.767  0.0154  0.1990 -0.2564
   21ASP     BB  161  18.726  17.094  14.245 -0.0272 -0.1324 -0.0465
   21ASP    SC1  162  18.816  17.410  14.197  0.0987  0.4550 -0.0124
   22ASP     BB  163  18.723  16.745  14.165 -0.0027 -0.1693  0.0682
   22ASP    SC1  164  18.585  16.615  14.407  0.2605  0.0724  0.4316
   23ASP     BB  165  19.021  16.641  14.250  0.3705 -0.2068 -0.1383
   23ASP    SC1  166  19.215  16.800  14.454  0.1361  0.1538 -0.5219
   24ASP     BB  167  18.979  16.302  14.380  0.1547 -0.2324 -0.2875
   24ASP    SC1  168  18.710  16.217  14.225  0.1235 -0.1278  0.2244
   25ASP     BB  169  19.183  16.131  14.318 -0.0209  0.2294  0.1445
   25ASP    SC1  170  19.435  16.329  14.184 -0.2179  0.0798  0.0700
   26ASP     BB  171  19.424  15.972  14.511  0.0146  0.0480  0.0030
   26ASP    SC1  172  19.544  16.173  14.775 -0.2614  0.0712 -0.1587
   27ASP     BB  173  19.593  15.687  14.522 -0.0651 -0.1250  0.2185
   27ASP    SC1  174  19.821  15.740  14.314  0.3291 -0.1265 -0.1677
   28ASP     BB  175  19.524  15.382  14.714  0.0605 -0.0328 -0.1284
   28ASP    SC1  176  19.644  15.150  14.543  0.3260  0.0485  0.2113
   29ASP     BB  177  19.272  15.379  15.003  0.2563  0.0601  0.0220
   29ASP    SC1  178  19.315  15.031  15.036  0.4813 -0.2492  0.0133
   30ASP     BB  179  19.019  15.533  15.112  0.1800 -0.1607 -0.4881
   30ASP    SC1  180  19.024  15.849  15.257  0.0499  0.1685  0.1687
    1ASP     BB  181  16.649  18.910  10.582 -0.1212 -0.0070 -0.0910
    1ASP    SC1  182  16.309  18.951  10.728  0.3555  0.0709 -0.0216
    2ASP     BB  183  16.902  18.877  10.853  0.1299  0.0849  0.0140
    2ASP    SC1  184  17.055  19.126  10.719  0.0432 -0.3117 -0.4397
    3ASP     BB  185  16.920  18.680  11.110  0.1767  0.4543  0.1977
    3ASP    SC1  186  17.052  18.408  10.893  0.1185 -0.1353  0.0806
    4ASP     BB  187  16.686  18.731  11.310 -0.0712 -0.0423 -0.2129
    4ASP    SC1  188  16.812  19.023  11.406 -0.1422 -0.0322 -0.1500
    5ASP     BB  189  16.554  18.458  11.443  0.0426 -0.1298 -0.0073
    5ASP    SC1  190  16.256  18.416  11.278  0.1220  0.1279  0.2638
    6ASP     BB  191  16.671  18.204  11.549 -0.2544  0.0717  0.0095
    6ASP    SC1  192  16.492  17.894  11.549  0.4348 -0.4229 -0.1875
    7ASP     BB  193  16.830  18.102  11.805  0.5412 -0.1529  0.3941
    7ASP    SC1  194  17.134  17.994  11.603  0.2811 -0.2054 -0.4474
    8ASP     BB  195  16.798  17.831  11.919  0.0059  0.3564 -0.2323
    8ASP    SC1  196  16.994  17.548  11.795 -0.2911  0.0405  0.1918
    9ASP     BB  197  16.624  17.658  12.134  0.1357 -0.2139 -0.0473
    9ASP    SC1  198  16.583  17.929  12.320  0.0262  0.1762  0.2534
   10ASP     BB  199  16.579  17.366  12.133 -0.0061 -0.0214  0.0566
   10ASP    SC1  200  16.284  17.294  11.974  0.1454  0.1282 -0.0294
   11ASP     BB  201  16.548  17.085  12.356  0.1447 -0.2324  0.0352
   11ASP    SC1  202  16.828  17.044  12.333 -0.0210  0.5638  0.2746
   12ASP     BB  203  16.377  17.118  12.648  0.0386  0.4541  0.0499
   12ASP    SC1  204  16.418  17.335  12.894 -0.0693  0.2481 -0.0422
   13ASP     BB  205  16.324  16.784  12.700 -0.2263  0.1059 -0.1898
   13ASP    SC1  206  16.516  16.589  12.908 -0.1937  0.0115  0.0295
   14ASP     BB  207  16.012  16.804  12.787  0.3011 -0.2260  0.1760
   14ASP    SC1  208  15.980  16.854  13.156 -0.1854 -0.1123 -0.2575
   15ASP     BB  209  15.826  16.675  12.555 -0.1991 -0.1332 -0.1128
   15ASP    SC1  210  15.606  16.943  12.499 -0.0480 -0.2744  0.2160
   16ASP     BB  211  15.871  16.337  12.553  0.1230 -0.2649 -0.2243
   16ASP    SC1  212  16.114  16.297  12.783  0.0173 -0.1453 -0.1530
   17ASP     BB  213  15.866  16.204  12.289 -0.2632  0.0549  0.3587
   17ASP    SC1  214  16.181  16.046  12.366 -0.0800  0.1064  0.2930
   18ASP     BB  215  15.841  16.308  11.949  0.0574 -0.1263  0.2370
   18ASP    SC1  216  15.871  16.625  12.039 -0.1835 -0.2958  0.0088
   19ASP     BB  217  15.782  16.160  11.666 -0.0974 -0.2786 -0.1594
   19ASP    SC1  218  15.881  16.429  11.471  0.4325  0.2030 -0.0580
   20ASP     BB  219  15.788  15.813  11.605  0.1494  0.0479  0.0948
   20ASP    SC1  220  15.785  15.939  11.258  0.1582  0.1740 -0.2069
   21ASP     BB  221  15.578  15.673  11.863  0.0938 -0.0531  0.2651
   21ASP    SC1  222  15.553  15.952  12.015  0.3921 -0.6110  0.1898
   22ASP     BB  223  15.656  15.406  11.794  0.2424  0.2008 -0.0969
   22ASP    SC1  224  15.437  15.154  11.976 -0.1579 -0.5442  0.0177
   23ASP     BB  225  15.983  15.319  11.956 -0.2305  0.0650  0.0281
   23ASP    SC1  226  16.104  15.516  11.679 -0.1698  0.1110  0.1840
   24ASP     BB  227  16.212  15.110  11.914 -0.1504 -0.2143  0.1186
   24ASP    SC1  228  16.239  14.821  11.685  0.1018 -0.4203 -0.3940
   25ASP     BB  229  16.400  15.070  12.168 -0.1564 -0.0951 -0.2397
   25ASP    SC1  230  16.298  15.387  12.310  0.0982  0.1502  0.0439
   26ASP     BB  231  16.241  14.878  12.402 -0.0350  0.0835 -0.0312
   26ASP    SC1  232  16.362  14.548  12.364  0.0704 -0.1846 -0.3093
   27ASP     BB  233  16.044  15.061  12.552  0.4216 -0.0210 -0.0033
   27ASP    SC1  234  15.815  15.043  12.282  0.2525 -0.0600 -0.3267
   28ASP     BB  235  16.042  15.109  12.900 -0.0508 -0.1360 -0.0794
   28ASP    SC1  236  15.865  14.803  13.038  0.0282  0.1436  0.2795
   29ASP     BB  237  16.361  15.171  13.031  0.0668 -0.2113  0.1852
   29ASP    SC1  238  16.457  15.326  12.731 -0.0943  0.3572  0.0259
   30ASP     BB  239  16.532  14.941  13.251  0.1556 -0.2176 -0.1307
   30ASP    SC1  240  16.755  15.112  13.517  0.0547 -0.0759  0.1022
    1ASP     BB  241  18.003  19.986  15.408  0.0139  0.1634 -0.1269
    1ASP    SC1  242  17.805  20.158  15.618  0.6061  0.4274 -0.3937
    2ASP     BB  243  17.830  19.951  15.165 -0.2159  0.2468 -0.1475
    2ASP    SC1  244  17.688  20.200  15.017 -0.0274  0.1465 -0.1768
    3ASP     BB  245  17.993  19.794  14.923 -0.0095  0.1460  0.0252
    3ASP    SC1  246  18.132  19.545  15.186 -0.1707 -0.1071 -0.2957
    4ASP     BB  247  18.215  19.812  14.699  0.0378 -0.0892 -0.2093
    4ASP    SC1  248  18.097  20.122  14.619 -0.1731 -0.0015 -0.0829
    5ASP     BB  249  18.497  19.710  14.745 -0.1374  0.1727 -0.1395
    5ASP    SC1  250  18.550  19.364  14.751 -0.1293 -0.0735 -0.4407
    6ASP     BB  251  18.751  19.740  14.523  0.2609  0.1392 -0.2617
    6ASP    SC1  252  18.944  20.023  14.580  0.0161 -0.1577 -0.1849
    7ASP     BB  253  18.832  19.441  14.377  0.1917 -0.3407  0.2468
    7ASP    SC1  254  18.713  19.308  14.074 -0.0712 -0.4999 -0.0081
    8ASP     BB  255  19.048  19.262  14.437 -0.0230  0.1186  0.4161
    8ASP    SC1  256  19.368  19.391  14.386 -0.4858  0.0529  0.0698
    9ASP     BB  257  19.170  19.016  14.252 -0.2804  0.1291 -0.3763
    9ASP    SC1  258  19.161  18.821  14.548 -0.3664 -0.0884  0.2963
   10ASP     BB  259  18.991  18.969  13.993  0.0527  0.1291 -0.0830
   10ASP    SC1  260  19.216  18.979  13.744 -0.3401 -0.0916  0.3660
   11ASP     BB  261  18.741  18.813  13.867 -0.3829 -0.1529 -0.0777
   11ASP    SC1  262  18.476  18.707  14.057 -0.0416 -0.2943  0.0905
   12ASP     BB  263  18.846  18.721  13.539  0.0619 -0.0004 -0.0742
   12ASP    SC1  264  18.635  18.444  13.381 -0.0073 -0.2155 -0.4323
   13ASP     BB  265  19.110  18.546  13.713  0.6432  0.1906 -0.0070
   13ASP    SC1  266  19.276  18.615  13.400 -0.2171  0.2484  0.1179
   14ASP     BB  267  19.142  18.198  13.787  0.0878 -0.1953 -0.2402
   14ASP    SC1  268  19.472  18.258  13.955  0.1506 -0.2230  0.0637
   15ASP     BB  269  19.060  17.925  13.694  0.0392 -0.0398  0.2963
   15ASP    SC1  270  18.866  17.900  13.955 -0.1454 -0.2033 -0.0263
   16ASP     BB  271  19.200  17.731  13.498  0.2611 -0.3773  0.0999
   16ASP    SC1  272  19.348  17.446  13.563  0.2365 -0.0855 -0.2828
   17ASP     BB  273  19.438  17.797  13.238  0.2567  0.1366  0.0222
   17ASP    SC1  274  19.524  18.089  13.119 -0.2869  0.3485  0.1728
   18ASP     BB  275  19.469  17.538  13.065  0.1105 -0.2014  0.1232
   18ASP    SC1  276  19.220  17.595  12.849  0.1102  0.2818 -0.1579
   19ASP     BB  277  19.699  17.414  12.824  0.2339  0.0346  0.0132
   19ASP    SC1  278  19.973  17.418  13.022  0.3264 -0.0011 -0.1318
   20ASP     BB  279  19.469  17.320  12.574  0.3619  0.0659  0.2593
   20ASP    SC1  280  19.504  16.995  12.617 -0.5701 -0.2307 -0.3849
   21ASP     BB  281  19.159  17.292  12.492  0.1246  0.0589 -0.1030
   21ASP    SC1  282  19.139  17.455  12.178  0.0350 -0.0274  0.2121
   22ASP     BB  283  19.021  17.036  12.523  0.1469  0.1916 -0.0284
   22ASP    SC1  284  18.731  17.011  12.364 -0.0737 -0.2451 -0.1879
   23ASP     BB  285  18.955  16.774  12.716  0.4161 -0.0987  0.2162
   23ASP    SC1  286  19.195  16.534  12.638 -0.0557 -0.0435  0.2098
   24ASP     BB  287  18.646  16.806  12.850 -0.0359 -0.0881  0.2252
   24ASP    SC1  288  18.539  16.573  13.111  0.3411 -0.0758  0.0585
   25ASP     BB  289  18.435  16.995  12.753 -0.1751 -0.1234 -0.1296
   25ASP    SC1  290  18.226  16.716  12.707  0.2196  0.2280  0.0840
   26ASP     BB  291  18.213  17.180  12.890  0.2983  0.1318  0.0476
   26ASP    SC1  292  18.353  17.429  13.037 -0.1832 -0.3556  0.0028
   27ASP     BB  293  17.918  17.074  12.890 -0.1140 -0.0751  0.1080
   27ASP    SC1  294  17.820  17.272  12.630  0.0827  0.4694 -0.1166
   28ASP     BB  295  17.690  17.079  13.154 -0.1504  0.0311 -0.2305
   28ASP    SC1  296  17.494  17.333  13.321  0.3337 -0.2136  0.1572
   29ASP     BB  297  17.726  16.784  13.370 -0.0081  0.0404  0.0292
   29ASP    SC1  298  17.470  16.610  13.214  0.3160 -0.0265  0.3868
   30ASP     BB  299  17.925  16.619  13.533  0.1497  0.1567  0.0848
   30ASP    SC1  300  18.034  16.852  13.736 -0.2437  0.0883 -0.0834
    1ASP     BB  301  20.564  10.902  12.462  0.0215 -0.0535 -0.0921
    1ASP    SC1  302  20.547  10.576  12.323  0.4346  0.1679 -0.1659
    2ASP     BB  303  20.539  11.016  12.802 -0.1393  0.2097  0.1990
    2ASP    SC1  304  20.794  11.208  12.876  0.0360 -0.2152  0.2466
    3ASP     BB  305  20.260  11.142  12.887 -0.1212 -0.0706 -0.0671
    3ASP    SC1  306  20.120  11.148  12.515 -0.1137  0.0261  0.1127
    4ASP     BB  307  20.168  11.044  13.208 -0.0961 -0.2068 -0.1732
    4ASP    SC1  308  20.112  10.703  13.157 -0.0904 -0.0510  0.2832
    5ASP     BB  309  20.356  11.208  13.408  0.0946 -0.2011  0.0934
    5ASP    SC1  310  20.291  11.249  13.749  0.2300 -0.2044 -0.1421
    6ASP     BB  311  20.349  11.566  13.392  0.2978  0.0890  0.0400
    6ASP    SC1  312  20.628  11.736  13.468  0.1439  0.1468  0.0948
    7ASP     BB  313  20.081  11.654  13.217 -0.3857 -0.0072  0.1246
    7ASP    SC1  314  19.896  11.408  13.068 -0.3217 -0.2830  0.1654
    8ASP     BB  315  19.967  11.918  12.962  0.2373 -0.0582 -0.2836
    8ASP    SC1  316  19.860  12.122  13.227  0.2275 -0.3026 -0.1364
    9ASP     BB  317  20.198  12.071  12.824  0.0340 -0.2252 -0.0217
    9ASP    SC1  318  20.435  11.864  12.629  0.0108 -0.0534  0.2008
   10ASP     BB  319  20.261  12.332  13.010 -0.0047 -0.1663  0.0477
   10ASP    SC1  320  20.552  12.459  12.925  0.0271  0.3302 -0.0609
   11ASP     BB  321  20.122  12.561  13.239 -0.0219 -0.0386  0.0605
   11ASP    SC1  322  20.360  12.570  13.520  0.1478 -0.1680 -0.0336
   12ASP     BB  323  19.841  12.642  13.205  0.2003 -0.0215  0.0342
   12ASP    SC1  324  19.736  12.985  13.238 -0.0485  0.0768 -0.0503
   13ASP     BB  325  19.623  12.508  13.359 -0.0352 -0.2753  0.0142
   13ASP    SC1  326  19.425  12.518  13.040  0.2011  0.0789 -0.0590
   14ASP     BB  327  19.499  12.582  13.679 -0.2188 -0.3122  0.1540
   14ASP    SC1  328  19.188  12.529  13.608 -0.2393  0.3031  0.1591
   15ASP     BB  329  19.659  12.550  13.967 -0.2466  0.2609  0.1440
   15ASP    SC1  330  19.651  12.235  14.062 -0.0583  0.0989  0.1731
   16ASP     BB  331  19.724  12.723  14.186  0.0798 -0.0583  0.3094
   16ASP    SC1  332  19.812  12.476  14.391 -0.3151  0.2888 -0.1894
   17ASP     BB  333  19.614  12.930  14.371  0.0686  0.1512  0.0097
   17ASP    SC1  334  19.587  12.746  14.676 -0.1879  0.3970 -0.1922
   18ASP     BB  335  19.770  13.194  14.447  0.0810 -0.0600  0.1118
   18ASP    SC1  336  19.696  13.327  14.169 -0.3423  0.1533 -0.0150
   19ASP     BB  337  19.761  13.491  14.589  0.1003 -0.2788  0.1100
   19ASP    SC1  338  19.791  13.492  14.969 -0.2096 -0.3101 -0.1095
   20ASP     BB  339  19.459  13.699  14.656  0.0786  0.2666 -0.3214
   20ASP    SC1  340  19.615  13.934  14.525  0.0465 -0.1895  0.2813
   21ASP     BB  341  19.188  13.562  14.599  0.1520 -0.0431  0.1058
   21ASP    SC1  342  18.946  13.596  14.330  0.0783  0.3377  0.0744
   22ASP     BB  343  18.924  13.591  14.845 -0.1248  0.0936  0.3611
   22ASP    SC1  344  18.804  13.843  15.033 -0.3126  0.1334  0.0924
   23ASP     BB  345  18.568  13.553  14.689 -0.3780 -0.1064  0.0252
   23ASP    SC1  346  18.489  13.259  14.807 -0.2662 -0.0651 -0.0427
   24ASP     BB  347  18.395  13.834  14.622 -0.1963  0.0176 -0.1191
   24ASP    SC1  348  18.225  13.758  14.365 -0.2181 -0.0300 -0.2499
   25ASP     BB  349  18.369  14.035  14.821  0.0003  0.2940 -0.3042
   25ASP    SC1  350  18.027  14.022  14.866 -0.3303 -0.3265  0.0637
   26ASP     BB  351  18.465  14.323  14.743 -0.1623 -0.1788  0.0811
   26ASP    SC1  352  18.760  14.414  14.560 -0.0013 -0.2108  0.2682
   27ASP     BB  353  18.490  14.623  14.893 -0.0654  0.0931 -0.2083
   27ASP    SC1  354  18.592  14.537  15.210 -0.1250 -0.2952 -0.3387
   28ASP     BB  355  18.245  14.800  14.853 -0.0405  0.4633  0.1052
   28ASP    SC1  356  18.341  15.122  14.862  0.2306  0.4939 -0.1794
   29ASP     BB  357  18.040  14.803  15.091  0.2578  0.2940  0.0059
   29ASP    SC1  358  18.187  14.780  15.405 -0.0519  0.0499  0.0345
   30ASP     BB  359  17.742  14.941  15.145 -0.0730 -0.1955 -0.1687
   30ASP    SC1  360  17.523  14.747  14.935  0.0691 -0.2301  0.5131
    1ASP     BB  361  17.558  16.399  14.542 -0.1339 -0.2678  0.2520
    1ASP    SC1  362  17.453  16.512  14.224  0.0464 -0.2795 -0.5815
    2ASP     BB  363  17.453  16.708  14.767  0.1838  0.1535 -0.1171
    2ASP    SC1  364  17.497  17.018  14.827  0.1697 -0.1499 -0.0305
    3ASP     BB  365  17.548  16.567  15.052  0.4343 -0.0982  0.0743
    3ASP    SC1  366  17.797  16.339  14.952  0.2309 -0.1285 -0.0369
    4ASP     BB  367  17.366  16.384  15.216 -0.1036 -0.1656  0.0400
    4ASP    SC1  368  17.324  16.624  15.490  0.0989  0.5571 -0.3038
    5ASP     BB  369  17.125  16.215  15.151 -0.1541 -0.2494  0.0224
    5ASP    SC1  370  17.150  16.261  14.785  0.1556 -0.1598  0.0902
    6ASP     BB  371  16.957  15.957  15.245 -0.2480 -0.2194  0.0229
    6ASP    SC1  372  16.756  15.906  14.961  0.1251  0.0540  0.0168
    7ASP     BB  373  16.896  15.864  15.487  0.1445 -0.1013 -0.1945
    7ASP    SC1  374  17.096  16.051  15.703  0.1942 -0.1264  0.0058
    8ASP     BB  375  16.761  15.623  15.612 -0.1753  0.0687  0.0222
    8ASP    SC1  376  16.530  15.675  15.817 -0.2230  0.2148 -0.2152
    9ASP     BB  377  16.817  15.301  15.583 -0.1201  0.1469  0.0708
    9ASP    SC1  378  17.049  15.245  15.828  0.4814  0.0785 -0.0767
   10ASP     BB  379  16.597  15.199  15.425  0.1794  0.1949  0.4462
   10ASP    SC1  380  16.372  15.462  15.419 -0.0159 -0.0270  0.5652
   11ASP     BB  381  16.550  15.113  15.111 -0.0040  0.1370  0.4075
   11ASP    SC1  382  16.850  15.070  15.024 -0.2317 -0.1663 -0.3840
   12ASP     BB  383  16.367  14.981  14.902 -0.0529  0.1148  0.1564
   12ASP    SC1  384  16.482  15.180  14.618  0.0891 -0.1296  0.0111
   13ASP     BB  385  16.149  14.811  14.950  0.1115  0.1111 -0.4345
   13ASP    SC1  386  16.284  14.488  14.996 -0.4507  0.1971 -0.0429
   14ASP     BB  387  15.968  14.741  15.184 -0.0392  0.2167 -0.1354
   14ASP    SC1  388  15.681  14.607  15.040  0.0540  0.3996  0.0221
   15ASP     BB  389  15.810  14.857  15.399 -0.0056 -0.1753 -0.3005
   15ASP    SC1  390  15.948  15.145  15.620 -0.0445  0.1101  0.1192
   16ASP     BB  391  15.741  14.761  15.728  0.1059 -0.0932  0.0644
   16ASP    SC1  392  15.413  14.760  15.772  0.4249  0.0287  0.0030
   17ASP     BB  393  15.957  14.581  15.835 -0.0504  0.1976 -0.3120
   17ASP    SC1  394  15.815  14.285  15.682 -0.2837 -0.0916 -0.2901
   18ASP     BB  395  16.233  14.563  16.003  0.2245  0.0612  0.0969
   18ASP    SC1  396  16.327  14.874  16.064 -0.1301  0.0140  0.0617
   19ASP     BB  397  16.303  14.470  16.287  0.0568  0.1000  0.0691
   19ASP    SC1  398  16.016  14.348  16.420 -0.2222  0.0250 -0.2583
   20ASP     BB  399  16.473  14.198  16.420  0.2879 -0.0822 -0.1036
   20ASP    SC1  400  16.699  14.411  16.553  0.1450  0.1667  0.0667
   21ASP     BB  401  16.493  13.939  16.284 -0.0027 -0.3978 -0.0981
   21ASP    SC1  402  16.741  13.719  16.307  0.0410 -0.1735 -0.0292
   22ASP     BB  403  16.280  13.722  16.296 -0.0628 -0.1265 -0.4633
   22ASP    SC1  404  16.219  13.676  15.970  0.4789  0.1930 -0.2225
   23ASP     BB  405  16.169  13.576  16.550 -0.2261 -0.3181  0.2057
   23ASP    SC1  406  16.410  13.555  16.750 -0.1927  0.2877 -0.2035
   24ASP     BB  407  15.888  13.468  16.576  0.0250  0.1949  0.3122
   24ASP    SC1  408  15.807  13.507  16.912  0.1853  0.2864 -0.2187
   25ASP     BB  409  15.924  13.148  16.646  0.1232 -0.2353 -0.0258
   25ASP    SC1  410  15.619  13.035  16.578 -0.0845  0.3580 -0.2943
   26ASP     BB  411  16.207  13.016  16.599 -0.2278 -0.1283  0.1732
   26ASP    SC1  412  16.140  12.873  16.271 -0.2024  0.1390  0.1669
   27ASP     BB  413  16.214  12.658  16.678  0.0954  0.2895 -0.0322
   27ASP    SC1  414  16.338  12.752  17.038 -0.2765 -0.2279 -0.2702
   28ASP     BB  415  16.342  12.460  16.405  0.0327 -0.0346  0.2112
   28ASP    SC1  416  16.037  12.279  16.355 -0.2322 -0.0619 -0.1195
   29ASP     BB  417  16.623  12.238  16.339 -0.2621 -0.2494  0.0329
   29ASP    SC1  418  16.834  12.507  16.281  0.4121  0.2128  0.2147
   30ASP     BB  419  16.724  11.957  16.219 -0.2499 -0.1668  0.1427
   30ASP    SC1  420  16.763  11.831  16.534  0.2731 -0.0472 -0.3702
    1ASP     BB  421  18.715  12.571  19.486 -0.0229  0.0099 -0.0798
    1ASP    SC1  422  18.613  12.652  19.191 -0.1382 -0.1676 -0.1055
    2ASP     BB  423  18.563  12.345  19.645 -0.2166 -0.2254  0.1507
    2ASP    SC1  424  18.771  12.109  19.788  0.0482  0.1798  0.0210
    3ASP     BB  425  18.329  12.459  19.908  0.0391  0.3596 -0.2117
    3ASP    SC1  426  18.516  12.720  19.943 -0.1413  0.0977 -0.1082
    4ASP     BB  427  18.052  12.412  19.719 -0.1513  0.3252 -0.0670
    4ASP    SC1  428  18.141  12.249  19.451 -0.1369  0.3736  0.0944
    5ASP     BB  429  17.868  12.165  19.836 -0.1244  0.3284 -0.1563
    5ASP    SC1  430  17.650  11.966  19.660 -0.0217  0.1574  0.1904
    6ASP     BB  431  17.886  12.050  20.155 -0.1373 -0.0733 -0.1427
    6ASP    SC1  432  18.131  12.238  20.305 -0.1432  0.2976  0.2234
    7ASP     BB  433  17.665  12.090  20.465 -0.2270 -0.0507 -0.3029
    7ASP    SC1  434  17.787  11.819  20.639  0.5233  0.3356  0.1648
    8ASP     BB  435  17.477  12.398  20.576 -0.0610 -0.1180  0.4389
    8ASP    SC1  436  17.642  12.646  20.704 -0.3072 -0.2261  0.0093
    9ASP     BB  437  17.155  12.444  20.481 -0.0821 -0.0496  0.2544
    9ASP    SC1  438  17.027  12.522  20.748  0.1754  0.0131  0.0534
   10ASP     BB  439  17.039  12.420  20.164  0.2166 -0.1384  0.2718
   10ASP    SC1  440  17.079  12.078  20.228 -0.3731 -0.1153  0.3363
   11ASP     BB  441  16.887  12.719  20.034  0.1598 -0.2578 -0.0387
   11ASP    SC1  442  17.150  12.731  19.789  0.0455 -0.3388 -0.4441
   12ASP     BB  443  16.544  12.709  20.130 -0.1390 -0.1689 -0.2369
   12ASP    SC1  444  16.581  12.412  20.297  0.0907  0.3393 -0.2057
   13ASP     BB  445  16.292  12.870  19.981 -0.0870  0.3671 -0.0652
   13ASP    SC1  446  16.290  13.191  20.123 -0.1652 -0.0213  0.2237
   14ASP     BB  447  16.078  12.756  19.799  0.0307 -0.0968  0.0212
   14ASP    SC1  448  15.924  12.560  20.084 -0.1329 -0.3471  0.1372
   15ASP     BB  449  16.118  12.658  19.483 -0.2810  0.1156 -0.2539
   15ASP    SC1  450  16.119  12.733  19.181 -0.0931 -0.3506 -0.0337
   16ASP     BB  451  16.378  12.432  19.452 -0.1689 -0.1713  0.4155
   16ASP    SC1  452  16.339  12.108  19.589  0.1505  0.1772 -0.0847
   17ASP     BB  453  16.516  12.498  19.177 -0.0730 -0.1694 -0.5417
   17ASP    SC1  454  16.568  12.846  19.161 -0.1504  0.1664  0.0568
   18ASP     BB  455  16.615  12.312  18.945  0.2102 -0.1465  0.2362
   18ASP    SC1  456  16.926  12.175  18.970  0.0756 -0.1981  0.4685
   19ASP     BB  457  16.561  12.265  18.642 -0.1132  0.0523  0.0731
   19ASP    SC1  458  16.340  12.021  18.664  0.5148  0.0328  0.3309
   20ASP     BB  459  16.525  12.482  18.353 -0.1354 -0.1350  0.1290
   20ASP    SC1  460  16.813  12.618  18.412 -0.0692 -0.1020 -0.2952
   21ASP     BB  461  16.241  12.637  18.223  0.2118  0.1605 -0.0172
   21ASP    SC1  462  16.322  12.817  17.963  0.0088  0.1162  0.1223
   22ASP     BB  463  15.976  12.505  18.089  0.0687  0.2549  0.1988
   22ASP    SC1  464  16.101  12.207  18.032  0.2179 -0.0342 -0.1126
   23ASP     BB  465  15.893  12.618  17.794 -0.2416  0.3341 -0.1406
   23ASP    SC1  466  15.842  12.326  17.629 -0.0549  0.1941  0.2119
   24ASP     BB  467  15.536  12.732  17.791  0.1142  0.2259  0.0445
   24ASP    SC1  468  15.598  13.027  17.851 -0.0644 -0.2540 -0.0049
   25ASP     BB  469  15.325  12.548  17.990 -0.1895  0.0195 -0.2829
   25ASP    SC1  470  15.331  12.756  18.248 -0.2058 -0.1560  0.1772
   26ASP     BB  471  14.986  12.534  17.962 -0.1648  0.0875  0.0398
   26ASP    SC1  472  14.921  12.258  17.781 -0.1019 -0.2801  0.2659
   27ASP     BB  473  14.805  12.771  17.991 -0.2223 -0.0520  0.0486
   27ASP    SC1  474  14.848  12.738  18.340  0.2472 -0.2598 -0.3150
   28ASP     BB  475  14.677  12.947  17.802 -0.1947 -0.3233 -0.1259
   28ASP    SC1  476  14.836  13.146  17.601 -0.1160 -0.0354 -0.2370
   29ASP     BB  477  14.378  12.899  17.762  0.0120 -0.1108  0.0160
   29ASP    SC1  478  14.286  12.622  17.559  0.0744  0.2649  0.0988
   30ASP     BB  479  14.180  13.059  18.033  0.3421  0.1575  0.1571
   30ASP    SC1  480  14.080  13.423  18.003 -0.1850  0.2160 -0.3968
    1ASP     BB  481  14.385  15.165  15.382  0.0611  0.0583  0.0905
    1ASP    SC1  482  14.337  15.260  15.068 -0.1054  0.0515  0.3663
    2ASP     BB  483  14.154  15.316  15.559  0.3459  0.1508  0.2581
    2ASP    SC1  484  14.110  15.003  15.712 -0.0109  0.1043 -0.3031
    3ASP     BB  485  14.283  15.593  15.643  0.0889  0.3338  0.0554
    3ASP    SC1  486  14.040  15.789  15.785  0.0543  0.0930  0.3517
    4ASP     BB  487  14.577  15.629  15.458 -0.1000 -0.2120  0.0341
    4ASP    SC1  488  14.798  15.391  15.594 -0.0873 -0.0424  0.1811
    5ASP     BB  489  14.473  15.724  15.191  0.0095  0.2372 -0.1682
    5ASP    SC1  490  14.125  15.638  15.197 -0.2435 -0.5011 -0.0488
    6ASP     BB  491  14.644  15.757  14.905 -0.0457 -0.0485 -0.0056
    6ASP    SC1  492  14.584  16.076  14.773  0.0090 -0.1692  0.0188
    7ASP     BB  493  14.971  15.762  14.812  0.1000  0.0652 -0.5882
    7ASP    SC1  494  14.973  15.469  14.666 -0.1487 -0.2228  0.3264
    8ASP     BB  495  15.307  15.890  14.862  0.1430  0.0437 -0.1853
    8ASP    SC1  496  15.477  15.820  15.132  0.0065  0.2119  0.4382
    9ASP     BB  497  15.425  16.048  14.618  0.0139  0.1395 -0.3663
    9ASP    SC1  498  15.626  15.870  14.417 -0.0291 -0.2474  0.1970
   10ASP     BB  499  15.321  16.365  14.482 -0.0593  0.1372  0.1040
   10ASP    SC1  500  15.296  16.623  14.731  0.3610  0.0919 -0.4949
   11ASP     BB  501  15.079  16.482  14.336 -0.0312 -0.1169 -0.2755
   11ASP    SC1  502  15.063  16.293  14.067  0.0493  0.2841 -0.0473
   12ASP     BB  503  15.084  16.790  14.287 -0.0921 -0.0575 -0.3491
   12ASP    SC1  504  15.338  17.025  14.238 -0.1521 -0.0894  0.0044
   13ASP     BB  505  14.891  17.038  14.338  0.1680  0.3254 -0.3996
   13ASP    SC1  506  14.603  17.014  14.534  0.1484 -0.0711 -0.0442
   14ASP     BB  507  14.879  17.279  14.137  0.0719 -0.2091  0.0727
   14ASP    SC1  508  15.049  17.082  13.898  0.0465 -0.0100 -0.0343
   15ASP     BB  509  14.888  17.569  14.155  0.3549 -0.2613  0.0267
   15ASP    SC1  510  14.860  17.763  14.427 -0.1824 -0.1818 -0.3104
   16ASP     BB  511  14.663  17.735  14.015 -0.0637 -0.0777  0.0275
   16ASP    SC1  512  14.459  17.516  13.867 -0.1513 -0.2232  0.5563
   17ASP     BB  513  14.812  17.977  13.861 -0.2575 -0.0977 -0.5014
   17ASP    SC1  514  15.109  17.813  13.734 -0.0683  0.3220  0.1187
   18ASP     BB  515  14.892  18.279  13.933  0.1023  0.0308 -0.3345
   18ASP    SC1  516  14.838  18.446  14.225  0.4771 -0.2714 -0.1014
   19ASP     BB  517  15.191  18.315  13.765  0.0186 -0.1016  0.1955
   19ASP    SC1  518  15.431  18.326  14.020  0.0828  0.3770 -0.2588
   20ASP     BB  519  15.208  18.462  13.444  0.0095 -0.2208  0.0031
   20ASP    SC1  520  15.549  18.492  13.410  0.3880  0.0763 -0.1426
   21ASP     BB  521  15.172  18.407  13.125 -0.0427  0.0210  0.2150
   21ASP    SC1  522  14.854  18.496  13.124 -0.0504 -0.0885 -0.3341
   22ASP     BB  523  15.352  18.359  12.867 -0.1077  0.0914  0.0369
   22ASP    SC1  524  15.133  18.330  12.547  0.2581 -0.0065  0.2118
   23ASP     BB  525  15.590  18.464  12.638  0.0198 -0.0306  0.1141
   23ASP    SC1  526  15.442  18.773  12.534 -0.1940  0.1061 -0.0067
   24ASP     BB  527  15.845  18.445  12.447 -0.3717  0.1844  0.1762
   24ASP    SC1  528  16.113  18.483  12.672  0.3438  0.0631  0.0561
   25ASP     BB  529  15.882  18.735  12.265  0.2838  0.2175  0.1867
   25ASP    SC1  530  15.983  18.597  11.959 -0.0478 -0.2516  0.0860
   26ASP     BB  531  16.068  19.005  12.248  0.2168 -0.0123 -0.0913
   26ASP    SC1  532  16.326  18.974  12.023  0.1606  0.0083 -0.3869
   27ASP     BB  533  16.049  19.343  12.144 -0.1964 -0.1257 -0.0063
   27ASP    SC1  534  15.755  19.419  11.962  0.0524  0.3224  0.3492
   28ASP     BB  535  16.071  19.554  12.426 -0.0567  0.1787  0.2075
   28ASP    SC1  536  16.052  19.300  12.643  0.0327 -0.1712 -0.4225
   29ASP     BB  537  16.203  19.815  12.501  0.0846 -0.2159  0.2569
   29ASP    SC1  538  16.517  19.761  12.384  0.0607  0.5352 -0.0472
   30ASP     BB  539  16.170  20.129  12.320 -0.3261  0.1260 -0.0230
   30ASP    SC1  540  16.025  20.249  12.004  0.0789  0.0772  0.4868
    1ASP     BB  541  13.395  14.610  13.594  0.1539  0.5401  0.1760
    1ASP    SC1  542  13.516  14.466  13.292  0.1868 -0.1019 -0.0146
    2ASP     BB  543  13.586  14.683  13.845 -0.1643 -0.2209  0.1480
    2ASP    SC1  544  13.368  14.460  14.047 -0.4461 -0.0955  0.0502
    3ASP     BB  545  13.849  14.521  13.883 -0.1733  0.0674 -0.0360
    3ASP    SC1  546  13.746  14.316  13.637 -0.0427 -0.0331  0.1117
    4ASP     BB  547  14.029  14.617  14.121 -0.1252  0.0864 -0.0296
    4ASP    SC1  548  13.831  14.782  14.375 -0.2296  0.0627  0.1386
    5ASP     BB  549  14.338  14.456  14.111  0.1988 -0.3485  0.2240
    5ASP    SC1  550  14.183  14.149  14.023  0.5985  0.0664 -0.0974
    6ASP     BB  551  14.601  14.580  14.007  0.0832 -0.1384 -0.0540
    6ASP    SC1  552  14.648  14.922  14.093  0.0886 -0.2905 -0.2381
    7ASP     BB  553  14.808  14.536  13.765  0.1906 -0.4278 -0.0113
    7ASP    SC1  554  15.021  14.303  13.921  0.0104 -0.1183  0.1600
    8ASP     BB  555  14.730  14.382  13.497  0.1338 -0.3385  0.1516
    8ASP    SC1  556  14.545  14.592  13.369  0.0621 -0.1964 -0.1874
    9ASP     BB  557  14.952  14.102  13.501 -0.0998  0.0324  0.1248
    9ASP    SC1  558  15.192  14.339  13.390  0.0915 -0.1502 -0.2319
   10ASP     BB  559  15.038  13.899  13.249 -0.0481 -0.2199 -0.0376
   10ASP    SC1  560  15.145  13.590  13.334 -0.0267  0.1991  0.6504
   11ASP     BB  561  15.151  13.871  12.918 -0.1223 -0.0603 -0.0652
   11ASP    SC1  562  15.105  14.146  12.765  0.0606 -0.2000 -0.0760
   12ASP     BB  563  15.149  13.551  12.794 -0.1858  0.1204 -0.1156
   12ASP    SC1  564  14.851  13.540  12.595 -0.1776  0.2366 -0.0569
   13ASP     BB  565  15.324  13.395  12.562  0.0063  0.2125  0.0822
   13ASP    SC1  566  15.427  13.505  12.252 -0.2759  0.0206  0.3361
   14ASP     BB  567  15.686  13.313  12.633 -0.0504 -0.0177  0.0795
   14ASP    SC1  568  15.662  13.084  12.856  0.0666  0.1905  0.1747
   15ASP     BB  569  15.901  13.526  12.483 -0.2319  0.0760  0.0162
   15ASP    SC1  570  16.030  13.777  12.692  0.1456 -0.0742 -0.2667
   16ASP     BB  571  16.195  13.418  12.439 -0.0505  0.1380 -0.0472
   16ASP    SC1  572  16.144  13.461  12.115  0.1168  0.1765  0.0131
   17ASP     BB  573  16.461  13.435  12.633  0.0870  0.0578 -0.1475
   17ASP    SC1  574  16.449  13.305  12.930 -0.0113  0.1830  0.1468
   18ASP     BB  575  16.720  13.660  12.588 -0.0836  0.1256  0.1815
   18ASP    SC1  576  16.495  13.921  12.595 -0.2449  0.2641  0.0001
   19ASP     BB  577  17.004  13.613  12.613 -0.2585 -0.1302  0.2431
   19ASP    SC1  578  17.085  13.648  12.297  0.3902  0.0974  0.2277
   20ASP     BB  579  17.184  13.592  12.846 -0.1805 -0.0875  0.1213
   20ASP    SC1  580  17.376  13.333  12.795  0.2982  0.1710  0.2358
   21ASP     BB  581  17.472  13.764  12.887 -0.0098  0.1489 -0.1105
   21ASP    SC1  582  17.330  14.012  13.063 -0.0609  0.0411  0.5084
   22ASP     BB  583  17.769  13.743  12.826 -0.0166  0.0244 -0.4345
   22ASP    SC1  584  17.797  13.446  12.664  0.0459  0.1844  0.1499
   23ASP     BB  585  18.008  13.932  12.948  0.3421 -0.4510 -0.1250
   23ASP    SC1  586  18.003  14.166  12.709 -0.4281 -0.0285 -0.2324
   24ASP     BB  587  18.161  13.790  13.218 -0.0021  0.0357 -0.4434
   24ASP    SC1  588  18.444  13.767  13.017 -0.4092 -0.1492  0.0701
   25ASP     BB  589  18.112  13.677  13.496 -0.1985 -0.0964  0.2270
   25ASP    SC1  590  18.462  13.748  13.569  0.2266  0.0622  0.3061
   26ASP     BB  591  17.870  13.510  13.589 -0.1425  0.2222 -0.0542
   26ASP    SC1  592  17.699  13.750  13.729 -0.0205  0.3118  0.1215
   27ASP     BB  593  17.934  13.219  13.604  0.2370  0.1271 -0.1206
   27ASP    SC1  594  18.105  13.088  13.373  0.0287  0.2388  0.1479
   28ASP     BB  595  17.678  12.939  13.625  0.1957  0.1763  0.1936
   28ASP    SC1  596  17.744  12.621  13.546 -0.1595 -0.0576  0.2779
   29ASP     BB  597  17.718  12.910  13.947  0.1376  0.1524  0.1385
   29ASP    SC1  598  17.474  12.993  14.130  0.2773 -0.1622 -0.1501
   30ASP     BB  599  17.974  12.938  14.184  0.0720 -0.1709  0.3839
   30ASP    SC1  600  18.095  12.663  14.300 -0.1304  0.0992  0.0655
    1ASP     BB  601  23.134  15.787  13.426 -0.4684 -0.1437  0.3634
    1ASP    SC1  602  23.294  15.517  13.258 -0.0246 -0.2523  0.3005
    2ASP     BB  603  22.898  15.793  13.235 -0.0093  0.0253  0.1685
    2ASP    SC1  604  22.904  16.127  13.124 -0.0418 -0.0882 -0.0428
    3ASP     BB  605  22.584  15.777  13.393  0.0936  0.1218  0.0490
    3ASP    SC1  606  22.697  15.577  13.657  0.0427 -0.1292  0.0590
    4ASP     BB  607  22.302  15.613  13.439 -0.1987 -0.2855  0.0775
    4ASP    SC1  608  22.328  15.295  13.504  0.1669 -0.1765 -0.0547
    5ASP     BB  609  22.048  15.553  13.229 -0.0245  0.3127  0.0346
    5ASP    SC1  610  22.071  15.806  13.028 -0.1493  0.0632  0.1944
    6ASP     BB  611  21.818  15.299  13.192 -0.1849  0.1457  0.2381
    6ASP    SC1  612  21.884  15.030  13.412 -0.0805  0.0401  0.0287
    7ASP     BB  613  21.752  15.116  12.939  0.1390 -0.1138  0.2333
    7ASP    SC1  614  21.467  15.022  13.058 -0.1703  0.0121  0.3453
    8ASP     BB  615  21.932  14.879  12.812  0.1544 -0.0678  0.2908
    8ASP    SC1  616  21.757  14.611  12.781 -0.0962  0.4172  0.1401
    9ASP     BB  617  22.133  14.823  12.571  0.1370 -0.1522  0.2535
    9ASP    SC1  618  22.353  14.671  12.798  0.2038 -0.1582 -0.0447
   10ASP     BB  619  22.161  14.908  12.210 -0.2213  0.0305  0.2306
   10ASP    SC1  620  22.148  14.587  12.157  0.2568  0.0490 -0.5172
   11ASP     BB  621  22.320  15.196  12.105  0.1078  0.1874 -0.2034
   11ASP    SC1  622  22.141  15.396  12.331  0.2682 -0.0137  0.2722
   12ASP     BB  623  22.328  15.357  11.886  0.1170 -0.3047  0.2623
   12ASP    SC1  624  22.669  15.372  11.811  0.0317  0.1990 -0.2642
   13ASP     BB  625  22.180  15.443  11.607 -0.1770 -0.0182  0.0836
   13ASP    SC1  626  22.046  15.152  11.568  0.0656 -0.0880 -0.2310
   14ASP     BB  627  22.147  15.712  11.384 -0.2160  0.0769 -0.0260
   14ASP    SC1  628  22.394  15.667  11.144 -0.1596 -0.3737  0.2404
   15ASP     BB  629  22.054  15.999  11.400  0.1113 -0.0141  0.1689
   15ASP    SC1  630  22.253  16.210  11.505 -0.1058  0.2373 -0.0473
   16ASP     BB  631  21.749  16.090  11.478  0.0681 -0.0022  0.0475
   16ASP    SC1  632  21.849  16.074  11.806  0.0426 -0.0357 -0.0193
   17ASP     BB  633  21.539  16.307  11.343  0.0629  0.0562 -0.1798
   17ASP    SC1  634  21.268  16.131  11.195 -0.1081  0.0051 -0.0398
   18ASP     BB  635  21.551  16.632  11.405  0.0811  0.3280  0.0663
   18ASP    SC1  636  21.284  16.704  11.597 -0.0572 -0.0097 -0.0586
   19ASP     BB  637  21.630  16.898  11.304  0.0584 -0.2269 -0.0844
   19ASP    SC1  638  21.975  16.846  11.311 -0.0741  0.0261  0.2228
   20ASP     BB  639  21.515  16.984  10.975 -0.0216  0.1458  0.0422
   20ASP    SC1  640  21.582  16.922  10.668 -0.3718  0.2658  0.1049
   21ASP     BB  641  21.261  17.241  10.928  0.0302  0.2126  0.0718
   21ASP    SC1  642  21.410  17.404  11.204 -0.2943 -0.2205 -0.1305
   22ASP     BB  643  20.908  17.259  11.009  0.1853 -0.0923  0.1200
   22ASP    SC1  644  20.847  17.601  10.898 -0.0895  0.3209  0.0633
   23ASP     BB  645  20.646  17.109  11.142 -0.0968  0.1289  0.0561
   23ASP    SC1  646  20.692  16.801  10.967 -0.0649 -0.0768  0.1560
   24ASP     BB  647  20.502  17.240  11.406 -0.1579 -0.0387 -0.0455
   24ASP    SC1  648  20.784  17.267  11.574 -0.4390 -0.1644  0.2955
   25ASP     BB  649  20.207  17.290  11.499 -0.0593 -0.0086  0.0171
   25ASP    SC1  650  20.085  16.969  11.612  0.2309  0.2796 -0.2533
   26ASP     BB  651  20.101  17.538  11.382  0.0817 -0.1394 -0.0973
   26ASP    SC1  652  20.380  17.745  11.419 -0.2026  0.3649 -0.0913
   27ASP     BB  653  19.907  17.601  11.166  0.0584  0.1769  0.0846
   27ASP    SC1  654  19.642  17.734  11.352  0.0938  0.1347  0.0640
   28ASP     BB  655  19.928  17.712  10.859  0.1459  0.2197 -0.1729
   28ASP    SC1  656  20.153  17.924  10.902  0.1185 -0.2480  0.2729
   29ASP     BB  657  19.704  17.554  10.670 -0.1099 -0.0136  0.1060
   29ASP    SC1  658  19.696  17.221  10.812  0.1673 -0.1404 -0.2270
   30ASP     BB  659  19.502  17.618  10.395 -0.1743  0.0018 -0.0355
   30ASP    SC1  660  19.196  17.718  10.522  0.0422  0.0806  0.1935
    1ASP     BB  661  20.164  16.815  14.476 -0.2032 -0.3298 -0.1057
    1ASP    SC1  662  20.164  16.505  14.343  0.1493 -0.0480 -0.2564
    2ASP     BB  663  20.286  17.008  14.278 -0.1669 -0.2561 -0.1771
    2ASP    SC1  664  19.995  17.023  14.099 -0.1084 -0.0362 -0.1215
    3ASP     BB  665  20.389  17.320  14.318 -0.1627  0.0497  0.2289
    3ASP    SC1  666  20.476  17.495  14.061 -0.2001 -0.0924 -0.2387
    4ASP     BB  667  20.376  17.567  14.554 -0.1473 -0.1390  0.0612
    4ASP    SC1  668  20.189  17.835  14.510 -0.1561 -0.0587  0.2468
    5ASP     BB  669  20.258  17.453  14.816 -0.3759 -0.2316  0.0479
    5ASP    SC1  670  20.546  17.558  14.986  0.2627  0.0145 -0.3763
    6ASP     BB  671  20.347  17.133  14.784  0.2041 -0.0150  0.2655
    6ASP    SC1  672  20.608  16.965  14.646 -0.1344 -0.0687  0.1417
    7ASP     BB  673  20.286  16.871  14.972  0.0636 -0.0228  0.0574
    7ASP    SC1  674  19.934  16.847  14.890 -0.1050  0.2414  0.2230
    8ASP     BB  675  20.472  16.664  15.127 -0.3163  0.0867 -0.0900
    8ASP    SC1  676  20.581  16.902  15.360  0.0018  0.1759  0.1712
    9ASP     BB  677  20.592  16.383  15.072 -0.1670 -0.0355 -0.2286
    9ASP    SC1  678  20.334  16.176  15.171  0.1574 -0.1698 -0.3944
   10ASP     BB  679  20.893  16.279  15.030 -0.3991 -0.1417 -0.1107
   10ASP    SC1  680  21.024  16.326  14.748 -0.0703  0.3413  0.0609
   11ASP     BB  681  21.144  16.119  15.193  0.0526  0.4262 -0.1672
   11ASP    SC1  682  21.370  16.094  14.942  0.0776 -0.0883 -0.0834
   12ASP     BB  683  21.154  16.172  15.559  0.1256  0.0745  0.0003
   12ASP    SC1  684  20.882  16.305  15.691 -0.0784 -0.0101 -0.0963
   13ASP     BB  685  21.376  16.251  15.691 -0.1938 -0.3939 -0.2672
   13ASP    SC1  686  21.499  16.408  15.421  0.1499 -0.0332 -0.4466
   14ASP     BB  687  21.495  16.190  15.969 -0.0769 -0.0720 -0.0251
   14ASP    SC1  688  21.846  16.268  15.971  0.2759 -0.0719  0.1531
   15ASP     BB  689  21.279  16.093  16.166  0.0132  0.0270 -0.0248
   15ASP    SC1  690  21.308  16.348  16.402 -0.0864  0.1832 -0.0367
   16ASP     BB  691  21.245  15.793  16.269 -0.0062 -0.0350  0.2486
   16ASP    SC1  692  21.267  15.878  16.595  0.2351 -0.0793 -0.1436
   17ASP     BB  693  21.431  15.587  16.206 -0.4284 -0.1303  0.0106
   17ASP    SC1  694  21.676  15.782  16.183  0.0753 -0.1268 -0.0195
   18ASP     BB  695  21.330  15.265  16.139 -0.0887  0.0376  0.0740
   18ASP    SC1  696  21.276  15.362  15.805 -0.4461  0.3729 -0.2007
   19ASP     BB  697  21.157  15.026  16.327  0.0888 -0.1584 -0.2403
   19ASP    SC1  698  20.876  14.801  16.364  0.3425 -0.3979  0.1791
   20ASP     BB  699  21.357  14.818  16.512  0.2012  0.1109 -0.1443
   20ASP    SC1  700  21.371  15.076  16.759 -0.1902  0.4965  0.2430
   21ASP     BB  701  21.594  14.702  16.313 -0.2001 -0.0953 -0.0071
   21ASP    SC1  702  21.714  14.938  16.138 -0.0364  0.0290 -0.0447
   22ASP     BB  703  21.791  14.434  16.388 -0.1271  0.1755 -0.0651
   22ASP    SC1  704  22.054  14.483  16.596  0.1422 -0.0058  0.0804
   23ASP     BB  705  21.675  14.140  16.324 -0.0197 -0.0480 -0.1223
   23ASP    SC1  706  21.520  14.004  16.575 -0.1061  0.0687 -0.0901
   24ASP     BB  707  21.684  13.924  16.119 -0.0900 -0.2967 -0.0794
   24ASP    SC1  708  21.984  13.773  16.088 -0.2346  0.0915  0.2243
   25ASP     BB  709  21.524  13.945  15.857 -0.1993  0.2518 -0.4041
   25ASP    SC1  710  21.253  14.134  15.894 -0.0832 -0.2525  0.1630
   26ASP     BB  711  21.356  13.665  15.745  0.5029  0.0414 -0.0674
   26ASP    SC1  712  21.200  13.440  15.937  0.0265  0.0732  0.2590
   27ASP     BB  713  21.243  13.534  15.491  0.0896 -0.0094 -0.3073
   27ASP    SC1  714  21.556  13.465  15.382 -0.1269 -0.2954 -0.6942
   28ASP     BB  715  20.933  13.466  15.355  0.0142  0.0057  0.0860
   28ASP    SC1  716  21.042  13.630  15.056 -0.1250  0.0476  0.0899
   29ASP     BB  717  20.676  13.681  15.400 -0.0962  0.1677  0.1839
   29ASP    SC1  718  20.497  13.479  15.181  0.2287  0.1041  0.0268
   30ASP     BB  719  20.526  14.007  15.367 -0.0001  0.2193  0.0693
   30ASP    SC1  720  20.445  14.111  15.654 -0.0460 -0.0884 -0.1879
    1ASP     BB  721  13.736  19.387  17.581 -0.2669 -0.3001  0.0614
    1ASP    SC1  722  13.441  19.553  17.689  0.1846 -0.1959 -0.1324
    2ASP     BB  723  13.830  19.171  17.357 -0.1295 -0.2737 -0.2829
    2ASP    SC1  724  13.813  19.342  17.063  0.0572 -0.0211  0.1556
    3ASP     BB  725  14.070  19.016  17.558 -0.1364  0.2057 -0.0472
    3ASP    SC1  726  13.960  18.655  17.571 -0.1265 -0.2614 -0.2117
    4ASP     BB  727  14.300  19.174  17.658 -0.0111 -0.1225  0.3794
    4ASP    SC1  728  14.273  19.525  17.721 -0.0319  0.2980 -0.1807
    5ASP     BB  729  14.628  19.129  17.720  0.1045 -0.2250 -0.0687
    5ASP    SC1  730  14.757  19.456  17.696 -0.0540  0.1150 -0.2091
    6ASP     BB  731  14.896  18.950  17.601  0.0280 -0.2132  0.2403
    6ASP    SC1  732  15.135  19.163  17.725  0.0304 -0.1036 -0.1028
    7ASP     BB  733  14.776  18.700  17.510 -0.0318  0.1996  0.0037
    7ASP    SC1  734  14.493  18.820  17.376 -0.2340 -0.0735  0.0065
    8ASP     BB  735  14.688  18.426  17.622 -0.1753  0.1897  0.0121
    8ASP    SC1  736  14.728  18.493  17.976 -0.1307  0.1549 -0.3692
    9ASP     BB  737  14.852  18.179  17.498 -0.1767  0.1453 -0.1347
    9ASP    SC1  738  15.052  18.367  17.277  0.1703  0.0555 -0.0246
   10ASP     BB  739  14.760  17.948  17.707  0.0819 -0.3361  0.3005
   10ASP    SC1  740  14.407  18.009  17.718  0.2325  0.0457 -0.2281
   11ASP     BB  741  14.995  17.738  17.819 -0.1056 -0.0118  0.0720
   11ASP    SC1  742  15.146  17.612  17.543  0.1789  0.0632 -0.4632
   12ASP     BB  743  14.993  17.663  18.124  0.2046  0.3829 -0.1195
   12ASP    SC1  744  14.793  17.781  18.351 -0.1510  0.2393  0.0486
   13ASP     BB  745  15.290  17.743  18.296 -0.0984 -0.0661 -0.0986
   13ASP    SC1  746  15.141  18.025  18.465 -0.0922 -0.0727 -0.0401
   14ASP     BB  747  15.522  17.526  18.259 -0.0032 -0.1445  0.1513
   14ASP    SC1  748  15.773  17.565  18.484  0.0962  0.3590  0.3627
   15ASP     BB  749  15.685  17.584  18.001 -0.1086 -0.3608 -0.2007
   15ASP    SC1  750  15.554  17.888  17.916  0.1436  0.0344 -0.0177
   16ASP     BB  751  15.974  17.447  18.049 -0.3248 -0.0186 -0.0996
   16ASP    SC1  752  16.070  17.563  17.701  0.3828  0.0446 -0.4293
   17ASP     BB  753  15.891  17.149  18.112 -0.1384 -0.3966 -0.0411
   17ASP    SC1  754  15.558  17.110  18.059  0.1792 -0.1484 -0.3018
   18ASP     BB  755  16.056  16.903  18.278 -0.0570 -0.2297  0.1167
   18ASP    SC1  756  16.197  16.783  18.000  0.0803 -0.0810  0.1189
   19ASP     BB  757  15.997  16.799  18.581  0.1330  0.0243  0.0345
   19ASP    SC1  758  15.687  16.686  18.652 -0.0783  0.3375 -0.2772
   20ASP     BB  759  16.182  16.872  18.815 -0.1365  0.1460 -0.0504
   20ASP    SC1  760  16.456  16.937  18.592  0.1380 -0.3347  0.1348
   21ASP     BB  761  16.376  16.812  19.080 -0.1854 -0.0037  0.1087
   21ASP    SC1  762  16.179  16.684  19.320  0.2613  0.1771 -0.1689
   22ASP     BB  763  16.674  16.954  18.994  0.0545  0.2221  0.3007
   22ASP    SC1  764  16.901  16.724  19.024 -0.1584  0.1684 -0.0246
   23ASP     BB  765  16.807  17.241  19.097  0.1069 -0.0308 -0.4989
   23ASP    SC1  766  17.002  17.070  19.333  0.0667 -0.2431  0.1650
   24ASP     BB  767  16.861  17.531  18.958  0.1145  0.0505 -0.2195
   24ASP    SC1  768  16.936  17.657  19.296 -0.4747 -0.0379  0.3154
   25ASP     BB  769  17.112  17.526  18.707  0.0624  0.1400 -0.1243
   25ASP    SC1  770  17.122  17.855  18.699  0.0467 -0.1856 -0.0158
   26ASP     BB  771  17.396  17.462  18.632 -0.0529 -0.3058  0.1501
   26ASP    SC1  772  17.585  17.279  18.858 -0.3302 -0.3461 -0.0076
   27ASP     BB  773  17.456  17.262  18.333  0.0745  0.2142  0.1531
   27ASP    SC1  774  17.139  17.161  18.349 -0.0353 -0.3007  0.0032
   28ASP     BB  775  17.703  17.274  18.155  0.3468  0.2044  0.0650
   28ASP    SC1  776  17.642  16.936  18.075 -0.2611 -0.2780 -0.2667
   29ASP     BB  777  17.842  17.466  17.946  0.3294  0.1646  0.1329
   29ASP    SC1  778  17.662  17.308  17.706  0.1342  0.0104 -0.1450
   30ASP     BB  779  18.089  17.642  17.963  0.2075  0.3104 -0.1510
   30ASP    SC1  780  17.869  17.906  18.092  0.0405  0.1161 -0.0161
    1ASP     BB  781  13.604  15.161  13.554 -0.2922 -0.5625  0.1177
    1ASP    SC1  782  13.977  15.135  13.557  0.1202 -0.0174  0.0471
    2ASP     BB  783  13.609  15.290  13.258  0.0049 -0.0363 -0.4290
    2ASP    SC1  784  13.274  15.369  13.184  0.0641  0.1869 -0.2177
    3ASP     BB  785  13.870  15.313  13.156  0.0560 -0.3081  0.1126
    3ASP    SC1  786  13.965  14.994  13.059  0.2510 -0.1454  0.4107
    4ASP     BB  787  13.960  15.644  13.170  0.1010 -0.1827 -0.1169
    4ASP    SC1  788  13.715  15.886  13.162  0.0949 -0.2696 -0.1623
    5ASP     BB  789  14.183  15.789  13.146  0.1286 -0.1332 -0.1130
    5ASP    SC1  790  14.357  15.925  13.422 -0.1529  0.1151  0.0326
    6ASP     BB  791  14.388  15.851  12.917 -0.0149  0.1733 -0.0176
    6ASP    SC1  792  14.610  16.065  13.048 -0.0188  0.2774 -0.2355
    7ASP     BB  793  14.442  15.728  12.609 -0.1759 -0.3025  0.0121
    7ASP    SC1  794  14.215  15.915  12.436 -0.1042  0.3594 -0.2170
    8ASP     BB  795  14.727  15.511  12.471 -0.3673 -0.0460  0.0480
    8ASP    SC1  796  14.875  15.824  12.408 -0.0352  0.1335  0.5348
    9ASP     BB  797  14.591  15.236  12.449 -0.0637 -0.1305  0.0560
    9ASP    SC1  798  14.829  15.091  12.626  0.0102  0.4860 -0.1105
   10ASP     BB  799  14.532  15.149  12.126 -0.1648  0.1320 -0.0483
   10ASP    SC1  800  14.740  15.390  12.043 -0.3669  0.0923 -0.1670
   11ASP     BB  801  14.372  14.872  12.008 -0.0704  0.0559 -0.0250
   11ASP    SC1  802  14.638  14.717  11.809  0.0431  0.0661 -0.2549
   12ASP     BB  803  14.074  14.895  11.881  0.1289 -0.1051  0.0062
   12ASP    SC1  804  14.130  15.116  11.654 -0.2099  0.3881 -0.0148
   13ASP     BB  805  13.841  14.745  12.023  0.0756  0.1234 -0.0496
   13ASP    SC1  806  13.617  14.966  11.905 -0.1358 -0.2751 -0.2074
   14ASP     BB  807  13.762  14.446  12.105 -0.0116 -0.3373  0.0763
   14ASP    SC1  808  13.498  14.258  12.154  0.0457  0.0405  0.3650
   15ASP     BB  809  13.963  14.184  12.110  0.3058 -0.1446  0.0520
   15ASP    SC1  810  13.941  14.014  11.775 -0.0964 -0.4801 -0.2087
   16ASP     BB  811  14.054  13.896  12.315  0.0196 -0.2031  0.2423
   16ASP    SC1  812  14.376  14.032  12.279  0.3700  0.0315 -0.0548
   17ASP     BB  813  13.884  13.628  12.384 -0.1583 -0.0614  0.0578
   17ASP    SC1  814  14.137  13.387  12.327 -0.4644  0.1032  0.2045
   18ASP     BB  815  13.914  13.541  12.736  0.1069 -0.0081  0.0028
   18ASP    SC1  816  13.676  13.720  12.845  0.1286  0.0997  0.2697
   19ASP     BB  817  14.118  13.239  12.803  0.0466  0.1071  0.3571
   19ASP    SC1  818  14.274  13.356  13.075 -0.0974  0.2192  0.3994
   20ASP     BB  819  13.983  12.929  12.841  0.2841 -0.0008 -0.2907
   20ASP    SC1  820  13.759  12.790  13.089  0.0177 -0.3528  0.2831
   21ASP     BB  821  14.061  12.672  12.707 -0.0356  0.2339  0.1942
   21ASP    SC1  822  13.821  12.654  12.491  0.0669  0.0961 -0.0257
   22ASP     BB  823  14.303  12.438  12.763 -0.1096 -0.0179  0.2038
   22ASP    SC1  824  14.127  12.150  12.683 -0.0502 -0.0049  0.0856
   23ASP     BB  825  14.556  12.581  12.537 -0.0517 -0.1487 -0.2975
   23ASP    SC1  826  14.554  12.763  12.224  0.0911  0.1583 -0.1920
   24ASP     BB  827  14.691  12.265  12.418  0.3035  0.0401 -0.1466
   24ASP    SC1  828  14.563  12.373  12.126  0.0848 -0.0140  0.3597
   25ASP     BB  829  15.002  12.258  12.417  0.1860  0.0474 -0.2384
   25ASP    SC1  830  14.970  11.934  12.597  0.3972 -0.0299 -0.4217
   26ASP     BB  831  15.155  12.519  12.508 -0.1301 -0.1140 -0.2217
   26ASP    SC1  832  14.971  12.614  12.745  0.2044 -0.1360  0.0659
   27ASP     BB  833  15.397  12.639  12.341  0.2565  0.1670 -0.0107
   27ASP    SC1  834  15.426  12.920  12.460 -0.0906  0.2515  0.1176
   28ASP     BB  835  15.482  12.517  12.060  0.0268  0.0730 -0.0211
   28ASP    SC1  836  15.716  12.279  12.183 -0.2201 -0.1572  0.0640
   29ASP     BB  837  15.615  12.725  11.865 -0.0784 -0.1704  0.1854
   29ASP    SC1  838  15.329  12.780  11.699  0.1123 -0.0089 -0.3795
   30ASP     BB  839  15.850  12.911  11.809 -0.0210  0.0860 -0.1964
   30ASP    SC1  840  16.162  12.756  11.758 -0.0319  0.0782  0.0714
    1ASP     BB  841  15.952  17.033  16.092  0.0089  0.2032 -0.0919
    1ASP    SC1  842  16.303  16.984  16.232 -0.0518  0.1716  0.3369
    2ASP     BB  843  15.676  16.885  16.152 -0.0156 -0.4248  0.1140
    2ASP    SC1  844  15.661  16.830  15.799  0.0487  0.0635  0.2033
    3ASP     BB  845  15.367  17.046  16.192 -0.4653  0.2335 -0.0155
    3ASP    SC1  846  15.460  17.296  16.421 -0.0953  0.2106  0.2212
    4ASP     BB  847  15.162  16.844  16.329  0.2662  0.1359 -0.0806
    4ASP    SC1  848  15.132  16.606  16.095  0.0608  0.0394  0.0692
    5ASP     BB  849  15.059  16.698  16.620 -0.3182 -0.1161  0.0943
    5ASP    SC1  850  14.771  16.588  16.525  0.2779 -0.0384  0.0909
    6ASP     BB  851  15.299  16.589  16.851  0.0152  0.0204  0.1450
    6ASP    SC1  852  15.447  16.843  17.039 -0.1074 -0.0780 -0.0368
    7ASP     BB  853  15.475  16.287  16.825  0.1521  0.0414  0.2376
    7ASP    SC1  854  15.788  16.377  16.672 -0.4281  0.2274 -0.0363
    8ASP     BB  855  15.343  15.954  16.888 -0.0196  0.3898  0.2224
    8ASP    SC1  856  15.142  15.854  16.620  0.5447 -0.2927 -0.0384
    9ASP     BB  857  15.510  15.691  16.918 -0.0633 -0.1362  0.2095
    9ASP    SC1  858  15.445  15.540  16.596 -0.0013  0.1301 -0.0707
   10ASP     BB  859  15.593  15.527  17.250  0.1269  0.0932 -0.0167
   10ASP    SC1  860  15.281  15.555  17.375 -0.2739  0.1697  0.2473
   11ASP     BB  861  15.719  15.647  17.511 -0.2054 -0.0872  0.0900
   11ASP    SC1  862  15.692  15.429  17.788  0.2015 -0.3047  0.0348
   12ASP     BB  863  15.988  15.794  17.515  0.1705  0.0443 -0.2416
   12ASP    SC1  864  16.176  15.906  17.244 -0.2781  0.4226 -0.2512
   13ASP     BB  865  16.241  15.575  17.545  0.1263 -0.2349 -0.1155
   13ASP    SC1  866  16.482  15.612  17.343 -0.3237  0.1906  0.1186
   14ASP     BB  867  16.154  15.404  17.809  0.2943 -0.0193 -0.1738
   14ASP    SC1  868  16.267  15.116  17.787  0.4565  0.2791  0.1415
   15ASP     BB  869  16.068  15.567  18.079 -0.2566 -0.1436 -0.0227
   15ASP    SC1  870  16.100  15.898  17.950  0.2993  0.1515  0.2023
   16ASP     BB  871  16.178  15.544  18.360 -0.2981  0.0173  0.0204
   16ASP    SC1  872  16.020  15.763  18.568 -0.0415  0.2263 -0.4020
   17ASP     BB  873  16.136  15.180  18.436  0.1115 -0.1995 -0.2494
   17ASP    SC1  874  15.818  15.213  18.354  0.4525  0.0809  0.1506
   18ASP     BB  875  16.376  15.047  18.560  0.2027  0.1952 -0.2530
   18ASP    SC1  876  16.278  14.887  18.859  0.1243 -0.2452 -0.2601
   19ASP     BB  877  16.629  15.271  18.672  0.1889  0.3098  0.3619
   19ASP    SC1  878  16.385  15.524  18.761 -0.0145 -0.1917 -0.3769
   20ASP     BB  879  16.910  15.357  18.518 -0.0456 -0.0310  0.3475
   20ASP    SC1  880  16.872  15.047  18.340  0.4397 -0.0932  0.2315
   21ASP     BB  881  16.988  15.679  18.636 -0.2040 -0.0159 -0.1456
   21ASP    SC1  882  17.241  15.524  18.775  0.0119  0.0345 -0.0728
   22ASP     BB  883  17.060  15.960  18.460 -0.2628  0.0180  0.0811
   22ASP    SC1  884  16.956  15.871  18.144  0.2096  0.0794  0.0988
   23ASP     BB  885  17.350  16.102  18.494  0.1751  0.2982  0.0231
   23ASP    SC1  886  17.214  16.378  18.436 -0.0223 -0.3335  0.0127
   24ASP     BB  887  17.635  16.058  18.297 -0.0697 -0.0219  0.1396
   24ASP    SC1  888  17.951  15.991  18.438  0.2816 -0.2072 -0.0558
   25ASP     BB  889  17.641  15.888  18.071 -0.4056  0.0306 -0.1537
   25ASP    SC1  890  17.658  16.071  17.821 -0.3636  0.1803 -0.0277
   26ASP     BB  891  17.884  15.660  17.954  0.3108 -0.3193  0.0484
   26ASP    SC1  892  17.811  15.448  18.211 -0.1832  0.3536  0.2878
   27ASP     BB  893  18.155  15.728  17.727  0.0975  0.1101  0.0891
   27ASP    SC1  894  18.007  15.543  17.517  0.0021 -0.0255  0.2413
   28ASP     BB  895  18.488  15.747  17.679 -0.0326  0.0068  0.0079
   28ASP    SC1  896  18.609  15.665  17.386 -0.0755  0.3366  0.0315
   29ASP     BB  897  18.635  16.019  17.852  0.3432 -0.0531 -0.1922
   29ASP    SC1  898  18.984  15.908  17.836  0.4091  0.2898  0.2859
   30ASP     BB  899  18.568  16.286  17.787  0.1502  0.1529  0.3352
   30ASP    SC1  900  18.824  16.488  17.906  0.1285 -0.0383 -0.0070
    1ASP     BB  901  21.139  13.023  16.927 -0.1499  0.1234  0.1054
    1ASP    SC1  902  20.913  12.793  17.076  0.0284 -0.2775 -0.1570
    2ASP     BB  903  21.201  13.197  17.197  0.1024 -0.0332  0.3395
    2ASP    SC1  904  21.530  13.101  17.217 -0.4247 -0.4046 -0.3355
    3ASP     BB  905  21.049  13.481  17.096 -0.4575 -0.2326 -0.1110
    3ASP    SC1  906  21.157  13.673  17.371  0.0340 -0.0330 -0.1540
    4ASP     BB  907  20.823  13.497  16.870  0.3006 -0.4969  0.0961
    4ASP    SC1  908  21.017  13.357  16.653  0.0107 -0.0958  0.1028
    5ASP     BB  909  20.457  13.506  16.842 -0.1903  0.1906 -0.0292
    5ASP    SC1  910  20.434  13.529  16.531 -0.0143 -0.1987  0.2504
    6ASP     BB  911  20.168  13.445  17.037  0.2244 -0.1215  0.4879
    6ASP    SC1  912  19.882  13.509  16.846 -0.2342  0.2774 -0.3130
    7ASP     BB  913  19.943  13.494  17.287 -0.0669 -0.0639 -0.1571
    7ASP    SC1  914  20.233  13.580  17.510  0.0056  0.1628 -0.2184
    8ASP     BB  915  19.975  13.209  17.416  0.0550  0.0332  0.0892
    8ASP    SC1  916  20.299  13.125  17.427  0.0701 -0.0370  0.0952
    9ASP     BB  917  19.691  13.093  17.489  0.0977  0.0980  0.1174
    9ASP    SC1  918  19.511  13.137  17.776 -0.5777 -0.0271 -0.2035
   10ASP     BB  919  19.398  13.121  17.337  0.1882  0.2750  0.0362
   10ASP    SC1  920  19.495  12.835  17.122 -0.3678 -0.1160  0.0893
   11ASP     BB  921  19.179  13.342  17.458 -0.4133  0.0010 -0.0490
   11ASP    SC1  922  18.895  13.152  17.371 -0.1174 -0.0232 -0.5904
   12ASP     BB  923  19.064  13.341  17.788 -0.1515  0.0556 -0.0321
   12ASP    SC1  924  18.958  13.680  17.780  0.0988  0.2058  0.1175
   13ASP     BB  925  18.938  13.195  18.027 -0.3532  0.2371  0.1156
   13ASP    SC1  926  19.133  12.984  18.118 -0.0383  0.0807 -0.2077
   14ASP     BB  927  18.716  13.256  18.193  0.1531  0.1952 -0.0759
   14ASP    SC1  928  18.599  13.564  18.246  0.1593  0.2682  0.2687
   15ASP     BB  929  18.603  13.030  18.360  0.0185  0.0896 -0.0528
   15ASP    SC1  930  18.781  12.764  18.227 -0.1053  0.0024 -0.0103
   16ASP     BB  931  18.363  13.193  18.494 -0.1234  0.0722 -0.1816
   16ASP    SC1  932  18.624  13.385  18.691  0.4495  0.1371  0.3092
   17ASP     BB  933  18.067  13.158  18.444 -0.1023  0.0321  0.0534
   17ASP    SC1  934  17.951  12.926  18.247 -0.2731  0.0440  0.1802
   18ASP     BB  935  17.869  13.143  18.709 -0.0984 -0.3003  0.2492
   18ASP    SC1  936  17.597  13.169  18.458 -0.1888  0.3848  0.1973
   19ASP     BB  937  18.063  13.223  18.971 -0.1323 -0.2013  0.0540
   19ASP    SC1  938  18.005  12.937  19.145 -0.1127  0.1297 -0.4009
   20ASP     BB  939  18.136  13.497  19.057  0.1946  0.2655 -0.1501
   20ASP    SC1  940  17.876  13.654  18.939  0.1245 -0.0679  0.1809
   21ASP     BB  941  18.087  13.669  19.354  0.0510 -0.3338  0.2706
   21ASP    SC1  942  18.367  13.591  19.505 -0.4513  0.5085  0.1572
   22ASP     BB  943  17.866  13.586  19.609 -0.3492 -0.1388 -0.2175
   22ASP    SC1  944  18.040  13.475  19.870 -0.2600 -0.4208  0.2879
   23ASP     BB  945  17.673  13.869  19.652 -0.3190 -0.0809  0.3527
   23ASP    SC1  946  17.771  13.979  19.941  0.1240  0.0548  0.1785
   24ASP     BB  947  17.348  13.781  19.726  0.0017 -0.0547 -0.3498
   24ASP    SC1  948  17.379  13.478  19.620  0.1410  0.0542  0.2338
   25ASP     BB  949  17.119  13.905  19.605 -0.2243 -0.0103  0.0728
   25ASP    SC1  950  16.956  13.992  19.907  0.2043 -0.2019  0.0631
   26ASP     BB  951  17.007  13.847  19.333  0.2755 -0.0186 -0.2364
   26ASP    SC1  952  16.713  13.724  19.314 -0.0737  0.0783  0.3795
   27ASP     BB  953  17.113  14.035  19.133  0.0025  0.0089 -0.0038
   27ASP    SC1  954  17.216  13.813  18.898  0.1674 -0.4363  0.0900
   28ASP     BB  955  17.321  14.256  19.122 -0.0966  0.0007  0.1623
   28ASP    SC1  956  17.418  14.193  19.434 -0.3375  0.1373 -0.0303
   29ASP     BB  957  17.398  14.505  18.977  0.0084  0.0551 -0.0532
   29ASP    SC1  958  17.735  14.438  18.883  0.4668  0.0619  0.3695
   30ASP     BB  959  17.237  14.801  19.021  0.0636  0.5180  0.1485
   30ASP    SC1  960  16.975  14.851  19.226 -0.2656 -0.0213 -0.0631
    1ASP     BB  961  22.158  17.628  13.878 -0.1432  0.0355  0.2061
    1ASP    SC1  962  22.293  17.481  13.554 -0.2954 -0.4440  0.2509
    2ASP     BB  963  21.894  17.831  13.887  0.0474  0.1050  0.0781
    2ASP    SC1  964  22.075  18.102  13.743 -0.1814 -0.1119 -0.1300
    3ASP     BB  965  21.729  17.941  14.129 -0.3128  0.1836  0.2232
    3ASP    SC1  966  22.029  17.803  14.331  0.1655  0.4587  0.2899
    4ASP     BB  967  21.409  18.000  14.113 -0.0289 -0.0261  0.2499
    4ASP    SC1  968  21.289  17.704  14.189  0.3153  0.2798  0.1047
    5ASP     BB  969  21.210  18.240  14.000 -0.1308 -0.0230  0.0495
    5ASP    SC1  970  21.323  18.409  13.742 -0.0672 -0.0821  0.3245
    6ASP     BB  971  21.156  18.465  14.246 -0.2001 -0.0413  0.0462
    6ASP    SC1  972  21.461  18.617  14.325  0.2055  0.0461 -0.2244
    7ASP     BB  973  20.851  18.347  14.361 -0.4976 -0.4166 -0.1465
    7ASP    SC1  974  20.713  18.272  14.074  0.1604  0.0193 -0.2398
    8ASP     BB  975  20.827  18.481  14.609  0.1392 -0.2089  0.1525
    8ASP    SC1  976  20.960  18.286  14.845 -0.0071 -0.3980 -0.0430
    9ASP     BB  977  20.580  18.622  14.755 -0.1835 -0.1121 -0.0099
    9ASP    SC1  978  20.350  18.398  14.886 -0.0554 -0.0428  0.1256
   10ASP     BB  979  20.467  18.926  14.771  0.0889  0.0767  0.3157
   10ASP    SC1  980  20.327  18.894  15.100  0.0664  0.1764 -0.1715
   11ASP     BB  981  20.566  19.135  14.603  0.0143  0.0757 -0.1925
   11ASP    SC1  982  20.267  19.073  14.374  0.4457  0.0018  0.2587
   12ASP     BB  983  20.748  19.358  14.801  0.1430  0.3307 -0.0334
   12ASP    SC1  984  21.024  19.298  14.624  0.2415 -0.0946  0.0786
   13ASP     BB  985  20.779  19.707  14.744  0.0602 -0.0412  0.1539
   13ASP    SC1  986  20.700  19.728  15.083  0.2240 -0.2053 -0.0735
   14ASP     BB  987  20.779  19.869  14.468  0.0796 -0.1432  0.1482
   14ASP    SC1  988  21.095  20.025  14.419  0.2533  0.1988 -0.1413
   15ASP     BB  989  20.502  19.873  14.305  0.0830  0.0733  0.0838
   15ASP    SC1  990  20.441  20.208  14.424 -0.0750 -0.0371 -0.1644
   16ASP     BB  991  20.612  19.876  13.996 -0.0095 -0.0032  0.0049
   16ASP    SC1  992  20.426  20.074  13.811 -0.0742 -0.1765  0.0809
   17ASP     BB  993  20.620  19.625  13.844 -0.2571 -0.2307 -0.0644
   17ASP    SC1  994  20.879  19.722  13.656  0.1751  0.4214 -0.0809
   18ASP     BB  995  20.376  19.460  13.718  0.2257 -0.3633 -0.2382
   18ASP    SC1  996  20.376  19.133  13.575 -0.2123 -0.2849  0.4153
   19ASP     BB  997  20.156  19.681  13.577 -0.1539  0.1035  0.1456
   19ASP    SC1  998  19.904  19.516  13.681 -0.1639  0.0534  0.0154
   20ASP     BB  999  20.111  19.777  13.216 -0.3031 -0.4413 -0.0133
   20ASP    SC1 1000  20.351  19.957  13.048 -0.2523  0.0351  0.0694
   21ASP     BB 1001  19.884  19.849  12.986 -0.1269  0.2008  0.0092
   21ASP    SC1 1002  19.797  20.112  13.199  0.0092 -0.3302 -0.1385
   22ASP     BB 1003  19.751  19.700  12.766  0.0506  0.0835  0.3891
   22ASP    SC1 1004  19.798  19.935  12.504  0.0625  0.0518 -0.1498
   23ASP     BB 1005  19.755  19.386  12.608 -0.1054 -0.1687 -0.2745
   23ASP    SC1 1006  19.831  19.126  12.854  0.2180 -0.0188 -0.0540
   24ASP     BB 1007  19.791  19.199  12.362 -0.2685  0.2600 -0.1803
   24ASP    SC1 1008  19.475  19.271  12.150 -0.0351  0.1129 -0.2349
   25ASP     BB 1009  20.038  18.985  12.426  0.0190 -0.2277 -0.3742
   25ASP    SC1 1010  20.040  18.919  12.084 -0.2404  0.0407 -0.0724
   26ASP     BB 1011  20.241  18.908  12.671  0.1256  0.0281 -0.1519
   26ASP    SC1 1012  20.444  19.176  12.677 -0.0687 -0.1526 -0.0489
   27ASP     BB 1013  20.349  18.587  12.786  0.4390 -0.1307 -0.0241
   27ASP    SC1 1014  20.248  18.467  13.075  0.3182  0.1590 -0.2840
   28ASP     BB 1015  20.528  18.418  12.599 -0.1427  0.1475 -0.1405
   28ASP    SC1 1016  20.300  18.161  12.563  0.4538  0.0723  0.0147
   29ASP     BB 1017  20.874  18.474  12.511  0.0367 -0.1290  0.0466
   29ASP    SC1 1018  21.087  18.402  12.795  0.3186 -0.1514  0.1384
   30ASP     BB 1019  20.892  18.396  12.174 -0.0331  0.0693  0.0810
   30ASP    SC1 1020  21.204  18.524  12.180 -0.0319  0.3074  0.2871
    1ASP     BB 1021  19.065  15.737  10.366 -0.0331  0.0629 -0.0415
    1ASP    SC1 1022  19.334  15.632  10.542  0.0577 -0.0949 -0.1415
    2ASP     BB 1023  18.847  15.739  10.593  0.0404 -0.1804  0.1124
    2ASP    SC1 1024  18.853  15.395  10.645  0.2205 -0.0451 -0.2188
    3ASP     BB 1025  18.588  15.933  10.703  0.1731 -0.1324  0.2039
    3ASP    SC1 1026  18.422  15.655  10.740  0.0168  0.0350  0.2399
    4ASP     BB 1027  18.685  16.264  10.740 -0.0345  0.0461 -0.0402
    4ASP    SC1 1028  18.941  16.341  10.568 -0.3477 -0.0718  0.1257
    5ASP     BB 1029  18.477  16.421  10.986 -0.0572 -0.1536  0.0252
    5ASP    SC1 1030  18.459  16.665  10.760 -0.0852  0.0425  0.0401
    6ASP     BB 1031  18.301  16.365  11.252 -0.2698 -0.1753  0.0347
    6ASP    SC1 1032  18.126  16.691  11.249  0.1602  0.3201  0.3097
    7ASP     BB 1033  18.349  16.165  11.552  0.1470  0.2675 -0.0623
    7ASP    SC1 1034  18.080  15.983  11.602  0.0758 -0.1924 -0.1073
    8ASP     BB 1035  18.601  16.257  11.709 -0.5048  0.1842 -0.1706
    8ASP    SC1 1036  18.456  16.432  11.946 -0.0469  0.1870  0.0611
    9ASP     BB 1037  18.892  16.290  11.625 -0.0015  0.0576  0.0226
    9ASP    SC1 1038  18.784  16.481  11.349  0.1058 -0.1295 -0.0865
   10ASP     BB 1039  19.120  16.093  11.570  0.0007  0.0342  0.2032
   10ASP    SC1 1040  19.134  15.901  11.282  0.2716 -0.3932 -0.1603
   11ASP     BB 1041  19.347  16.184  11.775  0.0929  0.2900  0.0894
   11ASP    SC1 1042  19.371  16.534  11.881  0.3634  0.3265  0.1615
   12ASP     BB 1043  19.638  16.178  11.839  0.0426 -0.3170 -0.1407
   12ASP    SC1 1044  19.780  16.453  12.054  0.3256  0.0375  0.0081
   13ASP     BB 1045  19.836  15.976  11.903  0.0000 -0.0100  0.0072
   13ASP    SC1 1046  19.974  16.026  11.608 -0.0454 -0.0724  0.2155
   14ASP     BB 1047  19.780  15.659  11.873  0.1344 -0.1663  0.4249
   14ASP    SC1 1048  20.022  15.457  11.814  0.0156  0.0349 -0.1413
   15ASP     BB 1049  19.561  15.503  12.025  0.3132  0.0133  0.2240
   15ASP    SC1 1050  19.444  15.818  12.117  0.2649 -0.1199  0.1923
   16ASP     BB 1051  19.378  15.316  11.827 -0.1462  0.0353 -0.2547
   16ASP    SC1 1052  19.621  15.035  11.776 -0.0412  0.0949  0.0920
   17ASP     BB 1053  19.153  15.138  11.878 -0.1110  0.2246 -0.0907
   17ASP    SC1 1054  18.891  15.101  11.643  0.0230 -0.2231 -0.1864
   18ASP     BB 1055  18.943  15.072  12.148  0.0468  0.2327  0.2372
   18ASP    SC1 1056  18.655  14.867  12.150  0.2578  0.0830  0.1610
   19ASP     BB 1057  19.042  14.879  12.428 -0.1073 -0.0051  0.1139
   19ASP    SC1 1058  18.972  14.594  12.283 -0.4306 -0.0712  0.1016
   20ASP     BB 1059  19.240  14.962  12.668 -0.0963  0.1549  0.1352
   20ASP    SC1 1060  19.486  15.208  12.641  0.3820  0.0514 -0.0341
   21ASP     BB 1061  19.186  14.826  12.938  0.1207  0.0489 -0.0169
   21ASP    SC1 1062  19.093  14.518  12.800  0.1467  0.0066 -0.1362
   22ASP     BB 1063  19.038  14.878  13.245 -0.0544 -0.1187  0.0302
   22ASP    SC1 1064  19.254  14.987  13.435 -0.3521 -0.0112 -0.0788
   23ASP     BB 1065  18.778  15.042  13.214  0.1371 -0.0687  0.1094
   23ASP    SC1 1066  18.698  15.364  13.086  0.2190 -0.1271  0.0739
   24ASP     BB 1067  18.508  14.941  13.261  0.1584  0.1033  0.0279
   24ASP    SC1 1068  18.452  14.876  12.943  0.1072  0.0552  0.0832
   25ASP     BB 1069  18.264  14.887  13.485 -0.1935  0.0296  0.1331
   25ASP    SC1 1070  18.268  14.544  13.573  0.2180 -0.0376 -0.2609
   26ASP     BB 1071  17.961  15.014  13.540 -0.0597 -0.0081  0.2742
   26ASP    SC1 1072  18.097  15.157  13.819  0.2173  0.1071  0.0298
   27ASP     BB 1073  17.727  15.189  13.311 -0.1641 -0.0760  0.0056
   27ASP    SC1 1074  17.485  14.894  13.269 -0.0320 -0.0990 -0.2017
   28ASP     BB 1075  17.723  15.455  13.143 -0.0453  0.2222 -0.2509
   28ASP    SC1 1076  17.971  15.538  12.923  0.1307 -0.0731 -0.0005
   29ASP     BB 1077  17.512  15.722  13.257 -0.0412  0.0424  0.1311
   29ASP    SC1 1078  17.326  15.859  12.993 -0.0905 -0.0176  0.2220
   30ASP     BB 1079  17.469  15.866  13.567 -0.2111 -0.1031  0.3400
   30ASP    SC1 1080  17.243  15.735  13.748  0.4794 -0.0655  0.3610
    1ASP     BB 1081  15.433  13.328  19.609 -0.0476 -0.0153 -0.2179
    1ASP    SC1 1082  15.436  13.039  19.482 -0.2077 -0.0004 -0.3772
    2ASP     BB 1083  15.674  13.486  19.469 -0.2368  0.0330 -0.2027
    2ASP    SC1 1084  15.821  13.659  19.748  0.0309  0.0411  0.3158
    3ASP     BB 1085  15.562  13.719  19.309  0.1206 -0.0150  0.0767
    3ASP    SC1 1086  15.243  13.777  19.423 -0.1135 -0.1485 -0.1459
    4ASP     BB 1087  15.721  13.785  19.036 -0.1727 -0.1707  0.1370
    4ASP    SC1 1088  15.953  13.569  19.077  0.1489  0.1797  0.3925
    5ASP     BB 1089  15.865  14.075  18.893  0.0238 -0.2093 -0.1446
    5ASP    SC1 1090  15.822  14.256  19.154 -0.1005 -0.0728 -0.2324
    6ASP     BB 1091  16.114  13.879  18.738  0.2213 -0.3531  0.3076
    6ASP    SC1 1092  15.859  13.691  18.595 -0.2732  0.0276 -0.0782
    7ASP     BB 1093  16.292  13.982  18.477 -0.0282  0.2834  0.0874
    7ASP    SC1 1094  16.584  13.846  18.547 -0.1001  0.1443  0.1262
    8ASP     BB 1095  16.202  13.838  18.177  0.0040  0.1314  0.2179
    8ASP    SC1 1096  16.003  14.034  17.973 -0.3209 -0.2536  0.2318
    9ASP     BB 1097  16.273  13.656  17.949 -0.1374  0.1998  0.0908
    9ASP    SC1 1098  16.458  13.446  18.124  0.3095 -0.1413  0.4527
   10ASP     BB 1099  16.467  13.661  17.679 -0.1619 -0.1120  0.1567
   10ASP    SC1 1100  16.294  13.524  17.431  0.0060 -0.1828 -0.1956
   11ASP     BB 1101  16.758  13.798  17.589  0.0234  0.2689  0.0000
   11ASP    SC1 1102  16.900  13.478  17.509  0.0397 -0.0035  0.0688
   12ASP     BB 1103  17.022  13.916  17.712  0.0161 -0.2074 -0.0537
   12ASP    SC1 1104  17.142  13.840  18.004 -0.2313  0.0333  0.1996
   13ASP     BB 1105  17.139  14.248  17.670 -0.0282 -0.2097  0.0197
   13ASP    SC1 1106  16.861  14.314  17.477 -0.2936 -0.1406  0.3510
   14ASP     BB 1107  17.417  14.209  17.802 -0.0084 -0.0509  0.1376
   14ASP    SC1 1108  17.403  14.551  17.926  0.3213 -0.1181  0.2383
   15ASP     BB 1109  17.618  14.026  17.660 -0.0127 -0.0943 -0.1788
   15ASP    SC1 1110  17.627  13.701  17.693  0.0743 -0.0516  0.1431
   16ASP     BB 1111  17.922  14.144  17.542  0.1155 -0.1957 -0.2795
   16ASP    SC1 1112  18.195  13.963  17.514  0.3049 -0.0646  0.1987
   17ASP     BB 1113  17.875  14.279  17.241  0.1303 -0.3469 -0.3829
   17ASP    SC1 1114  17.682  14.148  16.972  0.0340  0.0103  0.1469
   18ASP     BB 1115  17.836  14.582  17.137 -0.1532  0.2653  0.0433
   18ASP    SC1 1116  18.124  14.643  16.965  0.1774  0.0940  0.0699
   19ASP     BB 1117  17.561  14.657  17.017  0.3466 -0.2223  0.0183
   19ASP    SC1 1118  17.494  14.518  16.728  0.2998 -0.1419  0.3350
   20ASP     BB 1119  17.395  14.898  16.919  0.1632  0.0154 -0.1792
   20ASP    SC1 1120  17.076  14.922  17.094 -0.0981 -0.3591  0.1228
   21ASP     BB 1121  17.576  15.096  16.729  0.0390  0.1683  0.1086
   21ASP    SC1 1122  17.452  14.920  16.419  0.1140  0.1788  0.1172
   22ASP     BB 1123  17.630  15.362  16.603  0.0973 -0.2511 -0.1000
   22ASP    SC1 1124  17.351  15.553  16.677  0.0549  0.3136  0.0496
   23ASP     BB 1125  17.909  15.570  16.534 -0.2073  0.0403 -0.0715
   23ASP    SC1 1126  18.063  15.277  16.635  0.0249  0.1136  0.0984
   24ASP     BB 1127  18.072  15.681  16.324 -0.1465 -0.1025  0.1819
   24ASP    SC1 1128  18.116  15.513  16.011 -0.0860  0.1496 -0.1680
   25ASP     BB 1129  18.396  15.797  16.277 -0.1051  0.0485 -0.0983
   25ASP    SC1 1130  18.300  15.920  15.971  0.1278  0.1537  0.1707
   26ASP     BB 1131  18.403  15.972  16.508  0.2491  0.0390 -0.0621
   26ASP    SC1 1132  18.725  16.054  16.572  0.1638 -0.2447 -0.2945
   27ASP     BB 1133  18.205  16.086  16.705  0.3392 -0.3582 -0.3476
   27ASP    SC1 1134  17.939  15.950  16.842  0.0655  0.1737  0.2117
   28ASP     BB 1135  18.053  16.360  16.683  0.0377 -0.0039  0.1859
   28ASP    SC1 1136  18.378  16.505  16.602 -0.0643  0.1186 -0.0215
   29ASP     BB 1137  17.917  16.585  16.528  0.0353 -0.0537  0.2400
   29ASP    SC1 1138  18.092  16.565  16.233 -0.1357 -0.1343  0.1154
   30ASP     BB 1139  17.727  16.844  16.635 -0.4382  0.0476 -0.1214
   30ASP    SC1 1140  17.874  17.134  16.761  0.3116 -0.1127 -0.5437
    1ASP     BB 1141  19.962  15.647  17.047 -0.0227 -0.2023  0.0982
    1ASP    SC1 1142  19.873  15.993  17.084  0.1530  0.0286  0.1089
    2ASP     BB 1143  19.881  15.272  17.012 -0.2633  0.1796 -0.2352
    2ASP    SC1 1144  19.608  15.194  17.183  0.0180  0.0677 -0.0330
    3ASP     BB 1145  20.113  15.152  16.857  0.0118  0.1878 -0.2497
    3ASP    SC1 1146  20.319  15.195  17.123  0.1795 -0.0787 -0.0096
    4ASP     BB 1147  20.200  15.291  16.585  0.1979  0.5070 -0.0125
    4ASP    SC1 1148  20.451  15.475  16.750  0.0496  0.3315 -0.0319
    5ASP     BB 1149  20.072  15.494  16.414  0.1560 -0.0783 -0.0356
    5ASP    SC1 1150  19.827  15.660  16.591  0.0437  0.1177 -0.1324
    6ASP     BB 1151  20.083  15.574  16.075 -0.0301  0.1181 -0.2317
    6ASP    SC1 1152  19.883  15.829  15.993 -0.0370 -0.0573  0.0482
    7ASP     BB 1153  20.225  15.474  15.826 -0.0212  0.1136 -0.1656
    7ASP    SC1 1154  20.515  15.476  15.931 -0.0827  0.2098  0.3685
    8ASP     BB 1155  20.076  15.305  15.581 -0.1844 -0.2746  0.1642
    8ASP    SC1 1156  20.384  15.295  15.375 -0.2350 -0.0585 -0.1202
    9ASP     BB 1157  19.886  15.109  15.710 -0.0914  0.2058  0.1171
    9ASP    SC1 1158  20.021  14.779  15.730  0.0489 -0.0381 -0.4079
   10ASP     BB 1159  19.584  15.071  15.769  0.2250 -0.0411  0.1453
   10ASP    SC1 1160  19.368  15.308  15.830 -0.1087 -0.1565 -0.2311
   11ASP     BB 1161  19.474  14.912  16.055 -0.2485 -0.0911 -0.0222
   11ASP    SC1 1162  19.772  14.745  16.085 -0.0754 -0.3774 -0.3475
   12ASP     BB 1163  19.211  14.863  16.255 -0.0929  0.0713 -0.1221
   12ASP    SC1 1164  19.100  14.609  16.044  0.0848 -0.1503  0.2363
   13ASP     BB 1165  19.303  14.656  16.516  0.1308 -0.0410 -0.0579
   13ASP    SC1 1166  19.635  14.662  16.484  0.0056 -0.0918 -0.0289
   14ASP     BB 1167  19.243  14.366  16.454 -0.1269  0.0158  0.1191
   14ASP    SC1 1168  19.001  14.296  16.713 -0.0325  0.1769 -0.2789
   15ASP     BB 1169  19.362  14.088  16.415 -0.0685 -0.0926 -0.0018
   15ASP    SC1 1170  19.628  14.105  16.634 -0.1370 -0.0571 -0.1550
   16ASP     BB 1171  19.363  13.869  16.169  0.5035 -0.0153  0.0751
   16ASP    SC1 1172  19.582  13.899  15.941 -0.4306  0.0726  0.0846
   17ASP     BB 1173  19.206  13.600  16.141  0.2500  0.2383  0.1009
   17ASP    SC1 1174  19.489  13.382  16.135 -0.1569 -0.4253 -0.1314
   18ASP     BB 1175  18.896  13.586  16.107  0.3012 -0.0189  0.2079
   18ASP    SC1 1176  18.900  13.781  15.845 -0.1575 -0.1096  0.0135
   19ASP     BB 1177  18.623  13.635  16.238 -0.1389  0.0771  0.0330
   19ASP    SC1 1178  18.408  13.899  16.302  0.1399  0.2497  0.2027
   20ASP     BB 1179  18.398  13.419  16.197 -0.0683  0.2072  0.0393
   20ASP    SC1 1180  18.642  13.163  16.148  0.2187 -0.0266  0.1345
   21ASP     BB 1181  18.171  13.427  16.420 -0.0634  0.1899  0.2014
   21ASP    SC1 1182  18.241  13.309  16.714  0.2247  0.0823  0.0592
   22ASP     BB 1183  17.818  13.274  16.468 -0.2316  0.2887  0.0516
   22ASP    SC1 1184  17.643  13.563  16.482  0.1539  0.0977 -0.2702
   23ASP     BB 1185  17.845  12.998  16.663  0.0790  0.0098 -0.1563
   23ASP    SC1 1186  17.821  12.748  16.436 -0.2956  0.4141 -0.2404
   24ASP     BB 1187  17.745  12.896  16.987 -0.1347  0.2688  0.0044
   24ASP    SC1 1188  17.439  12.975  17.127 -0.0501 -0.2550  0.0827
   25ASP     BB 1189  17.848  12.538  16.893  0.1515  0.2077 -0.0203
   25ASP    SC1 1190  17.560  12.420  17.014  0.5648 -0.4736  0.0787
   26ASP     BB 1191  18.105  12.390  16.918  0.2202 -0.0061  0.2872
   26ASP    SC1 1192  17.974  12.114  16.778  0.1360 -0.0050 -0.2898
   27ASP     BB 1193  18.328  12.505  17.101  0.1590  0.0976  0.0283
   27ASP    SC1 1194  18.121  12.718  17.272  0.1938  0.0257 -0.7108
   28ASP     BB 1195  18.622  12.393  17.247  0.1511  0.0840  0.2662
   28ASP    SC1 1196  18.612  12.148  16.971  0.0451 -0.1465  0.0357
   29ASP     BB 1197  18.766  12.183  17.443  0.2208  0.0205  0.1238
   29ASP    SC1 1198  18.473  12.080  17.605  0.0512 -0.1321 -0.0623
   30ASP     BB 1199  19.079  12.138  17.287  0.0363 -0.0558  0.1570
   30ASP    SC1 1200  19.148  11.775  17.293  0.0207  0.4091 -0.0457
    1ASP     BB 1201  21.439  13.586  11.498  0.0781 -0.3774 -0.0984
    1ASP    SC1 1202  21.446  13.369  11.779 -0.0700  0.1843  0.1873
    2ASP     BB 1203  21.373  13.822  11.615  0.0881 -0.1459  0.0412
    2ASP    SC1 1204  21.658  13.973  11.781  0.0683  0.3109 -0.1251
    3ASP     BB 1205  21.332  14.064  11.402 -0.0763  0.1763  0.0986
    3ASP    SC1 1206  21.158  13.825  11.197  0.1393  0.1342 -0.1681
    4ASP     BB 1207  21.475  14.185  11.166  0.0156 -0.0573 -0.0161
    4ASP    SC1 1208  21.614  13.910  11.040 -0.3166 -0.3398  0.0089
    5ASP     BB 1209  21.539  14.495  11.190  0.0309  0.0662  0.0857
    5ASP    SC1 1210  21.595  14.668  10.885  0.1202  0.2460  0.3991
    6ASP     BB 1211  21.392  14.707  11.311 -0.1896 -0.2401 -0.1970
    6ASP    SC1 1212  21.396  14.566  11.599  0.0893 -0.4130 -0.3698
    7ASP     BB 1213  21.133  14.921  11.302 -0.0547 -0.0712 -0.0269
    7ASP    SC1 1214  20.952  14.806  11.082 -0.0572  0.1173 -0.1776
    8ASP     BB 1215  21.117  15.244  11.388  0.0812 -0.0440 -0.2150
    8ASP    SC1 1216  21.429  15.362  11.259  0.2869 -0.0697 -0.0293
    9ASP     BB 1217  20.855  15.412  11.555  0.1409 -0.2775  0.2369
    9ASP    SC1 1218  20.759  15.513  11.223 -0.2165 -0.2017 -0.0435
   10ASP     BB 1219  20.880  15.516  11.883 -0.2080 -0.1999 -0.0052
   10ASP    SC1 1220  21.021  15.829  11.855 -0.1050 -0.0735 -0.2503
   11ASP     BB 1221  21.007  15.431  12.129 -0.1106  0.0918  0.2369
   11ASP    SC1 1222  20.827  15.139  12.142  0.1766  0.0022  0.0327
   12ASP     BB 1223  21.242  15.579  12.249  0.0585 -0.0186  0.0971
   12ASP    SC1 1224  21.533  15.475  12.122 -0.3475  0.3019 -0.0966
   13ASP     BB 1225  21.219  15.839  12.344  0.1821 -0.4452  0.0599
   13ASP    SC1 1226  21.274  15.815  12.683 -0.2857  0.1256 -0.1936
   14ASP     BB 1227  21.232  16.158  12.241  0.1978  0.2818  0.4138
   14ASP    SC1 1228  20.867  16.114  12.240  0.1365 -0.0517 -0.2042
   15ASP     BB 1229  21.182  16.431  12.437 -0.1394  0.0549 -0.3353
   15ASP    SC1 1230  21.517  16.549  12.386 -0.1318  0.1291 -0.1598
   16ASP     BB 1231  20.929  16.573  12.497 -0.2119  0.0849  0.1666
   16ASP    SC1 1232  20.908  16.851  12.305  0.1165 -0.1939  0.0324
   17ASP     BB 1233  20.762  16.746  12.764  0.0717 -0.0546  0.0054
   17ASP    SC1 1234  20.477  16.680  12.623  0.4225 -0.1016  0.0342
   18ASP     BB 1235  20.833  16.934  12.992  0.0403  0.2194 -0.0009
   18ASP    SC1 1236  20.660  17.228  13.127  0.1489 -0.0184  0.0694
   19ASP     BB 1237  21.000  16.819  13.220 -0.1214  0.4755  0.0751
   19ASP    SC1 1238  21.326  16.850  13.133  0.0285 -0.1670 -0.2145
   20ASP     BB 1239  21.032  16.617  13.432 -0.2305  0.1098 -0.2322
   20ASP    SC1 1240  20.863  16.621  13.750  0.1518  0.1402  0.0520
   21ASP     BB 1241  21.136  16.336  13.432  0.1942  0.1880 -0.0005
   21ASP    SC1 1242  20.916  16.151  13.241 -0.0534 -0.1042 -0.1487
   22ASP     BB 1243  21.318  16.328  13.713 -0.0146 -0.2130  0.3306
   22ASP    SC1 1244  21.515  16.634  13.690 -0.0456  0.1281  0.1039
   23ASP     BB 1245  21.510  16.098  13.843 -0.0553  0.0556  0.3701
   23ASP    SC1 1246  21.242  15.955  13.976  0.1007  0.0259 -0.3312
   24ASP     BB 1247  21.826  16.092  13.854  0.1790  0.2047 -0.2527
   24ASP    SC1 1248  21.998  15.803  13.795 -0.4140  0.0761 -0.3941
   25ASP     BB 1249  22.110  16.246  13.960  0.1536 -0.1671  0.0174
   25ASP    SC1 1250  22.361  16.351  13.739  0.4028 -0.0202  0.3402
   26ASP     BB 1251  22.075  16.342  14.249 -0.2512  0.0219  0.0661
   26ASP    SC1 1252  22.063  16.209  14.565  0.1397 -0.1728 -0.1919
   27ASP     BB 1253  21.944  16.627  14.460  0.2764 -0.2427 -0.1716
   27ASP    SC1 1254  21.960  16.836  14.235  0.1643 -0.0951 -0.0604
   28ASP     BB 1255  21.977  16.732  14.805  0.3307 -0.1356  0.2390
   28ASP    SC1 1256  21.653  16.853  14.798  0.1461  0.1108 -0.2340
   29ASP     BB 1257  22.249  17.013  14.837  0.0828  0.2696  0.6592
   29ASP    SC1 1258  22.399  16.923  14.566 -0.0509 -0.2298  0.3446
   30ASP     BB 1259  22.440  16.972  15.098  0.2170 -0.2390 -0.2244
   30ASP    SC1 1260  22.145  17.003  15.272 -0.1505  0.1242  0.1218
    1ASP     BB 1261  16.631  16.876  14.829  0.2658  0.0309 -0.3827
    1ASP    SC1 1262  16.586  16.792  14.525  0.0757  0.2524  0.2632
    2ASP     BB 1263  16.599  17.163  14.975  0.0611  0.0790  0.1813
    2ASP    SC1 1264  16.861  17.200  15.184  0.3982  0.1792  0.1998
    3ASP     BB 1265  16.295  17.229  14.875 -0.0196 -0.0198  0.5315
    3ASP    SC1 1266  16.162  17.380  15.133 -0.2137  0.4235 -0.1584
    4ASP     BB 1267  16.169  17.199  14.552  0.0847 -0.0155 -0.1955
    4ASP    SC1 1268  15.854  17.180  14.679  0.3086 -0.1058 -0.1018
    5ASP     BB 1269  16.194  17.476  14.412 -0.0544 -0.3159  0.0549
    5ASP    SC1 1270  16.108  17.447  14.103 -0.2420  0.3524  0.0397
    6ASP     BB 1271  16.509  17.551  14.360  0.1376 -0.1000 -0.2165
    6ASP    SC1 1272  16.645  17.337  14.574  0.1751  0.1442  0.0239
    7ASP     BB 1273  16.514  17.692  14.107 -0.1283 -0.3249 -0.1732
    7ASP    SC1 1274  16.795  17.845  14.044  0.2368  0.2866 -0.4060
    8ASP     BB 1275  16.347  17.956  13.956 -0.0718 -0.4253 -0.2193
    8ASP    SC1 1276  16.068  17.877  13.771 -0.2656  0.0526 -0.1420
    9ASP     BB 1277  16.475  18.289  14.008 -0.4785  0.1912 -0.0247
    9ASP    SC1 1278  16.245  18.515  14.059  0.1764  0.2035 -0.2399
   10ASP     BB 1279  16.668  18.392  14.290 -0.2583 -0.0333  0.1666
   10ASP    SC1 1280  16.938  18.529  14.106  0.1561  0.0645 -0.5384
   11ASP     BB 1281  16.608  18.417  14.568  0.2228 -0.2283 -0.1196
   11ASP    SC1 1282  16.464  18.193  14.760 -0.4012  0.1661 -0.2642
   12ASP     BB 1283  16.683  18.647  14.770 -0.2396  0.0493  0.0645
   12ASP    SC1 1284  16.426  18.865  14.672  0.4307  0.1267  0.0743
   13ASP     BB 1285  16.940  18.616  14.969 -0.0835 -0.1045  0.1757
   13ASP    SC1 1286  17.051  18.926  15.016  0.1486  0.0395 -0.2158
   14ASP     BB 1287  17.030  18.362  15.148  0.0431  0.1089 -0.1910
   14ASP    SC1 1288  17.196  18.233  14.954 -0.6658 -0.0796 -0.2134
   15ASP     BB 1289  17.032  18.252  15.404 -0.4075 -0.0887  0.0462
   15ASP    SC1 1290  16.885  17.966  15.439  0.2315 -0.1257 -0.1900
   16ASP     BB 1291  17.215  18.399  15.675 -0.0141 -0.1195  0.1075
   16ASP    SC1 1292  16.956  18.513  15.789  0.0132 -0.0184  0.1670
   17ASP     BB 1293  17.532  18.413  15.713  0.3258  0.0202 -0.0326
   17ASP    SC1 1294  17.624  18.675  15.528 -0.1445  0.0856 -0.1721
   18ASP     BB 1295  17.707  18.171  15.838 -0.1132 -0.2523 -0.0430
   18ASP    SC1 1296  17.750  18.013  15.561 -0.0589 -0.1222 -0.3856
   19ASP     BB 1297  18.027  18.258  15.886  0.2949 -0.2050  0.1353
   19ASP    SC1 1298  17.994  18.635  15.829  0.1156  0.4510 -0.2083
   20ASP     BB 1299  18.157  18.309  16.168 -0.1657  0.1802  0.2148
   20ASP    SC1 1300  18.005  18.424  16.478  0.0294  0.0817 -0.0423
   21ASP     BB 1301  18.382  18.150  16.356 -0.2688 -0.0253 -0.1587
   21ASP    SC1 1302  18.196  17.979  16.546 -0.0551 -0.0904  0.2335
   22ASP     BB 1303  18.689  18.298  16.333 -0.0897 -0.0103  0.0524
   22ASP    SC1 1304  18.803  18.018  16.193 -0.0056 -0.0137 -0.3292
   23ASP     BB 1305  18.742  18.623  16.367 -0.1624 -0.2917 -0.1837
   23ASP    SC1 1306  18.736  18.757  16.681 -0.1703  0.2463 -0.3019
   24ASP     BB 1307  18.947  18.756  16.131  0.3547  0.2482  0.0190
   24ASP    SC1 1308  19.120  19.026  16.261  0.0477  0.0730 -0.0567
   25ASP     BB 1309  18.975  18.902  15.835  0.2541 -0.2497 -0.1981
   25ASP    SC1 1310  18.692  18.835  15.636 -0.2784 -0.1948  0.3190
   26ASP     BB 1311  19.233  18.891  15.673 -0.0446 -0.3444  0.0798
   26ASP    SC1 1312  19.317  18.574  15.790  0.0222 -0.0723  0.1887
   27ASP     BB 1313  19.531  19.035  15.732 -0.0106 -0.1314  0.2266
   27ASP    SC1 1314  19.774  18.809  15.767 -0.0395 -0.1134 -0.1101
   28ASP     BB 1315  19.644  19.330  15.559  0.2439 -0.1455 -0.4098
   28ASP    SC1 1316  19.797  19.471  15.842  0.2268  0.1526 -0.3177
   29ASP     BB 1317  19.518  19.385  15.308  0.1678 -0.0511 -0.0742
   29ASP    SC1 1318  19.440  19.067  15.249  0.1193 -0.1836  0.2371
   30ASP     BB 1319  19.240  19.561  15.238  0.0373 -0.1441 -0.3876
   30ASP    SC1 1320  19.364  19.881  15.209 -0.2762  0.0227 -0.0250
    1ASP     BB 1321  17.499  13.259  15.168 -0.1246  0.2181  0.1640
    1ASP    SC1 1322  17.729  13.303  15.006  0.0583 -0.1048  0.0239
    2ASP     BB 1323  17.245  13.128  15.186  0.1824  0.0978 -0.0525
    2ASP    SC1 1324  17.426  12.920  15.432 -0.2000 -0.0379  0.3346
    3ASP     BB 1325  17.009  13.387  15.135 -0.0961 -0.1756  0.2807
    3ASP    SC1 1326  16.855  13.302  15.425 -0.0123  0.3317  0.3313
    4ASP     BB 1327  17.028  13.724  15.028 -0.2107  0.1449  0.0461
    4ASP    SC1 1328  17.346  13.692  14.881 -0.0814  0.2534 -0.0263
    5ASP     BB 1329  16.865  13.822  14.821  0.2402  0.2729 -0.0147
    5ASP    SC1 1330  16.574  13.689  14.875  0.0717 -0.2181 -0.1138
    6ASP     BB 1331  17.056  14.011  14.607 -0.1087 -0.2176 -0.2298
    6ASP    SC1 1332  16.959  14.292  14.738  0.1538 -0.2646 -0.0366
    7ASP     BB 1333  16.967  14.014  14.289  0.0282 -0.4079  0.0867
    7ASP    SC1 1334  17.229  14.249  14.235  0.3674  0.0163 -0.2331
    8ASP     BB 1335  16.863  13.714  14.259  0.3110 -0.0242 -0.2374
    8ASP    SC1 1336  16.596  13.802  14.449 -0.2517  0.0296 -0.0598
    9ASP     BB 1337  16.683  13.596  14.026 -0.1080 -0.1333  0.1122
    9ASP    SC1 1338  16.770  13.832  13.797 -0.1269  0.0445 -0.1612
   10ASP     BB 1339  16.387  13.397  14.083  0.3388 -0.0065 -0.3380
   10ASP    SC1 1340  16.351  13.386  13.755  0.2193  0.2194  0.0846
   11ASP     BB 1341  16.425  13.091  14.144  0.2266  0.2017 -0.1648
   11ASP    SC1 1342  16.714  13.063  14.269  0.2688 -0.0869  0.2959
   12ASP     BB 1343  16.377  12.850  13.965  0.0953  0.0441  0.1150
   12ASP    SC1 1344  16.044  12.715  14.029  0.0976 -0.4063  0.3209
   13ASP     BB 1345  16.446  12.898  13.658  0.1084  0.0173 -0.1397
   13ASP    SC1 1346  16.165  13.010  13.548 -0.0478  0.1645  0.5394
   14ASP     BB 1347  16.561  12.649  13.493  0.1534  0.2031  0.0369
   14ASP    SC1 1348  16.849  12.852  13.472  0.0307 -0.0868  0.2784
   15ASP     BB 1349  16.433  12.359  13.351 -0.2083 -0.3700  0.2645
   15ASP    SC1 1350  16.637  12.353  13.052  0.3222  0.1542  0.2109
   16ASP     BB 1351  16.470  12.111  13.521  0.2472 -0.0008  0.1198
   16ASP    SC1 1352  16.199  12.006  13.614 -0.3079 -0.0624 -0.0047
   17ASP     BB 1353  16.700  11.996  13.695  0.0091 -0.3983 -0.1086
   17ASP    SC1 1354  16.760  12.314  13.808  0.0943 -0.1173 -0.2620
   18ASP     BB 1355  16.934  11.832  13.618  0.0709 -0.0433  0.1319
   18ASP    SC1 1356  17.196  11.936  13.392  0.2407 -0.0611  0.2155
   19ASP     BB 1357  16.906  11.504  13.448 -0.0179 -0.3032  0.1692
   19ASP    SC1 1358  16.693  11.575  13.210 -0.1146  0.4369  0.4194
   20ASP     BB 1359  17.035  11.207  13.490  0.3130  0.0480 -0.0259
   20ASP    SC1 1360  17.233  11.139  13.240  0.0746 -0.2199 -0.0572
   21ASP     BB 1361  17.153  11.165  13.782  0.1325 -0.0452 -0.2947
   21ASP    SC1 1362  17.094  11.474  13.897 -0.1684 -0.0520  0.4425
   22ASP     BB 1363  17.127  11.070  14.120  0.0995  0.1809 -0.1633
   22ASP    SC1 1364  17.192  10.725  14.090  0.0960 -0.1963 -0.0283
   23ASP     BB 1365  17.003  11.250  14.316  0.2621 -0.1619  0.6597
   23ASP    SC1 1366  16.669  11.232  14.317  0.0739  0.2174  0.4697
   24ASP     BB 1367  17.036  11.395  14.623 -0.1754  0.1396  0.0791
   24ASP    SC1 1368  17.232  11.150  14.792  0.1409 -0.1876  0.1390
   25ASP     BB 1369  16.968  11.723  14.741  0.0480  0.5110 -0.0694
   25ASP    SC1 1370  16.827  12.053  14.666 -0.0945 -0.2535  0.0758
   26ASP     BB 1371  17.073  11.810  15.013  0.0129 -0.2661 -0.0772
   26ASP    SC1 1372  16.894  11.669  15.264 -0.0237  0.1945 -0.2793
   27ASP     BB 1373  17.388  11.901  15.119  0.2699 -0.1102  0.1081
   27ASP    SC1 1374  17.485  11.821  15.436 -0.0946 -0.1173 -0.0165
   28ASP     BB 1375  17.530  12.224  15.102 -0.2240  0.1737  0.0257
   28ASP    SC1 1376  17.653  12.374  14.790  0.3549  0.2862 -0.0710
   29ASP     BB 1377  17.480  12.408  15.315  0.0056 -0.1902 -0.8497
   29ASP    SC1 1378  17.221  12.569  15.260 -0.2557 -0.0571 -0.2845
   30ASP     BB 1379  17.730  12.524  15.565 -0.2082  0.0792  0.0734
   30ASP    SC1 1380  18.034  12.505  15.551 -0.3439 -0.0084  0.2712
    1ASP     BB 1381  15.125  13.637  18.959  0.1631  0.3374  0.1567
    1ASP    SC1 1382  15.044  13.319  18.774 -0.0865 -0.2322 -0.2331
    2ASP     BB 1383  14.904  13.850  18.806 -0.1987 -0.2811  0.0498
    2ASP    SC1 1384  14.625  13.871  18.970 -0.0343 -0.4267  0.4954
    3ASP     BB 1385  14.943  14.082  18.530 -0.4032  0.1200  0.0507
    3ASP    SC1 1386  15.158  14.276  18.704 -0.0645 -0.2534 -0.2257
    4ASP     BB 1387  14.932  14.148  18.218  0.1451  0.0658 -0.0510
    4ASP    SC1 1388  14.763  13.862  18.093  0.1548 -0.4833  0.0528
    5ASP     BB 1389  14.989  14.360  18.029 -0.3602 -0.1178  0.1417
    5ASP    SC1 1390  14.735  14.582  18.038 -0.1560 -0.0231 -0.1673
    6ASP     BB 1391  15.240  14.422  17.841 -0.1416  0.2373 -0.0806
    6ASP    SC1 1392  15.430  14.704  17.896  0.0006 -0.1727  0.3715
    7ASP     BB 1393  15.110  14.309  17.516  0.4068 -0.0186  0.3217
    7ASP    SC1 1394  15.246  13.964  17.450  0.0927 -0.0031  0.1971
    8ASP     BB 1395  15.011  14.463  17.233 -0.0551  0.1008 -0.0879
    8ASP    SC1 1396  15.249  14.526  16.959  0.2855 -0.0956 -0.2954
    9ASP     BB 1397  14.814  14.708  17.148 -0.3325 -0.0955  0.0658
    9ASP    SC1 1398  15.015  14.924  17.026 -0.0880 -0.1949  0.0391
   10ASP     BB 1399  14.539  14.611  16.981 -0.1550 -0.0392 -0.2890
   10ASP    SC1 1400  14.533  14.332  17.184 -0.1315  0.0382 -0.0531
   11ASP     BB 1401  14.293  14.849  16.899  0.0902  0.0907  0.1820
   11ASP    SC1 1402  14.381  14.949  16.579  0.1192  0.0344 -0.3331
   12ASP     BB 1403  14.071  14.964  17.108  0.0007 -0.0115 -0.0760
   12ASP    SC1 1404  13.790  14.794  16.949 -0.0198 -0.0030  0.0829
   13ASP     BB 1405  14.132  15.310  17.198 -0.0137  0.1415 -0.1767
   13ASP    SC1 1406  13.835  15.487  17.180 -0.2331 -0.0428  0.2863
   14ASP     BB 1407  14.278  15.555  17.031 -0.1053 -0.0346 -0.3321
   14ASP    SC1 1408  14.584  15.538  17.243  0.2931 -0.0821 -0.0270
   15ASP     BB 1409  14.153  15.803  16.956 -0.1118  0.1357  0.0936
   15ASP    SC1 1410  14.187  15.775  16.605  0.2920  0.0694 -0.1545
   16ASP     BB 1411  14.002  16.005  17.194  0.1572  0.0758  0.0537
   16ASP    SC1 1412  14.059  15.761  17.443  0.0523  0.3051 -0.0229
   17ASP     BB 1413  14.172  16.207  17.348 -0.0679 -0.2084 -0.0130
   17ASP    SC1 1414  14.019  16.193  17.678  0.2500  0.7279  0.1212
   18ASP     BB 1415  14.151  16.545  17.322 -0.0994 -0.1992 -0.2433
   18ASP    SC1 1416  14.445  16.660  17.352  0.1702 -0.2378  0.1107
   19ASP     BB 1417  14.062  16.726  17.051  0.0827 -0.2122  0.1090
   19ASP    SC1 1418  14.359  16.896  16.982  0.0731 -0.0632  0.0160
   20ASP     BB 1419  13.849  16.972  17.040  0.2363  0.0417 -0.2337
   20ASP    SC1 1420  13.675  16.825  17.310 -0.0333  0.0301  0.2576
   21ASP     BB 1421  13.665  17.175  16.823  0.1178  0.0261 -0.2591
   21ASP    SC1 1422  13.754  17.450  16.707  0.0081  0.0729  0.0546
   22ASP     BB 1423  13.425  17.099  16.640 -0.2048 -0.3857  0.2487
   22ASP    SC1 1424  13.115  17.169  16.716  0.0736  0.0052 -0.2420
   23ASP     BB 1425  13.322  16.949  16.350  0.2975 -0.0581  0.3441
   23ASP    SC1 1426  13.313  16.594  16.332  0.0009 -0.4156  0.0451
   24ASP     BB 1427  13.420  17.064  16.005  0.2410  0.0381 -0.2623
   24ASP    SC1 1428  13.192  17.190  15.796  0.0970 -0.0467 -0.3256
   25ASP     BB 1429  13.706  17.099  15.842  0.1547 -0.0353 -0.3603
   25ASP    SC1 1430  13.827  17.428  15.876 -0.0974  0.4014 -0.2378
   26ASP     BB 1431  13.743  16.880  15.624 -0.4083  0.0736 -0.0265
   26ASP    SC1 1432  14.045  16.764  15.728 -0.4548  0.4436 -0.2986
   27ASP     BB 1433  13.691  16.904  15.313 -0.0586 -0.0857  0.0443
   27ASP    SC1 1434  13.482  16.672  15.171  0.1739  0.0199 -0.2182
   28ASP     BB 1435  13.772  17.059  15.052  0.0402  0.0914  0.0271
   28ASP    SC1 1436  13.974  17.323  15.143  0.4653 -0.0987 -0.2509
   29ASP     BB 1437  13.512  17.023  14.787  0.1053  0.0668 -0.2632
   29ASP    SC1 1438  13.242  17.227  14.698 -0.0777 -0.3323 -0.1772
   30ASP     BB 1439  13.527  16.739  14.694 -0.2088 -0.0136  0.2706
   30ASP    SC1 1440  13.767  16.693  14.488 -0.0053  0.0613 -0.2721
    1ASP     BB 1441  17.190  15.117  10.790 -0.2492  0.0553 -0.0677
    1ASP    SC1 1442  16.875  15.054  10.634  0.0203  0.0272 -0.1300
    2ASP     BB 1443  17.478  15.333  10.754 -0.3707  0.1208  0.2329
    2ASP    SC1 1444  17.694  15.071  10.647 -0.2331  0.3629 -0.0015
    3ASP     BB 1445  17.439  15.636  10.917 -0.0148  0.3602  0.0118
    3ASP    SC1 1446  17.425  15.780  10.595 -0.1140  0.4001  0.2220
    4ASP     BB 1447  17.243  15.576  11.155 -0.0274  0.0497  0.1053
    4ASP    SC1 1448  17.353  15.252  11.239 -0.0094 -0.1838 -0.1465
    5ASP     BB 1449  17.035  15.808  11.300 -0.2012  0.3336 -0.4086
    5ASP    SC1 1450  16.738  15.783  11.154  0.0359  0.3100  0.1187
    6ASP     BB 1451  17.184  16.067  11.459  0.0105 -0.0143  0.1403
    6ASP    SC1 1452  17.463  16.020  11.313  0.2205 -0.0152  0.1563
    7ASP     BB 1453  17.207  16.033  11.783  0.1337  0.0174 -0.0266
    7ASP    SC1 1454  17.063  16.236  11.933  0.0221 -0.1580 -0.1193
    8ASP     BB 1455  17.358  15.874  12.024  0.0395  0.2242  0.3437
    8ASP    SC1 1456  17.622  16.019  12.102 -0.0345  0.0914  0.2389
    9ASP     BB 1457  17.360  15.555  12.105 -0.0905 -0.1744  0.0154
    9ASP    SC1 1458  17.208  15.517  12.389  0.2802  0.0406  0.1275
   10ASP     BB 1459  17.543  15.287  11.967  0.1243  0.2871 -0.2309
   10ASP    SC1 1460  17.746  15.217  11.737  0.0038  0.0644  0.1207
   11ASP     BB 1461  17.430  14.975  11.985  0.0906  0.1435  0.0552
   11ASP    SC1 1462  17.148  15.063  12.162 -0.0595  0.0297  0.0296
   12ASP     BB 1463  17.619  14.765  12.033  0.2473  0.0952 -0.1519
   12ASP    SC1 1464  17.761  14.852  12.364 -0.2197 -0.5298  0.0209
   13ASP     BB 1465  17.607  14.486  11.835 -0.0773  0.1498  0.0664
   13ASP    SC1 1466  17.507  14.187  11.985 -0.0939  0.1703  0.0331
   14ASP     BB 1467  17.801  14.364  11.611  0.1840 -0.0852 -0.0507
   14ASP    SC1 1468  18.140  14.452  11.655  0.2273 -0.0896  0.0298
   15ASP     BB 1469  17.857  14.213  11.299  0.0401  0.0599 -0.1143
   15ASP    SC1 1470  17.843  14.325  10.979 -0.3386 -0.0190  0.0840
   16ASP     BB 1471  17.954  13.938  11.231  0.0661  0.0648 -0.3854
   16ASP    SC1 1472  17.684  13.726  11.305 -0.2251  0.0097  0.0110
   17ASP     BB 1473  18.204  13.801  11.152  0.2912 -0.1307 -0.1366
   17ASP    SC1 1474  18.191  13.492  11.063  0.1399  0.3225  0.0397
   18ASP     BB 1475  18.517  13.862  11.084  0.2382  0.0319 -0.1720
   18ASP    SC1 1476  18.696  13.928  11.352  0.3445  0.5173  0.0570
   19ASP     BB 1477  18.765  13.737  10.878  0.4314  0.1798 -0.0799
   19ASP    SC1 1478  18.641  13.439  11.024  0.1271  0.2613  0.3467
   20ASP     BB 1479  18.866  14.021  10.715  0.1985 -0.1500 -0.2441
   20ASP    SC1 1480  18.590  13.913  10.499  0.0432 -0.0621 -0.1486
   21ASP     BB 1481  19.139  14.147  10.684  0.1696  0.1416  0.2257
   21ASP    SC1 1482  19.045  14.464  10.758  0.3881  0.1492  0.4129
   22ASP     BB 1483  19.457  14.146  10.840  0.4615  0.1062 -0.3337
   22ASP    SC1 1484  19.540  14.475  10.770 -0.2069  0.0781  0.1368
   23ASP     BB 1485  19.613  13.970  11.042 -0.0060 -0.0456  0.0591
   23ASP    SC1 1486  19.941  13.949  10.945 -0.0173 -0.0616 -0.1030
   24ASP     BB 1487  19.465  13.814  11.324  0.0046 -0.0936  0.2391
   24ASP    SC1 1488  19.418  13.501  11.194  0.4311 -0.3804 -0.1831
   25ASP     BB 1489  19.552  13.895  11.624  0.2888 -0.1573  0.0844
   25ASP    SC1 1490  19.484  14.239  11.664 -0.1203  0.1457 -0.5898
   26ASP     BB 1491  19.432  13.832  11.918  0.1162  0.3586  0.2941
   26ASP    SC1 1492  19.736  13.868  12.086 -0.0889  0.2323  0.0722
   27ASP     BB 1493  19.267  13.623  12.118  0.1766  0.0866  0.1603
   27ASP    SC1 1494  19.002  13.808  12.236 -0.1426  0.0193 -0.0121
   28ASP     BB 1495  19.253  13.355  12.085  0.0118 -0.1467  0.1604
   28ASP    SC1 1496  19.576  13.276  12.117  0.0283 -0.4777  0.2687
   29ASP     BB 1497  19.062  13.076  12.220 -0.1271  0.0346  0.2390
   29ASP    SC1 1498  18.954  12.979  11.918  0.0697 -0.1935  0.1995
   30ASP     BB 1499  18.925  13.090  12.479  0.0277 -0.0535 -0.2344
   30ASP    SC1 1500  19.018  13.381  12.606  0.1364 -0.1136  0.0133
    1ASP     BB 1501  14.372  21.219  17.062 -0.2081  0.1684 -0.2161
    1ASP    SC1 1502  14.391  21.564  17.032  0.0128  0.0533  0.0630
    2ASP     BB 1503  14.597  21.099  17.252  0.2234  0.0597  0.0083
    2ASP    SC1 1504  14.893  21.325  17.190  0.2304 -0.0717 -0.0623
    3ASP     BB 1505  14.493  20.864  17.495 -0.0801  0.1689 -0.1601
    3ASP    SC1 1506  14.260  20.815  17.250 -0.1220 -0.0460 -0.0356
    4ASP     BB 1507  14.727  20.678  17.601 -0.0137 -0.0222 -0.1379
    4ASP    SC1 1508  14.666  20.764  17.924  0.5085  0.2978  0.0273
    5ASP     BB 1509  15.069  20.660  17.592  0.2651 -0.3451  0.0984
    5ASP    SC1 1510  15.273  20.922  17.596  0.0577 -0.2773  0.1731
    6ASP     BB 1511  15.353  20.477  17.487 -0.0316 -0.0450  0.2075
    6ASP    SC1 1512  15.450  20.511  17.803  0.2872  0.0173 -0.1346
    7ASP     BB 1513  15.313  20.180  17.431  0.0990 -0.1489 -0.5407
    7ASP    SC1 1514  15.476  20.067  17.679 -0.2133  0.0237 -0.0258
    8ASP     BB 1515  15.393  20.041  17.151  0.3336  0.1505  0.0483
    8ASP    SC1 1516  15.100  19.872  17.066  0.0034 -0.1222  0.1820
    9ASP     BB 1517  15.593  20.137  16.946 -0.0969  0.1339  0.0877
    9ASP    SC1 1518  15.709  20.432  17.118  0.0688 -0.0383 -0.0630
   10ASP     BB 1519  15.707  19.910  16.743 -0.0199 -0.0347 -0.1361
   10ASP    SC1 1520  15.679  20.029  16.407  0.4998  0.3004 -0.2452
   11ASP     BB 1521  15.892  19.654  16.703 -0.0069  0.0359 -0.2230
   11ASP    SC1 1522  15.970  19.612  17.044 -0.0312 -0.1940 -0.0397
   12ASP     BB 1523  15.785  19.551  16.387 -0.3765  0.1032  0.1932
   12ASP    SC1 1524  15.684  19.304  16.595 -0.0648 -0.1752  0.3400
   13ASP     BB 1525  15.835  19.355  16.106 -0.2288  0.0004 -0.1701
   13ASP    SC1 1526  15.830  19.055  16.239  0.0390  0.0191 -0.1500
   14ASP     BB 1527  15.663  19.357  15.861  0.0538 -0.2316 -0.1372
   14ASP    SC1 1528  15.858  19.580  15.675  0.0078 -0.2214 -0.0306
   15ASP     BB 1529  15.345  19.245  15.734  0.0613 -0.0161 -0.4270
   15ASP    SC1 1530  15.112  19.484  15.924  0.2661  0.3190 -0.0209
   16ASP     BB 1531  15.354  18.985  15.515  0.1584 -0.1795 -0.0583
   16ASP    SC1 1532  15.367  19.210  15.249  0.2008  0.1785 -0.1996
   17ASP     BB 1533  15.547  18.734  15.434 -0.3335 -0.0590 -0.0180
   17ASP    SC1 1534  15.672  18.876  15.127  0.2912 -0.3191  0.3968
   18ASP     BB 1535  15.488  18.513  15.321  0.3918 -0.1993 -0.1623
   18ASP    SC1 1536  15.747  18.326  15.350 -0.0520  0.4066  0.3765
   19ASP     BB 1537  15.252  18.292  15.358 -0.1041  0.2751  0.0813
   19ASP    SC1 1538  14.980  18.422  15.213 -0.2098 -0.2193  0.0464
   20ASP     BB 1539  15.173  18.068  15.578 -0.0298  0.1350 -0.1301
   20ASP    SC1 1540  15.205  17.800  15.410  0.1298 -0.2637 -0.1164
   21ASP     BB 1541  15.322  17.935  15.860  0.3411  0.2230  0.1071
   21ASP    SC1 1542  15.228  18.119  16.144 -0.0275 -0.0884  0.0910
   22ASP     BB 1543  15.408  17.679  15.875 -0.1989 -0.0979 -0.0101
   22ASP    SC1 1544  15.178  17.454  16.004 -0.0429  0.0559  0.2216
   23ASP     BB 1545  15.641  17.553  16.067  0.0070  0.0038  0.0224
   23ASP    SC1 1546  15.848  17.443  15.880  0.0208  0.3713 -0.0696
   24ASP     BB 1547  15.828  17.586  16.362  0.1932 -0.0442  0.0368
   24ASP    SC1 1548  16.167  17.596  16.345  0.1563 -0.2004 -0.1430
   25ASP     BB 1549  15.705  17.612  16.609 -0.2935 -0.0063 -0.0192
   25ASP    SC1 1550  15.616  17.912  16.685 -0.3787  0.0882  0.0503
   26ASP     BB 1551  15.954  17.636  16.845  0.0446  0.0555  0.0614
   26ASP    SC1 1552  15.930  17.934  16.992 -0.2085  0.0554  0.0046
   27ASP     BB 1553  16.252  17.591  16.847 -0.0160 -0.3266  0.0274
   27ASP    SC1 1554  16.344  17.313  16.991  0.1325 -0.1923 -0.0919
   28ASP     BB 1555  16.503  17.710  16.787  0.0586 -0.6572  0.0402
   28ASP    SC1 1556  16.647  17.638  17.096 -0.2627 -0.2547 -0.1054
   29ASP     BB 1557  16.792  17.725  16.544 -0.0116  0.1048 -0.3706
   29ASP    SC1 1558  16.888  17.997  16.391 -0.3282 -0.0735  0.0800
   30ASP     BB 1559  17.053  17.578  16.514 -0.0990 -0.0965 -0.3031
   30ASP    SC1 1560  17.010  17.301  16.307 -0.3724  0.1181 -0.4126
    1ASP     BB 1561  16.580  12.887  11.555 -0.0733 -0.3173  0.1827
    1ASP    SC1 1562  16.752  13.162  11.473 -0.4290  0.0188 -0.0326
    2ASP     BB 1563  16.604  12.631  11.763  0.2479 -0.2190 -0.0370
    2ASP    SC1 1564  16.575  12.703  12.112 -0.4488 -0.3049 -0.0457
    3ASP     BB 1565  16.900  12.557  11.862 -0.0003  0.1332  0.0361
    3ASP    SC1 1566  17.024  12.867  11.806  0.0808 -0.0970 -0.1269
    4ASP     BB 1567  16.955  12.264  11.678 -0.1613 -0.2219  0.0689
    4ASP    SC1 1568  17.187  12.207  11.457  0.0882 -0.1231 -0.0118
    5ASP     BB 1569  17.137  12.056  11.896  0.2530 -0.3913 -0.2769
    5ASP    SC1 1570  16.936  11.815  11.990 -0.0531 -0.1804  0.0377
    6ASP     BB 1571  17.495  12.095  11.809  0.0409 -0.0677 -0.0138
    6ASP    SC1 1572  17.540  11.759  11.745 -0.2977  0.0665  0.4524
    7ASP     BB 1573  17.728  12.271  11.897 -0.0178 -0.1955 -0.0993
    7ASP    SC1 1574  17.797  12.591  11.843  0.0944 -0.1559  0.0171
    8ASP     BB 1575  17.832  12.260  12.219  0.0907  0.0640  0.3445
    8ASP    SC1 1576  18.152  12.124  12.247  0.0729 -0.1571  0.0437
    9ASP     BB 1577  17.632  12.270  12.439 -0.1192  0.1273  0.0276
    9ASP    SC1 1578  17.577  12.588  12.524  0.1092  0.1741  0.6274
   10ASP     BB 1579  17.651  12.097  12.721 -0.1506  0.0321 -0.0109
   10ASP    SC1 1580  17.372  11.924  12.756 -0.0376 -0.2784  0.0016
   11ASP     BB 1581  17.855  11.883  12.685  0.3344 -0.0334  0.0623
   11ASP    SC1 1582  17.648  11.648  12.549  0.0299 -0.0793 -0.1232
   12ASP     BB 1583  18.195  11.832  12.761 -0.0216  0.1399  0.1816
   12ASP    SC1 1584  18.551  11.968  12.793  0.0890 -0.0912 -0.0964
   13ASP     BB 1585  18.357  11.548  12.738  0.1232 -0.0685 -0.0033
   13ASP    SC1 1586  18.660  11.400  12.584  0.2462 -0.3538 -0.4083
   14ASP     BB 1587  18.382  11.286  12.916  0.0514  0.2017  0.3055
   14ASP    SC1 1588  18.192  11.052  12.851  0.1817 -0.1066  0.4146
   15ASP     BB 1589  18.421  11.217  13.272  0.4214 -0.0118  0.3436
   15ASP    SC1 1590  18.092  11.266  13.359 -0.3234  0.1477 -0.4960
   16ASP     BB 1591  18.696  11.237  13.398  0.2795  0.0310  0.1101
   16ASP    SC1 1592  18.695  11.587  13.471  0.0668 -0.1219  0.1779
   17ASP     BB 1593  18.818  10.997  13.527  0.1462 -0.0423  0.2117
   17ASP    SC1 1594  19.030  10.883  13.264 -0.1809 -0.0471  0.4200
   18ASP     BB 1595  18.788  10.929  13.828 -0.0865  0.1766  0.1240
   18ASP    SC1 1596  19.071  10.743  13.864  0.0310 -0.2706  0.0850
   19ASP     BB 1597  18.565  10.766  14.026  0.1251 -0.0441  0.3776
   19ASP    SC1 1598  18.357  10.512  13.915  0.0960 -0.2095  0.1332
   20ASP     BB 1599  18.384  10.781  14.303 -0.2229 -0.1247  0.2516
   20ASP    SC1 1600  18.109  10.864  14.158 -0.0847 -0.0096 -0.0969
   21ASP     BB 1601  18.490  10.814  14.538  0.0194 -0.2748 -0.1552
   21ASP    SC1 1602  18.526  11.146  14.591  0.1700  0.1971 -0.0516
   22ASP     BB 1603  18.495  10.561  14.741  0.0101 -0.1928 -0.0874
   22ASP    SC1 1604  18.182  10.409  14.679  0.1311  0.1816 -0.4718
   23ASP     BB 1605  18.757  10.588  14.957  0.0411  0.2944 -0.1392
   23ASP    SC1 1606  18.955  10.476  14.686 -0.0219  0.4291 -0.2361
   24ASP     BB 1607  18.831  10.792  15.193  0.3142 -0.2149  0.5475
   24ASP    SC1 1608  18.472  10.789  15.314  0.3017 -0.2663 -0.1032
   25ASP     BB 1609  19.136  10.829  15.301 -0.3103 -0.3666 -0.0261
   25ASP    SC1 1610  19.127  10.677  15.607  0.0349 -0.2693 -0.2724
   26ASP     BB 1611  19.407  10.998  15.126 -0.1442 -0.0494 -0.0988
   26ASP    SC1 1612  19.575  10.800  14.897 -0.1893 -0.4454 -0.2581
   27ASP     BB 1613  19.449  11.288  15.249 -0.1976  0.0604 -0.1601
   27ASP    SC1 1614  19.750  11.293  15.351 -0.0939 -0.1398  0.2928
   28ASP     BB 1615  19.382  11.532  15.005  0.3642  0.2284 -0.0948
   28ASP    SC1 1616  19.643  11.731  14.819 -0.0621  0.2592  0.3380
   29ASP     BB 1617  19.141  11.632  14.911  0.0272 -0.0748 -0.0713
   29ASP    SC1 1618  18.961  11.923  14.879 -0.2329  0.0154  0.0510
   30ASP     BB 1619  18.865  11.429  14.881 -0.4522  0.0770  0.0896
   30ASP    SC1 1620  19.016  11.233  15.095 -0.0887  0.0761 -0.1394
    1ASP     BB 1621  13.457  15.044  14.241 -0.0596  0.1058  0.3480
    1ASP    SC1 1622  13.326  15.052  13.920  0.3596 -0.2403  0.2479
    2ASP     BB 1623  13.446  15.343  14.331  0.3629  0.2338  0.1519
    2ASP    SC1 1624  13.625  15.497  14.104  0.0771  0.0298  0.0377
    3ASP     BB 1625  13.404  15.514  14.610 -0.2996 -0.1255 -0.4019
    3ASP    SC1 1626  13.373  15.824  14.528 -0.0567 -0.1218  0.3617
    4ASP     BB 1627  13.136  15.378  14.712  0.0775  0.0543  0.0747
    4ASP    SC1 1628  12.892  15.575  14.585  0.0743  0.3586 -0.4182
    5ASP     BB 1629  13.082  15.120  14.843  0.3905  0.2346  0.0546
    5ASP    SC1 1630  13.320  14.952  14.721 -0.5019 -0.3669 -0.0635
    6ASP     BB 1631  13.044  14.998  15.161  0.0505  0.1050  0.0015
    6ASP    SC1 1632  12.736  14.857  15.057  0.1210  0.1855 -0.1145
    7ASP     BB 1633  12.965  15.246  15.395  0.0051  0.0325  0.2325
    7ASP    SC1 1634  12.992  15.538  15.202  0.2434  0.0348  0.1730
    8ASP     BB 1635  12.962  15.322  15.717 -0.4422 -0.1628 -0.0159
    8ASP    SC1 1636  13.106  15.653  15.736 -0.3309  0.0196  0.1753
    9ASP     BB 1637  12.874  15.039  15.913  0.0275 -0.0883  0.1229
    9ASP    SC1 1638  12.830  15.168  16.245  0.1964 -0.3295  0.0613
   10ASP     BB 1639  12.708  14.777  15.994  0.3943 -0.1347  0.1308
   10ASP    SC1 1640  12.405  14.880  15.940 -0.2020 -0.0723 -0.0407
   11ASP     BB 1641  12.897  14.503  15.959  0.1291  0.2231  0.0927
   11ASP    SC1 1642  13.062  14.388  16.227 -0.2410  0.0799 -0.4244
   12ASP     BB 1643  13.215  14.539  15.779  0.0081  0.0404 -0.2262
   12ASP    SC1 1644  13.175  14.832  15.634  0.0847  0.3489 -0.2207
   13ASP     BB 1645  13.457  14.483  15.916 -0.0529  0.0189  0.0273
   13ASP    SC1 1646  13.467  14.201  16.077 -0.0047 -0.2261  0.0574
   14ASP     BB 1647  13.662  14.301  15.712  0.1708 -0.3264  0.4325
   14ASP    SC1 1648  13.690  14.462  15.385 -0.0434 -0.0363 -0.3807
   15ASP     BB 1649  13.701  13.977  15.748  0.0973 -0.1610  0.0080
   15ASP    SC1 1650  14.010  14.050  15.879  0.2729  0.2558  0.1388
   16ASP     BB 1651  13.731  13.656  15.580  0.4707  0.0890  0.0032
   16ASP    SC1 1652  13.382  13.648  15.441  0.1042 -0.1646 -0.3070
   17ASP     BB 1653  13.977  13.404  15.560  0.0285 -0.1314 -0.1480
   17ASP    SC1 1654  13.791  13.237  15.838 -0.2283 -0.1821 -0.1482
   18ASP     BB 1655  14.150  13.276  15.290 -0.1013 -0.1435 -0.1604
   18ASP    SC1 1656  13.892  13.129  15.168  0.1925 -0.1496 -0.1251
   19ASP     BB 1657  14.295  13.405  15.014 -0.1589  0.1524  0.4240
   19ASP    SC1 1658  14.155  13.596  14.797 -0.1442  0.1342 -0.0980
   20ASP     BB 1659  14.526  13.374  14.764 -0.1077  0.1283 -0.1414
   20ASP    SC1 1660  14.765  13.550  14.863  0.0887 -0.0021 -0.2144
   21ASP     BB 1661  14.612  13.085  14.678  0.1678 -0.3365 -0.0423
   21ASP    SC1 1662  14.575  12.885  14.934 -0.0922  0.2398  0.0437
   22ASP     BB 1663  14.776  13.043  14.403 -0.0349 -0.1944 -0.0848
   22ASP    SC1 1664  14.648  13.398  14.303 -0.0448  0.2594  0.3146
   23ASP     BB 1665  15.094  12.929  14.364 -0.0598 -0.0167  0.0894
   23ASP    SC1 1666  15.313  13.161  14.428  0.0871 -0.1816  0.0887
   24ASP     BB 1667  15.220  12.810  14.098 -0.0026  0.0602 -0.0671
   24ASP    SC1 1668  14.916  12.877  13.945  0.1034 -0.1801  0.0080
   25ASP     BB 1669  15.166  12.463  14.003  0.1042  0.2601 -0.0501
   25ASP    SC1 1670  15.121  12.392  14.334 -0.0045 -0.0387  0.4460
   26ASP     BB 1671  15.350  12.176  13.958 -0.1976  0.1717  0.2781
   26ASP    SC1 1672  15.468  12.173  13.652  0.3286  0.2088  0.4094
   27ASP     BB 1673  15.422  11.937  14.166 -0.3726  0.1120 -0.1712
   27ASP    SC1 1674  15.754  11.904  14.283 -0.0186  0.0497 -0.1225
   28ASP     BB 1675  15.314  11.643  14.240 -0.3176  0.0286  0.2064
   28ASP    SC1 1676  14.977  11.625  14.282  0.3504  0.0755 -0.0121
   29ASP     BB 1677  15.564  11.437  14.264 -0.1504 -0.1374  0.3397
   29ASP    SC1 1678  15.627  11.344  13.897  0.0572 -0.0205 -0.2728
   30ASP     BB 1679  15.646  11.250  14.562  0.0125  0.0707 -0.0987
   30ASP    SC1 1680  15.830  10.953  14.529 -0.1510 -0.0073 -0.0890
    1ASP     BB 1681  23.872  15.127  14.455  0.0907 -0.0513 -0.1327
    1ASP    SC1 1682  24.043  15.202  14.165 -0.2985 -0.0378  0.1423
    2ASP     BB 1683  23.587  15.242  14.600 -0.1798  0.1183  0.0071
    2ASP    SC1 1684  23.780  15.517  14.672 -0.0976 -0.2820  0.0964
    3ASP     BB 1685  23.314  15.131  14.420 -0.0388 -0.1318 -0.0186
    3ASP    SC1 1686  23.447  14.855  14.299  0.0312  0.2332  0.0011
    4ASP     BB 1687  23.000  15.213  14.640  0.0358  0.2093  0.1092
    4ASP    SC1 1688  23.125  14.986  14.903 -0.2757 -0.1683 -0.3572
    5ASP     BB 1689  22.795  15.395  14.701  0.0232  0.0991  0.0962
    5ASP    SC1 1690  22.946  15.694  14.662 -0.0480  0.2982  0.4454
    6ASP     BB 1691  22.480  15.399  14.710  0.0125 -0.0062  0.1485
    6ASP    SC1 1692  22.337  15.407  14.384 -0.3345  0.0804  0.0628
    7ASP     BB 1693  22.242  15.296  14.913  0.4347 -0.1189  0.3709
    7ASP    SC1 1694  22.405  15.143  15.154 -0.2066  0.2505 -0.0026
    8ASP     BB 1695  21.930  15.138  14.815 -0.0450 -0.2478  0.0415
    8ASP    SC1 1696  21.658  15.300  14.983  0.1095  0.0126  0.4805
    9ASP     BB 1697  21.830  14.808  14.839  0.0459 -0.0683 -0.2251
    9ASP    SC1 1698  22.051  14.764  15.076 -0.1552 -0.2031 -0.3123
   10ASP     BB 1699  21.854  14.744  14.522  0.0934  0.0627  0.1625
   10ASP    SC1 1700  21.654  14.978  14.460  0.2872  0.2297 -0.1801
   11ASP     BB 1701  21.933  14.487  14.322 -0.0182  0.3494 -0.1795
   11ASP    SC1 1702  22.264  14.513  14.232 -0.0743  0.2796  0.1992
   12ASP     BB 1703  21.709  14.269  14.338 -0.1421 -0.0926 -0.1697
   12ASP    SC1 1704  21.856  14.219  14.678 -0.1720 -0.4454 -0.1852
   13ASP     BB 1705  21.626  14.001  14.164 -0.1373  0.1731 -0.0520
   13ASP    SC1 1706  21.324  13.839  14.221 -0.1078 -0.3440  0.0437
   14ASP     BB 1707  21.530  14.037  13.844  0.1556  0.0200 -0.1946
   14ASP    SC1 1708  21.481  14.382  13.857  0.3619 -0.1060 -0.1741
   15ASP     BB 1709  21.398  13.794  13.719 -0.3673 -0.2103 -0.0872
   15ASP    SC1 1710  21.273  13.872  13.423  0.1342 -0.2353  0.1576
   16ASP     BB 1711  21.474  13.506  13.622  0.0000 -0.2025 -0.0634
   16ASP    SC1 1712  21.753  13.422  13.710 -0.1410  0.0885 -0.0343
   17ASP     BB 1713  21.222  13.274  13.596 -0.2919 -0.5448 -0.0879
   17ASP    SC1 1714  21.353  13.085  13.864  0.0867  0.2159 -0.1748
   18ASP     BB 1715  21.137  13.095  13.382 -0.0606 -0.0483 -0.1664
   18ASP    SC1 1716  21.230  12.816  13.554 -0.0968 -0.0784  0.0039
   19ASP     BB 1717  20.980  13.144  13.081  0.0190  0.0858  0.1900
   19ASP    SC1 1718  21.082  13.088  12.775 -0.0409 -0.2344  0.1836
   20ASP     BB 1719  20.720  13.347  12.940  0.0306  0.0940 -0.2251
   20ASP    SC1 1720  20.409  13.311  13.036  0.2355 -0.0081 -0.0187
   21ASP     BB 1721  20.726  13.567  12.730 -0.3492  0.1897 -0.0482
   21ASP    SC1 1722  21.080  13.529  12.769 -0.2631 -0.0832  0.0877
   22ASP     BB 1723  20.711  13.877  12.679  0.0878  0.1672 -0.2163
   22ASP    SC1 1724  20.508  13.817  12.396 -0.1863  0.0123  0.7480
   23ASP     BB 1725  20.771  14.138  12.851 -0.2035 -0.1676  0.0294
   23ASP    SC1 1726  20.999  14.293  12.730  0.0699  0.4497 -0.0080
   24ASP     BB 1727  20.490  14.165  12.999  0.0895  0.1955  0.0709
   24ASP    SC1 1728  20.267  14.152  12.736 -0.4456  0.0942 -0.4080
   25ASP     BB 1729  20.412  14.288  13.262 -0.0195  0.1231 -0.1710
   25ASP    SC1 1730  20.250  14.080  13.436 -0.2833  0.5379  0.4269
   26ASP     BB 1731  20.426  14.538  13.452 -0.2157 -0.1056 -0.2375
   26ASP    SC1 1732  20.742  14.531  13.603  0.2446  0.0411  0.4824
   27ASP     BB 1733  20.202  14.788  13.360  0.3514  0.2494  0.1183
   27ASP    SC1 1734  19.964  14.554  13.349 -0.3735  0.0844 -0.1601
   28ASP     BB 1735  20.186  15.115  13.474  0.0369  0.0738  0.3129
   28ASP    SC1 1736  19.945  15.274  13.689  0.0314 -0.0578 -0.2239
   29ASP     BB 1737  20.398  15.342  13.437 -0.1368 -0.1249 -0.1452
   29ASP    SC1 1738  20.317  15.548  13.698 -0.0338  0.1916 -0.1270
   30ASP     BB 1739  20.428  15.545  13.164 -0.0392  0.1670  0.2438
   30ASP    SC1 1740  20.655  15.329  13.029  0.1168  0.2539 -0.4414
    1ASP     BB 1741  19.101  11.483  16.947 -0.4249  0.1854  0.0719
    1ASP    SC1 1742  19.034  11.435  16.588 -0.2289 -0.0073  0.2187
    2ASP     BB 1743  19.394  11.299  16.867  0.0806 -0.1596  0.2394
    2ASP    SC1 1744  19.645  11.544  16.817 -0.0896  0.5292  0.1803
    3ASP     BB 1745  19.439  11.023  16.936 -0.1343 -0.3561 -0.0872
    3ASP    SC1 1746  19.222  10.828  16.826 -0.2243 -0.2985 -0.1313
    4ASP     BB 1747  19.723  10.930  17.068 -0.0152 -0.1455  0.0091
    4ASP    SC1 1748  19.550  10.930  17.353 -0.0655  0.0169 -0.2155
    5ASP     BB 1749  20.026  10.886  16.945  0.1465 -0.0134  0.0093
    5ASP    SC1 1750  20.180  11.119  16.746  0.2754  0.0186  0.1705
    6ASP     BB 1751  20.205  10.645  16.908  0.2121 -0.5190 -0.1195
    6ASP    SC1 1752  20.523  10.753  16.882 -0.1214 -0.1487  0.3088
    7ASP     BB 1753  20.082  10.473  16.670  0.0096 -0.0867  0.0107
    7ASP    SC1 1754  19.936  10.259  16.884 -0.0667 -0.0729  0.2739
    8ASP     BB 1755  20.280  10.275  16.533 -0.1311 -0.0310 -0.0150
    8ASP    SC1 1756  20.122  10.044  16.348  0.3021 -0.1577 -0.0873
    9ASP     BB 1757  20.562  10.449  16.505 -0.0501 -0.0425  0.0220
    9ASP    SC1 1758  20.744  10.201  16.668  0.0762 -0.1629 -0.0271
   10ASP     BB 1759  20.694  10.573  16.248 -0.2209  0.0862 -0.0344
   10ASP    SC1 1760  20.983  10.430  16.150  0.1511  0.1301 -0.0539
   11ASP     BB 1761  20.568  10.704  15.986  0.0680  0.2813 -0.0611
   11ASP    SC1 1762  20.297  10.893  16.038 -0.0030  0.1304  0.1372
   12ASP     BB 1763  20.747  10.742  15.681  0.1083 -0.0686  0.2028
   12ASP    SC1 1764  20.893  11.057  15.735 -0.0921  0.1883  0.1070
   13ASP     BB 1765  20.641  10.905  15.363  0.2948  0.0886  0.2325
   13ASP    SC1 1766  20.316  10.896  15.443  0.3317  0.1678  0.1741
   14ASP     BB 1767  20.773  10.784  15.084  0.0885  0.1243  0.1012
   14ASP    SC1 1768  21.039  10.554  15.151  0.0172 -0.1690 -0.1702
   15ASP     BB 1769  20.744  11.001  14.811  0.0275 -0.0017 -0.0138
   15ASP    SC1 1770  20.508  10.791  14.641  0.0539 -0.1490 -0.2328
   16ASP     BB 1771  20.987  11.217  14.717  0.0793  0.1412 -0.3348
   16ASP    SC1 1772  21.149  11.080  14.463  0.1422 -0.2556  0.2167
   17ASP     BB 1773  20.893  11.495  14.780  0.3625 -0.0747  0.1202
   17ASP    SC1 1774  20.568  11.500  14.594 -0.3651 -0.0633 -0.2813
   18ASP     BB 1775  21.001  11.795  14.917 -0.2757 -0.0880 -0.0962
   18ASP    SC1 1776  21.144  11.759  15.207  0.2780  0.0761 -0.3703
   19ASP     BB 1777  21.015  12.099  14.907  0.0193 -0.0541  0.0831
   19ASP    SC1 1778  20.847  12.261  14.699 -0.1487 -0.5202  0.0725
   20ASP     BB 1779  21.223  12.257  15.135  0.0411  0.1363 -0.0991
   20ASP    SC1 1780  21.365  12.532  15.077 -0.0334 -0.0009 -0.2477
   21ASP     BB 1781  21.233  12.192  15.446  0.1560  0.0801  0.0645
   21ASP    SC1 1782  21.500  12.158  15.612 -0.2254 -0.4410 -0.1181
   22ASP     BB 1783  20.996  12.245  15.706  0.2699  0.1731  0.0705
   22ASP    SC1 1784  21.196  12.216  15.991  0.3755  0.2345 -0.1059
   23ASP     BB 1785  20.684  12.199  15.690 -0.0804 -0.0749 -0.1571
   23ASP    SC1 1786  20.613  11.871  15.676 -0.2443 -0.1524  0.1415
   24ASP     BB 1787  20.454  12.349  15.926  0.0462  0.2142 -0.2176
   24ASP    SC1 1788  20.299  12.503  15.722 -0.5596 -0.3074  0.3136
   25ASP     BB 1789  20.372  12.294  16.201 -0.2313  0.1027 -0.2324
   25ASP    SC1 1790  20.600  12.559  16.291  0.1709  0.2297  0.0085
   26ASP     BB 1791  20.078  12.187  16.304 -0.0682 -0.0300  0.0365
   26ASP    SC1 1792  20.141  12.131  16.620  0.0065  0.1411 -0.0433
   27ASP     BB 1793  19.810  12.251  16.121  0.0570  0.0113  0.0150
   27ASP    SC1 1794  19.675  12.437  16.368  0.1163 -0.4158 -0.3257
   28ASP     BB 1795  19.586  12.098  16.053 -0.2517  0.3001 -0.0457
   28ASP    SC1 1796  19.499  11.762  16.020  0.3423  0.4999 -0.2453
   29ASP     BB 1797  19.466  12.150  15.771 -0.2041 -0.0785 -0.0933
   29ASP    SC1 1798  19.679  12.051  15.532  0.0201 -0.5746 -0.1578
   30ASP     BB 1799  19.309  12.378  15.592  0.0445 -0.0052 -0.2465
   30ASP    SC1 1800  19.460  12.675  15.499  0.3060  0.1306 -0.0193
    1LYS     BB 1801  18.548  16.543  12.385  0.2260  0.0665 -0.2283
    1LYS    SC1 1802  18.664  16.390  12.652 -0.1701 -0.0614  0.0288
    1LYS    SC2 1803  18.557  16.154  12.902  0.0448 -0.2710 -0.1177
    2LYS     BB 1804  18.877  16.585  12.245  0.2334  0.1912  0.0055
    2LYS    SC1 1805  18.961  16.346  12.037 -0.1435  0.2532 -0.0789
    2LYS    SC2 1806  19.038  15.983  12.022  0.0639  0.0862  0.1288
    3LYS     BB 1807  18.914  16.762  11.978 -0.0462 -0.0816 -0.4002
    3LYS    SC1 1808  18.782  16.687  11.735 -0.1599 -0.1496  0.3081
    3LYS    SC2 1809  18.472  16.670  11.547  0.1177 -0.2644  0.0562
    4LYS     BB 1810  19.054  17.033  11.982 -0.0979 -0.0806  0.0003
    4LYS    SC1 1811  19.311  17.009  12.108 -0.0264 -0.4016  0.2484
    4LYS    SC2 1812  19.355  16.714  12.276 -0.1556 -0.2129  0.0122
    5LYS     BB 1813  19.141  17.260  11.721 -0.0094  0.0578 -0.0015
    5LYS    SC1 1814  19.401  17.266  11.660 -0.1535 -0.0820 -0.1053
    5LYS    SC2 1815  19.773  17.303  11.682 -0.1794  0.0633  0.3750
    6LYS     BB 1816  18.960  17.538  11.645  0.1740  0.2491 -0.0954
    6LYS    SC1 1817  19.168  17.565  11.457  0.0009 -0.1691  0.3603
    6LYS    SC2 1818  19.223  17.860  11.282  0.2962 -0.0315 -0.0161
    7LYS     BB 1819  18.637  17.608  11.734 -0.0511  0.0854  0.1951
    7LYS    SC1 1820  18.587  17.363  11.915 -0.1107  0.0527 -0.1217
    7LYS    SC2 1821  18.726  17.408  12.243 -0.0112 -0.0162 -0.2436
    8LYS     BB 1822  18.419  17.492  11.491  0.0164  0.0162 -0.3201
    8LYS    SC1 1823  18.204  17.649  11.375 -0.2100 -0.0988 -0.2792
    8LYS    SC2 1824  17.897  17.721  11.419  0.5627 -0.1445 -0.1215
    9LYS     BB 1825  18.546  17.393  11.181 -0.0248 -0.1971  0.1155
    9LYS    SC1 1826  18.481  17.466  10.877  0.3087  0.4927 -0.0427
    9LYS    SC2 1827  18.341  17.363  10.576 -0.3510  0.1077  0.2632
   10LYS     BB 1828  18.833  17.585  11.155  0.1398 -0.2208  0.0503
   10LYS    SC1 1829  18.690  17.812  11.354 -0.0150 -0.1673 -0.1159
   10LYS    SC2 1830  18.458  17.986  11.534 -0.1735  0.1392 -0.1292
   11LYS     BB 1831  18.912  17.500  10.867 -0.0723 -0.0523  0.1122
   11LYS    SC1 1832  18.748  17.750  10.707  0.0625 -0.0571 -0.4037
   11LYS    SC2 1833  18.682  18.099  10.694  0.1878  0.2446  0.3127
   12LYS     BB 1834  19.205  17.373  10.846  0.0247 -0.1816 -0.0399
   12LYS    SC1 1835  19.228  17.228  10.585 -0.1794  0.1166 -0.2967
   12LYS    SC2 1836  19.485  17.116  10.430  0.3526  0.1448  0.1643
   13LYS     BB 1837  19.405  17.503  11.057  0.2124  0.2822 -0.1485
   13LYS    SC1 1838  19.443  17.784  10.919  0.0105  0.1745  0.0210
   13LYS    SC2 1839  19.499  18.004  10.674  0.2200 -0.0794  0.0969
   14LYS     BB 1840  19.510  17.257  11.249  0.2734  0.0439 -0.4267
   14LYS    SC1 1841  19.251  17.138  11.287  0.0314 -0.1506  0.1877
   14LYS    SC2 1842  18.926  17.092  11.148 -0.1121  0.1952 -0.2908
   15LYS     BB 1843  19.804  17.114  11.259  0.0465 -0.0576  0.0351
   15LYS    SC1 1844  19.697  16.857  11.416  0.0158  0.1089 -0.1503
   15LYS    SC2 1845  19.528  16.540  11.465 -0.0329 -0.0783  0.0383
   16LYS     BB 1846  20.037  17.002  11.094  0.1910  0.0716 -0.0064
   16LYS    SC1 1847  20.250  17.225  11.047  0.2885 -0.2896  0.3985
   16LYS    SC2 1848  20.404  17.523  11.046 -0.0671 -0.0608 -0.0173
   17LYS     BB 1849  20.285  16.809  11.209 -0.1446  0.0937  0.1511
   17LYS    SC1 1850  20.170  16.518  11.161 -0.1122  0.1023  0.0315
   17LYS    SC2 1851  20.037  16.172  11.148 -0.0745  0.0064 -0.0336
   18LYS     BB 1852  20.494  16.741  11.457  0.0692 -0.0861 -0.0206
   18LYS    SC1 1853  20.348  16.625  11.703 -0.3259 -0.1561 -0.0666
   18LYS    SC2 1854  20.090  16.746  11.966 -0.2470  0.1184  0.1539
   19LYS     BB 1855  20.783  16.737  11.472  0.2907  0.2057  0.3228
   19LYS    SC1 1856  20.824  16.605  11.760 -0.1644 -0.0903 -0.3000
   19LYS    SC2 1857  21.034  16.521  12.021 -0.2923  0.0498  0.1626
   20LYS     BB 1858  20.925  16.477  11.290 -0.0298  0.0508  0.0041
   20LYS    SC1 1859  20.815  16.218  11.341  0.1009 -0.1794 -0.0346
   20LYS    SC2 1860  20.760  15.913  11.484  0.0313 -0.1691  0.0516
   21LYS     BB 1861  21.104  16.538  11.068  0.2668  0.0041 -0.1980
   21LYS    SC1 1862  21.157  16.818  11.158  0.0476 -0.0450  0.0862
   21LYS    SC2 1863  21.133  17.072  11.367 -0.1451  0.5741  0.2756
   22LYS     BB 1864  21.115  16.379  10.773  0.2549  0.1182  0.1554
   22LYS    SC1 1865  20.842  16.433  10.560  0.0932  0.1483  0.3521
   22LYS    SC2 1866  20.705  16.708  10.546  0.0381  0.0999 -0.1177
   23LYS     BB 1867  21.361  16.119  10.753 -0.0404 -0.2820  0.1622
   23LYS    SC1 1868  21.365  15.837  10.595  0.0080 -0.1537  0.0701
   23LYS    SC2 1869  21.249  15.502  10.488 -0.2556  0.2948 -0.0359
   24LYS     BB 1870  21.688  16.076  10.756  0.1689  0.2848  0.0025
   24LYS    SC1 1871  21.835  16.234  10.956 -0.0688  0.1915  0.1914
   24LYS    SC2 1872  21.966  16.431  11.188  0.3075  0.1525  0.3524
   25LYS     BB 1873  21.857  15.852  10.669 -0.1926  0.0665 -0.0062
   25LYS    SC1 1874  21.918  15.740  10.939 -0.2065  0.2106 -0.4394
   25LYS    SC2 1875  21.652  15.808  11.172  0.1312  0.2122 -0.1981
   26LYS     BB 1876  22.166  15.923  10.565  0.2512 -0.1366  0.0100
   26LYS    SC1 1877  22.063  15.930  10.271 -0.0598 -0.1757 -0.0159
   26LYS    SC2 1878  21.965  15.766  10.013  0.1040  0.2661 -0.0259
   27LYS     BB 1879  22.518  15.814  10.658  0.4309  0.0555 -0.2619
   27LYS    SC1 1880  22.688  15.894  10.452  0.1251 -0.1955 -0.2479
   27LYS    SC2 1881  22.884  15.998  10.171 -0.2145  0.3785  0.2644
   28LYS     BB 1882  22.733  15.999  10.898 -0.1625 -0.0604  0.0030
   28LYS    SC1 1883  22.946  15.793  10.895  0.5086 -0.0089  0.3489
   28LYS    SC2 1884  23.142  15.551  10.732  0.0245 -0.5347  0.4961
   29LYS     BB 1885  22.713  16.288  11.064 -0.3659  0.3098  0.0037
   29LYS    SC1 1886  22.651  16.439  11.353 -0.2731 -0.0556 -0.0991
   29LYS    SC2 1887  22.376  16.631  11.504  0.0196 -0.0497  0.2884
   30LYS     BB 1888  23.034  16.423  11.010  0.2134  0.1193 -0.0970
   30LYS    SC1 1889  22.837  16.600  10.774  0.0078  0.0959 -0.4515
   30LYS    SC2 1890  22.845  16.720  10.473  0.0172  0.4019  0.2613
    1LYS     BB 1891  17.499  11.911  11.305  0.1502 -0.1370  0.0649
    1LYS    SC1 1892  17.548  11.698  11.089  0.2341 -0.0664  0.0086
    1LYS    SC2 1893  17.758  11.577  10.813  0.4237 -0.0343 -0.1215
    2LYS     BB 1894  17.766  12.071  11.362  0.0620  0.0063 -0.1552
    2LYS    SC1 1895  17.616  12.358  11.511 -0.1394  0.2747  0.1632
    2LYS    SC2 1896  17.351  12.530  11.664 -0.0253  0.1161 -0.1975
    3LYS     BB 1897  18.021  11.941  11.562 -0.0521 -0.1780  0.4381
    3LYS    SC1 1898  18.142  12.180  11.701 -0.4528  0.3038  0.0428
    3LYS    SC2 1899  18.195  12.451  11.958  0.0342  0.0829  0.0296
    4LYS     BB 1900  18.033  11.754  11.856 -0.0221 -0.0209  0.2126
    4LYS    SC1 1901  18.267  11.687  11.924  0.0419  0.0719 -0.1476
    4LYS    SC2 1902  18.577  11.457  11.894  0.3782  0.1331  0.4964
    5LYS     BB 1903  17.853  11.732  12.107 -0.2181 -0.1268  0.1277
    5LYS    SC1 1904  18.084  11.669  12.326 -0.0442 -0.3785  0.4972
    5LYS    SC2 1905  18.431  11.768  12.354  0.1358  0.1652  0.0316
    6LYS     BB 1906  17.661  11.478  12.108  0.2379 -0.1950 -0.0405
    6LYS    SC1 1907  17.888  11.301  12.210  0.2761  0.3480  0.3597
    6LYS    SC2 1908  17.999  11.299  12.545  0.2122  0.1272 -0.0677
    7LYS     BB 1909  17.325  11.441  12.024  0.0583 -0.0255  0.0608
    7LYS    SC1 1910  17.352  11.138  12.054  0.0898  0.1204 -0.0007
    7LYS    SC2 1911  17.391  10.840  12.212 -0.2245  0.1003  0.2061
    8LYS     BB 1912  17.099  11.489  12.269  0.0539 -0.2183  0.1990
    8LYS    SC1 1913  16.906  11.335  12.085  0.1377 -0.0091 -0.0027
    8LYS    SC2 1914  16.941  11.253  11.736  0.2442  0.0244  0.2705
    9LYS     BB 1915  17.112  11.624  12.528  0.2702  0.4323  0.1104
    9LYS    SC1 1916  17.052  11.339  12.724  0.0175 -0.2445  0.1187
    9LYS    SC2 1917  16.834  11.221  13.014  0.1221  0.1207  0.2879
   10LYS     BB 1918  17.018  11.931  12.474  0.4060 -0.0896  0.0777
   10LYS    SC1 1919  17.212  12.077  12.293 -0.1255 -0.1225 -0.0579
   10LYS    SC2 1920  17.434  11.871  12.248  0.0564 -0.1303 -0.0115
   11LYS     BB 1921  16.848  12.108  12.684  0.0195 -0.0410 -0.0469
   11LYS    SC1 1922  16.975  12.077  12.942  0.0375 -0.2060  0.1129
   11LYS    SC2 1923  16.785  11.969  13.204  0.0212  0.0532  0.1875
   12LYS     BB 1924  16.530  12.147  12.601  0.2487 -0.3101  0.0525
   12LYS    SC1 1925  16.458  12.102  12.294 -0.2645  0.0531  0.1815
   12LYS    SC2 1926  16.532  12.077  11.969  0.0909  0.1102  0.0988
   13LYS     BB 1927  16.485  12.457  12.613 -0.0147  0.1830  0.2832
   13LYS    SC1 1928  16.211  12.572  12.430 -0.0461  0.0407 -0.2541
   13LYS    SC2 1929  15.951  12.664  12.213 -0.3031 -0.0140 -0.2413
   14LYS     BB 1930  16.658  12.730  12.638  0.1411  0.0425 -0.0167
   14LYS    SC1 1931  16.890  12.547  12.612 -0.2900 -0.0584 -0.4476
   14LYS    SC2 1932  17.222  12.385  12.585  0.1386 -0.1487 -0.0890
   15LYS     BB 1933  16.400  12.949  12.648 -0.1850 -0.0570 -0.0195
   15LYS    SC1 1934  16.557  13.091  12.386  0.1145 -0.2582 -0.0682
   15LYS    SC2 1935  16.821  13.269  12.362 -0.1400 -0.0169 -0.1035
   16LYS     BB 1936  16.109  12.972  12.764 -0.2131  0.1782  0.3799
   16LYS    SC1 1937  15.992  13.043  12.496 -0.0295  0.0502 -0.0500
   16LYS    SC2 1938  15.768  13.106  12.222  0.2212 -0.0306 -0.1269
   17LYS     BB 1939  16.108  12.976  13.100  0.0348  0.0448 -0.1798
   17LYS    SC1 1940  16.309  12.755  13.146  0.6663  0.0966 -0.0604
   17LYS    SC2 1941  16.587  12.911  13.109  0.0570  0.2502 -0.0373
   18LYS     BB 1942  15.830  12.819  13.203 -0.3957 -0.3850 -0.1810
   18LYS    SC1 1943  15.782  12.558  13.034 -0.0067 -0.3266 -0.2393
   18LYS    SC2 1944  15.615  12.288  12.957 -0.2247 -0.0261 -0.0470
   19LYS     BB 1945  15.671  12.948  13.475  0.2578 -0.0793  0.1347
   19LYS    SC1 1946  15.415  12.977  13.270  0.1492 -0.0332  0.3129
   19LYS    SC2 1947  15.255  13.167  13.002  0.3347 -0.0379 -0.0484
   20LYS     BB 1948  15.749  13.261  13.467 -0.1902 -0.4242 -0.0863
   20LYS    SC1 1949  15.489  13.431  13.578  0.4067  0.2179 -0.1273
   20LYS    SC2 1950  15.262  13.622  13.765 -0.0643 -0.0845 -0.2562
   21LYS     BB 1951  15.943  13.508  13.491 -0.2569  0.0962 -0.0251
   21LYS    SC1 1952  16.140  13.462  13.245  0.3116  0.6207 -0.1332
   21LYS    SC2 1953  16.005  13.394  12.942  0.2733  0.0349 -0.0751
   22LYS     BB 1954  15.778  13.791  13.580  0.0182 -0.0825 -0.0750
   22LYS    SC1 1955  15.522  13.836  13.408 -0.3843 -0.0253  0.1774
   22LYS    SC2 1956  15.519  14.137  13.281  0.0816 -0.0254  0.2250
   23LYS     BB 1957  15.733  13.730  13.909 -0.3125 -0.0598  0.1516
   23LYS    SC1 1958  15.855  13.470  13.869  0.1796  0.1324 -0.2573
   23LYS    SC2 1959  16.004  13.127  13.962  0.2551  0.1141  0.2943
   24LYS     BB 1960  15.705  14.018  14.106 -0.0057 -0.1087  0.0951
   24LYS    SC1 1961  15.397  14.080  14.136  0.2354 -0.1603  0.2224
   24LYS    SC2 1962  15.273  14.369  14.259 -0.2865 -0.2384  0.3812
   25LYS     BB 1963  15.689  14.016  14.431  0.1676  0.2227 -0.1001
   25LYS    SC1 1964  15.648  14.307  14.496  0.0346 -0.2973  0.0033
   25LYS    SC2 1965  15.857  14.601  14.628  0.1376  0.0258 -0.1456
   26LYS     BB 1966  15.669  13.808  14.665  0.1691  0.2209  0.2746
   26LYS    SC1 1967  15.924  13.673  14.610  0.0185  0.2208  0.2071
   26LYS    SC2 1968  16.212  13.857  14.691  0.1294  0.0137 -0.0836
   27LYS     BB 1969  15.640  13.773  14.998  0.1085 -0.0086  0.1099
   27LYS    SC1 1970  15.894  13.916  15.164 -0.2395 -0.0615 -0.1935
   27LYS    SC2 1971  15.851  14.275  15.271  0.2579 -0.3970  0.0772
   28LYS     BB 1972  15.291  13.693  15.040  0.5105  0.2388  0.1383
   28LYS    SC1 1973  15.245  13.633  14.733 -0.1485 -0.1969  0.1509
   28LYS    SC2 1974  15.017  13.486  14.519 -0.1464  0.1291  0.1183
   29LYS     BB 1975  15.143  13.497  15.260  0.2644 -0.0509  0.4287
   29LYS    SC1 1976  15.216  13.596  15.532 -0.3027 -0.2851  0.0771
   29LYS    SC2 1977  15.395  13.413  15.723 -0.0108  0.3982  0.3333
   30LYS     BB 1978  15.261  13.156  15.325  0.1942  0.1229 -0.0249
   30LYS    SC1 1979  15.503  13.085  15.098  0.1407  0.2554  0.1316
   30LYS    SC2 1980  15.652  12.886  14.913  0.1645 -0.0000  0.1158
    1LYS     BB 1981  20.543  12.806  17.787  0.0237  0.3191  0.0542
    1LYS    SC1 1982  20.667  12.531  17.747  0.0337 -0.1265 -0.2461
    1LYS    SC2 1983  20.812  12.192  17.804  0.2649 -0.0949 -0.3171
    2LYS     BB 1984  20.260  12.846  17.806  0.0736 -0.0100  0.1235
    2LYS    SC1 1985  20.092  13.110  17.885  0.1300 -0.0510 -0.0845
    2LYS    SC2 1986  19.813  13.136  18.076 -0.3604  0.1021 -0.4844
    3LYS     BB 1987  19.995  12.720  17.684  0.2691 -0.0401  0.3449
    3LYS    SC1 1988  20.090  12.484  17.861  0.1966 -0.2473  0.2377
    3LYS    SC2 1989  20.099  12.115  17.829 -0.3923 -0.2921  0.2542
    4LYS     BB 1990  19.951  12.617  17.406  0.1932  0.0672 -0.0082
    4LYS    SC1 1991  19.881  12.313  17.368 -0.1718  0.2069 -0.0562
    4LYS    SC2 1992  19.586  12.071  17.383 -0.0930 -0.0224 -0.2471
    5LYS     BB 1993  19.962  12.757  17.161  0.0809  0.0382  0.1231
    5LYS    SC1 1994  19.867  12.543  16.944  0.2918  0.1280  0.2050
    5LYS    SC2 1995  19.728  12.297  16.752  0.1624 -0.0016 -0.1822
    6LYS     BB 1996  20.192  12.951  17.012 -0.1167  0.1571 -0.0050
    6LYS    SC1 1997  20.390  12.695  16.894 -0.3390 -0.1849 -0.3227
    6LYS    SC2 1998  20.507  12.400  16.672  0.0541 -0.5231 -0.0968
    7LYS     BB 1999  20.185  13.085  16.711 -0.2862  0.0668 -0.1352
    7LYS    SC1 2000  19.864  13.011  16.738 -0.0065 -0.3821 -0.0648
    7LYS    SC2 2001  19.729  13.174  17.016 -0.1299 -0.1678 -0.0055
    8LYS     BB 2002  20.390  12.956  16.481  0.0255  0.0092 -0.1419
    8LYS    SC1 2003  20.141  12.923  16.319  0.1312 -0.1037 -0.1716
    8LYS    SC2 2004  20.108  12.657  16.080  0.0689  0.2653 -0.3246
    9LYS     BB 2005  20.660  13.133  16.438 -0.0455  0.1566 -0.3372
    9LYS    SC1 2006  20.669  13.059  16.742  0.0602  0.0301 -0.0258
    9LYS    SC2 2007  20.599  13.103  17.104 -0.2905  0.1759  0.1463
   10LYS     BB 2008  20.899  13.143  16.241  0.0543  0.1777  0.1728
   10LYS    SC1 2009  20.741  13.284  16.036 -0.0187  0.0007  0.0041
   10LYS    SC2 2010  20.821  13.487  15.786  0.0871 -0.1126  0.3829
   11LYS     BB 2011  21.230  13.131  16.317  0.0283  0.2587 -0.3415
   11LYS    SC1 2012  21.267  12.835  16.427  0.0917 -0.0456  0.2642
   11LYS    SC2 2013  21.377  12.658  16.718  0.0043  0.3741 -0.0799
   12LYS     BB 2014  21.505  13.133  16.177 -0.0407  0.1147 -0.1819
   12LYS    SC1 2015  21.395  12.869  15.990  0.1306 -0.1621 -0.2157
   12LYS    SC2 2016  21.434  12.575  15.819 -0.5148  0.2815  0.1409
   13LYS     BB 2017  21.607  13.423  16.100 -0.1210  0.0335  0.1157
   13LYS    SC1 2018  21.721  13.454  15.844 -0.2366 -0.2500 -0.0857
   13LYS    SC2 2019  21.867  13.701  15.649 -0.1558 -0.0973 -0.0401
   14LYS     BB 2020  21.598  13.562  16.395 -0.1558  0.0744  0.1474
   14LYS    SC1 2021  21.308  13.612  16.402 -0.1439 -0.0476 -0.0931
   14LYS    SC2 2022  21.212  13.868  16.228 -0.0022 -0.2921  0.2241
   15LYS     BB 2023  21.853  13.636  16.571 -0.1491 -0.0432 -0.0642
   15LYS    SC1 2024  21.964  13.363  16.553 -0.0052 -0.1356 -0.1143
   15LYS    SC2 2025  21.995  13.228  16.213  0.0571 -0.0745 -0.0277
   16LYS     BB 2026  21.858  13.846  16.775 -0.2598  0.3008  0.0438
   16LYS    SC1 2027  21.785  13.654  17.026  0.0884  0.1252  0.3530
   16LYS    SC2 2028  21.585  13.551  17.272 -0.1920  0.1964  0.0416
   17LYS     BB 2029  21.987  14.110  16.859  0.4230  0.4208 -0.3012
   17LYS    SC1 2030  21.838  14.152  17.106 -0.3120  0.4388  0.2550
   17LYS    SC2 2031  21.593  14.383  17.258  0.2026 -0.0268 -0.1711
   18LYS     BB 2032  22.269  14.178  16.870  0.3312  0.1554 -0.0152
   18LYS    SC1 2033  22.250  14.240  17.190  0.1950  0.1130 -0.0986
   18LYS    SC2 2034  22.060  14.292  17.509 -0.0660  0.2241  0.0512
   19LYS     BB 2035  22.507  14.228  16.632  0.0505 -0.0379  0.0772
   19LYS    SC1 2036  22.559  13.943  16.501  0.1960 -0.0037  0.1272
   19LYS    SC2 2037  22.847  13.898  16.389  0.3621 -0.0564 -0.0548
   20LYS     BB 2038  22.506  14.484  16.354 -0.0635  0.1124  0.2296
   20LYS    SC1 2039  22.792  14.540  16.237 -0.1956 -0.0663 -0.0718
   20LYS    SC2 2040  23.040  14.729  16.165 -0.1565  0.1159  0.0307
   21LYS     BB 2041  22.253  14.537  16.143  0.3337  0.2138 -0.2357
   21LYS    SC1 2042  22.116  14.232  16.177  0.7962 -0.0399  0.4269
   21LYS    SC2 2043  22.121  14.000  16.423 -0.0765  0.1792 -0.0450
   22LYS     BB 2044  22.143  14.706  15.912  0.1475  0.2038  0.2472
   22LYS    SC1 2045  21.872  14.590  15.928  0.0243  0.1063  0.2801
   22LYS    SC2 2046  21.590  14.433  15.982 -0.5650  0.0934 -0.2534
   23LYS     BB 2047  22.120  14.994  15.910 -0.1949  0.0714  0.1489
   23LYS    SC1 2048  21.962  14.975  15.627 -0.1600 -0.3389  0.2446
   23LYS    SC2 2049  21.973  15.164  15.309 -0.0681  0.1930 -0.1406
   24LYS     BB 2050  22.234  15.239  16.117  0.1157  0.0477  0.0966
   24LYS    SC1 2051  22.266  15.170  16.439  0.1993 -0.1031  0.4294
   24LYS    SC2 2052  22.069  14.898  16.400  0.1099  0.0689 -0.0611
   25LYS     BB 2053  22.105  15.570  16.269  0.3161  0.2282 -0.0854
   25LYS    SC1 2054  22.219  15.812  16.086 -0.1322 -0.1798  0.0451
   25LYS    SC2 2055  22.152  16.123  16.227  0.0185  0.0821 -0.3098
   26LYS     BB 2056  22.191  15.647  16.580  0.1727  0.0220  0.2321
   26LYS    SC1 2057  22.456  15.537  16.536  0.1270  0.0256  0.0710
   26LYS    SC2 2058  22.651  15.431  16.269 -0.3454 -0.0523 -0.2640
   27LYS     BB 2059  22.164  15.927  16.671 -0.2502 -0.1965 -0.0463
   27LYS    SC1 2060  21.947  15.990  16.902 -0.1295 -0.4686 -0.2371
   27LYS    SC2 2061  21.648  16.121  16.918 -0.0692  0.0184 -0.2119
   28LYS     BB 2062  22.458  16.113  16.705  0.2844  0.1905 -0.1526
   28LYS    SC1 2063  22.752  16.009  16.724  0.3492 -0.2213  0.1561
   28LYS    SC2 2064  22.948  16.190  16.474 -0.0329  0.2394 -0.2060
   29LYS     BB 2065  22.478  16.382  16.491 -0.0260  0.0517 -0.1600
   29LYS    SC1 2066  22.413  16.578  16.743 -0.2626 -0.0035  0.0736
   29LYS    SC2 2067  22.512  16.878  16.881  0.0483 -0.3222  0.0903
   30LYS     BB 2068  22.553  16.409  16.153  0.0597 -0.0055 -0.4338
   30LYS    SC1 2069  22.782  16.198  16.029  0.0966 -0.0624  0.3575
   30LYS    SC2 2070  22.896  15.997  15.728 -0.2382  0.0189  0.2822
    1LYS     BB 2071  17.859  19.913  12.679  0.1282 -0.1217 -0.0569
    1LYS    SC1 2072  17.631  20.172  12.721 -0.1324  0.4889  0.0145
    1LYS    SC2 2073  17.630  20.434  12.865 -0.0700  0.1759 -0.0696
    2LYS     BB 2074  17.802  19.867  13.012  0.2033 -0.1658  0.0040
    2LYS    SC1 2075  17.498  19.849  13.053  0.0409 -0.0372 -0.1754
    2LYS    SC2 2076  17.352  19.541  13.029 -0.0374  0.3964  0.1413
    3LYS     BB 2077  17.779  19.591  13.221 -0.1437  0.0514 -0.0813
    3LYS    SC1 2078  17.923  19.336  13.126  0.1113  0.2551  0.0528
    3LYS    SC2 2079  18.007  19.093  12.888 -0.1425 -0.0719 -0.1424
    4LYS     BB 2080  17.921  19.555  13.534 -0.1990  0.0834 -0.2745
    4LYS    SC1 2081  17.735  19.333  13.661 -0.4435 -0.2258  0.2113
    4LYS    SC2 2082  17.506  19.455  13.886  0.0180  0.2104 -0.3553
    5LYS     BB 2083  18.166  19.713  13.639 -0.0978  0.1942 -0.3204
    5LYS    SC1 2084  18.181  19.756  13.970  0.1974 -0.5560  0.2911
    5LYS    SC2 2085  18.350  19.890  14.247 -0.0604 -0.1694  0.1437
    6LYS     BB 2086  18.455  19.519  13.754 -0.0017 -0.1685  0.3489
    6LYS    SC1 2087  18.308  19.237  13.715 -0.2133  0.1558  0.1395
    6LYS    SC2 2088  18.292  19.097  14.064 -0.0287  0.2486 -0.2981
    7LYS     BB 2089  18.750  19.449  13.627 -0.2270  0.0203  0.1409
    7LYS    SC1 2090  18.690  19.153  13.547  0.0593  0.1844 -0.0743
    7LYS    SC2 2091  18.639  19.025  13.187  0.2805 -0.2995  0.2068
    8LYS     BB 2092  19.042  19.635  13.521  0.0090 -0.0315 -0.2699
    8LYS    SC1 2093  19.189  19.628  13.801 -0.4695 -0.2764 -0.1271
    8LYS    SC2 2094  19.175  19.413  13.981 -0.3736  0.1317 -0.0978
    9LYS     BB 2095  19.115  19.624  13.231  0.1065  0.0407 -0.0008
    9LYS    SC1 2096  19.428  19.686  13.265 -0.0563 -0.1760  0.2345
    9LYS    SC2 2097  19.699  19.759  13.425  0.3340 -0.0568  0.1049
   10LYS     BB 2098  18.943  19.457  13.020  0.0239 -0.2007 -0.2918
   10LYS    SC1 2099  18.683  19.527  13.181 -0.1620 -0.0459 -0.0456
   10LYS    SC2 2100  18.587  19.779  13.343 -0.4480 -0.2501 -0.1758
   11LYS     BB 2101  18.780  19.548  12.746 -0.2279 -0.3199  0.0012
   11LYS    SC1 2102  18.935  19.804  12.615  0.0855  0.0067  0.0943
   11LYS    SC2 2103  18.926  20.142  12.660  0.1563 -0.1449  0.3647
   12LYS     BB 2104  18.626  19.422  12.483  0.0143  0.0419  0.1529
   12LYS    SC1 2105  18.490  19.562  12.274  0.1874  0.2041 -0.0389
   12LYS    SC2 2106  18.199  19.793  12.331 -0.1797  0.0134 -0.3223
   13LYS     BB 2107  18.819  19.206  12.307 -0.0825  0.2159 -0.0039
   13LYS    SC1 2108  18.677  18.925  12.316 -0.1654 -0.0647  0.2685
   13LYS    SC2 2109  18.490  18.693  12.110 -0.1471  0.2833  0.1757
   14LYS     BB 2110  19.109  19.080  12.336 -0.0524 -0.0472 -0.0361
   14LYS    SC1 2111  19.134  19.232  12.610 -0.0677  0.0511 -0.2424
   14LYS    SC2 2112  19.289  19.536  12.604  0.2747 -0.0371 -0.1128
   15LYS     BB 2113  19.275  18.813  12.188 -0.0984 -0.0257 -0.1784
   15LYS    SC1 2114  19.265  18.470  12.248  0.1885 -0.0345  0.2202
   15LYS    SC2 2115  19.097  18.173  12.346 -0.2622  0.2068  0.2166
   16LYS     BB 2116  19.590  18.741  12.212 -0.0516  0.0384  0.0398
   16LYS    SC1 2117  19.748  18.698  12.523  0.0033 -0.1815  0.1573
   16LYS    SC2 2118  19.892  18.695  12.839  0.3171 -0.0436 -0.1614
   17LYS     BB 2119  19.670  18.504  11.998 -0.2013 -0.1951 -0.0076
   17LYS    SC1 2120  19.716  18.625  11.708  0.0862  0.1802  0.0113
   17LYS    SC2 2121  19.585  18.811  11.414 -0.3636 -0.2581 -0.3200
   18LYS     BB 2122  19.814  18.290  12.019  0.2430  0.0549 -0.2099
   18LYS    SC1 2123  19.905  18.197  11.712  0.1595  0.3407 -0.3662
   18LYS    SC2 2124  20.020  17.979  11.405 -0.0375 -0.1166 -0.0210
   19LYS     BB 2125  19.940  18.047  12.250  0.2754  0.0753  0.1176
   19LYS    SC1 2126  19.769  17.913  12.487 -0.2703  0.0715 -0.1802
   19LYS    SC2 2127  19.634  17.852  12.790  0.0371  0.0857  0.1927
   20LYS     BB 2128  20.210  17.819  12.236 -0.1982  0.1520 -0.3272
   20LYS    SC1 2129  20.020  17.554  12.263  0.0215 -0.0052 -0.1547
   20LYS    SC2 2130  19.938  17.295  12.475  0.1138  0.3937 -0.2357
   21LYS     BB 2131  20.487  17.748  12.352 -0.0170 -0.1715  0.0945
   21LYS    SC1 2132  20.426  17.442  12.237  0.0848 -0.0735  0.1046
   21LYS    SC2 2133  20.729  17.298  12.118 -0.1650  0.1080  0.0114
   22LYS     BB 2134  20.787  17.811  12.175 -0.1596  0.1071 -0.2009
   22LYS    SC1 2135  20.677  18.056  11.999  0.3055  0.2418 -0.1740
   22LYS    SC2 2136  20.438  18.268  12.155  0.4044  0.0617 -0.0441
   23LYS     BB 2137  21.027  17.650  12.349  0.0745  0.0987 -0.2346
   23LYS    SC1 2138  20.946  17.554  12.645  0.0101  0.0046  0.1703
   23LYS    SC2 2139  20.760  17.557  12.920  0.1141 -0.0342 -0.1678
   24LYS     BB 2140  21.180  17.370  12.270  0.2021 -0.0720 -0.0525
   24LYS    SC1 2141  21.270  17.202  12.538 -0.1837  0.0880  0.1724
   24LYS    SC2 2142  21.271  16.903  12.686 -0.0782  0.2353  0.2286
   25LYS     BB 2143  21.494  17.423  12.127  0.1711 -0.2769 -0.2578
   25LYS    SC1 2144  21.652  17.166  12.033  0.1950 -0.2358  0.2764
   25LYS    SC2 2145  21.620  16.887  11.790  0.1510  0.1138 -0.1502
   26LYS     BB 2146  21.603  17.760  12.084 -0.1491 -0.1402 -0.1968
   26LYS    SC1 2147  21.348  17.887  12.209  0.3336  0.0112  0.1353
   26LYS    SC2 2148  21.119  18.080  12.398 -0.2565  0.3255  0.0114
   27LYS     BB 2149  21.601  17.893  11.766 -0.1163  0.3556  0.0355
   27LYS    SC1 2150  21.609  18.197  11.682 -0.0961 -0.0660 -0.1214
   27LYS    SC2 2151  21.644  18.413  11.385  0.2326 -0.0477  0.3454
   28LYS     BB 2152  21.574  17.795  11.427  0.2132  0.1098  0.3099
   28LYS    SC1 2153  21.260  17.760  11.497  0.0297  0.5097 -0.1079
   28LYS    SC2 2154  21.015  17.585  11.368  0.2839  0.3500  0.1815
   29LYS     BB 2155  21.736  17.947  11.152  0.0443  0.0764 -0.0073
   29LYS    SC1 2156  21.756  17.711  11.037  0.1889  0.0474  0.0153
   29LYS    SC2 2157  21.736  17.444  10.870 -0.2193 -0.0556 -0.0979
   30LYS     BB 2158  21.715  18.219  10.942  0.0690 -0.0204 -0.0357
   30LYS    SC1 2159  21.837  18.136  10.643  0.3173  0.2733 -0.2724
   30LYS    SC2 2160  22.090  18.234  10.444  0.1687  0.3507  0.0815
    1LYS     BB 2161  17.227  12.279  16.203 -0.0356  0.1338 -0.2975
    1LYS    SC1 2162  17.155  12.043  16.010  0.2523  0.1760 -0.4365
    1LYS    SC2 2163  16.941  11.828  15.807 -0.1850 -0.0881  0.3805
    2LYS     BB 2164  17.143  12.104  16.501  0.1646 -0.1013 -0.4702
    2LYS    SC1 2165  17.254  11.782  16.552  0.3235 -0.0144 -0.1164
    2LYS    SC2 2166  17.360  11.481  16.518 -0.0200  0.0131  0.1564
    3LYS     BB 2167  16.965  12.208  16.805 -0.0087  0.3728  0.1092
    3LYS    SC1 2168  16.690  12.167  16.890 -0.2480  0.1212 -0.1749
    3LYS    SC2 2169  16.366  12.223  16.837 -0.6529 -0.3841  0.1508
    4LYS     BB 2170  17.094  12.378  17.036 -0.1081 -0.3053 -0.0210
    4LYS    SC1 2171  16.974  12.225  17.289 -0.3808  0.1212  0.3234
    4LYS    SC2 2172  17.070  11.938  17.392 -0.0892 -0.1951 -0.1496
    5LYS     BB 2173  17.095  12.721  16.973 -0.0372  0.1237  0.0863
    5LYS    SC1 2174  16.798  12.782  17.145 -0.1936  0.2355  0.0829
    5LYS    SC2 2175  16.641  13.054  17.288 -0.1904  0.0846  0.0489
    6LYS     BB 2176  17.076  12.937  16.758  0.3565  0.0821 -0.0339
    6LYS    SC1 2177  16.879  12.992  16.517 -0.0506 -0.1070  0.0742
    6LYS    SC2 2178  16.607  12.843  16.376  0.3515 -0.1556 -0.1650
    7LYS     BB 2179  17.327  13.149  16.691 -0.1467  0.1540 -0.2542
    7LYS    SC1 2180  17.150  13.406  16.675  0.3158 -0.1418  0.0915
    7LYS    SC2 2181  16.923  13.643  16.714 -0.0064  0.1987 -0.4138
    8LYS     BB 2182  17.396  13.026  16.334 -0.0255 -0.0757  0.2259
    8LYS    SC1 2183  17.525  13.264  16.089 -0.4642 -0.5432 -0.2421
    8LYS    SC2 2184  17.869  13.478  16.079  0.1994  0.0668  0.6343
    9LYS     BB 2185  17.195  12.780  16.234 -0.3204  0.0348 -0.2872
    9LYS    SC1 2186  17.214  12.620  16.514 -0.2542 -0.0397  0.0176
    9LYS    SC2 2187  17.475  12.678  16.697 -0.0343 -0.1403  0.0310
   10LYS     BB 2188  16.929  12.911  16.052  0.0906  0.0268  0.2009
   10LYS    SC1 2189  16.869  12.805  15.779 -0.0450  0.0657  0.1031
   10LYS    SC2 2190  16.991  12.931  15.500  0.0779 -0.0385 -0.1004
   11LYS     BB 2191  16.725  13.221  15.894 -0.1392 -0.1617  0.3279
   11LYS    SC1 2192  16.476  13.157  15.960  0.0515 -0.3966 -0.0206
   11LYS    SC2 2193  16.176  13.274  16.161  0.3072  0.0305 -0.1585
   12LYS     BB 2194  16.749  13.556  15.871  0.0477  0.0395  0.0717
   12LYS    SC1 2195  17.049  13.586  15.898 -0.1766 -0.0384  0.1288
   12LYS    SC2 2196  17.111  13.934  15.895  0.2297 -0.2172  0.0261
   13LYS     BB 2197  16.615  13.827  15.815 -0.1288 -0.4318  0.0654
   13LYS    SC1 2198  16.507  13.859  15.517 -0.2331  0.0507 -0.2208
   13LYS    SC2 2199  16.638  13.626  15.286  0.1894 -0.3272  0.1243
   14LYS     BB 2200  16.676  14.134  15.877 -0.0316  0.2294 -0.0116
   14LYS    SC1 2201  16.330  14.184  15.817 -0.3451  0.2706 -0.2277
   14LYS    SC2 2202  16.042  14.148  16.015  0.1258 -0.4880  0.2266
   15LYS     BB 2203  16.766  14.356  15.648 -0.2629  0.1891  0.1658
   15LYS    SC1 2204  16.615  14.623  15.722  0.0907  0.0174  0.1959
   15LYS    SC2 2205  16.706  14.970  15.845  0.3593  0.1892  0.2436
   16LYS     BB 2206  17.068  14.387  15.760 -0.2288  0.1468  0.0027
   16LYS    SC1 2207  17.171  14.414  15.451 -0.0266 -0.0035 -0.2314
   16LYS    SC2 2208  17.416  14.622  15.346  0.2096 -0.0612  0.3309
   17LYS     BB 2209  17.079  14.720  15.835 -0.2124  0.0792  0.4968
   17LYS    SC1 2210  17.224  14.674  16.088  0.2516  0.1046  0.2462
   17LYS    SC2 2211  17.204  14.528  16.380 -0.1592  0.0688 -0.1202
   18LYS     BB 2212  17.080  14.890  15.549  0.0230 -0.1112  0.0834
   18LYS    SC1 2213  16.854  14.746  15.383  0.0268 -0.2577 -0.0379
   18LYS    SC2 2214  16.549  14.695  15.243  0.0486 -0.0891 -0.2807
   19LYS     BB 2215  17.278  15.075  15.416  0.1830 -0.0519 -0.1357
   19LYS    SC1 2216  17.515  15.013  15.565  0.1466 -0.1992 -0.1300
   19LYS    SC2 2217  17.818  14.953  15.597 -0.2415 -0.0531 -0.3303
   20LYS     BB 2218  17.271  15.391  15.440 -0.0611 -0.0162 -0.1863
   20LYS    SC1 2219  17.064  15.441  15.237 -0.1820  0.0008 -0.0516
   20LYS    SC2 2220  16.741  15.527  15.163 -0.4056  0.0643  0.0347
   21LYS     BB 2221  17.316  15.610  15.628  0.4031 -0.1470  0.0873
   21LYS    SC1 2222  17.421  15.533  15.900  0.2966 -0.3391 -0.2772
   21LYS    SC2 2223  17.714  15.453  16.112  0.0274 -0.1994  0.0201
   22LYS     BB 2224  17.561  15.862  15.477  0.0922 -0.1102 -0.2059
   22LYS    SC1 2225  17.456  15.857  15.219  0.0553  0.3088  0.0568
   22LYS    SC2 2226  17.524  16.039  14.900  0.0041  0.0686  0.4846
   23LYS     BB 2227  17.606  16.193  15.581  0.1398 -0.0475 -0.3066
   23LYS    SC1 2228  17.937  16.145  15.512  0.4227  0.4502 -0.2461
   23LYS    SC2 2229  18.285  16.079  15.430 -0.1281  0.1565  0.0676
   24LYS     BB 2230  17.542  16.379  15.824  0.1231  0.1812 -0.3214
   24LYS    SC1 2231  17.769  16.284  16.062 -0.0481  0.0430 -0.0854
   24LYS    SC2 2232  18.050  16.140  16.226 -0.2502 -0.1728 -0.0846
   25LYS     BB 2233  17.209  16.499  15.923  0.3143 -0.1062  0.0403
   25LYS    SC1 2234  17.051  16.756  15.881  0.2313 -0.0649  0.0646
   25LYS    SC2 2235  16.697  16.710  15.885  0.0090  0.1112 -0.0520
   26LYS     BB 2236  16.966  16.364  16.186 -0.0510  0.1281 -0.1320
   26LYS    SC1 2237  16.923  16.032  16.162 -0.3354 -0.0817 -0.0408
   26LYS    SC2 2238  16.959  15.755  15.970 -0.2242 -0.1804  0.0481
   27LYS     BB 2239  16.988  16.465  16.508 -0.2287 -0.0785 -0.1167
   27LYS    SC1 2240  16.695  16.546  16.523  0.0490 -0.1154 -0.2553
   27LYS    SC2 2241  16.392  16.504  16.650  0.1606  0.1393 -0.0351
   28LYS     BB 2242  17.187  16.753  16.618 -0.0583 -0.1798 -0.0426
   28LYS    SC1 2243  17.390  16.574  16.747 -0.2866  0.0881  0.0087
   28LYS    SC2 2244  17.624  16.319  16.905  0.0432 -0.3351 -0.0065
   29LYS     BB 2245  16.996  16.756  16.895 -0.0556 -0.1116 -0.0687
   29LYS    SC1 2246  16.902  17.042  16.788 -0.4776 -0.0009 -0.1407
   29LYS    SC2 2247  16.742  17.338  16.769 -0.3938  0.0202 -0.1755
   30LYS     BB 2248  16.731  16.550  16.977  0.1787  0.3913 -0.2979
   30LYS    SC1 2249  16.502  16.784  17.081 -0.2417  0.2402  0.3513
   30LYS    SC2 2250  16.267  16.970  17.224  0.1843  0.2383 -0.0838
    1LYS     BB 2251  19.291  14.523  11.236 -0.0344  0.1302 -0.2130
    1LYS    SC1 2252  19.537  14.610  11.289 -0.2216 -0.0816  0.1671
    1LYS    SC2 2253  19.729  14.919  11.320 -0.0849 -0.0505 -0.3804
    2LYS     BB 2254  19.209  14.263  11.300  0.1590 -0.0740  0.0785
    2LYS    SC1 2255  19.056  14.048  11.133 -0.1703  0.0603  0.1976
    2LYS    SC2 2256  19.196  13.776  10.946  0.0341 -0.1174  0.2486
    3LYS     BB 2257  19.031  14.153  11.560 -0.2635 -0.2382  0.0860
    3LYS    SC1 2258  19.037  14.402  11.732 -0.0866 -0.2209 -0.0135
    3LYS    SC2 2259  18.894  14.671  11.890  0.3306  0.1900  0.0175
    4LYS     BB 2260  18.955  13.922  11.775 -0.1572 -0.0809  0.4167
    4LYS    SC1 2261  19.112  13.735  11.655 -0.1361  0.2039  0.2049
    4LYS    SC2 2262  19.320  13.451  11.600 -0.0141 -0.0425 -0.0038
    5LYS     BB 2263  18.649  13.863  11.892 -0.0492 -0.1737  0.0991
    5LYS    SC1 2264  18.513  13.667  11.694  0.0548 -0.2359  0.0209
    5LYS    SC2 2265  18.484  13.514  11.414  0.1914 -0.2950  0.1889
    6LYS     BB 2266  18.434  13.788  12.134 -0.0570  0.0013  0.2712
    6LYS    SC1 2267  18.296  14.030  12.325 -0.1603 -0.2312 -0.0400
    6LYS    SC2 2268  18.212  14.367  12.417 -0.0236  0.1635 -0.2374
    7LYS     BB 2269  18.071  13.654  12.017 -0.0757  0.1154 -0.1875
    7LYS    SC1 2270  17.838  13.809  11.970 -0.4168 -0.0479  0.0220
    7LYS    SC2 2271  17.789  13.915  11.673  0.1052 -0.3196 -0.0889
    8LYS     BB 2272  17.943  13.371  12.145  0.0012 -0.1102 -0.1833
    8LYS    SC1 2273  17.642  13.424  12.218 -0.1334 -0.1077  0.1373
    8LYS    SC2 2274  17.445  13.517  12.453 -0.2058 -0.1357 -0.1122
    9LYS     BB 2275  18.143  13.219  12.325 -0.0933 -0.0022  0.0411
    9LYS    SC1 2276  18.416  13.357  12.301  0.1724 -0.0455 -0.1486
    9LYS    SC2 2277  18.753  13.450  12.223  0.2201  0.2209 -0.2554
   10LYS     BB 2278  18.146  13.112  12.654  0.0356  0.2413  0.2452
   10LYS    SC1 2279  18.354  12.901  12.541 -0.0303 -0.0703  0.1019
   10LYS    SC2 2280  18.650  12.764  12.650 -0.1350 -0.1989 -0.1513
   11LYS     BB 2281  17.920  12.943  12.827  0.5260  0.2266  0.0140
   11LYS    SC1 2282  18.078  12.651  12.747  0.4281 -0.2262  0.1983
   11LYS    SC2 2283  18.037  12.317  12.650  0.0359  0.2102 -0.0692
   12LYS     BB 2284  17.766  13.054  13.087 -0.1336  0.2181  0.0677
   12LYS    SC1 2285  17.506  12.879  13.168 -0.0703  0.0916  0.0865
   12LYS    SC2 2286  17.299  12.760  13.383  0.2804 -0.1927  0.0141
   13LYS     BB 2287  17.850  13.382  13.111 -0.2404 -0.0917 -0.0887
   13LYS    SC1 2288  18.176  13.383  13.024 -0.3590  0.1355  0.2848
   13LYS    SC2 2289  18.443  13.381  13.276  0.0141  0.1178  0.0097
   14LYS     BB 2290  17.527  13.470  13.241  0.2041  0.4236  0.1661
   14LYS    SC1 2291  17.492  13.254  13.472  0.2277  0.0596 -0.2635
   14LYS    SC2 2292  17.524  13.309  13.832 -0.1517 -0.0715  0.6588
   15LYS     BB 2293  17.324  13.674  13.424 -0.1080  0.1700 -0.2735
   15LYS    SC1 2294  17.054  13.653  13.240 -0.1690 -0.1896 -0.4806
   15LYS    SC2 2295  16.772  13.547  13.086 -0.2362 -0.3129 -0.5739
   16LYS     BB 2296  17.182  13.604  13.706  0.1771 -0.0423 -0.3452
   16LYS    SC1 2297  16.926  13.369  13.621 -0.2407 -0.4201  0.1043
   16LYS    SC2 2298  16.784  13.145  13.840 -0.0782  0.2453 -0.1934
   17LYS     BB 2299  17.256  13.871  13.895  0.1764  0.1289  0.0667
   17LYS    SC1 2300  17.286  13.689  14.133  0.5904  0.0412 -0.0944
   17LYS    SC2 2301  17.328  13.683  14.446 -0.0944 -0.1406 -0.3246
   18LYS     BB 2302  17.422  14.160  13.797 -0.1084  0.3536  0.2292
   18LYS    SC1 2303  17.494  14.127  13.512 -0.1231  0.2567  0.3848
   18LYS    SC2 2304  17.698  13.913  13.304  0.1681  0.0179 -0.2179
   19LYS     BB 2305  17.710  14.196  13.931  0.3216 -0.0004 -0.2561
   19LYS    SC1 2306  17.633  14.014  14.152 -0.3560 -0.0407 -0.2336
   19LYS    SC2 2307  17.766  13.740  14.182 -0.2419  0.1159  0.1575
   20LYS     BB 2308  17.987  14.429  13.952  0.3583  0.0930 -0.1105
   20LYS    SC1 2309  18.220  14.289  14.074 -0.0948 -0.0397  0.3415
   20LYS    SC2 2310  18.485  14.180  14.271  0.3273 -0.1066 -0.0741
   21LYS     BB 2311  17.972  14.702  13.972  0.0472 -0.2429  0.1919
   21LYS    SC1 2312  18.282  14.742  13.979 -0.1545  0.3092 -0.3162
   21LYS    SC2 2313  18.461  15.033  13.939 -0.0941 -0.0377  0.3324
   22LYS     BB 2314  17.894  14.930  14.226  0.1440 -0.0569  0.2791
   22LYS    SC1 2315  17.665  14.748  14.240 -0.2643 -0.1106 -0.0765
   22LYS    SC2 2316  17.628  14.412  14.321  0.1805 -0.1329  0.2337
   23LYS     BB 2317  17.839  15.264  14.212 -0.1635  0.0321 -0.0199
   23LYS    SC1 2318  17.572  15.214  14.048 -0.0964  0.3219 -0.1461
   23LYS    SC2 2319  17.547  15.057  13.746 -0.0663 -0.2245  0.1245
   24LYS     BB 2320  18.040  15.541  14.140  0.0886 -0.3151 -0.2323
   24LYS    SC1 2321  18.108  15.616  14.497 -0.0316  0.1180  0.1653
   24LYS    SC2 2322  18.051  15.412  14.794 -0.1494 -0.1878  0.0471
   25LYS     BB 2323  18.387  15.535  14.068  0.1547 -0.0468 -0.0175
   25LYS    SC1 2324  18.510  15.707  14.320  0.3310 -0.2903 -0.0634
   25LYS    SC2 2325  18.751  15.889  14.527 -0.2101 -0.2735  0.0180
   26LYS     BB 2326  18.333  15.513  13.737 -0.3198 -0.0227 -0.0056
   26LYS    SC1 2327  18.167  15.753  13.766  0.1166  0.1726  0.0209
   26LYS    SC2 2328  17.896  15.995  13.796 -0.3489 -0.1983  0.1348
   27LYS     BB 2329  18.627  15.384  13.595  0.1813  0.0418  0.0814
   27LYS    SC1 2330  18.787  15.522  13.800 -0.2540  0.1845  0.1294
   27LYS    SC2 2331  19.155  15.449  13.821 -0.0063 -0.2078 -0.2389
   28LYS     BB 2332  18.829  15.106  13.668 -0.0655 -0.0817  0.1585
   28LYS    SC1 2333  18.713  14.828  13.648  0.1599 -0.0961 -0.1749
   28LYS    SC2 2334  18.762  14.516  13.520 -0.2781 -0.2132  0.2180
   29LYS     BB 2335  18.899  15.070  14.027 -0.1950 -0.0254  0.0129
   29LYS    SC1 2336  19.190  15.016  14.066 -0.0646  0.1142 -0.4199
   29LYS    SC2 2337  19.488  14.902  14.250 -0.0800 -0.3901  0.0583
   30LYS     BB 2338  18.801  15.266  14.195  0.0896 -0.2204  0.0619
   30LYS    SC1 2339  18.719  15.172  14.444  0.0289 -0.4922 -0.1913
   30LYS    SC2 2340  18.669  14.880  14.557  0.0054 -0.1232  0.3416
    1LYS     BB 2341  17.342  18.859  15.834  0.1349 -0.0671  0.3336
    1LYS    SC1 2342  17.192  19.128  15.997 -0.0457  0.1569 -0.0105
    1LYS    SC2 2343  16.984  19.400  15.900 -0.1799 -0.2816 -0.2285
    2LYS     BB 2344  17.619  18.977  15.920  0.2777  0.0819  0.2438
    2LYS    SC1 2345  17.649  19.194  16.155  0.3179 -0.0659 -0.5600
    2LYS    SC2 2346  17.546  19.452  16.402 -0.2003  0.0286 -0.1024
    3LYS     BB 2347  17.887  19.056  15.804  0.0988 -0.6507 -0.3972
    3LYS    SC1 2348  18.099  19.165  16.020  0.2894 -0.1459  0.0939
    3LYS    SC2 2349  18.304  19.407  16.112  0.0430 -0.3355  0.5383
    4LYS     BB 2350  17.873  19.206  15.496 -0.1788 -0.0006  0.0592
    4LYS    SC1 2351  17.795  19.460  15.527 -0.0155  0.1256 -0.2313
    4LYS    SC2 2352  17.634  19.741  15.571  0.1050 -0.3196 -0.2023
    5LYS     BB 2353  17.970  18.929  15.300  0.1362 -0.4007  0.0344
    5LYS    SC1 2354  18.031  19.078  15.014  0.2163 -0.2347  0.0743
    5LYS    SC2 2355  18.114  19.316  14.777 -0.2080 -0.0224 -0.6105
    6LYS     BB 2356  18.141  18.625  15.354 -0.1803 -0.1421  0.0398
    6LYS    SC1 2357  18.437  18.769  15.269 -0.0441  0.0907  0.1276
    6LYS    SC2 2358  18.722  18.772  15.183 -0.1251  0.2726 -0.1323
    7LYS     BB 2359  18.004  18.382  15.431 -0.0020  0.2366  0.3784
    7LYS    SC1 2360  17.800  18.282  15.191 -0.2349  0.0664 -0.0443
    7LYS    SC2 2361  17.476  18.134  15.286  0.1962 -0.0583 -0.0175
    8LYS     BB 2362  18.172  18.065  15.418 -0.1980  0.2003  0.0846
    8LYS    SC1 2363  18.354  17.993  15.639  0.2553 -0.1099 -0.4548
    8LYS    SC2 2364  18.525  18.107  15.919  0.1066 -0.0585 -0.1385
    9LYS     BB 2365  18.039  17.825  15.177 -0.0963 -0.0379 -0.2101
    9LYS    SC1 2366  18.060  17.973  14.880 -0.3296  0.0084 -0.1787
    9LYS    SC2 2367  17.961  18.235  14.600  0.0720  0.1147 -0.0501
   10LYS     BB 2368  17.722  17.735  15.220  0.0859  0.0323 -0.0359
   10LYS    SC1 2369  17.639  17.598  14.916  0.1797 -0.1473 -0.1794
   10LYS    SC2 2370  17.447  17.446  14.683  0.0545 -0.3980  0.2276
   11LYS     BB 2371  17.580  17.540  15.447  0.2070  0.3727 -0.0064
   11LYS    SC1 2372  17.581  17.192  15.519  0.1571 -0.2240 -0.1126
   11LYS    SC2 2373  17.521  16.952  15.284  0.2695 -0.2503  0.0728
   12LYS     BB 2374  17.711  17.617  15.773  0.0167  0.2907 -0.1778
   12LYS    SC1 2375  17.670  17.421  16.046  0.1894  0.2732  0.0995
   12LYS    SC2 2376  17.469  17.291  16.352  0.2493  0.1697  0.1371
   13LYS     BB 2377  18.015  17.680  15.767 -0.2166  0.2438 -0.2052
   13LYS    SC1 2378  18.091  17.613  15.513 -0.1772  0.0284  0.0902
   13LYS    SC2 2379  18.219  17.392  15.265 -0.2194 -0.1053 -0.0388
   14LYS     BB 2380  18.175  17.787  16.058  0.0720  0.3338  0.3774
   14LYS    SC1 2381  17.859  17.820  16.246  0.1932 -0.1144 -0.2175
   14LYS    SC2 2382  17.719  18.120  16.301  0.1168  0.0247  0.2424
   15LYS     BB 2383  18.498  17.699  16.170  0.1054  0.1335  0.0647
   15LYS    SC1 2384  18.714  17.559  16.035  0.2156 -0.4021  0.0703
   15LYS    SC2 2385  18.828  17.330  15.859  0.0491 -0.1040 -0.0355
   16LYS     BB 2386  18.527  17.607  16.451 -0.0665  0.0454 -0.2199
   16LYS    SC1 2387  18.398  17.259  16.432 -0.0096 -0.0639 -0.1561
   16LYS    SC2 2388  18.172  16.985  16.502 -0.1743 -0.1487 -0.1979
   17LYS     BB 2389  18.581  17.817  16.713  0.2375  0.1231 -0.2146
   17LYS    SC1 2390  18.549  17.603  16.876 -0.1783 -0.0469  0.1867
   17LYS    SC2 2391  18.453  17.542  17.209 -0.0284 -0.0271  0.6058
   18LYS     BB 2392  18.854  17.983  16.677  0.0600  0.1865 -0.2357
   18LYS    SC1 2393  19.015  17.688  16.732 -0.1482  0.0099 -0.2570
   18LYS    SC2 2394  19.275  17.463  16.711  0.0727 -0.1248  0.0018
   19LYS     BB 2395  18.838  18.299  16.788  0.2165  0.3205  0.1663
   19LYS    SC1 2396  19.088  18.340  16.595  0.0397  0.2513  0.1786
   19LYS    SC2 2397  19.129  18.339  16.250 -0.2311 -0.0282 -0.0266
   20LYS     BB 2398  18.784  18.444  17.037  0.0608  0.1641  0.2758
   20LYS    SC1 2399  18.866  18.302  17.261  0.1678 -0.0589  0.0559
   20LYS    SC2 2400  19.136  18.313  17.470  0.0896  0.3537  0.0150
   21LYS     BB 2401  18.535  18.661  17.116 -0.2875  0.0614 -0.0915
   21LYS    SC1 2402  18.195  18.593  17.072 -0.2309 -0.1002  0.2540
   21LYS    SC2 2403  18.001  18.432  16.898  0.3563 -0.1318 -0.2297
   22LYS     BB 2404  18.418  18.965  17.068  0.0348 -0.2884 -0.0690
   22LYS    SC1 2405  18.183  18.978  17.257  0.0947  0.0178  0.0436
   22LYS    SC2 2406  17.876  19.161  17.161  0.1250  0.3396  0.0678
   23LYS     BB 2407  18.583  19.150  16.850 -0.2254 -0.1500 -0.1249
   23LYS    SC1 2408  18.684  19.340  17.137  0.0706  0.4093  0.0293
   23LYS    SC2 2409  18.630  19.536  17.416 -0.0848 -0.4079 -0.2181
   24LYS     BB 2410  18.439  19.080  16.564  0.1420 -0.2006  0.0767
   24LYS    SC1 2411  18.285  18.800  16.623  0.0420  0.0640  0.2477
   24LYS    SC2 2412  18.381  18.471  16.678 -0.0602  0.3051  0.1451
   25LYS     BB 2413  18.640  19.125  16.281 -0.0576  0.1179  0.1108
   25LYS    SC1 2414  18.488  18.988  15.994 -0.2233  0.0624  0.0609
   25LYS    SC2 2415  18.298  18.935  15.687  0.0373  0.0138  0.1468
   26LYS     BB 2416  18.834  19.368  16.217  0.1899 -0.0638 -0.0792
   26LYS    SC1 2417  19.017  19.373  15.930  0.2748 -0.1842 -0.0757
   26LYS    SC2 2418  19.188  19.356  15.641  0.2036  0.2091  0.0420
   27LYS     BB 2419  18.997  19.555  16.408 -0.1286  0.4192 -0.3574
   27LYS    SC1 2420  18.833  19.446  16.677 -0.3343 -0.5550  0.3922
   27LYS    SC2 2421  18.988  19.117  16.652 -0.2562  0.2433 -0.1441
   28LYS     BB 2422  19.310  19.709  16.436 -0.0764  0.1242  0.0460
   28LYS    SC1 2423  19.553  19.482  16.506 -0.2658  0.2342 -0.0193
   28LYS    SC2 2424  19.490  19.090  16.511  0.0662  0.0819 -0.1575
   29LYS     BB 2425  19.539  19.919  16.286 -0.4960 -0.2182  0.0416
   29LYS    SC1 2426  19.763  19.724  16.231 -0.0270  0.2340  0.0811
   29LYS    SC2 2427  20.025  19.545  16.214  0.1727  0.3190  0.0237
   30LYS     BB 2428  19.465  20.253  16.387  0.0311 -0.2924 -0.0899
   30LYS    SC1 2429  19.123  20.273  16.441 -0.0958  0.1667 -0.0931
   30LYS    SC2 2430  18.884  20.087  16.292  0.0466  0.0323  0.1563
    1LYS     BB 2431  14.026  18.269  17.839 -0.2666 -0.3707  0.0570
    1LYS    SC1 2432  14.264  18.446  17.910  0.1300 -0.0208  0.1218
    1LYS    SC2 2433  14.397  18.728  17.779  0.4290  0.3110  0.2487
    2LYS     BB 2434  14.036  18.010  18.075 -0.1400 -0.1590  0.3364
    2LYS    SC1 2435  14.072  18.101  18.374 -0.0923  0.1521 -0.1143
    2LYS    SC2 2436  14.273  18.131  18.598  0.1494 -0.1920  0.2175
    3LYS     BB 2437  14.043  17.699  17.966  0.1911  0.1361 -0.1419
    3LYS    SC1 2438  13.773  17.495  17.939  0.0755 -0.2765 -0.0262
    3LYS    SC2 2439  13.415  17.466  17.927 -0.3298 -0.3327  0.0280
    4LYS     BB 2440  14.104  17.573  17.677  0.0290  0.1582  0.2567
    4LYS    SC1 2441  14.070  17.253  17.636  0.1037  0.0739  0.2013
    4LYS    SC2 2442  13.994  16.979  17.488 -0.0282  0.3610  0.0323
    5LYS     BB 2443  14.001  17.758  17.440  0.0574  0.0899 -0.0692
    5LYS    SC1 2444  13.677  17.727  17.327 -0.0571  0.2147 -0.1504
    5LYS    SC2 2445  13.490  17.506  17.120  0.1019 -0.1499 -0.2896
    6LYS     BB 2446  14.263  17.927  17.307 -0.0536 -0.0318  0.0330
    6LYS    SC1 2447  14.153  18.039  17.085  0.1716  0.1640 -0.0672
    6LYS    SC2 2448  14.003  18.312  16.892  0.3132 -0.3044  0.0136
    7LYS     BB 2449  14.529  17.776  17.230 -0.1301 -0.1080  0.0506
    7LYS    SC1 2450  14.673  18.044  17.129  0.1506 -0.2906 -0.3062
    7LYS    SC2 2451  14.885  18.193  16.880  0.0230  0.4619  0.0771
    8LYS     BB 2452  14.708  17.564  17.367 -0.3754  0.0094  0.1312
    8LYS    SC1 2453  14.546  17.524  17.623  0.1243 -0.3641  0.2282
    8LYS    SC2 2454  14.531  17.639  17.941 -0.1827  0.3602 -0.1164
    9LYS     BB 2455  14.944  17.448  17.165 -0.0846 -0.2012  0.0878
    9LYS    SC1 2456  14.962  17.307  16.869 -0.0600 -0.6243  0.2488
    9LYS    SC2 2457  15.209  17.077  16.749  0.3194 -0.1378 -0.0713
   10LYS     BB 2458  15.226  17.230  17.223 -0.0580  0.1346 -0.2078
   10LYS    SC1 2459  15.424  17.422  17.220  0.4345  0.1102 -0.3274
   10LYS    SC2 2460  15.541  17.749  17.110  0.0072  0.4779  0.0738
   11LYS     BB 2461  15.201  17.005  17.446  0.1118  0.0764  0.2102
   11LYS    SC1 2462  15.260  17.210  17.658 -0.2120  0.3261  0.2395
   11LYS    SC2 2463  15.277  17.391  17.889  0.1750  0.0454  0.1370
   12LYS     BB 2464  14.906  16.909  17.521 -0.0513 -0.2567 -0.0396
   12LYS    SC1 2465  14.698  17.107  17.388 -0.3151 -0.3365  0.1539
   12LYS    SC2 2466  14.375  17.176  17.328 -0.3295  0.2618 -0.1323
   13LYS     BB 2467  14.847  16.594  17.645  0.1113  0.1831  0.0884
   13LYS    SC1 2468  14.653  16.559  17.921 -0.0040  0.1488 -0.0983
   13LYS    SC2 2469  14.381  16.362  17.803 -0.0527  0.2547 -0.0489
   14LYS     BB 2470  14.796  16.298  17.590  0.0756 -0.0425 -0.2324
   14LYS    SC1 2471  14.681  16.249  17.293  0.0332  0.1867  0.1415
   14LYS    SC2 2472  14.530  15.976  17.104  0.0899 -0.2880 -0.4140
   15LYS     BB 2473  15.084  16.147  17.690 -0.1550  0.1481 -0.1386
   15LYS    SC1 2474  14.905  15.898  17.740  0.1268  0.3354  0.0489
   15LYS    SC2 2475  14.884  15.632  17.586 -0.0748 -0.1588 -0.1893
   16LYS     BB 2476  15.297  16.017  17.515 -0.1197 -0.2204  0.0849
   16LYS    SC1 2477  15.190  16.168  17.233 -0.1183 -0.2165  0.1589
   16LYS    SC2 2478  15.017  16.504  17.231  0.1614  0.1083  0.1912
   17LYS     BB 2479  15.637  16.113  17.471 -0.2972 -0.3345  0.1242
   17LYS    SC1 2480  15.734  15.976  17.170 -0.1464  0.2436  0.1277
   17LYS    SC2 2481  15.918  15.996  16.891  0.0463  0.0313  0.4173
   18LYS     BB 2482  15.841  16.281  17.719  0.2199 -0.0655  0.2454
   18LYS    SC1 2483  16.155  16.215  17.600 -0.0118  0.0804  0.3073
   18LYS    SC2 2484  16.411  16.014  17.574 -0.0388 -0.1771 -0.1004
   19LYS     BB 2485  15.923  16.314  18.020 -0.2111 -0.0028  0.1849
   19LYS    SC1 2486  15.818  16.532  18.242 -0.2832  0.1143  0.1885
   19LYS    SC2 2487  15.536  16.734  18.294 -0.1807 -0.3232 -0.2546
   20LYS     BB 2488  15.875  16.107  18.316 -0.0501  0.1208  0.1220
   20LYS    SC1 2489  15.587  16.051  18.221  0.2272 -0.1305 -0.0688
   20LYS    SC2 2490  15.687  15.904  17.915  0.0454 -0.2046  0.0136
   21LYS     BB 2491  15.922  16.244  18.591  0.0833  0.2581 -0.2079
   21LYS    SC1 2492  16.165  16.404  18.569  0.1545  0.2868 -0.3179
   21LYS    SC2 2493  16.338  16.540  18.328 -0.0889  0.1567 -0.0244
   22LYS     BB 2494  15.796  16.096  18.830 -0.0388  0.1798  0.0207
   22LYS    SC1 2495  15.540  15.989  18.690  0.0380  0.1475 -0.0070
   22LYS    SC2 2496  15.310  15.757  18.573 -0.0083  0.1583  0.1978
   23LYS     BB 2497  16.027  15.942  19.011  0.0564  0.0523  0.1612
   23LYS    SC1 2498  15.889  15.651  18.986 -0.1103  0.6025  0.0663
   23LYS    SC2 2499  15.798  15.399  18.727  0.2992  0.0171 -0.2382
   24LYS     BB 2500  16.291  15.977  18.875  0.1984  0.2493 -0.1737
   24LYS    SC1 2501  16.293  16.280  18.970  0.3884  0.3783 -0.1685
   24LYS    SC2 2502  16.012  16.499  19.002  0.0084  0.0859  0.0313
   25LYS     BB 2503  16.624  16.003  18.889 -0.1005  0.0665 -0.1424
   25LYS    SC1 2504  16.667  15.997  18.614 -0.0043  0.1680 -0.1831
   25LYS    SC2 2505  16.580  15.690  18.406  0.0403 -0.1353  0.0980
   26LYS     BB 2506  16.751  15.780  19.073 -0.1186  0.0887  0.2001
   26LYS    SC1 2507  16.815  15.518  19.012 -0.1911  0.5057  0.0837
   26LYS    SC2 2508  16.994  15.197  18.981 -0.2671  0.3492 -0.0419
   27LYS     BB 2509  16.886  15.924  19.338  0.2263 -0.2604 -0.2152
   27LYS    SC1 2510  16.984  16.185  19.239  0.0314 -0.1863 -0.1160
   27LYS    SC2 2511  16.958  16.316  18.889  0.2217  0.2413  0.3434
   28LYS     BB 2512  16.717  15.874  19.657 -0.1935  0.0631  0.3442
   28LYS    SC1 2513  16.472  15.705  19.542 -0.2973 -0.2368  0.0474
   28LYS    SC2 2514  16.366  15.581  19.200 -0.0248 -0.3424 -0.0554
   29LYS     BB 2515  16.624  16.142  19.787 -0.0235 -0.2431  0.1621
   29LYS    SC1 2516  16.434  16.067  19.999 -0.1671  0.0134  0.1829
   29LYS    SC2 2517  16.317  15.932  20.281 -0.1843 -0.5269  0.0215
   30LYS     BB 2518  16.773  16.423  19.710  0.0052  0.3226 -0.0410
   30LYS    SC1 2519  17.055  16.227  19.709 -0.3233 -0.3330 -0.1662
   30LYS    SC2 2520  17.151  16.003  19.961  0.3627  0.4138  0.1008
    1LYS     BB 2521  18.432  16.583  18.145  0.2528 -0.0225  0.0661
    1LYS    SC1 2522  18.439  16.272  18.286 -0.0225 -0.1222  0.2345
    1LYS    SC2 2523  18.563  16.147  18.588  0.3668  0.1276  0.1827
    2LYS     BB 2524  18.153  16.726  18.197 -0.1308 -0.2352  0.1187
    2LYS    SC1 2525  17.927  16.533  18.088  0.1782  0.1264 -0.1873
    2LYS    SC2 2526  17.660  16.480  17.925 -0.0073 -0.3544 -0.3974
    3LYS     BB 2527  18.165  16.940  18.458  0.1368 -0.0375 -0.0354
    3LYS    SC1 2528  17.794  16.982  18.513 -0.4124  0.1187 -0.0186
    3LYS    SC2 2529  17.467  16.879  18.556  0.1565 -0.4373 -0.1347
    4LYS     BB 2530  18.185  17.269  18.320  0.0440 -0.2917  0.0071
    4LYS    SC1 2531  18.176  17.122  17.996 -0.2701 -0.0184 -0.1873
    4LYS    SC2 2532  17.968  17.013  17.777 -0.0512  0.4267 -0.0818
    5LYS     BB 2533  18.334  17.522  18.492  0.1066  0.0633  0.1332
    5LYS    SC1 2534  18.702  17.532  18.401 -0.1381  0.1761  0.1372
    5LYS    SC2 2535  18.905  17.323  18.269  0.1547 -0.2392  0.1345
    6LYS     BB 2536  18.362  17.616  18.815 -0.1644 -0.2744 -0.0080
    6LYS    SC1 2537  18.496  17.399  19.010 -0.0504  0.5537  0.0888
    6LYS    SC2 2538  18.831  17.292  19.129 -0.0831 -0.2129 -0.4303
    7LYS     BB 2539  18.061  17.693  18.963  0.0839  0.2433 -0.0203
    7LYS    SC1 2540  17.904  17.709  18.735  0.2806  0.4808 -0.1898
    7LYS    SC2 2541  17.807  17.649  18.424  0.3053  0.0569  0.3261
    8LYS     BB 2542  18.104  18.046  19.038 -0.0856 -0.0782 -0.1776
    8LYS    SC1 2543  18.364  18.034  19.244  0.1680 -0.1224  0.1920
    8LYS    SC2 2544  18.438  18.085  19.593  0.2321  0.2826 -0.3480
    9LYS     BB 2545  17.792  18.127  18.999 -0.2062 -0.1132  0.2227
    9LYS    SC1 2546  17.700  18.046  19.286  0.1565  0.1547  0.2533
    9LYS    SC2 2547  17.754  18.089  19.653  0.3097  0.0760 -0.0171
   10LYS     BB 2548  17.545  17.944  18.843  0.3075  0.1217  0.1797
   10LYS    SC1 2549  17.461  17.713  19.028 -0.1673 -0.0076  0.0610
   10LYS    SC2 2550  17.293  17.406  19.164  0.0833 -0.0177 -0.0442
   11LYS     BB 2551  17.527  18.015  18.505 -0.2040  0.1696 -0.1909
   11LYS    SC1 2552  17.723  18.233  18.561  0.2867 -0.2061 -0.0955
   11LYS    SC2 2553  17.977  18.434  18.706  0.4479 -0.0360 -0.0259
   12LYS     BB 2554  17.392  17.853  18.302 -0.0223 -0.1474  0.1083
   12LYS    SC1 2555  17.159  18.030  18.199 -0.2417  0.6136 -0.3771
   12LYS    SC2 2556  16.988  18.290  18.254 -0.1396  0.2074  0.2799
   13LYS     BB 2557  17.438  17.688  18.035  0.0792  0.1956  0.0866
   13LYS    SC1 2558  17.528  17.822  17.798 -0.2686 -0.1735  0.0684
   13LYS    SC2 2559  17.826  17.886  17.660  0.0288  0.3647 -0.0475
   14LYS     BB 2560  17.244  17.477  17.861  0.0142 -0.0271  0.1603
   14LYS    SC1 2561  17.061  17.733  17.771  0.0074 -0.3346  0.0209
   14LYS    SC2 2562  17.150  18.040  17.788  0.0484  0.0098 -0.3668
   15LYS     BB 2563  17.242  17.186  17.871 -0.1463 -0.1898 -0.0800
   15LYS    SC1 2564  17.256  17.129  17.523 -0.1332  0.3270 -0.3904
   15LYS    SC2 2565  17.189  17.101  17.200  0.0325 -0.2044 -0.0095
   16LYS     BB 2566  16.931  17.097  17.909 -0.3473  0.0523 -0.0399
   16LYS    SC1 2567  16.751  17.359  17.849  0.3967 -0.2892 -0.0202
   16LYS    SC2 2568  16.501  17.643  17.879  0.0320 -0.3392 -0.0498
   17LYS     BB 2569  16.714  17.070  18.167  0.0525  0.2698  0.2399
   17LYS    SC1 2570  16.665  16.752  18.099 -0.3260 -0.0845  0.0412
   17LYS    SC2 2571  16.785  16.594  17.847 -0.5369  0.1222 -0.1138
   18LYS     BB 2572  16.416  17.226  18.169 -0.0519 -0.0353  0.0073
   18LYS    SC1 2573  16.328  17.241  17.923 -0.2897  0.1922 -0.2788
   18LYS    SC2 2574  16.070  17.105  17.709 -0.0787 -0.0997  0.4630
   19LYS     BB 2575  16.436  17.552  18.333  0.2097  0.0894 -0.2821
   19LYS    SC1 2576  16.592  17.400  18.535  0.1301 -0.0432  0.0411
   19LYS    SC2 2577  16.840  17.187  18.627  0.3444  0.2093  0.3218
   20LYS     BB 2578  16.223  17.799  18.400 -0.0409  0.2116 -0.6742
   20LYS    SC1 2579  16.274  18.015  18.265 -0.0229  0.0321  0.3167
   20LYS    SC2 2580  16.182  18.328  18.200 -0.3589 -0.0757 -0.0898
   21LYS     BB 2581  16.142  17.775  18.727  0.0144 -0.0445 -0.1181
   21LYS    SC1 2582  16.494  17.780  18.770 -0.0956  0.0349  0.3937
   21LYS    SC2 2583  16.708  17.940  18.986 -0.1858  0.2271 -0.1285
   22LYS     BB 2584  15.887  17.667  18.945  0.0012 -0.2263 -0.0114
   22LYS    SC1 2585  15.814  17.988  18.959 -0.3295  0.0937 -0.1685
   22LYS    SC2 2586  15.899  18.211  18.742  0.1565  0.3275 -0.2455
   23LYS     BB 2587  15.713  17.375  18.986 -0.3928 -0.2874  0.0603
   23LYS    SC1 2588  15.932  17.219  18.847  0.1468  0.1217 -0.1349
   23LYS    SC2 2589  16.106  17.322  18.515  0.4092  0.0255 -0.1496
   24LYS     BB 2590  15.425  17.291  18.970 -0.3233 -0.0534 -0.0816
   24LYS    SC1 2591  15.335  17.391  18.648  0.1527 -0.0992 -0.0980
   24LYS    SC2 2592  15.018  17.534  18.653 -0.1858  0.0427 -0.0865
   25LYS     BB 2593  15.483  16.964  18.969 -0.1189  0.0639  0.0693
   25LYS    SC1 2594  15.215  16.889  19.128 -0.1002 -0.0146 -0.2441
   25LYS    SC2 2595  15.083  16.608  18.976 -0.1218 -0.2562 -0.0754
   26LYS     BB 2596  15.754  16.857  19.118 -0.1063 -0.0172 -0.0041
   26LYS    SC1 2597  15.593  16.724  19.390  0.3455 -0.1289  0.1505
   26LYS    SC2 2598  15.607  16.850  19.738  0.2507 -0.0253 -0.1137
   27LYS     BB 2599  15.888  17.052  19.364 -0.2104  0.1109 -0.0315
   27LYS    SC1 2600  16.102  17.171  19.256 -0.1220  0.3649 -0.1366
   27LYS    SC2 2601  16.417  17.217  19.291  0.1829 -0.1109  0.0889
   28LYS     BB 2602  16.067  16.950  19.679  0.0134  0.1174  0.0143
   28LYS    SC1 2603  16.329  17.056  19.768  0.1244  0.1645 -0.0139
   28LYS    SC2 2604  16.532  17.241  20.026 -0.1561 -0.2645 -0.4544
   29LYS     BB 2605  16.006  16.763  19.996  0.1431 -0.2556 -0.2176
   29LYS    SC1 2606  16.042  16.508  19.847  0.2768  0.0310 -0.4497
   29LYS    SC2 2607  16.366  16.498  19.620  0.1264  0.3619  0.3815
   30LYS     BB 2608  16.192  16.962  20.232  0.1934 -0.1055  0.1036
   30LYS    SC1 2609  15.968  17.060  20.437 -0.0185 -0.2667 -0.0013
   30LYS    SC2 2610  15.791  17.124  20.752 -0.1846  0.2844 -0.2125
    1LYS     BB 2611  19.776  13.950  17.021  0.2091  0.2479  0.0224
    1LYS    SC1 2612  19.590  13.831  17.249 -0.1227  0.3019 -0.0822
    1LYS    SC2 2613  19.564  13.589  17.485  0.2816 -0.2088  0.0740
    2LYS     BB 2614  19.896  14.245  16.975 -0.0804 -0.1605 -0.2972
    2LYS    SC1 2615  19.646  14.396  17.025 -0.2123  0.0952  0.2477
    2LYS    SC2 2616  19.309  14.469  16.918 -0.2509  0.4262  0.1708
    3LYS     BB 2617  20.004  14.420  16.725 -0.0498  0.0367  0.1466
    3LYS    SC1 2618  20.071  14.706  16.846 -0.1943 -0.1339 -0.2024
    3LYS    SC2 2619  19.728  14.863  16.907 -0.3299 -0.1180 -0.0277
    4LYS     BB 2620  20.014  14.330  16.410  0.1687 -0.0339  0.0441
    4LYS    SC1 2621  19.809  14.239  16.207 -0.1072 -0.4124  0.1307
    4LYS    SC2 2622  19.524  14.431  16.101  0.0746 -0.0917  0.4852
    5LYS     BB 2623  20.369  14.239  16.385  0.1837  0.1655  0.1194
    5LYS    SC1 2624  20.407  14.528  16.520 -0.2461  0.0524 -0.2691
    5LYS    SC2 2625  20.541  14.840  16.603 -0.1849  0.0447 -0.0713
    6LYS     BB 2626  20.406  13.949  16.251 -0.1994  0.0354 -0.0268
    6LYS    SC1 2627  20.142  13.767  16.238 -0.2981  0.1146 -0.2173
    6LYS    SC2 2628  19.843  13.842  16.300  0.6135  0.4463 -0.4941
    7LYS     BB 2629  20.553  13.865  16.012  0.0762  0.2168 -0.1073
    7LYS    SC1 2630  20.429  13.687  15.782 -0.2012 -0.1201  0.0498
    7LYS    SC2 2631  20.230  13.659  15.508  0.0570 -0.3109 -0.3237
    8LYS     BB 2632  20.847  13.975  15.897  0.1158 -0.0038 -0.0073
    8LYS    SC1 2633  20.952  13.867  15.650 -0.1637  0.0794  0.4862
    8LYS    SC2 2634  21.224  14.011  15.452 -0.2685 -0.1051 -0.1028
    9LYS     BB 2635  20.868  14.221  16.085  0.0776 -0.0659  0.0035
    9LYS    SC1 2636  20.804  14.072  16.357 -0.2469  0.3556 -0.2886
    9LYS    SC2 2637  20.651  13.899  16.673 -0.0139 -0.1102  0.0136
   10LYS     BB 2638  20.649  14.464  15.990  0.1185 -0.0187  0.0999
   10LYS    SC1 2639  20.811  14.677  15.815 -0.1277  0.1734  0.1964
   10LYS    SC2 2640  20.900  14.979  15.976  0.0625  0.0669  0.4660
   11LYS     BB 2641  20.482  14.707  16.142  0.0218 -0.2665  0.1062
   11LYS    SC1 2642  20.210  14.607  16.103  0.3355  0.3480  0.1467
   11LYS    SC2 2643  20.233  14.327  15.963  0.1918 -0.1371  0.1029
   12LYS     BB 2644  20.508  15.042  16.199  0.1856 -0.0781  0.0188
   12LYS    SC1 2645  20.238  15.083  16.031 -0.0995 -0.0863  0.1283
   12LYS    SC2 2646  19.918  15.153  16.145 -0.1217  0.1766  0.0399
   13LYS     BB 2647  20.669  15.288  16.350 -0.1953  0.2187  0.1689
   13LYS    SC1 2648  20.813  15.181  16.640  0.0429  0.1125  0.0793
   13LYS    SC2 2649  20.680  15.179  16.964  0.0623 -0.3603 -0.0384
   14LYS     BB 2650  20.888  15.431  16.208  0.0905 -0.1968  0.3649
   14LYS    SC1 2651  21.072  15.453  16.447  0.0182 -0.2995 -0.0884
   14LYS    SC2 2652  21.344  15.485  16.646 -0.1800  0.0654 -0.3461
   15LYS     BB 2653  20.922  15.628  15.942  0.0891  0.0008 -0.3230
   15LYS    SC1 2654  21.143  15.855  15.830 -0.0182  0.0020  0.1497
   15LYS    SC2 2655  21.471  15.770  15.798 -0.2966 -0.2516 -0.2659
   16LYS     BB 2656  20.712  15.881  15.871  0.1417 -0.2135 -0.2089
   16LYS    SC1 2657  20.711  16.070  16.145 -0.1008 -0.1595 -0.3601
   16LYS    SC2 2658  20.834  16.004  16.516  0.3565 -0.1070 -0.2797
   17LYS     BB 2659  20.385  15.924  15.876  0.0280 -0.3321  0.0273
   17LYS    SC1 2660  20.302  16.021  16.102 -0.1613 -0.0431 -0.1360
   17LYS    SC2 2661  20.103  15.963  16.416 -0.3518  0.0043  0.1130
   18LYS     BB 2662  20.218  16.012  15.655 -0.0933 -0.0681  0.1782
   18LYS    SC1 2663  20.174  16.291  15.605  0.0980 -0.0636  0.1297
   18LYS    SC2 2664  20.481  16.401  15.511  0.1658  0.3779  0.0451
   19LYS     BB 2665  20.154  15.788  15.449 -0.2255 -0.0755 -0.0269
   19LYS    SC1 2666  19.873  15.665  15.499 -0.3967  0.1512  0.5557
   19LYS    SC2 2667  19.693  15.558  15.750  0.0305 -0.0241  0.0285
   20LYS     BB 2668  20.209  15.692  15.140 -0.1759 -0.2791  0.0210
   20LYS    SC1 2669  20.458  15.821  14.959 -0.0042  0.0151 -0.1168
   20LYS    SC2 2670  20.468  16.093  14.734  0.1762 -0.1698  0.1039
   21LYS     BB 2671  19.956  15.502  14.987  0.1950  0.2061 -0.0689
   21LYS    SC1 2672  19.730  15.693  15.011  0.3641 -0.1799  0.2629
   21LYS    SC2 2673  19.427  15.828  14.966 -0.2294  0.4064 -0.3315
   22LYS     BB 2674  19.844  15.221  15.106 -0.2791  0.0047 -0.0625
   22LYS    SC1 2675  19.590  15.266  15.361 -0.0553 -0.0140  0.2245
   22LYS    SC2 2676  19.197  15.226  15.460  0.0465 -0.2488  0.1618
   23LYS     BB 2677  19.992  14.991  14.849 -0.0373  0.0174  0.1387
   23LYS    SC1 2678  19.847  14.692  14.970  0.0695 -0.2604  0.2494
   23LYS    SC2 2679  19.949  14.506  15.240 -0.6764 -0.3890  0.0473
   24LYS     BB 2680  20.241  14.831  14.782  0.0314 -0.0060  0.0041
   24LYS    SC1 2681  20.313  14.774  15.068 -0.0978 -0.2809 -0.1743
   24LYS    SC2 2682  20.135  14.932  15.331  0.1037 -0.1369 -0.0616
   25LYS     BB 2683  20.408  14.977  14.526  0.2929  0.3905 -0.1209
   25LYS    SC1 2684  20.321  15.264  14.377  0.1655 -0.0741  0.1710
   25LYS    SC2 2685  20.092  15.412  14.543 -0.0729 -0.4283 -0.3114
   26LYS     BB 2686  20.668  14.830  14.506 -0.1989  0.0656  0.3831
   26LYS    SC1 2687  20.832  14.681  14.221  0.2582  0.0104  0.1158
   26LYS    SC2 2688  20.743  14.382  14.048 -0.2147  0.2420 -0.5305
   27LYS     BB 2689  20.905  14.689  14.721 -0.2299 -0.0854  0.0368
   27LYS    SC1 2690  21.075  14.901  14.861 -0.1992 -0.0650  0.1827
   27LYS    SC2 2691  21.390  14.993  14.808 -0.1313  0.0376  0.1246
   28LYS     BB 2692  20.895  14.369  14.635 -0.1086  0.3627  0.1109
   28LYS    SC1 2693  21.171  14.227  14.659  0.1620  0.1075  0.1542
   28LYS    SC2 2694  21.423  14.051  14.678  0.3550  0.1364 -0.2180
   29LYS     BB 2695  20.638  14.306  14.487  0.2974  0.1796 -0.0610
   29LYS    SC1 2696  20.590  14.101  14.725  0.1829  0.1035  0.3811
   29LYS    SC2 2697  20.621  13.815  14.941  0.1058  0.1557  0.0552
   30LYS     BB 2698  20.352  14.449  14.508  0.2948  0.2099 -0.1858
   30LYS    SC1 2699  20.173  14.379  14.299  0.2697 -0.1059 -0.2592
   30LYS    SC2 2700  19.918  14.185  14.132  0.1315 -0.2361  0.2676
    1LYS     BB 2701  17.422  11.843  20.052 -0.1754 -0.1807 -0.0599
    1LYS    SC1 2702  17.361  11.583  19.907  0.2678 -0.2025 -0.2610
    1LYS    SC2 2703  17.288  11.410  19.663  0.1123 -0.2266  0.0242
    2LYS     BB 2704  17.439  11.678  20.353  0.1806 -0.0412 -0.1252
    2LYS    SC1 2705  17.236  11.740  20.566 -0.1330 -0.1568  0.0235
    2LYS    SC2 2706  17.170  12.073  20.744 -0.0253 -0.3758  0.1196
    3LYS     BB 2707  17.688  11.417  20.394  0.0624 -0.0024  0.1489
    3LYS    SC1 2708  17.663  11.377  20.699 -0.2262  0.1864  0.0143
    3LYS    SC2 2709  17.955  11.492  20.896 -0.3554 -0.2615 -0.0608
    4LYS     BB 2710  18.007  11.446  20.328  0.2099  0.0251 -0.2681
    4LYS    SC1 2711  18.164  11.172  20.227  0.0779 -0.0204 -0.0825
    4LYS    SC2 2712  18.296  10.856  20.072  0.2733 -0.3634  0.1373
    5LYS     BB 2713  18.217  11.761  20.402  0.1163 -0.0860  0.3103
    5LYS    SC1 2714  18.224  11.813  20.087  0.1041 -0.0526 -0.1010
    5LYS    SC2 2715  18.322  11.982  19.801  0.2498 -0.2725 -0.2130
    6LYS     BB 2716  18.275  11.924  20.660 -0.0187 -0.0895 -0.3006
    6LYS    SC1 2717  18.558  11.805  20.713 -0.3688  0.3510  0.1410
    6LYS    SC2 2718  18.790  11.817  20.472  0.4323  0.2478  0.0047
    7LYS     BB 2719  18.429  12.245  20.679 -0.0543  0.3008  0.2342
    7LYS    SC1 2720  18.498  12.295  21.009  0.4028 -0.2858  0.2837
    7LYS    SC2 2721  18.566  12.408  21.329  0.1734 -0.0838  0.1693
    8LYS     BB 2722  18.469  12.542  20.569 -0.0610  0.0658  0.2982
    8LYS    SC1 2723  18.671  12.517  20.334  0.2435  0.2332 -0.0805
    8LYS    SC2 2724  18.923  12.412  20.068 -0.1097  0.1789  0.0212
    9LYS     BB 2725  18.288  12.772  20.388 -0.0285 -0.2309 -0.3937
    9LYS    SC1 2726  18.419  12.994  20.365  0.0406 -0.4134 -0.2818
    9LYS    SC2 2727  18.339  13.340  20.361 -0.0653  0.2403 -0.2143
   10LYS     BB 2728  17.943  12.707  20.337  0.0581  0.2208 -0.1599
   10LYS    SC1 2729  17.846  12.989  20.412  0.2188 -0.2461 -0.0025
   10LYS    SC2 2730  17.671  13.176  20.600 -0.1324  0.0007 -0.0022
   11LYS     BB 2731  17.797  12.642  20.072  0.1530 -0.1433  0.0065
   11LYS    SC1 2732  17.599  12.500  20.143  0.1200  0.0826 -0.0300
   11LYS    SC2 2733  17.469  12.287  20.079  0.2974 -0.0925  0.1980
   12LYS     BB 2734  17.585  12.833  19.899  0.2424 -0.1807  0.0032
   12LYS    SC1 2735  17.633  13.169  20.044  0.1868 -0.1061 -0.3813
   12LYS    SC2 2736  17.583  13.474  19.992 -0.2124 -0.1800  0.2349
   13LYS     BB 2737  17.589  13.003  19.643 -0.0803 -0.1661  0.2023
   13LYS    SC1 2738  17.905  13.006  19.585  0.0960 -0.0785  0.1979
   13LYS    SC2 2739  18.134  13.254  19.468 -0.0664  0.3421 -0.0296
   14LYS     BB 2740  17.367  12.968  19.404 -0.2968  0.0452  0.0628
   14LYS    SC1 2741  17.508  12.725  19.290  0.2607  0.6295  0.0469
   14LYS    SC2 2742  17.840  12.637  19.379  0.0341 -0.4101 -0.1417
   15LYS     BB 2743  17.057  13.021  19.422  0.1321  0.1202 -0.1308
   15LYS    SC1 2744  17.036  12.974  19.124 -0.2733 -0.3663 -0.2251
   15LYS    SC2 2745  16.945  12.683  18.874  0.1189 -0.1223 -0.1613
   16LYS     BB 2746  16.786  12.981  19.639  0.3043  0.0315  0.1233
   16LYS    SC1 2747  16.586  12.740  19.651  0.2868  0.0487 -0.0452
   16LYS    SC2 2748  16.694  12.420  19.743  0.0041  0.1102  0.2455
   17LYS     BB 2749  16.699  13.189  19.877  0.1574 -0.3275 -0.2886
   17LYS    SC1 2750  16.473  13.315  19.719  0.2982  0.2289 -0.1217
   17LYS    SC2 2751  16.317  13.061  19.533  0.1641  0.0771  0.4605
   18LYS     BB 2752  16.752  13.265  20.215 -0.0510 -0.0278 -0.1481
   18LYS    SC1 2753  16.964  13.075  20.294  0.1085  0.0978  0.0371
   18LYS    SC2 2754  16.883  12.814  20.489  0.0903  0.0874 -0.4754
   19LYS     BB 2755  16.942  13.577  20.151  0.0778  0.0130 -0.0932
   19LYS    SC1 2756  17.025  13.531  19.885  0.3472 -0.1072  0.1550
   19LYS    SC2 2757  16.940  13.457  19.570 -0.0119 -0.0554  0.0197
   20LYS     BB 2758  16.764  13.856  20.299  0.0676  0.3237  0.0566
   20LYS    SC1 2759  16.997  14.038  20.385  0.1251  0.0596 -0.0609
   20LYS    SC2 2760  17.151  14.319  20.233 -0.2636  0.0957  0.0809
   21LYS     BB 2761  16.520  14.071  20.085  0.2329  0.3065  0.0412
   21LYS    SC1 2762  16.251  14.013  20.280 -0.3808  0.4478 -0.1029
   21LYS    SC2 2763  15.963  14.022  20.507  0.0570  0.1224  0.0273
   22LYS     BB 2764  16.386  14.133  19.766  0.2355  0.0132 -0.0148
   22LYS    SC1 2765  16.174  13.916  19.672 -0.3801 -0.3406 -0.2877
   22LYS    SC2 2766  15.993  13.892  19.401  0.1734  0.0520  0.0996
   23LYS     BB 2767  16.465  14.141  19.461  0.0253  0.3541 -0.3550
   23LYS    SC1 2768  16.723  14.123  19.523  0.0929 -0.0363 -0.0277
   23LYS    SC2 2769  17.005  14.349  19.449 -0.0549 -0.1843  0.3299
   24LYS     BB 2770  16.303  14.183  19.217  0.2318  0.0336 -0.0664
   24LYS    SC1 2771  16.302  13.902  19.161  0.2945 -0.0040  0.5984
   24LYS    SC2 2772  16.414  13.620  19.042 -0.1898 -0.0217  0.1573
   25LYS     BB 2773  16.299  14.409  18.976 -0.2936  0.2030 -0.2116
   25LYS    SC1 2774  16.599  14.523  18.893  0.1537  0.3324 -0.1074
   25LYS    SC2 2775  16.908  14.465  19.051 -0.0314  0.6302  0.0847
   26LYS     BB 2776  16.122  14.405  18.706  0.2619  0.0152 -0.1117
   26LYS    SC1 2777  16.388  14.539  18.518 -0.2495 -0.0256  0.2107
   26LYS    SC2 2778  16.585  14.678  18.354  0.0539  0.0643  0.4660
   27LYS     BB 2779  15.980  14.680  18.581  0.0377  0.0959  0.1719
   27LYS    SC1 2780  15.890  14.475  18.358 -0.3678 -0.4220 -0.0750
   27LYS    SC2 2781  15.817  14.168  18.442  0.0180  0.1191  0.4470
   28LYS     BB 2782  15.821  14.955  18.753 -0.1590  0.0786  0.0861
   28LYS    SC1 2783  15.479  14.857  18.732 -0.1376  0.0466 -0.1215
   28LYS    SC2 2784  15.213  14.683  18.571 -0.0345 -0.1005 -0.1920
   29LYS     BB 2785  15.749  14.876  19.058 -0.0173  0.0363  0.0382
   29LYS    SC1 2786  15.930  14.703  19.106  0.2510  0.0419 -0.0727
   29LYS    SC2 2787  16.204  14.795  19.330  0.1678  0.1493 -0.0703
   30LYS     BB 2788  15.475  15.067  19.173  0.2421 -0.0312 -0.0863
   30LYS    SC1 2789  15.628  15.320  19.213 -0.1290  0.0375 -0.1902
   30LYS    SC2 2790  15.524  15.505  19.449 -0.2319 -0.2247 -0.1842
    1LYS     BB 2791  12.468  14.970  15.475 -0.1406 -0.0733 -0.1080
    1LYS    SC1 2792  12.523  15.241  15.661 -0.1263 -0.2845 -0.0731
    1LYS    SC2 2793  12.512  15.316  15.982  0.3777 -0.0942  0.0755
    2LYS     BB 2794  12.740  14.718  15.516  0.0743  0.2392  0.1047
    2LYS    SC1 2795  12.548  14.515  15.621 -0.1561 -0.4100 -0.3052
    2LYS    SC2 2796  12.365  14.359  15.885 -0.0984  0.2486 -0.1772
    3LYS     BB 2797  12.902  14.498  15.335  0.0684  0.4695 -0.0048
    3LYS    SC1 2798  12.915  14.431  15.018  0.0799 -0.3272 -0.0113
    3LYS    SC2 2799  13.078  14.631  14.818 -0.1788 -0.1876  0.1087
    4LYS     BB 2800  13.243  14.569  15.279 -0.1297  0.2260 -0.0582
    4LYS    SC1 2801  13.303  14.283  15.428  0.3830  0.0459  0.1682
    4LYS    SC2 2802  13.243  14.049  15.727 -0.5274 -0.0145 -0.1560
    5LYS     BB 2803  13.452  14.754  15.116 -0.0839  0.3243 -0.0576
    5LYS    SC1 2804  13.464  15.035  15.228  0.2037 -0.0954  0.1273
    5LYS    SC2 2805  13.362  15.366  15.113  0.0638 -0.2018 -0.1397
    6LYS     BB 2806  13.718  14.683  14.916  0.0761 -0.0288  0.0048
    6LYS    SC1 2807  13.961  14.869  14.903  0.0943  0.0045 -0.0520
    6LYS    SC2 2808  14.189  15.007  14.753 -0.2752 -0.2299  0.5541
    7LYS     BB 2809  13.819  14.397  14.919  0.2198 -0.0672 -0.0090
    7LYS    SC1 2810  13.830  14.342  14.591 -0.2576  0.4360  0.1867
    7LYS    SC2 2811  13.759  14.275  14.254  0.1910  0.2728 -0.2894
    8LYS     BB 2812  14.080  14.332  15.107 -0.0544 -0.0543 -0.1158
    8LYS    SC1 2813  14.200  14.177  14.913  0.0033  0.1822  0.0850
    8LYS    SC2 2814  14.427  13.923  14.911 -0.0604  0.2939 -0.2649
    9LYS     BB 2815  14.049  14.174  15.408 -0.0108 -0.1159  0.0262
    9LYS    SC1 2816  14.104  14.413  15.594  0.3002  0.0592 -0.1467
    9LYS    SC2 2817  14.001  14.595  15.825 -0.1483 -0.0498  0.1638
   10LYS     BB 2818  14.226  13.916  15.434 -0.1009  0.1478 -0.0160
   10LYS    SC1 2819  14.042  13.736  15.256  0.0232 -0.2172  0.0282
   10LYS    SC2 2820  13.739  13.606  15.113  0.0115 -0.5046  0.4206
   11LYS     BB 2821  14.303  13.706  15.708  0.2364 -0.0608 -0.0166
   11LYS    SC1 2822  14.539  13.917  15.817  0.0301  0.3558 -0.0673
   11LYS    SC2 2823  14.793  14.193  15.748  0.1487 -0.0354  0.0759
   12LYS     BB 2824  14.421  13.390  15.712 -0.1599  0.2491 -0.2068
   12LYS    SC1 2825  14.566  13.348  15.433  0.0248  0.1104 -0.0035
   12LYS    SC2 2826  14.756  13.225  15.159  0.1166 -0.1120 -0.0210
   13LYS     BB 2827  14.362  13.105  15.923 -0.1695 -0.1200  0.4833
   13LYS    SC1 2828  14.148  13.003  15.669 -0.2708 -0.0246  0.5167
   13LYS    SC2 2829  13.803  12.904  15.529  0.1177  0.0238 -0.1637
   14LYS     BB 2830  14.317  13.224  16.218 -0.0620 -0.1134 -0.1787
   14LYS    SC1 2831  14.229  13.522  16.169  0.1482 -0.0583 -0.1241
   14LYS    SC2 2832  13.940  13.631  15.975 -0.1991 -0.3246 -0.0383
   15LYS     BB 2833  14.163  13.107  16.510 -0.3211 -0.0368 -0.0607
   15LYS    SC1 2834  13.863  12.969  16.507  0.2468 -0.1562  0.2862
   15LYS    SC2 2835  13.693  12.638  16.478  0.1366 -0.2737 -0.0703
   16LYS     BB 2836  14.171  13.205  16.827 -0.0522  0.1198  0.0323
   16LYS    SC1 2837  13.838  13.266  16.834 -0.1462  0.3432  0.0060
   16LYS    SC2 2838  13.522  13.307  16.854 -0.1130 -0.0133  0.1439
   17LYS     BB 2839  14.403  13.209  17.034  0.0203  0.0446  0.1403
   17LYS    SC1 2840  14.653  13.420  17.020  0.0862  0.3234  0.5119
   17LYS    SC2 2841  14.814  13.446  17.312  0.1823  0.3211  0.0867
   18LYS     BB 2842  14.520  13.071  17.289 -0.1291  0.0001  0.1213
   18LYS    SC1 2843  14.378  13.274  17.478  0.1585  0.0796  0.3084
   18LYS    SC2 2844  14.056  13.246  17.632  0.1967 -0.1132  0.3019
   19LYS     BB 2845  14.838  12.932  17.192 -0.0407 -0.1247  0.0266
   19LYS    SC1 2846  14.817  12.668  17.271  0.0887  0.0449 -0.1255
   19LYS    SC2 2847  14.695  12.553  17.564 -0.2958  0.1061  0.0147
   20LYS     BB 2848  15.095  13.116  17.215  0.0117 -0.0086  0.2123
   20LYS    SC1 2849  15.232  12.824  17.101 -0.1687  0.3791  0.0604
   20LYS    SC2 2850  15.449  12.752  16.807 -0.0020  0.1641  0.2133
   21LYS     BB 2851  15.273  13.188  17.481 -0.0601 -0.2133  0.2021
   21LYS    SC1 2852  15.504  12.997  17.364 -0.0284 -0.3747 -0.0890
   21LYS    SC2 2853  15.828  12.942  17.484 -0.2174 -0.0287  0.0052
   22LYS     BB 2854  15.177  13.543  17.592 -0.1140 -0.0326  0.2657
   22LYS    SC1 2855  15.505  13.611  17.630 -0.0490 -0.0176 -0.1385
   22LYS    SC2 2856  15.808  13.556  17.807 -0.0632  0.1315  0.2187
   23LYS     BB 2857  14.918  13.564  17.825 -0.0673 -0.0005  0.2037
   23LYS    SC1 2858  15.002  13.317  17.962  0.0678  0.1858 -0.3638
   23LYS    SC2 2859  15.153  13.021  17.903  0.0808 -0.0619 -0.3529
   24LYS     BB 2860  14.584  13.549  17.769 -0.0753 -0.0464  0.1671
   24LYS    SC1 2861  14.528  13.429  18.081 -0.0400 -0.4415  0.1683
   24LYS    SC2 2862  14.607  13.137  18.227 -0.1019  0.1849 -0.1025
   25LYS     BB 2863  14.358  13.797  17.718  0.3197  0.0909 -0.0638
   25LYS    SC1 2864  14.533  13.998  17.547 -0.5357  0.2844 -0.1469
   25LYS    SC2 2865  14.834  14.031  17.730 -0.1410  0.2927  0.0196
   26LYS     BB 2866  14.225  13.968  17.980  0.0630  0.0379  0.1217
   26LYS    SC1 2867  13.974  14.018  17.908 -0.5650  0.3210  0.4923
   26LYS    SC2 2868  13.848  14.331  17.769  0.0378  0.0605  0.1079
   27LYS     BB 2869  14.429  14.203  17.995 -0.0623  0.2967  0.0926
   27LYS    SC1 2870  14.487  14.263  18.292 -0.1999 -0.1421 -0.0324
   27LYS    SC2 2871  14.506  14.010  18.487 -0.2559 -0.1196  0.0913
   28LYS     BB 2872  14.275  14.485  17.964 -0.1198  0.2613  0.1510
   28LYS    SC1 2873  14.229  14.574  17.665  0.0108 -0.1439 -0.0756
   28LYS    SC2 2874  14.311  14.658  17.364  0.4224  0.2071 -0.2449
   29LYS     BB 2875  14.097  14.733  18.091 -0.1424  0.2500 -0.0023
   29LYS    SC1 2876  14.333  14.785  18.291  0.1309  0.4162  0.0166
   29LYS    SC2 2877  14.645  14.966  18.234 -0.1491 -0.1282 -0.0627
   30LYS     BB 2878  13.790  14.781  17.949 -0.0941  0.3651 -0.2228
   30LYS    SC1 2879  13.772  15.069  17.895  0.1858 -0.1778  0.1516
   30LYS    SC2 2880  13.823  15.388  17.679 -0.1570  0.0747  0.2237
    1LYS     BB 2881  17.878  14.117  19.132 -0.0435  0.2973 -0.2361
    1LYS    SC1 2882  18.009  14.170  19.410 -0.2556 -0.0519  0.0673
    1LYS    SC2 2883  17.868  14.279  19.681  0.0092  0.1111 -0.0953
    2LYS     BB 2884  18.094  14.074  18.940  0.0111 -0.3243  0.1308
    2LYS    SC1 2885  18.358  13.900  18.926 -0.0245 -0.1527  0.2034
    2LYS    SC2 2886  18.566  13.607  19.029  0.3121 -0.1395 -0.6195
    3LYS     BB 2887  18.120  14.228  18.670  0.0600  0.1598  0.1874
    3LYS    SC1 2888  18.300  14.097  18.519  0.1370  0.1346  0.6875
    3LYS    SC2 2889  18.452  13.987  18.226  0.1234 -0.1100  0.2289
    4LYS     BB 2890  17.899  14.241  18.439  0.3099  0.0102  0.0533
    4LYS    SC1 2891  17.910  13.907  18.485  0.0808 -0.2765  0.0655
    4LYS    SC2 2892  17.824  13.577  18.470  0.3992 -0.0544 -0.2164
    5LYS     BB 2893  17.624  14.404  18.460  0.0332 -0.1957  0.0997
    5LYS    SC1 2894  17.403  14.194  18.305 -0.0551  0.0783 -0.0224
    5LYS    SC2 2895  17.098  14.245  18.155  0.0057 -0.3025 -0.0194
    6LYS     BB 2896  17.510  14.709  18.404  0.0898  0.1821  0.1627
    6LYS    SC1 2897  17.599  14.814  18.681 -0.2132 -0.1736  0.0448
    6LYS    SC2 2898  17.739  14.872  18.973 -0.2391  0.2017  0.1130
    7LYS     BB 2899  17.743  14.818  18.166 -0.0967  0.0368  0.0248
    7LYS    SC1 2900  17.881  14.543  18.150 -0.1764 -0.0848 -0.1427
    7LYS    SC2 2901  17.848  14.278  17.993 -0.0739  0.0073 -0.0320
    8LYS     BB 2902  17.775  15.040  17.917 -0.2103  0.1119  0.1958
    8LYS    SC1 2903  18.046  15.214  17.883 -0.4505 -0.0342  0.1027
    8LYS    SC2 2904  18.207  15.407  18.117 -0.4558 -0.1441 -0.4157
    9LYS     BB 2905  17.571  15.229  17.743 -0.2376  0.1484 -0.0029
    9LYS    SC1 2906  17.379  15.437  17.861 -0.0171  0.0143  0.0918
    9LYS    SC2 2907  17.276  15.796  17.880  0.2892  0.2280  0.0928
   10LYS     BB 2908  17.515  14.994  17.465 -0.0793  0.0830 -0.1524
   10LYS    SC1 2909  17.570  15.163  17.212  0.0062 -0.2599  0.0594
   10LYS    SC2 2910  17.266  15.307  17.101 -0.0526 -0.3432  0.1687
   11LYS     BB 2911  17.339  14.731  17.461  0.3089 -0.0024  0.1407
   11LYS    SC1 2912  17.450  14.453  17.389  0.1289  0.1701 -0.0389
   11LYS    SC2 2913  17.367  14.158  17.288  0.0035 -0.1188  0.1430
   12LYS     BB 2914  17.062  14.732  17.614  0.1035 -0.0166  0.2653
   12LYS    SC1 2915  17.131  14.915  17.868  0.1523  0.2412  0.0609
   12LYS    SC2 2916  17.356  15.038  18.104  0.0360  0.0548  0.3946
   13LYS     BB 2917  16.786  14.785  17.436  0.1030  0.0393 -0.1708
   13LYS    SC1 2918  16.681  15.034  17.547  0.2311  0.0619  0.0353
   13LYS    SC2 2919  16.631  15.331  17.725 -0.5557  0.0880  0.0482
   14LYS     BB 2920  16.505  14.603  17.479  0.0941  0.2008  0.0595
   14LYS    SC1 2921  16.432  14.520  17.190  0.2094 -0.0318 -0.1637
   14LYS    SC2 2922  16.679  14.455  16.983 -0.1235 -0.0272 -0.0800
   15LYS     BB 2923  16.228  14.644  17.647 -0.2047 -0.0601 -0.0161
   15LYS    SC1 2924  16.161  14.352  17.685 -0.4461 -0.1978  0.2984
   15LYS    SC2 2925  16.417  14.092  17.787  0.0066 -0.0260 -0.1211
   16LYS     BB 2926  15.990  14.755  17.526 -0.1158 -0.0878  0.0862
   16LYS    SC1 2927  16.074  14.767  17.197 -0.2489  0.0216 -0.2395
   16LYS    SC2 2928  16.115  15.009  16.923  0.0833 -0.1495  0.1831
   17LYS     BB 2929  15.694  14.760  17.523  0.0743  0.0550 -0.2587
   17LYS    SC1 2930  15.695  14.441  17.543 -0.0758  0.5719 -0.0150
   17LYS    SC2 2931  15.512  14.293  17.270 -0.1772 -0.2210 -0.0113
   18LYS     BB 2932  15.416  14.792  17.310  0.1124  0.3127 -0.1303
   18LYS    SC1 2933  15.382  15.077  17.374 -0.1175 -0.1478  0.1108
   18LYS    SC2 2934  15.338  15.211  17.667 -0.4033  0.0414  0.3057
   19LYS     BB 2935  15.684  14.817  17.056  0.0304  0.0857 -0.2607
   19LYS    SC1 2936  15.764  15.116  17.155 -0.7400 -0.0998 -0.2652
   19LYS    SC2 2937  15.907  15.251  17.455  0.0921  0.1539 -0.3660
   20LYS     BB 2938  15.759  14.620  16.868 -0.0619  0.2708  0.3516
   20LYS    SC1 2939  15.630  14.692  16.580  0.1461  0.0662 -0.0850
   20LYS    SC2 2940  15.315  14.846  16.679  0.2203  0.2789 -0.1585
   21LYS     BB 2941  15.637  14.316  16.839 -0.2037 -0.0349  0.0088
   21LYS    SC1 2942  15.878  14.105  16.874  0.0473  0.3449 -0.2608
   21LYS    SC2 2943  16.169  14.021  16.670  0.1392 -0.2174 -0.1782
   22LYS     BB 2944  15.471  14.243  16.597 -0.1449 -0.0259 -0.1055
   22LYS    SC1 2945  15.480  13.885  16.643 -0.0246 -0.0268  0.0711
   22LYS    SC2 2946  15.440  13.584  16.714 -0.1307 -0.3800  0.1439
   23LYS     BB 2947  15.215  14.456  16.478 -0.0793  0.1852 -0.1811
   23LYS    SC1 2948  15.013  14.251  16.604  0.1565  0.1576  0.4377
   23LYS    SC2 2949  14.826  14.277  16.853 -0.1629  0.0943 -0.4449
   24LYS     BB 2950  15.268  14.647  16.224  0.3047 -0.0254  0.0194
   24LYS    SC1 2951  15.146  14.444  16.008 -0.0399  0.1328  0.0237
   24LYS    SC2 2952  15.373  14.245  15.803 -0.0772  0.2312 -0.0453
   25LYS     BB 2953  15.372  14.924  16.223 -0.0331 -0.0250  0.2230
   25LYS    SC1 2954  15.675  14.865  16.212  0.4177 -0.0746  0.4657
   25LYS    SC2 2955  15.947  15.031  16.030 -0.0132 -0.2243 -0.0785
   26LYS     BB 2956  15.234  15.190  16.362 -0.2899 -0.1213 -0.2296
   26LYS    SC1 2957  15.039  15.186  16.622  0.1279 -0.0008 -0.0508
   26LYS    SC2 2958  15.054  15.478  16.813 -0.2000 -0.4790  0.0839
   27LYS     BB 2959  15.160  15.526  16.253  0.0973 -0.6285 -0.1370
   27LYS    SC1 2960  14.884  15.465  16.139  0.1513  0.2279 -0.0846
   27LYS    SC2 2961  14.640  15.611  15.948  0.1255  0.1431 -0.3822
   28LYS     BB 2962  15.317  15.680  16.047 -0.2093  0.4566 -0.1976
   28LYS    SC1 2963  15.205  15.462  15.808 -0.0335 -0.3989  0.2166
   28LYS    SC2 2964  15.217  15.322  15.508 -0.1266  0.1800 -0.2047
   29LYS     BB 2965  15.397  16.027  15.973  0.0145  0.2103 -0.0015
   29LYS    SC1 2966  15.134  16.094  16.120 -0.2139  0.1312  0.3595
   29LYS    SC2 2967  15.155  16.319  16.386  0.1475  0.1827  0.2106
   30LYS     BB 2968  15.700  16.070  15.947 -0.1012 -0.0723 -0.4741
   30LYS    SC1 2969  15.805  15.777  16.044  0.0366 -0.0784  0.0992
   30LYS    SC2 2970  16.082  15.618  16.137 -0.2248 -0.5146 -0.1706
    1LYS     BB 2971  21.438  14.298  13.414  0.0536  0.2196 -0.4606
    1LYS    SC1 2972  21.157  14.355  13.284 -0.1614 -0.1217  0.1014
    1LYS    SC2 2973  20.850  14.193  13.315  0.0508 -0.2521 -0.0728
    2LYS     BB 2974  21.676  14.205  13.366 -0.1231 -0.0972  0.0304
    2LYS    SC1 2975  21.856  13.983  13.540  0.2987 -0.0611  0.1709
    2LYS    SC2 2976  21.927  13.789  13.765 -0.1482 -0.2136  0.0223
    3LYS     BB 2977  21.861  14.424  13.553  0.0571  0.0191  0.3818
    3LYS    SC1 2978  22.150  14.331  13.450 -0.1354 -0.1067 -0.0473
    3LYS    SC2 2979  22.333  14.412  13.714 -0.0807  0.0514 -0.0212
    4LYS     BB 2980  21.945  14.667  13.767 -0.1631  0.0802  0.1343
    4LYS    SC1 2981  21.785  14.759  14.014 -0.3615 -0.4631 -0.0725
    4LYS    SC2 2982  21.486  14.673  14.205  0.1162  0.0648 -0.2812
    5LYS     BB 2983  22.220  14.826  13.679  0.0935 -0.0063 -0.1177
    5LYS    SC1 2984  22.379  14.973  13.903  0.1990 -0.0588  0.2085
    5LYS    SC2 2985  22.645  15.166  13.796 -0.0485 -0.3592  0.1252
    6LYS     BB 2986  22.332  14.844  13.380 -0.5874  0.1208  0.0313
    6LYS    SC1 2987  22.094  14.674  13.227 -0.1441 -0.0883  0.1432
    6LYS    SC2 2988  21.755  14.692  13.195 -0.1662 -0.0595  0.1142
    7LYS     BB 2989  22.352  15.051  13.081 -0.3594  0.1258  0.1567
    7LYS    SC1 2990  22.163  15.231  12.922 -0.2120  0.3206 -0.3600
    7LYS    SC2 2991  22.022  15.478  12.739 -0.1708  0.2780 -0.1158
    8LYS     BB 2992  22.634  15.045  12.902 -0.0216  0.2188  0.1715
    8LYS    SC1 2993  22.735  14.890  13.165  0.3120 -0.1919 -0.1610
    8LYS    SC2 2994  23.119  15.053  13.221  0.0171  0.1445  0.0824
    9LYS     BB 2995  22.489  15.204  12.632 -0.1186 -0.3614  0.1558
    9LYS    SC1 2996  22.529  14.957  12.441 -0.0932  0.4004  0.0706
    9LYS    SC2 2997  22.496  14.604  12.394  0.3109  0.1926  0.2376
   10LYS     BB 2998  22.605  15.481  12.500  0.0241 -0.2068  0.0428
   10LYS    SC1 2999  22.774  15.348  12.282  0.1899  0.0219 -0.2132
   10LYS    SC2 3000  23.054  15.325  12.053  0.0933  0.1008  0.0594
   11LYS     BB 3001  22.437  15.703  12.427  0.0140 -0.0509 -0.1238
   11LYS    SC1 3002  22.437  15.840  12.102 -0.1266 -0.0335  0.1700
   11LYS    SC2 3003  22.352  15.843  11.784  0.2874 -0.2018 -0.2396
   12LYS     BB 3004  22.180  15.847  12.542 -0.0638 -0.2126 -0.0566
   12LYS    SC1 3005  21.998  15.990  12.377 -0.2447  0.3646 -0.1546
   12LYS    SC2 3006  21.716  16.067  12.230 -0.1829  0.4400  0.1492
   13LYS     BB 3007  22.263  16.131  12.747 -0.0588  0.1725 -0.2947
   13LYS    SC1 3008  22.370  16.306  12.567  0.0634 -0.0245  0.0347
   13LYS    SC2 3009  22.249  16.574  12.296  0.1465 -0.3269 -0.1165
   14LYS     BB 3010  22.454  16.073  13.003 -0.0002 -0.0128  0.0822
   14LYS    SC1 3011  22.540  15.821  12.856  0.1131  0.2146  0.0836
   14LYS    SC2 3012  22.468  15.530  13.005 -0.1737  0.3306 -0.2750
   15LYS     BB 3013  22.375  16.199  13.262 -0.1044  0.0898 -0.0617
   15LYS    SC1 3014  22.566  16.432  13.281  0.6622  0.3521 -0.0882
   15LYS    SC2 3015  22.719  16.741  13.272 -0.0763 -0.1886 -0.0753
   16LYS     BB 3016  22.084  16.085  13.434  0.0171  0.1647  0.0500
   16LYS    SC1 3017  21.941  16.403  13.532  0.0197  0.1552 -0.0472
   16LYS    SC2 3018  21.957  16.678  13.806  0.0922  0.1537  0.2638
   17LYS     BB 3019  21.785  15.930  13.358 -0.1151  0.0664 -0.0713
   17LYS    SC1 3020  21.618  16.170  13.400  0.0849 -0.1804  0.1519
   17LYS    SC2 3021  21.521  16.504  13.281  0.0065 -0.1441  0.1074
   18LYS     BB 3022  21.609  15.708  13.505  0.0887 -0.0440 -0.2778
   18LYS    SC1 3023  21.402  15.635  13.321 -0.0421  0.2885 -0.3985
   18LYS    SC2 3024  21.224  15.377  13.146 -0.1024  0.2619  0.6029
   19LYS     BB 3025  21.502  15.560  13.853  0.0482  0.2859 -0.1181
   19LYS    SC1 3026  21.214  15.434  13.765 -0.1491  0.1210 -0.0006
   19LYS    SC2 3027  21.012  15.146  13.838 -0.2595 -0.3172 -0.2388
   20LYS     BB 3028  21.720  15.547  14.099 -0.0234 -0.1945  0.0477
   20LYS    SC1 3029  21.619  15.806  14.236 -0.6080  0.0104  0.2248
   20LYS    SC2 3030  21.695  16.100  14.309 -0.1154  0.0909  0.2096
   21LYS     BB 3031  21.883  15.337  14.300  0.0575 -0.0200  0.1035
   21LYS    SC1 3032  21.914  15.492  14.569 -0.3419  0.2577 -0.0456
   21LYS    SC2 3033  22.172  15.738  14.698 -0.3405  0.1341 -0.1622
   22LYS     BB 3034  22.075  15.045  14.183 -0.1078  0.0421 -0.0632
   22LYS    SC1 3035  21.957  15.149  13.909 -0.3764  0.0802  0.0070
   22LYS    SC2 3036  21.910  15.393  13.660 -0.0907  0.0884  0.0781
   23LYS     BB 3037  22.341  14.960  14.416  0.2282 -0.1425 -0.0002
   23LYS    SC1 3038  22.303  14.798  14.665  0.1420 -0.0300  0.1828
   23LYS    SC2 3039  22.203  14.494  14.750 -0.0648  0.0898  0.1385
   24LYS     BB 3040  22.643  15.053  14.260 -0.2538 -0.0527 -0.1746
   24LYS    SC1 3041  22.852  14.874  14.394 -0.1054 -0.2256 -0.2873
   24LYS    SC2 3042  23.080  14.751  14.531 -0.2024  0.0961  0.0243
   25LYS     BB 3043  22.748  15.412  14.209 -0.1052  0.1089 -0.3147
   25LYS    SC1 3044  23.057  15.419  14.225 -0.0269  0.1455  0.1272
   25LYS    SC2 3045  23.298  15.635  14.352  0.3054  0.1285  0.0385
   26LYS     BB 3046  22.634  15.698  14.215  0.0483 -0.1365  0.0890
   26LYS    SC1 3047  22.620  15.875  13.998 -0.1560 -0.1884 -0.1292
   26LYS    SC2 3048  22.383  15.924  13.771 -0.2112 -0.1687 -0.0056
   27LYS     BB 3049  22.521  15.871  14.466  0.0915  0.0739 -0.1540
   27LYS    SC1 3050  22.496  16.110  14.316 -0.0099 -0.0930  0.0454
   27LYS    SC2 3051  22.641  16.341  14.074  0.0832 -0.0047 -0.0841
   28LYS     BB 3052  22.615  15.973  14.720  0.0396  0.0958  0.3453
   28LYS    SC1 3053  22.583  16.249  14.843  0.1263  0.0629  0.1623
   28LYS    SC2 3054  22.391  16.516  14.707 -0.2169 -0.1012 -0.1886
   29LYS     BB 3055  22.762  15.847  15.027  0.0593  0.0333 -0.0780
   29LYS    SC1 3056  22.915  15.606  15.140  0.1338 -0.0913  0.1739
   29LYS    SC2 3057  22.815  15.244  15.140  0.0321  0.1633  0.1140
   30LYS     BB 3058  22.666  16.059  15.312 -0.2114 -0.1062 -0.1397
   30LYS    SC1 3059  22.423  16.259  15.365 -0.1158 -0.2447 -0.0885
   30LYS    SC2 3060  22.234  16.501  15.169  0.4510  0.0556  0.2482
    1LYS     BB 3061  21.154  19.505  15.091 -0.1956  0.2003 -0.0283
    1LYS    SC1 3062  21.054  19.187  15.075 -0.2501  0.2160 -0.0051
    1LYS    SC2 3063  20.799  18.946  15.087  0.0677  0.3695  0.1031
    2LYS     BB 3064  21.398  19.429  14.892  0.0912  0.0679  0.1298
    2LYS    SC1 3065  21.467  19.118  14.806  0.3527  0.2064  0.0539
    2LYS    SC2 3066  21.600  18.793  14.670 -0.1688 -0.2160  0.1844
    3LYS     BB 3067  21.378  19.630  14.617  0.0981  0.1531  0.0513
    3LYS    SC1 3068  21.438  19.902  14.793 -0.0457 -0.0347  0.0207
    3LYS    SC2 3069  21.363  20.284  14.749  0.2140  0.2014 -0.2648
    4LYS     BB 3070  21.262  19.536  14.332 -0.0033  0.2044  0.0732
    4LYS    SC1 3071  21.394  19.684  14.081  0.2277 -0.0103  0.2771
    4LYS    SC2 3072  21.119  19.906  13.986 -0.0049 -0.3177 -0.0714
    5LYS     BB 3073  20.955  19.522  14.164 -0.1152 -0.1306  0.0596
    5LYS    SC1 3074  20.680  19.459  14.315 -0.0859  0.2783 -0.1602
    5LYS    SC2 3075  20.362  19.463  14.255  0.5537  0.1009 -0.1751
    6LYS     BB 3076  21.042  19.314  13.859 -0.1200  0.2741  0.1776
    6LYS    SC1 3077  21.024  19.094  14.107  0.1013  0.1166 -0.1935
    6LYS    SC2 3078  20.924  18.892  14.366 -0.0154  0.1948  0.1816
    7LYS     BB 3079  20.814  19.221  13.600 -0.0735 -0.0660  0.1070
    7LYS    SC1 3080  20.926  18.969  13.493  0.0593  0.1456 -0.0454
    7LYS    SC2 3081  21.088  18.620  13.450 -0.2277 -0.0488 -0.3443
    8LYS     BB 3082  20.718  19.320  13.323  0.0804 -0.2631 -0.4425
    8LYS    SC1 3083  20.588  19.584  13.361 -0.1750  0.4248 -0.2421
    8LYS    SC2 3084  20.554  19.936  13.432  0.0779  0.2927 -0.0273
    9LYS     BB 3085  20.534  19.110  13.150  0.0194  0.0216 -0.0866
    9LYS    SC1 3086  20.296  19.324  13.111  0.1129  0.2658  0.1290
    9LYS    SC2 3087  20.186  19.493  12.829  0.1780  0.2827  0.0798
   10LYS     BB 3088  20.607  18.790  13.151  0.0683 -0.1204  0.0423
   10LYS    SC1 3089  20.745  18.763  12.883 -0.2936  0.2063  0.0383
   10LYS    SC2 3090  20.743  18.885  12.528 -0.0602 -0.1552 -0.0686
   11LYS     BB 3091  20.551  18.646  13.447 -0.0782 -0.0590  0.3173
   11LYS    SC1 3092  20.502  18.386  13.424 -0.0948  0.3449  0.5661
   11LYS    SC2 3093  20.250  18.175  13.393 -0.1695 -0.3273 -0.0539
   12LYS     BB 3094  20.385  18.694  13.742 -0.1870 -0.1171  0.0822
   12LYS    SC1 3095  20.087  18.785  13.658 -0.2412 -0.0285 -0.1523
   12LYS    SC2 3096  19.900  19.057  13.602 -0.5820 -0.2933  0.0207
   13LYS     BB 3097  20.310  18.334  13.808 -0.2749 -0.1263 -0.0543
   13LYS    SC1 3098  20.286  18.394  14.118 -0.0339 -0.0206 -0.0319
   13LYS    SC2 3099  20.364  18.301  14.488  0.1882 -0.0459  0.4305
   14LYS     BB 3100  19.965  18.262  13.811  0.1328 -0.1137 -0.1374
   14LYS    SC1 3101  19.850  18.119  13.585  0.0152 -0.0768 -0.0684
   14LYS    SC2 3102  19.516  18.230  13.527  0.2498 -0.2722  0.0232
   15LYS     BB 3103  19.912  18.078  14.126  0.4977 -0.0465 -0.4226
   15LYS    SC1 3104  19.815  18.354  14.305 -0.0080 -0.2930 -0.0071
   15LYS    SC2 3105  19.655  18.522  14.589 -0.1416  0.3919  0.5127
   16LYS     BB 3106  19.591  17.980  14.326  0.2231  0.3780 -0.0055
   16LYS    SC1 3107  19.393  17.807  14.136  0.3146  0.6069  0.3110
   16LYS    SC2 3108  19.206  17.576  13.959 -0.2666 -0.0640  0.2653
   17LYS     BB 3109  19.352  18.172  14.391 -0.0224  0.0700  0.0123
   17LYS    SC1 3110  19.111  18.289  14.221  0.3948  0.0815 -0.1550
   17LYS    SC2 3111  18.977  18.590  14.202  0.1611  0.3379  0.0449
   18LYS     BB 3112  19.253  18.326  14.750  0.1429  0.1311 -0.1165
   18LYS    SC1 3113  19.022  18.174  14.673  0.2788 -0.1205  0.2237
   18LYS    SC2 3114  18.804  17.929  14.802  0.3070 -0.0343  0.0968
   19LYS     BB 3115  19.497  18.293  14.953 -0.1696  0.0238  0.2243
   19LYS    SC1 3116  19.331  18.384  15.217  0.1808  0.5729 -0.1252
   19LYS    SC2 3117  19.099  18.518  15.435  0.2599  0.2548 -0.2392
   20LYS     BB 3118  19.668  18.104  15.166 -0.3644 -0.2248 -0.0010
   20LYS    SC1 3119  19.808  18.264  15.386 -0.1063 -0.2598 -0.4711
   20LYS    SC2 3120  19.763  18.352  15.733  0.0108 -0.2020 -0.1812
   21LYS     BB 3121  19.674  17.781  15.220 -0.1405 -0.0580  0.1198
   21LYS    SC1 3122  19.564  17.825  15.534 -0.2414  0.0903  0.1512
   21LYS    SC2 3123  19.632  17.689  15.783  0.1720  0.3873  0.0387
   22LYS     BB 3124  19.983  17.618  15.178  0.2855 -0.3384  0.1840
   22LYS    SC1 3125  20.105  17.922  15.114 -0.0406 -0.0246  0.2326
   22LYS    SC2 3126  20.286  17.988  14.891 -0.0672 -0.2479  0.0755
   23LYS     BB 3127  19.933  17.252  15.093  0.1639 -0.1093  0.0656
   23LYS    SC1 3128  19.668  17.331  15.005 -0.0849 -0.0104 -0.0909
   23LYS    SC2 3129  19.362  17.433  15.051  0.0275 -0.0529 -0.1691
   24LYS     BB 3130  19.878  17.017  15.302  0.1846 -0.0181 -0.0537
   24LYS    SC1 3131  20.161  17.066  15.426 -0.2951 -0.5198  0.0484
   24LYS    SC2 3132  20.383  17.266  15.265  0.1594 -0.1673  0.1333
   25LYS     BB 3133  19.782  16.957  15.617 -0.0069 -0.2021 -0.0609
   25LYS    SC1 3134  19.950  17.079  15.812 -0.1905  0.4283  0.0639
   25LYS    SC2 3135  20.159  17.040  16.102  0.0232  0.1155 -0.2018
   26LYS     BB 3136  19.667  16.632  15.539  0.1827  0.0794 -0.1992
   26LYS    SC1 3137  19.737  16.463  15.742  0.0495 -0.4944  0.0146
   26LYS    SC2 3138  19.549  16.371  16.031  0.1367  0.0188  0.0026
   27LYS     BB 3139  19.336  16.549  15.521 -0.0566 -0.3338 -0.0468
   27LYS    SC1 3140  19.156  16.479  15.778 -0.2707 -0.0864  0.3190
   27LYS    SC2 3141  18.893  16.365  15.995 -0.0580 -0.0822 -0.1675
   28LYS     BB 3142  19.068  16.619  15.307 -0.0370  0.0667  0.0195
   28LYS    SC1 3143  19.187  16.629  15.016  0.3405 -0.0903 -0.3066
   28LYS    SC2 3144  19.231  16.462  14.743 -0.3926  0.1424  0.1884
   29LYS     BB 3145  18.742  16.657  15.342  0.2873 -0.0095 -0.0757
   29LYS    SC1 3146  18.614  16.720  15.077  0.1813  0.3360 -0.1195
   29LYS    SC2 3147  18.399  16.707  14.766 -0.0612 -0.2115  0.3841
   30LYS     BB 3148  18.618  16.469  15.591  0.1587  0.0654  0.2181
   30LYS    SC1 3149  18.283  16.531  15.497 -0.0892 -0.2192  0.1519
   30LYS    SC2 3150  18.115  16.762  15.687  0.1693 -0.1094  0.1445
    1LYS     BB 3151  14.570  15.803  12.000  0.0540  0.0494 -0.1839
    1LYS    SC1 3152  14.388  16.035  11.952 -0.0465 -0.1044 -0.0711
    1LYS    SC2 3153  14.212  16.275  12.131 -0.1052  0.0094 -0.0289
    2LYS     BB 3154  14.883  15.924  11.937  0.0219 -0.0401 -0.2109
    2LYS    SC1 3155  15.035  15.692  11.788  0.1172 -0.3405  0.0732
    2LYS    SC2 3156  15.193  15.394  11.666  0.1877 -0.1053 -0.2971
    3LYS     BB 3157  15.085  16.175  12.090 -0.0502 -0.2322  0.3006
    3LYS    SC1 3158  15.254  16.367  11.844  0.0778  0.2102  0.4025
    3LYS    SC2 3159  15.554  16.600  11.711  0.5155 -0.2243 -0.2831
    4LYS     BB 3160  15.238  16.149  12.331  0.1591 -0.0384 -0.3517
    4LYS    SC1 3161  15.121  16.421  12.464  0.0009 -0.0056 -0.2943
    4LYS    SC2 3162  14.873  16.591  12.364 -0.1254  0.1838 -0.1610
    5LYS     BB 3163  15.342  15.935  12.584  0.1746 -0.0764  0.0460
    5LYS    SC1 3164  15.685  15.815  12.481  0.0798 -0.0495  0.2260
    5LYS    SC2 3165  15.944  15.706  12.242  0.4951 -0.2812 -0.1080
    6LYS     BB 3166  15.300  15.845  12.895 -0.0637 -0.1984  0.0616
    6LYS    SC1 3167  15.523  15.687  13.017 -0.0349 -0.1713 -0.0403
    6LYS    SC2 3168  15.676  15.408  12.823  0.0148  0.2604 -0.2479
    7LYS     BB 3169  15.105  15.585  12.835  0.2920 -0.1811 -0.2048
    7LYS    SC1 3170  15.257  15.395  12.658 -0.2478  0.0848  0.0722
    7LYS    SC2 3171  15.158  15.243  12.393 -0.0133 -0.0423 -0.1368
    8LYS     BB 3172  14.782  15.535  12.961 -0.0120 -0.0056 -0.2386
    8LYS    SC1 3173  14.753  15.663  13.250 -0.1470  0.1147 -0.1709
    8LYS    SC2 3174  14.751  15.834  13.549 -0.1829  0.0503  0.3289
    9LYS     BB 3175  14.630  15.317  13.057 -0.0059 -0.0806  0.1829
    9LYS    SC1 3176  14.740  15.154  13.315  0.2314 -0.2297 -0.1193
    9LYS    SC2 3177  14.682  14.980  13.593  0.2505 -0.3952 -0.2469
   10LYS     BB 3178  14.313  15.295  12.880  0.0682  0.1842  0.1873
   10LYS    SC1 3179  14.334  15.021  12.793  0.0707 -0.0210  0.3735
   10LYS    SC2 3180  14.483  14.821  12.554 -0.0011  0.2332 -0.0612
   11LYS     BB 3181  14.077  15.391  12.624 -0.2169 -0.1255 -0.1005
   11LYS    SC1 3182  13.868  15.552  12.786  0.3693  0.0650  0.2860
   11LYS    SC2 3183  13.585  15.631  12.831 -0.1182 -0.0974 -0.0546
   12LYS     BB 3184  14.081  15.088  12.413  0.0844  0.1437  0.1044
   12LYS    SC1 3185  13.856  15.238  12.243 -0.0618  0.5242  0.1112
   12LYS    SC2 3186  13.784  15.367  11.882 -0.0412 -0.0481 -0.1141
   13LYS     BB 3187  13.981  14.819  12.500 -0.2033 -0.1573 -0.0730
   13LYS    SC1 3188  13.650  14.846  12.432  0.0649  0.0530  0.0033
   13LYS    SC2 3189  13.390  14.774  12.218  0.1903  0.0632 -0.1250
   14LYS     BB 3190  14.115  14.506  12.468  0.0737 -0.3719 -0.3908
   14LYS    SC1 3191  14.218  14.525  12.188  0.2835 -0.3872 -0.0809
   14LYS    SC2 3192  14.294  14.416  11.861  0.0915 -0.0456 -0.0055
   15LYS     BB 3193  14.141  14.223  12.633  0.1441 -0.0808 -0.0150
   15LYS    SC1 3194  13.889  14.188  12.679  0.1901  0.4239  0.1681
   15LYS    SC2 3195  13.618  14.010  12.493  0.2492 -0.4171  0.2561
   16LYS     BB 3196  14.311  14.098  12.825 -0.0301 -0.0461  0.1219
   16LYS    SC1 3197  14.105  13.879  12.910  0.1933 -0.0575 -0.3254
   16LYS    SC2 3198  13.980  13.739  13.204  0.0542 -0.1434 -0.0333
   17LYS     BB 3199  14.446  14.166  13.098  0.1120 -0.2171 -0.0716
   17LYS    SC1 3200  14.706  14.229  13.049 -0.0701 -0.1537  0.2833
   17LYS    SC2 3201  14.943  14.429  13.053  0.2145 -0.0118 -0.1675
   18LYS     BB 3202  14.493  13.871  13.236 -0.1000 -0.4469  0.2213
   18LYS    SC1 3203  14.449  13.973  13.537 -0.2851  0.2291  0.0168
   18LYS    SC2 3204  14.608  14.072  13.853 -0.2550  0.0186  0.1085
   19LYS     BB 3205  14.648  13.670  13.044  0.0966  0.4162 -0.1030
   19LYS    SC1 3206  14.729  13.878  12.830 -0.1389  0.2929  0.2169
   19LYS    SC2 3207  14.756  13.950  12.456  0.0653  0.0683  0.1504
   20LYS     BB 3208  14.785  13.360  13.112  0.0492  0.0289 -0.1792
   20LYS    SC1 3209  14.632  13.179  13.384 -0.1591 -0.1951  0.2355
   20LYS    SC2 3210  14.313  13.047  13.403 -0.1382 -0.1234 -0.4536
   21LYS     BB 3211  14.822  13.125  12.892 -0.1001 -0.1755 -0.2142
   21LYS    SC1 3212  14.980  13.064  12.636  0.3595  0.0733 -0.0972
   21LYS    SC2 3213  14.990  12.905  12.321 -0.1127 -0.0200  0.0124
   22LYS     BB 3214  14.534  12.956  12.982  0.1407  0.1291 -0.2709
   22LYS    SC1 3215  14.419  12.951  12.714 -0.2865  0.0517  0.2051
   22LYS    SC2 3216  14.223  12.969  12.404  0.0431  0.0813  0.2902
   23LYS     BB 3217  14.460  12.677  13.133 -0.1279  0.1387  0.3739
   23LYS    SC1 3218  14.678  12.476  13.093 -0.2799 -0.1626 -0.2233
   23LYS    SC2 3219  14.699  12.243  12.890 -0.0506 -0.1252  0.3095
   24LYS     BB 3220  14.156  12.632  13.296  0.0248 -0.0245  0.1445
   24LYS    SC1 3221  14.024  12.385  13.102  0.0437  0.3086 -0.5817
   24LYS    SC2 3222  13.766  12.363  12.852  0.0147  0.0707 -0.1426
   25LYS     BB 3223  14.160  12.696  13.656  0.2597  0.0730 -0.0853
   25LYS    SC1 3224  14.033  12.688  13.945  0.1661 -0.2887  0.0033
   25LYS    SC2 3225  13.998  12.933  14.243  0.0406  0.0831 -0.0596
   26LYS     BB 3226  14.344  12.453  13.725  0.0906  0.0920  0.0347
   26LYS    SC1 3227  14.200  12.230  13.794 -0.3012  0.3684 -0.3582
   26LYS    SC2 3228  14.081  12.075  13.517 -0.0218  0.2842 -0.0241
   27LYS     BB 3229  14.679  12.317  13.678  0.1480 -0.0512  0.1744
   27LYS    SC1 3230  14.723  12.463  13.929 -0.1320 -0.0761  0.0415
   27LYS    SC2 3231  14.736  12.569  14.264  0.4112 -0.0375  0.2894
   28LYS     BB 3232  14.940  12.362  13.445 -0.1458  0.1335  0.2023
   28LYS    SC1 3233  15.038  12.581  13.596 -0.3188  0.1415  0.1435
   28LYS    SC2 3234  15.254  12.826  13.616 -0.0815  0.1420  0.4388
   29LYS     BB 3235  15.122  12.075  13.386  0.2351  0.0079 -0.1257
   29LYS    SC1 3236  15.029  12.019  13.678 -0.3019 -0.0677 -0.0179
   29LYS    SC2 3237  15.082  11.722  13.847 -0.0587  0.2089  0.0830
   30LYS     BB 3238  15.395  11.951  13.239  0.0134  0.0864 -0.1264
   30LYS    SC1 3239  15.634  11.730  13.233 -0.0911 -0.0193  0.3573
   30LYS    SC2 3240  15.944  11.718  13.378  0.0309  0.0815 -0.0385
    1LYS     BB 3241  16.335  19.583  12.905  0.2793 -0.1100 -0.1484
    1LYS    SC1 3242  16.481  19.785  13.065 -0.0344  0.3410  0.4209
    1LYS    SC2 3243  16.655  20.003  13.256  0.0016  0.1024  0.3191
    2LYS     BB 3244  16.025  19.581  13.004  0.0877  0.2187 -0.0465
    2LYS    SC1 3245  15.951  19.270  13.095 -0.1645  0.1729 -0.2525
    2LYS    SC2 3246  15.970  18.949  13.160 -0.1910 -0.2062  0.3617
    3LYS     BB 3247  15.733  19.657  12.824 -0.1597 -0.3057 -0.0575
    3LYS    SC1 3248  15.852  19.900  12.742  0.4122  0.0068  0.3348
    3LYS    SC2 3249  15.854  20.235  12.717 -0.1632  0.0018 -0.2620
    4LYS     BB 3250  15.452  19.517  12.854  0.0605 -0.1206  0.1485
    4LYS    SC1 3251  15.222  19.695  12.983  0.0361 -0.0315 -0.1991
    4LYS    SC2 3252  15.339  19.855  13.304 -0.0498 -0.0907 -0.0746
    5LYS     BB 3253  15.522  19.204  12.741  0.0143 -0.0516  0.3499
    5LYS    SC1 3254  15.516  19.125  13.019 -0.4819 -0.1726 -0.2274
    5LYS    SC2 3255  15.495  18.794  12.985 -0.1049 -0.2487  0.1592
    6LYS     BB 3256  15.657  19.225  12.446 -0.2744  0.0532 -0.0498
    6LYS    SC1 3257  15.616  19.536  12.424 -0.0104 -0.1020  0.0873
    6LYS    SC2 3258  15.716  19.798  12.229 -0.1464 -0.3775  0.0406
    7LYS     BB 3259  15.517  19.042  12.146 -0.1060 -0.0070  0.0863
    7LYS    SC1 3260  15.275  19.238  12.199 -0.1527 -0.0257 -0.1321
    7LYS    SC2 3261  15.154  19.232  12.499  0.4324 -0.3962 -0.5026
    8LYS     BB 3262  15.637  18.993  11.864  0.1272  0.2175  0.1351
    8LYS    SC1 3263  15.533  18.706  11.881  0.4540 -0.0660  0.0971
    8LYS    SC2 3264  15.468  18.486  12.151 -0.3479 -0.4822  0.1389
    9LYS     BB 3265  15.875  19.018  11.762 -0.1976  0.0463 -0.0043
    9LYS    SC1 3266  15.851  18.980  11.477 -0.3902  0.0543 -0.0670
    9LYS    SC2 3267  15.748  18.921  11.140  0.0638 -0.4184 -0.2436
   10LYS     BB 3268  16.127  19.234  11.671  0.2749 -0.1729  0.0943
   10LYS    SC1 3269  16.124  19.525  11.544 -0.0641 -0.0949  0.2074
   10LYS    SC2 3270  15.852  19.747  11.534 -0.0188 -0.0007  0.0705
   11LYS     BB 3271  16.399  19.192  11.567 -0.3789 -0.2151 -0.2516
   11LYS    SC1 3272  16.431  18.913  11.582  0.4163  0.0188 -0.0512
   11LYS    SC2 3273  16.227  18.742  11.614  0.0796 -0.1630  0.2725
   12LYS     BB 3274  16.610  19.474  11.437  0.0076 -0.0954  0.0518
   12LYS    SC1 3275  16.473  19.661  11.248 -0.2142  0.0793  0.0813
   12LYS    SC2 3276  16.476  19.707  10.898  0.4896  0.1942 -0.2822
   13LYS     BB 3277  16.912  19.516  11.625 -0.2230  0.0118  0.1598
   13LYS    SC1 3278  16.777  19.792  11.721  0.2164 -0.0535 -0.0000
   13LYS    SC2 3279  16.587  19.963  11.994  0.2095  0.1187  0.0071
   14LYS     BB 3280  17.170  19.359  11.550 -0.0585 -0.5437  0.2430
   14LYS    SC1 3281  17.294  19.240  11.270 -0.0522  0.1152  0.1361
   14LYS    SC2 3282  17.310  19.009  11.030 -0.0416 -0.1769 -0.0190
   15LYS     BB 3283  17.260  19.158  11.805 -0.4113  0.0187 -0.1467
   15LYS    SC1 3284  17.561  19.083  11.597 -0.0970  0.1162  0.3497
   15LYS    SC2 3285  17.903  19.128  11.601 -0.1720  0.0016 -0.4085
   16LYS     BB 3286  17.174  18.863  11.755 -0.2398  0.0097  0.0379
   16LYS    SC1 3287  17.358  18.725  11.934 -0.1132 -0.2503  0.2126
   16LYS    SC2 3288  17.501  18.636  12.236 -0.0220 -0.0620 -0.3003
   17LYS     BB 3289  16.921  18.678  11.744  0.3622 -0.0381 -0.0054
   17LYS    SC1 3290  17.007  18.450  11.498 -0.0489 -0.0310 -0.0118
   17LYS    SC2 3291  17.035  18.216  11.243  0.1529 -0.4294 -0.1343
   18LYS     BB 3292  16.634  18.691  11.900 -0.0831 -0.1656 -0.2375
   18LYS    SC1 3293  16.488  18.452  11.882 -0.0949 -0.1626  0.0360
   18LYS    SC2 3294  16.413  18.137  11.980  0.1543  0.0132  0.2570
   19LYS     BB 3295  16.754  18.764  12.215  0.1605  0.2922 -0.0211
   19LYS    SC1 3296  16.784  19.032  12.122  0.3873  0.3115 -0.0267
   19LYS    SC2 3297  16.804  19.126  11.805  0.3761  0.0903 -0.0009
   20LYS     BB 3298  16.988  18.504  12.187  0.2736 -0.0989  0.0794
   20LYS    SC1 3299  17.088  18.629  12.481 -0.1934  0.3779  0.0143
   20LYS    SC2 3300  17.269  18.739  12.775  0.2796 -0.1905 -0.1875
   21LYS     BB 3301  16.861  18.270  12.376 -0.0099 -0.0622 -0.1113
   21LYS    SC1 3302  17.024  18.006  12.213 -0.0378 -0.1269  0.1563
   21LYS    SC2 3303  17.233  17.817  12.018  0.3920 -0.0845  0.4132
   22LYS     BB 3304  16.619  18.308  12.576 -0.2761 -0.1383  0.0535
   22LYS    SC1 3305  16.640  18.623  12.618 -0.0399  0.2492  0.0829
   22LYS    SC2 3306  16.411  18.865  12.566  0.3298 -0.1686 -0.1867
   23LYS     BB 3307  16.429  18.106  12.795 -0.3305  0.2526  0.0361
   23LYS    SC1 3308  16.604  17.850  12.852 -0.0971  0.0100  0.1767
   23LYS    SC2 3309  16.589  17.649  12.631  0.0735 -0.0028  0.4180
   24LYS     BB 3310  16.194  18.101  12.977  0.0604  0.1358 -0.0812
   24LYS    SC1 3311  16.212  18.065  13.288  0.0429 -0.3910 -0.2182
   24LYS    SC2 3312  16.435  18.154  13.550  0.2404  0.0584 -0.1845
   25LYS     BB 3313  15.887  18.090  12.875 -0.0858 -0.1107  0.1717
   25LYS    SC1 3314  15.666  17.925  13.027 -0.0683 -0.2361  0.1888
   25LYS    SC2 3315  15.493  18.068  13.312 -0.1806 -0.0178 -0.1654
   26LYS     BB 3316  15.703  17.951  12.607  0.1000 -0.2702 -0.0716
   26LYS    SC1 3317  15.879  17.707  12.556 -0.3946  0.1756 -0.2831
   26LYS    SC2 3318  16.048  17.644  12.885 -0.2762  0.0714 -0.1051
   27LYS     BB 3319  15.484  18.064  12.385 -0.0811 -0.1761 -0.1075
   27LYS    SC1 3320  15.207  17.889  12.463 -0.1474  0.0544 -0.1380
   27LYS    SC2 3321  14.891  17.895  12.454  0.1300 -0.0791  0.0399
   28LYS     BB 3322  15.409  17.903  12.077 -0.1435 -0.0427 -0.0656
   28LYS    SC1 3323  15.745  17.751  12.070 -0.1361  0.0649  0.3011
   28LYS    SC2 3324  15.859  17.429  12.187 -0.2331  0.4537 -0.0285
   29LYS     BB 3325  15.152  17.693  12.017  0.1539  0.0098  0.1351
   29LYS    SC1 3326  15.061  17.955  11.794 -0.0047  0.0058  0.5049
   29LYS    SC2 3327  14.935  18.218  11.640 -0.1403 -0.3022 -0.1778
   30LYS     BB 3328  15.405  17.443  11.918  0.1042 -0.0444  0.0779
   30LYS    SC1 3329  15.165  17.238  11.838  0.1782  0.2333 -0.1094
   30LYS    SC2 3330  14.857  17.201  11.721 -0.2344  0.0578  0.2227
    1LYS     BB 3331  21.237  16.766  15.712  0.2998  0.0687 -0.2491
    1LYS    SC1 3332  21.367  16.655  15.989  0.0743  0.1824  0.0541
    1LYS    SC2 3333  21.602  16.622  16.249 -0.4450 -0.2457  0.0588
    2LYS     BB 3334  21.361  16.868  15.407 -0.2382 -0.1043  0.2775
    2LYS    SC1 3335  21.150  16.917  15.159  0.1626 -0.0376  0.0943
    2LYS    SC2 3336  20.919  16.744  14.964  0.1424  0.2554  0.0434
    3LYS     BB 3337  21.522  17.165  15.422 -0.1178  0.1168  0.2002
    3LYS    SC1 3338  21.789  17.092  15.583  0.0471 -0.0970  0.2755
    3LYS    SC2 3339  22.079  17.044  15.714  0.0544  0.1801 -0.3828
    4LYS     BB 3340  21.422  17.415  15.257  0.2253 -0.1202 -0.2716
    4LYS    SC1 3341  21.144  17.345  15.186  0.0942 -0.2611  0.1643
    4LYS    SC2 3342  20.851  17.540  15.289 -0.1853 -0.0076  0.0054
    5LYS     BB 3343  21.594  17.718  15.205 -0.1378 -0.1091  0.0432
    5LYS    SC1 3344  21.528  17.971  15.378  0.2117  0.0302 -0.1825
    5LYS    SC2 3345  21.604  18.275  15.548  0.1192 -0.2071 -0.2586
    6LYS     BB 3346  21.744  17.767  14.890 -0.0917 -0.0615  0.3502
    6LYS    SC1 3347  22.039  17.610  14.999  0.0082 -0.2515 -0.3363
    6LYS    SC2 3348  22.294  17.397  15.091  0.0351  0.0674 -0.0691
    7LYS     BB 3349  21.635  17.721  14.608 -0.2320  0.0627  0.0527
    7LYS    SC1 3350  21.615  18.038  14.568 -0.2041  0.1531 -0.1237
    7LYS    SC2 3351  21.811  18.379  14.466 -0.3433  0.1264 -0.2487
    8LYS     BB 3352  21.411  17.517  14.652  0.0103  0.1513 -0.2764
    8LYS    SC1 3353  21.625  17.299  14.666  0.4007 -0.2630  0.4724
    8LYS    SC2 3354  21.902  17.115  14.561  0.0159  0.1071  0.4029
    9LYS     BB 3355  21.073  17.566  14.766 -0.1347 -0.2325 -0.1705
    9LYS    SC1 3356  21.169  17.747  14.982 -0.1525 -0.0700 -0.0503
    9LYS    SC2 3357  21.357  18.020  14.944  0.1846  0.2135 -0.1335
   10LYS     BB 3358  20.800  17.416  14.645 -0.5066 -0.0360  0.3090
   10LYS    SC1 3359  20.854  17.632  14.388 -0.5007 -0.1588 -0.3898
   10LYS    SC2 3360  20.905  17.903  14.160  0.3845 -0.0893  0.0806
   11LYS     BB 3361  20.899  17.210  14.380  0.1215  0.0203 -0.1481
   11LYS    SC1 3362  21.201  17.306  14.360 -0.3003  0.2630  0.0886
   11LYS    SC2 3363  21.306  17.241  14.060 -0.1983 -0.1584  0.2016
   12LYS     BB 3364  20.745  16.954  14.159 -0.0956 -0.3609 -0.0500
   12LYS    SC1 3365  20.719  17.031  13.879  0.0187  0.2172 -0.0561
   12LYS    SC2 3366  20.948  16.999  13.630  0.1602  0.0880 -0.0926
   13LYS     BB 3367  20.656  16.637  14.169  0.4020  0.0301  0.0690
   13LYS    SC1 3368  20.870  16.495  14.278 -0.3371 -0.2676  0.2182
   13LYS    SC2 3369  21.192  16.329  14.192  0.2642  0.1212 -0.3478
   14LYS     BB 3370  20.400  16.556  13.961  0.1090 -0.0571 -0.1527
   14LYS    SC1 3371  20.518  16.255  14.008 -0.1388  0.1103 -0.2161
   14LYS    SC2 3372  20.355  15.964  13.839  0.1534 -0.1394 -0.2457
   15LYS     BB 3373  20.248  16.750  13.761  0.0436 -0.2557  0.1071
   15LYS    SC1 3374  20.281  17.041  13.756  0.3862  0.0178 -0.2535
   15LYS    SC2 3375  20.126  17.321  13.793  0.0137 -0.3191  0.2716
   16LYS     BB 3376  20.101  16.654  13.471  0.0428  0.1663  0.1174
   16LYS    SC1 3377  20.207  16.705  13.177 -0.1076  0.1060 -0.0048
   16LYS    SC2 3378  20.374  16.929  12.962  0.1128 -0.0642 -0.1037
   17LYS     BB 3379  20.010  16.355  13.439 -0.3088  0.1980 -0.1950
   17LYS    SC1 3380  20.249  16.242  13.210 -0.0003  0.1515 -0.2061
   17LYS    SC2 3381  20.494  15.998  13.041 -0.0051  0.2486 -0.1230
   18LYS     BB 3382  19.952  16.249  13.757 -0.1868 -0.1633  0.0364
   18LYS    SC1 3383  19.888  16.166  14.045 -0.0884 -0.3124 -0.0170
   18LYS    SC2 3384  19.822  16.181  14.356  0.3433  0.0541  0.0093
   19LYS     BB 3385  19.607  16.277  13.745  0.0397 -0.0597  0.0278
   19LYS    SC1 3386  19.632  15.980  13.611 -0.2110 -0.2216 -0.5582
   19LYS    SC2 3387  19.463  15.812  13.406  0.0727 -0.1927 -0.2449
   20LYS     BB 3388  19.477  16.584  13.700 -0.0523 -0.1817 -0.4510
   20LYS    SC1 3389  19.609  16.617  13.401  0.3106 -0.2927 -0.0310
   20LYS    SC2 3390  19.755  16.468  13.064  0.2071  0.1831 -0.4393
   21LYS     BB 3391  19.316  16.751  13.877  0.3490  0.0148 -0.0101
   21LYS    SC1 3392  19.524  16.897  14.070  0.1112  0.0905  0.0662
   21LYS    SC2 3393  19.627  17.031  14.329  0.2475  0.2844 -0.0424
   22LYS     BB 3394  19.127  17.041  13.885 -0.1585 -0.1234 -0.1349
   22LYS    SC1 3395  19.187  17.165  14.148 -0.0645  0.0211 -0.1293
   22LYS    SC2 3396  19.081  17.187  14.491 -0.2479  0.0520 -0.2905
   23LYS     BB 3397  18.946  17.196  13.645 -0.1414 -0.1412 -0.0111
   23LYS    SC1 3398  18.713  17.029  13.741 -0.0064  0.1386  0.0787
   23LYS    SC2 3399  18.439  16.977  13.893  0.1418  0.1597 -0.1307
   24LYS     BB 3400  18.798  17.502  13.747  0.1180 -0.0027 -0.0672
   24LYS    SC1 3401  18.650  17.651  13.519  0.2329  0.1011  0.2320
   24LYS    SC2 3402  18.682  18.008  13.468 -0.0377 -0.3357 -0.4062
   25LYS     BB 3403  18.481  17.414  13.888  0.0205 -0.0579 -0.0422
   25LYS    SC1 3404  18.307  17.295  14.149 -0.3267 -0.0345 -0.1331
   25LYS    SC2 3405  18.240  17.471  14.441 -0.2433  0.3910  0.0049
   26LYS     BB 3406  18.302  17.430  13.640  0.1455 -0.2084  0.0880
   26LYS    SC1 3407  18.035  17.401  13.682 -0.1773  0.1045 -0.2575
   26LYS    SC2 3408  17.782  17.188  13.632  0.2606 -0.0935  0.2388
   27LYS     BB 3409  18.333  17.139  13.476  0.0053 -0.2355  0.1856
   27LYS    SC1 3410  18.089  17.067  13.297  0.1680 -0.0167  0.1182
   27LYS    SC2 3411  18.150  16.778  13.179  0.1698  0.1939  0.2442
   28LYS     BB 3412  18.570  17.022  13.259 -0.2884  0.1446 -0.1378
   28LYS    SC1 3413  18.744  17.283  13.287  0.0293 -0.0637  0.1577
   28LYS    SC2 3414  19.080  17.391  13.252 -0.0585  0.0464 -0.2369
   29LYS     BB 3415  18.864  16.846  13.271  0.4727 -0.1440 -0.0976
   29LYS    SC1 3416  19.026  16.996  13.073 -0.0820  0.4139 -0.1802
   29LYS    SC2 3417  19.223  17.159  12.913 -0.1311 -0.1203 -0.1411
   30LYS     BB 3418  18.998  16.619  13.468  0.1774 -0.2286  0.2409
   30LYS    SC1 3419  18.856  16.598  13.732  0.3538 -0.1719 -0.0352
   30LYS    SC2 3420  18.626  16.377  13.850  0.0767  0.1249  0.2503
    1LYS     BB 3421  17.190  18.905  14.593  0.4341  0.0172 -0.1011
    1LYS    SC1 3422  17.119  18.636  14.564  0.0811 -0.1798  0.1050
    1LYS    SC2 3423  17.048  18.317  14.566  0.1273 -0.2035 -0.2531
    2LYS     BB 3424  16.917  19.053  14.590  0.0409 -0.1247 -0.1425
    2LYS    SC1 3425  16.780  18.940  14.317 -0.1704 -0.1132  0.1992
    2LYS    SC2 3426  16.454  18.862  14.238  0.0567  0.2868  0.1661
    3LYS     BB 3427  16.728  19.197  14.760 -0.1756 -0.3302  0.0724
    3LYS    SC1 3428  16.671  19.440  14.589  0.2814 -0.2185 -0.4387
    3LYS    SC2 3429  16.564  19.707  14.470  0.1047 -0.4216  0.7725
    4LYS     BB 3430  16.607  19.082  15.052  0.2042 -0.1335  0.0831
    4LYS    SC1 3431  16.506  19.281  15.224 -0.5108 -0.0063 -0.0949
    4LYS    SC2 3432  16.458  19.635  15.262  0.0365 -0.0106 -0.0628
    5LYS     BB 3433  16.540  18.803  15.214 -0.0081  0.0350  0.2479
    5LYS    SC1 3434  16.804  18.687  15.374 -0.1209  0.0391 -0.0091
    5LYS    SC2 3435  17.142  18.729  15.390 -0.1409  0.0975 -0.0832
    6LYS     BB 3436  16.430  18.926  15.514  0.3121 -0.1031 -0.0441
    6LYS    SC1 3437  16.080  18.968  15.494  0.1748 -0.1577  0.0545
    6LYS    SC2 3438  15.803  19.158  15.431 -0.4824  0.1820  0.0631
    7LYS     BB 3439  16.449  18.674  15.723  0.2888  0.1167  0.0649
    7LYS    SC1 3440  16.173  18.669  15.834  0.3634  0.0681 -0.1085
    7LYS    SC2 3441  15.932  18.423  15.731 -0.1944 -0.1283  0.1854
    8LYS     BB 3442  16.439  18.321  15.621  0.0485 -0.0228 -0.4221
    8LYS    SC1 3443  16.595  18.181  15.816 -0.1077 -0.1972  0.3187
    8LYS    SC2 3444  16.886  18.068  15.877 -0.1964 -0.1584  0.1265
    9LYS     BB 3445  16.197  18.123  15.494 -0.0808  0.1300 -0.1002
    9LYS    SC1 3446  16.203  18.002  15.792  0.0489 -0.0088 -0.0493
    9LYS    SC2 3447  16.031  17.809  15.997 -0.1426 -0.5945 -0.1075
   10LYS     BB 3448  16.131  18.021  15.213 -0.0322  0.1434  0.0253
   10LYS    SC1 3449  16.391  17.820  15.194  0.0190  0.0340  0.1452
   10LYS    SC2 3450  16.634  17.573  15.159 -0.1298  0.3758 -0.2498
   11LYS     BB 3451  16.059  18.119  14.941  0.0977 -0.3470  0.0727
   11LYS    SC1 3452  16.072  18.004  14.618 -0.1340 -0.3882 -0.2068
   11LYS    SC2 3453  16.335  17.977  14.404  0.2790  0.0070 -0.1822
   12LYS     BB 3454  15.728  18.299  14.882  0.0906  0.1401  0.0306
   12LYS    SC1 3455  15.918  18.568  14.867 -0.1338 -0.2032  0.0844
   12LYS    SC2 3456  16.261  18.587  14.942  0.4498  0.0285 -0.1429
   13LYS     BB 3457  15.620  18.059  14.693  0.0348  0.1543  0.0570
   13LYS    SC1 3458  15.744  18.256  14.460  0.6327 -0.0431  0.2764
   13LYS    SC2 3459  15.626  18.585  14.315  0.2723  0.1565  0.2608
   14LYS     BB 3460  15.357  17.893  14.637  0.3000 -0.0011 -0.2214
   14LYS    SC1 3461  15.506  17.598  14.550  0.3849  0.2188 -0.0709
   14LYS    SC2 3462  15.237  17.414  14.426 -0.0493 -0.1781  0.3678
   15LYS     BB 3463  15.129  17.764  14.891 -0.2566  0.1107  0.1183
   15LYS    SC1 3464  15.141  18.017  15.024  0.2280  0.1303  0.2051
   15LYS    SC2 3465  15.238  18.341  14.904 -0.1898  0.0328 -0.0520
   16LYS     BB 3466  15.260  17.499  15.011  0.3656  0.1471 -0.1440
   16LYS    SC1 3467  15.589  17.401  14.961 -0.6978 -0.2851 -0.2317
   16LYS    SC2 3468  15.818  17.183  15.075 -0.0019  0.1674 -0.1758
   17LYS     BB 3469  15.163  17.204  15.130 -0.1075 -0.0109 -0.0745
   17LYS    SC1 3470  15.005  17.002  14.900  0.0380 -0.1993  0.3067
   17LYS    SC2 3471  14.877  16.733  14.754 -0.1504  0.1204  0.1564
   18LYS     BB 3472  15.335  16.941  15.200 -0.3748 -0.2526  0.0649
   18LYS    SC1 3473  15.435  17.009  15.488 -0.1600 -0.4986  0.1128
   18LYS    SC2 3474  15.472  17.228  15.774  0.6911  0.0023  0.5234
   19LYS     BB 3475  15.205  16.683  15.211  0.0916  0.2436 -0.3718
   19LYS    SC1 3476  15.366  16.567  15.504 -0.1860 -0.0429 -0.2960
   19LYS    SC2 3477  15.440  16.500  15.843 -0.0794  0.4178 -0.0404
   20LYS     BB 3478  14.866  16.710  15.214 -0.0166 -0.1128  0.0251
   20LYS    SC1 3479  14.755  16.418  15.220  0.1351  0.1323 -0.1484
   20LYS    SC2 3480  14.841  16.064  15.275  0.0912 -0.1954  0.1906
   21LYS     BB 3481  14.763  17.027  15.356  0.5498 -0.3145  0.0093
   21LYS    SC1 3482  14.694  17.216  15.074  0.0891  0.2635 -0.4529
   21LYS    SC2 3483  14.385  17.271  14.904  0.2751  0.2769 -0.1067
   22LYS     BB 3484  14.659  17.093  15.647 -0.0187  0.0578  0.0842
   22LYS    SC1 3485  14.374  17.112  15.561 -0.4868  0.1586 -0.0445
   22LYS    SC2 3486  14.052  17.216  15.573 -0.0428 -0.0671  0.0480
   23LYS     BB 3487  14.728  17.312  15.911 -0.2933 -0.2056  0.0764
   23LYS    SC1 3488  14.557  17.333  16.192  0.1177 -0.0626  0.1705
   23LYS    SC2 3489  14.537  17.482  16.481  0.0345 -0.0681  0.4206
   24LYS     BB 3490  14.658  17.611  15.845  0.1035 -0.1973 -0.2774
   24LYS    SC1 3491  14.723  17.706  15.570 -0.1200 -0.2065  0.1311
   24LYS    SC2 3492  14.824  17.590  15.244  0.1512  0.1052 -0.1564
   25LYS     BB 3493  14.885  17.807  16.027 -0.0811 -0.1186  0.0989
   25LYS    SC1 3494  14.998  17.778  16.349  0.3131  0.4665 -0.3318
   25LYS    SC2 3495  15.346  17.727  16.349 -0.0492 -0.0416  0.0708
   26LYS     BB 3496  14.777  18.130  15.910 -0.0489  0.3510 -0.0333
   26LYS    SC1 3497  14.675  18.224  15.597  0.1478 -0.0970 -0.1421
   26LYS    SC2 3498  14.604  18.515  15.417 -0.2094  0.0603 -0.1577
   27LYS     BB 3499  14.976  18.378  15.889 -0.0902  0.0109 -0.1472
   27LYS    SC1 3500  14.867  18.601  16.111  0.4432 -0.3966 -0.1219
   27LYS    SC2 3501  14.583  18.815  16.271  0.1524 -0.2845 -0.1067
   28LYS     BB 3502  15.021  18.602  15.677  0.1959 -0.3494  0.0936
   28LYS    SC1 3503  15.172  18.796  15.896  0.1580 -0.0293  0.1478
   28LYS    SC2 3504  15.434  18.895  16.077  0.1921 -0.4167  0.6141
   29LYS     BB 3505  14.852  18.906  15.508  0.0458  0.0484  0.0990
   29LYS    SC1 3506  14.909  19.188  15.608 -0.0146  0.3592  0.0774
   29LYS    SC2 3507  15.029  19.489  15.511 -0.0710 -0.3251  0.1359
   30LYS     BB 3508  14.520  18.990  15.394 -0.3037 -0.0944  0.0834
   30LYS    SC1 3509  14.598  18.817  15.083 -0.2075  0.0943 -0.0668
   30LYS    SC2 3510  14.601  18.963  14.759 -0.4982  0.2544  0.0973
    1LYS     BB 3511  15.148  19.681  17.855 -0.0111 -0.0676  0.3123
    1LYS    SC1 3512  15.071  19.960  17.913 -0.2568  0.2515  0.0972
    1LYS    SC2 3513  15.077  20.295  17.834  0.0823 -0.0149  0.0278
    2LYS     BB 3514  15.083  19.721  17.534 -0.2965 -0.3492  0.4034
    2LYS    SC1 3515  15.400  19.679  17.458 -0.1888  0.3802  0.0118
    2LYS    SC2 3516  15.669  19.577  17.689  0.3603 -0.4393 -0.0089
    3LYS     BB 3517  14.825  19.914  17.427 -0.2213 -0.2906 -0.1167
    3LYS    SC1 3518  14.635  19.758  17.285 -0.0497  0.2490 -0.2506
    3LYS    SC2 3519  14.548  19.373  17.316  0.0606  0.1901 -0.2668
    4LYS     BB 3520  14.785  20.242  17.475 -0.0001  0.1093 -0.0291
    4LYS    SC1 3521  14.500  20.332  17.438  0.0484  0.2283 -0.2126
    4LYS    SC2 3522  14.215  20.473  17.500  0.2771 -0.0210 -0.2092
    5LYS     BB 3523  14.884  20.328  17.189 -0.1573 -0.2189 -0.0223
    5LYS    SC1 3524  14.891  20.639  17.117 -0.2351  0.1449 -0.0536
    5LYS    SC2 3525  15.036  20.944  17.200  0.2107  0.2507 -0.0949
    6LYS     BB 3526  14.792  20.251  16.917  0.0217 -0.4207  0.1915
    6LYS    SC1 3527  14.573  20.073  16.946 -0.2466  0.1321  0.1296
    6LYS    SC2 3528  14.297  20.023  16.805  0.1910 -0.2610  0.3508
    7LYS     BB 3529  15.092  20.215  16.698 -0.2853 -0.1088  0.0422
    7LYS    SC1 3530  15.103  19.919  16.629  0.0413 -0.0931  0.3267
    7LYS    SC2 3531  15.363  19.702  16.496  0.2877  0.0733  0.1484
    8LYS     BB 3532  15.303  20.320  16.464 -0.0657  0.4100 -0.0073
    8LYS    SC1 3533  15.544  20.485  16.588 -0.0616  0.1679  0.2829
    8LYS    SC2 3534  15.657  20.804  16.810 -0.1708 -0.2771  0.0298
    9LYS     BB 3535  15.432  20.315  16.103  0.0280  0.3261 -0.1759
    9LYS    SC1 3536  15.162  20.400  15.983  0.5625 -0.0200  0.3487
    9LYS    SC2 3537  15.033  20.700  16.116  0.2478  0.1616 -0.3001
   10LYS     BB 3538  15.676  20.443  16.038 -0.0703  0.0031  0.0065
   10LYS    SC1 3539  15.862  20.292  15.804 -0.4412  0.1096  0.0119
   10LYS    SC2 3540  15.736  19.992  15.607  0.2614 -0.1217 -0.2398
   11LYS     BB 3541  15.856  20.547  16.244 -0.2899  0.1707  0.0195
   11LYS    SC1 3542  16.102  20.755  16.098  0.1567 -0.0687 -0.3392
   11LYS    SC2 3543  16.374  20.793  15.825  0.1030 -0.0089  0.0198
   12LYS     BB 3544  16.154  20.345  16.254  0.1414 -0.1899 -0.0399
   12LYS    SC1 3545  16.443  20.470  16.141 -0.2714 -0.0676  0.2785
   12LYS    SC2 3546  16.751  20.280  16.059 -0.1972 -0.0691 -0.0637
   13LYS     BB 3547  16.129  20.097  16.457 -0.3592  0.3075 -0.0574
   13LYS    SC1 3548  16.200  20.123  16.734 -0.1736  0.2672 -0.1787
   13LYS    SC2 3549  16.029  20.046  17.035  0.0303  0.0348 -0.0579
   14LYS     BB 3550  16.381  19.790  16.466  0.0449  0.3729  0.2826
   14LYS    SC1 3551  16.227  19.629  16.299  0.0417  0.0700  0.2390
   14LYS    SC2 3552  16.256  19.528  15.951  0.1088 -0.1355  0.0456
   15LYS     BB 3553  16.373  19.633  16.787  0.2446 -0.1317 -0.4075
   15LYS    SC1 3554  16.534  19.903  16.865  0.0693  0.2744 -0.0773
   15LYS    SC2 3555  16.887  19.956  16.892  0.1974  0.1164 -0.2855
   16LYS     BB 3556  16.377  19.311  16.994 -0.0474 -0.1322  0.1433
   16LYS    SC1 3557  16.566  19.154  16.812 -0.1238 -0.0138  0.0553
   16LYS    SC2 3558  16.910  19.139  16.841 -0.1064  0.1527  0.0315
   17LYS     BB 3559  16.513  19.228  17.348  0.0661  0.2339  0.1120
   17LYS    SC1 3560  16.241  19.007  17.473 -0.2244 -0.3220  0.3367
   17LYS    SC2 3561  16.314  18.739  17.571  0.0519  0.2002  0.2484
   18LYS     BB 3562  16.657  18.988  17.445  0.0894  0.0301 -0.0483
   18LYS    SC1 3563  16.713  18.993  17.744 -0.0479  0.0974  0.2470
   18LYS    SC2 3564  16.875  19.239  17.945 -0.0988 -0.3136  0.0765
   19LYS     BB 3565  16.868  18.847  17.196  0.1013 -0.1226 -0.4061
   19LYS    SC1 3566  17.063  18.709  17.378  0.0887 -0.0320 -0.4112
   19LYS    SC2 3567  17.373  18.607  17.447 -0.0746  0.0624  0.5560
   20LYS     BB 3568  16.761  18.642  16.940 -0.3271  0.1489  0.4644
   20LYS    SC1 3569  16.783  18.339  16.988  0.3907 -0.1314 -0.1955
   20LYS    SC2 3570  16.926  18.000  16.935  0.2332 -0.0881 -0.0179
   21LYS     BB 3571  16.420  18.658  16.873  0.2458  0.1625  0.1854
   21LYS    SC1 3572  16.356  18.379  16.754 -0.1965  0.1002 -0.0702
   21LYS    SC2 3573  16.496  18.105  16.579  0.2853  0.1676  0.4335
   22LYS     BB 3574  16.236  18.676  17.131  0.0082  0.0238 -0.0181
   22LYS    SC1 3575  16.122  18.927  17.077  0.1877 -0.1083 -0.1157
   22LYS    SC2 3576  15.929  19.187  16.902 -0.2260 -0.2183  0.0155
   23LYS     BB 3577  15.999  18.421  17.150 -0.1206 -0.0966  0.4752
   23LYS    SC1 3578  15.835  18.414  16.883 -0.3425 -0.0412  0.1538
   23LYS    SC2 3579  15.661  18.345  16.595  0.0506  0.0762  0.2240
   24LYS     BB 3580  15.945  18.245  17.453 -0.1783  0.1773  0.0149
   24LYS    SC1 3581  16.112  17.976  17.465 -0.2157  0.5034 -0.2118
   24LYS    SC2 3582  16.252  17.740  17.281  0.1673 -0.4217  0.1430
   25LYS     BB 3583  15.682  18.296  17.645 -0.0647  0.2637  0.0282
   25LYS    SC1 3584  15.567  18.525  17.487  0.5313  0.0144  0.2348
   25LYS    SC2 3585  15.474  18.822  17.657  0.4122 -0.1738 -0.0364
   26LYS     BB 3586  15.597  18.436  17.921 -0.1902  0.0612  0.0350
   26LYS    SC1 3587  15.332  18.279  18.061 -0.0850  0.1015  0.0937
   26LYS    SC2 3588  15.017  18.134  18.046  0.0036 -0.0361 -0.1927
   27LYS     BB 3589  15.662  18.613  18.127 -0.0288  0.3450 -0.3577
   27LYS    SC1 3590  15.392  18.848  18.153 -0.1008 -0.1664  0.2539
   27LYS    SC2 3591  15.067  18.876  18.032  0.1087 -0.1434  0.4322
   28LYS     BB 3592  15.812  18.671  18.370 -0.1191  0.1242 -0.3143
   28LYS    SC1 3593  15.654  18.748  18.635  0.0311  0.1081  0.1492
   28LYS    SC2 3594  15.693  18.582  18.887 -0.0110 -0.3142 -0.0120
   29LYS     BB 3595  16.087  18.620  18.524  0.1939 -0.0532 -0.3187
   29LYS    SC1 3596  16.178  18.951  18.547  0.1285  0.1776 -0.1322
   29LYS    SC2 3597  16.184  19.217  18.274  0.1741  0.0308  0.2434
   30LYS     BB 3598  16.160  18.649  18.897 -0.0739 -0.1154  0.0038
   30LYS    SC1 3599  16.272  18.891  19.045  0.1802 -0.0434  0.0749
   30LYS    SC2 3600  16.238  19.239  19.168  0.1068  0.0663  0.3287
    1LYS     BB 3601  15.721  14.806  11.923  0.1019 -0.1688  0.2198
    1LYS    SC1 3602  15.418  14.673  11.795  0.0544  0.2132 -0.0774
    1LYS    SC2 3603  15.076  14.565  11.898 -0.3881 -0.2845 -0.2955
    2LYS     BB 3604  15.999  14.665  12.051  0.2284  0.1242  0.0180
    2LYS    SC1 3605  15.846  14.588  12.323  0.1497 -0.0343  0.3702
    2LYS    SC2 3606  15.833  14.628  12.652  0.0424 -0.0205  0.1775
    3LYS     BB 3607  16.064  14.351  11.907  0.0977 -0.0087 -0.0162
    3LYS    SC1 3608  16.068  14.135  12.120 -0.2465  0.0154 -0.1525
    3LYS    SC2 3609  16.227  13.852  12.301  0.0978  0.0307 -0.1069
    4LYS     BB 3610  16.239  14.351  11.662  0.2244  0.3284 -0.1191
    4LYS    SC1 3611  16.069  14.183  11.421  0.1575  0.1208 -0.4039
    4LYS    SC2 3612  15.816  14.161  11.221  0.0511 -0.1005  0.0699
    5LYS     BB 3613  16.537  14.213  11.687  0.3317 -0.0320  0.0361
    5LYS    SC1 3614  16.641  13.870  11.758 -0.0729  0.2837  0.3195
    5LYS    SC2 3615  16.539  13.583  11.639  0.2986  0.2848  0.1676
    6LYS     BB 3616  16.784  14.164  11.509 -0.1133  0.0328  0.1553
    6LYS    SC1 3617  16.992  13.874  11.526  0.1133 -0.1789 -0.1961
    6LYS    SC2 3618  17.280  13.648  11.518  0.0867  0.5784 -0.0175
    7LYS     BB 3619  17.015  14.384  11.436 -0.0398  0.0646  0.0048
    7LYS    SC1 3620  17.149  14.374  11.127 -0.0414 -0.1395  0.0592
    7LYS    SC2 3621  17.480  14.449  11.212 -0.1726  0.2830  0.1010
    8LYS     BB 3622  17.179  14.533  11.643  0.0990  0.0382 -0.1530
    8LYS    SC1 3623  17.107  14.843  11.624  0.2327 -0.4580 -0.2249
    8LYS    SC2 3624  17.211  15.139  11.647 -0.1409 -0.0416  0.0054
    9LYS     BB 3625  17.110  14.587  11.980  0.0806  0.0903  0.2797
    9LYS    SC1 3626  16.838  14.488  12.013 -0.0545  0.3904 -0.1705
    9LYS    SC2 3627  16.471  14.630  11.943 -0.4268  0.0010 -0.0420
   10LYS     BB 3628  17.248  14.537  12.252 -0.4064 -0.0438 -0.0434
   10LYS    SC1 3629  17.003  14.405  12.381  0.0618  0.2441 -0.5195
   10LYS    SC2 3630  16.885  14.047  12.459 -0.2507 -0.4019 -0.2789
   11LYS     BB 3631  17.289  14.745  12.489 -0.0205 -0.0479 -0.1072
   11LYS    SC1 3632  17.020  14.725  12.680  0.0742  0.0818  0.0807
   11LYS    SC2 3633  16.713  14.922  12.786 -0.0443  0.2011 -0.1287
   12LYS     BB 3634  17.485  14.757  12.735  0.0577 -0.0546 -0.2284
   12LYS    SC1 3635  17.540  14.520  12.828  0.3145  0.5320 -0.2736
   12LYS    SC2 3636  17.570  14.163  12.748 -0.3234 -0.2115 -0.3134
   13LYS     BB 3637  17.639  14.997  12.823  0.3972  0.2565  0.0725
   13LYS    SC1 3638  17.462  15.174  12.908 -0.3128  0.3193 -0.1876
   13LYS    SC2 3639  17.267  15.415  13.040  0.0212  0.1436 -0.2503
   14LYS     BB 3640  17.925  15.157  12.683 -0.0274  0.1228 -0.1589
   14LYS    SC1 3641  18.025  15.070  12.976  0.1898  0.3066  0.5585
   14LYS    SC2 3642  17.923  14.776  13.145 -0.0185  0.0063 -0.0016
   15LYS     BB 3643  18.020  15.416  12.485 -0.1367 -0.0522  0.3052
   15LYS    SC1 3644  17.725  15.414  12.349 -0.0008  0.0422  0.1769
   15LYS    SC2 3645  17.510  15.195  12.398 -0.4330  0.1294 -0.0928
   16LYS     BB 3646  18.269  15.563  12.291 -0.3285  0.0868  0.0823
   16LYS    SC1 3647  18.173  15.816  12.291  0.1617  0.0493 -0.2366
   16LYS    SC2 3648  17.873  15.872  12.419  0.1075  0.2426  0.2439
   17LYS     BB 3649  18.582  15.442  12.289 -0.4008 -0.1719  0.0836
   17LYS    SC1 3650  18.747  15.294  12.529 -0.1463 -0.0572 -0.0829
   17LYS    SC2 3651  18.779  15.010  12.753  0.1324 -0.1036 -0.2327
   18LYS     BB 3652  18.817  15.546  12.201 -0.0003 -0.2354  0.3630
   18LYS    SC1 3653  18.951  15.717  12.359 -0.0351 -0.3379  0.2069
   18LYS    SC2 3654  19.260  15.817  12.537 -0.0712  0.4776  0.1126
   19LYS     BB 3655  18.902  15.554  11.873  0.2124  0.0815  0.2041
   19LYS    SC1 3656  19.161  15.689  11.777 -0.2468 -0.0519  0.0139
   19LYS    SC2 3657  19.445  15.754  11.586 -0.1659  0.4201 -0.1495
   20LYS     BB 3658  18.777  15.743  11.619 -0.3319  0.2657 -0.1971
   20LYS    SC1 3659  18.646  15.879  11.818 -0.0812 -0.2718 -0.2528
   20LYS    SC2 3660  18.334  15.741  11.896  0.1828 -0.3266  0.1451
   21LYS     BB 3661  18.504  15.652  11.488  0.0155 -0.1650  0.1098
   21LYS    SC1 3662  18.603  15.371  11.437 -0.3577  0.1241  0.0490
   21LYS    SC2 3663  18.816  15.184  11.227  0.2131  0.1082  0.2949
   22LYS     BB 3664  18.343  15.696  11.194 -0.0678  0.1303  0.2256
   22LYS    SC1 3665  18.478  15.931  11.103  0.4329  0.0379  0.1530
   22LYS    SC2 3666  18.713  16.073  11.248  0.4242 -0.3073  0.0302
   23LYS     BB 3667  18.292  15.399  11.128 -0.0935 -0.3253 -0.0303
   23LYS    SC1 3668  18.011  15.466  10.941 -0.2821  0.3063 -0.3566
   23LYS    SC2 3669  17.852  15.698  10.737 -0.0156 -0.2575  0.0226
   24LYS     BB 3670  18.344  15.059  11.252 -0.2254 -0.1256  0.0277
   24LYS    SC1 3671  18.182  15.059  11.539 -0.0160 -0.0229 -0.1038
   24LYS    SC2 3672  17.968  14.839  11.729  0.3530 -0.2040 -0.0524
   25LYS     BB 3673  18.448  14.813  11.149  0.0026 -0.2735  0.1569
   25LYS    SC1 3674  18.461  14.624  11.342 -0.0397  0.5245  0.0671
   25LYS    SC2 3675  18.302  14.260  11.277 -0.0275  0.1156 -0.0358
   26LYS     BB 3676  18.359  14.599  10.884 -0.0744  0.0987  0.2355
   26LYS    SC1 3677  18.285  14.790  10.712  0.1501  0.4034 -0.0494
   26LYS    SC2 3678  18.077  15.014  10.882 -0.0116  0.0089  0.1901
   27LYS     BB 3679  18.599  14.535  10.671 -0.1769 -0.3274 -0.0385
   27LYS    SC1 3680  18.753  14.816  10.545  0.0512 -0.0837 -0.2004
   27LYS    SC2 3681  18.737  15.095  10.317 -0.0928 -0.2158 -0.0955
   28LYS     BB 3682  18.631  14.453  10.357  0.1407 -0.0301  0.0433
   28LYS    SC1 3683  18.908  14.467  10.286  0.0123 -0.1642  0.0693
   28LYS    SC2 3684  19.010  14.120  10.247 -0.4080 -0.1517 -0.1861
   29LYS     BB 3685  18.358  14.488  10.201  0.0182  0.1140 -0.0008
   29LYS    SC1 3686  18.067  14.324  10.337 -0.1752  0.0150 -0.0919
   29LYS    SC2 3687  18.151  13.958  10.364 -0.0167 -0.1793  0.0939
   30LYS     BB 3688  18.365  14.820  10.209  0.3847 -0.1527 -0.0612
   30LYS    SC1 3689  18.077  14.877  10.288  0.3349 -0.3163  0.2989
   30LYS    SC2 3690  17.771  15.019  10.170 -0.4263  0.4217 -0.2568
    1LYS     BB 3691  19.730  10.496  17.322 -0.2568 -0.0937  0.2789
    1LYS    SC1 3692  20.092  10.456  17.295 -0.0961  0.0299 -0.0749
    1LYS    SC2 3693  20.456  10.524  17.263 -0.0669 -0.1285  0.0782
    2LYS     BB 3694  19.460  10.494  17.112 -0.1062 -0.0990 -0.1574
    2LYS    SC1 3695  19.250  10.583  17.342 -0.2372 -0.1526  0.0503
    2LYS    SC2 3696  19.252  10.727  17.666  0.3713 -0.0258 -0.1708
    3LYS     BB 3697  19.551  10.510  16.775  0.2168  0.1291  0.2631
    3LYS    SC1 3698  19.722  10.734  16.657  0.1730 -0.1553 -0.0560
    3LYS    SC2 3699  19.773  11.078  16.608  0.2099 -0.0191 -0.2765
    4LYS     BB 3700  19.333  10.403  16.610  0.0956  0.0898  0.1535
    4LYS    SC1 3701  19.221  10.220  16.795 -0.0114  0.2577 -0.1634
    4LYS    SC2 3702  18.985   9.950  16.895  0.0096  0.0474 -0.2600
    5LYS     BB 3703  19.352  10.539  16.322  0.2054 -0.0213  0.1047
    5LYS    SC1 3704  19.055  10.436  16.175  0.0913  0.1196 -0.3536
    5LYS    SC2 3705  18.906  10.430  15.892  0.0286  0.3059 -0.3228
    6LYS     BB 3706  19.444  10.555  16.010  0.1003 -0.0559  0.3888
    6LYS    SC1 3707  19.550  10.805  15.853  0.0362 -0.0569 -0.0427
    6LYS    SC2 3708  19.575  10.887  15.544  0.0097 -0.3341  0.3208
    7LYS     BB 3709  19.636  10.266  15.908 -0.3131 -0.2298  0.2324
    7LYS    SC1 3710  19.534  10.212  15.613  0.2199 -0.1345  0.0066
    7LYS    SC2 3711  19.224  10.248  15.555  0.0634  0.1705 -0.1857
    8LYS     BB 3712  19.931  10.235  16.003  0.2584 -0.4629  0.0980
    8LYS    SC1 3713  20.140  10.219  15.772 -0.1054  0.3634  0.2347
    8LYS    SC2 3714  20.385  10.491  15.629  0.1881 -0.0177 -0.0834
    9LYS     BB 3715  20.142  10.469  16.109 -0.0093 -0.1470  0.0712
    9LYS    SC1 3716  20.400  10.315  16.099 -0.0005 -0.0508 -0.1619
    9LYS    SC2 3717  20.677  10.111  16.248  0.3729 -0.4653  0.0479
   10LYS     BB 3718  19.870  10.692  16.164  0.4050  0.1635 -0.1533
   10LYS    SC1 3719  19.786  10.437  16.356 -0.1299 -0.0318  0.0254
   10LYS    SC2 3720  19.731  10.150  16.520  0.4220  0.2064 -0.0130
   11LYS     BB 3721  19.818  10.997  16.136  0.0544  0.0116  0.3748
   11LYS    SC1 3722  19.502  10.976  16.261 -0.4070  0.2695  0.3581
   11LYS    SC2 3723  19.235  11.082  16.417 -0.0357 -0.1559  0.0648
   12LYS     BB 3724  20.051  11.201  16.262  0.0029 -0.0223 -0.0162
   12LYS    SC1 3725  19.951  11.427  16.084  0.2951  0.1651  0.0034
   12LYS    SC2 3726  19.928  11.770  16.144  0.2944 -0.2888 -0.4152
   13LYS     BB 3727  20.385  11.331  16.202 -0.1846 -0.0972 -0.0146
   13LYS    SC1 3728  20.489  11.407  16.495 -0.1310  0.1727 -0.5307
   13LYS    SC2 3729  20.409  11.495  16.853  0.0339  0.1982 -0.2261
   14LYS     BB 3730  20.646  11.138  16.220 -0.1964  0.0961  0.2177
   14LYS    SC1 3731  20.578  10.968  16.478 -0.5287  0.1523  0.1288
   14LYS    SC2 3732  20.293  10.792  16.442 -0.0164  0.0652  0.2870
   15LYS     BB 3733  20.963  11.130  16.258  0.2886 -0.0275  0.1331
   15LYS    SC1 3734  20.979  10.844  16.403 -0.3138  0.3643  0.1672
   15LYS    SC2 3735  20.915  10.684  16.712 -0.3390  0.1236  0.3434
   16LYS     BB 3736  21.154  11.307  16.007 -0.1122 -0.2986  0.0501
   16LYS    SC1 3737  21.100  11.601  16.087  0.2861 -0.0018 -0.1605
   16LYS    SC2 3738  20.880  11.881  16.044 -0.3409  0.0414 -0.2050
   17LYS     BB 3739  21.297  11.218  15.788 -0.4306  0.0165 -0.2122
   17LYS    SC1 3740  21.396  10.950  15.912 -0.1170  0.1172 -0.0157
   17LYS    SC2 3741  21.118  10.792  15.963  0.2318 -0.2499 -0.0663
   18LYS     BB 3742  21.198  11.319  15.496  0.0449  0.0125 -0.0677
   18LYS    SC1 3743  21.460  11.489  15.446 -0.1061  0.3471  0.0434
   18LYS    SC2 3744  21.615  11.759  15.389  0.2640  0.1849 -0.3016
   19LYS     BB 3745  20.985  11.304  15.281  0.2931  0.1913 -0.0718
   19LYS    SC1 3746  21.151  11.028  15.154 -0.0198 -0.0722 -0.0356
   19LYS    SC2 3747  21.217  10.856  14.823 -0.4313  0.4934 -0.1034
   20LYS     BB 3748  20.792  11.544  15.369  0.0607  0.1272 -0.0588
   20LYS    SC1 3749  20.585  11.363  15.503  0.1714 -0.0685  0.4244
   20LYS    SC2 3750  20.469  11.156  15.741  0.1518  0.0182  0.0339
   21LYS     BB 3751  20.538  11.665  15.178 -0.2390  0.0011  0.1507
   21LYS    SC1 3752  20.531  11.327  15.032 -0.1036  0.1623 -0.0958
   21LYS    SC2 3753  20.274  11.073  14.978 -0.2318  0.0101  0.0085
   22LYS     BB 3754  20.318  11.894  15.303  0.1712 -0.0690 -0.0459
   22LYS    SC1 3755  20.026  11.748  15.395  0.2382  0.0893 -0.3063
   22LYS    SC2 3756  19.715  11.676  15.236 -0.2507 -0.1221 -0.1595
   23LYS     BB 3757  20.282  12.210  15.349 -0.2228 -0.1186  0.3202
   23LYS    SC1 3758  20.029  12.350  15.339 -0.0238  0.2610 -0.0821
   23LYS    SC2 3759  19.669  12.391  15.268  0.3537  0.0026  0.1464
   24LYS     BB 3760  20.533  12.392  15.225  0.1487  0.2749 -0.0104
   24LYS    SC1 3761  20.823  12.357  15.248 -0.1811  0.4227 -0.4055
   24LYS    SC2 3762  20.793  11.992  15.305  0.0977 -0.3072  0.0800
   25LYS     BB 3763  20.502  12.537  14.926 -0.0731 -0.1241  0.1523
   25LYS    SC1 3764  20.269  12.407  14.724 -0.1382  0.8043  0.2744
   25LYS    SC2 3765  20.081  12.189  14.611 -0.4087 -0.0552  0.0714
   26LYS     BB 3766  20.451  12.858  14.863  0.1258 -0.1403  0.0166
   26LYS    SC1 3767  20.222  12.974  14.977 -0.1405 -0.0836 -0.1063
   26LYS    SC2 3768  19.943  13.026  14.834  0.2778  0.0456  0.2124
   27LYS     BB 3769  20.622  13.086  14.975 -0.1772 -0.0839 -0.1583
   27LYS    SC1 3770  20.725  12.976  15.286 -0.0206  0.4852  0.0855
   27LYS    SC2 3771  20.713  12.686  15.536 -0.0933 -0.3740  0.0571
   28LYS     BB 3772  20.758  13.372  14.831  0.2749  0.1279  0.0261
   28LYS    SC1 3773  21.012  13.190  14.823 -0.1986 -0.0325 -0.2527
   28LYS    SC2 3774  21.198  13.133  15.132  0.1770  0.1001 -0.1299
   29LYS     BB 3775  20.734  13.265  14.464 -0.0358  0.1138 -0.1720
   29LYS    SC1 3776  20.876  13.516  14.317 -0.1991  0.0812  0.1987
   29LYS    SC2 3777  21.132  13.497  14.031 -0.3105 -0.0582  0.1297
   30LYS     BB 3778  20.540  13.094  14.323 -0.0879 -0.1518  0.1371
   30LYS    SC1 3779  20.237  13.168  14.311  0.1740  0.2019  0.1259
   30LYS    SC2 3780  20.056  13.063  14.064  0.0933  0.1810 -0.0334
    1LYS     BB 3781  16.230  16.070  11.332  0.1075  0.1688 -0.0599
    1LYS    SC1 3782  16.360  15.849  11.480 -0.0649  0.2591 -0.2478
    1LYS    SC2 3783  16.581  15.576  11.473 -0.1331  0.0915  0.0392
    2LYS     BB 3784  16.467  16.255  11.171 -0.0534 -0.1121 -0.0080
    2LYS    SC1 3785  16.357  16.351  10.895 -0.1677 -0.0383  0.0524
    2LYS    SC2 3786  16.466  16.469  10.606  0.1721  0.0590 -0.2699
    3LYS     BB 3787  16.744  16.270  11.254  0.1834 -0.0179  0.0811
    3LYS    SC1 3788  16.972  16.179  11.114  0.0618  0.0671 -0.2203
    3LYS    SC2 3789  17.128  15.972  10.856 -0.4730 -0.0305  0.1588
    4LYS     BB 3790  16.835  16.420  11.563 -0.0278 -0.3952 -0.1333
    4LYS    SC1 3791  16.694  16.687  11.602  0.2512 -0.1195 -0.0941
    4LYS    SC2 3792  16.468  17.025  11.622 -0.3045  0.4614 -0.1129
    5LYS     BB 3793  17.131  16.608  11.639  0.0980  0.2141  0.0944
    5LYS    SC1 3794  17.143  16.903  11.555  0.1775  0.0931  0.2330
    5LYS    SC2 3795  17.398  17.126  11.613  0.3838 -0.3930  0.3246
    6LYS     BB 3796  17.370  16.519  11.742  0.1555 -0.0323  0.1389
    6LYS    SC1 3797  17.559  16.347  11.573  0.2304 -0.0926 -0.1702
    6LYS    SC2 3798  17.672  16.052  11.685 -0.1217  0.3316 -0.0662
    7LYS     BB 3799  17.440  16.442  12.031  0.2995  0.0166  0.1639
    7LYS    SC1 3800  17.743  16.474  12.078  0.1862 -0.0254 -0.3269
    7LYS    SC2 3801  18.080  16.577  12.182 -0.1243 -0.0676  0.0097
    8LYS     BB 3802  17.269  16.430  12.290  0.0633 -0.1267 -0.1786
    8LYS    SC1 3803  17.280  16.670  12.563  0.0773 -0.0669 -0.0780
    8LYS    SC2 3804  17.429  16.903  12.828 -0.1848  0.0154  0.1402
    9LYS     BB 3805  16.944  16.350  12.433 -0.2418 -0.2152  0.0295
    9LYS    SC1 3806  16.851  16.059  12.422 -0.3561 -0.3312  0.0529
    9LYS    SC2 3807  16.906  15.818  12.122 -0.0923 -0.0686 -0.0272
   10LYS     BB 3808  16.815  16.631  12.507  0.0784  0.0598  0.0922
   10LYS    SC1 3809  16.550  16.567  12.356 -0.3537  0.0517 -0.4408
   10LYS    SC2 3810  16.208  16.524  12.324 -0.0426 -0.3205  0.1832
   11LYS     BB 3811  16.892  16.837  12.774  0.0735 -0.1800 -0.1958
   11LYS    SC1 3812  16.726  16.998  12.993  0.4454  0.1223  0.2184
   11LYS    SC2 3813  16.392  16.953  13.119  0.2383  0.6384  0.0182
   12LYS     BB 3814  17.022  16.671  13.054  0.1104 -0.1094  0.0515
   12LYS    SC1 3815  16.986  16.411  12.911 -0.1226 -0.0816  0.0968
   12LYS    SC2 3816  16.974  16.081  12.868 -0.0240  0.2976 -0.2154
   13LYS     BB 3817  16.840  16.637  13.269 -0.1817  0.0740  0.0165
   13LYS    SC1 3818  17.066  16.560  13.490 -0.0662  0.2426 -0.0712
   13LYS    SC2 3819  17.377  16.443  13.670 -0.3107  0.2641  0.1206
   14LYS     BB 3820  16.728  16.830  13.522 -0.0485 -0.0672 -0.1107
   14LYS    SC1 3821  16.913  17.121  13.607 -0.0642  0.1263  0.3528
   14LYS    SC2 3822  17.124  17.434  13.518 -0.3232 -0.0805 -0.2130
   15LYS     BB 3823  16.466  16.986  13.615  0.2457 -0.4805  0.1646
   15LYS    SC1 3824  16.485  17.091  13.916  0.1854  0.1510  0.0899
   15LYS    SC2 3825  16.467  17.151  14.190  0.3713 -0.1111  0.0864
   16LYS     BB 3826  16.136  16.901  13.607 -0.0865 -0.3536 -0.2355
   16LYS    SC1 3827  15.969  17.158  13.721  0.1658 -0.0831  0.3641
   16LYS    SC2 3828  15.810  17.481  13.794 -0.0338  0.0719  0.4241
   17LYS     BB 3829  16.003  16.604  13.716 -0.0296 -0.0078  0.0497
   17LYS    SC1 3830  15.772  16.580  13.965  0.2141 -0.0963 -0.0878
   17LYS    SC2 3831  15.428  16.558  14.046  0.1300  0.0883  0.1323
   18LYS     BB 3832  15.864  16.304  13.642  0.1002  0.0605  0.0595
   18LYS    SC1 3833  15.926  16.383  13.332  0.1754  0.2130  0.1892
   18LYS    SC2 3834  15.817  16.479  13.018  0.3988  0.3010 -0.0860
   19LYS     BB 3835  16.144  16.080  13.810  0.0191  0.0418  0.0437
   19LYS    SC1 3836  16.326  16.328  13.753  0.0605 -0.0642 -0.2267
   19LYS    SC2 3837  16.656  16.406  13.656 -0.0330  0.1456 -0.1076
   20LYS     BB 3838  16.176  15.768  13.916  0.0100 -0.2206  0.0618
   20LYS    SC1 3839  15.856  15.782  14.001  0.3150  0.5255  0.1656
   20LYS    SC2 3840  15.489  15.817  14.030  0.0912  0.2260 -0.0903
   21LYS     BB 3841  16.424  15.639  14.084 -0.0080  0.3533 -0.1754
   21LYS    SC1 3842  16.581  15.442  13.871 -0.0699 -0.0629  0.3540
   21LYS    SC2 3843  16.859  15.501  13.650 -0.4971  0.2279 -0.1097
   22LYS     BB 3844  16.415  15.591  14.414  0.0271 -0.2677 -0.2127
   22LYS    SC1 3845  16.576  15.861  14.507 -0.1772 -0.1200  0.1243
   22LYS    SC2 3846  16.906  15.962  14.560 -0.2185  0.1018  0.2001
   23LYS     BB 3847  16.086  15.528  14.507 -0.3001  0.1807  0.2307
   23LYS    SC1 3848  16.020  15.752  14.718  0.0254 -0.3427 -0.0478
   23LYS    SC2 3849  15.797  15.975  14.859 -0.0523 -0.3510 -0.0784
   24LYS     BB 3850  16.036  15.286  14.585  0.2675  0.2152 -0.0170
   24LYS    SC1 3851  16.019  15.254  14.904  0.3296  0.2501  0.2823
   24LYS    SC2 3852  16.113  15.186  15.214 -0.2327 -0.1126  0.3740
   25LYS     BB 3853  16.064  14.956  14.482 -0.2362 -0.1001 -0.0998
   25LYS    SC1 3854  15.745  14.997  14.370 -0.5047  0.3474  0.1973
   25LYS    SC2 3855  15.423  14.987  14.142 -0.3563  0.1020  0.1501
   26LYS     BB 3856  16.357  14.866  14.319 -0.0304  0.1351  0.3229
   26LYS    SC1 3857  16.467  14.645  14.495 -0.0820  0.2941  0.2408
   26LYS    SC2 3858  16.662  14.624  14.768  0.1815  0.3805 -0.1610
   27LYS     BB 3859  16.348  14.656  14.072  0.0292 -0.1865 -0.1733
   27LYS    SC1 3860  16.597  14.591  13.900  0.0799 -0.2774  0.4226
   27LYS    SC2 3861  16.714  14.686  13.644  0.0172 -0.0622  0.0011
   28LYS     BB 3862  16.100  14.659  13.870 -0.3101 -0.3797  0.3118
   28LYS    SC1 3863  16.005  14.928  14.052 -0.2544  0.1736 -0.1087
   28LYS    SC2 3864  16.199  15.253  14.144 -0.1127 -0.1663 -0.1385
   29LYS     BB 3865  16.080  14.345  13.831  0.0689  0.0342  0.0075
   29LYS    SC1 3866  16.274  14.185  14.032  0.1537 -0.2795  0.0546
   29LYS    SC2 3867  16.556  14.072  14.137  0.1388  0.1328 -0.0928
   30LYS     BB 3868  15.811  14.247  13.674 -0.0631  0.0292  0.1186
   30LYS    SC1 3869  15.962  14.198  13.433  0.1183 -0.0742 -0.2616
   30LYS    SC2 3870  16.230  14.049  13.382  0.4221  0.1409 -0.5128
    1LYS     BB 3871  19.145  13.067  16.280  0.0112  0.1691  0.1819
    1LYS    SC1 3872  19.247  12.807  16.168 -0.2018 -0.0907  0.0904
    1LYS    SC2 3873  19.490  12.590  15.974 -0.0049  0.0051 -0.3650
    2LYS     BB 3874  18.985  13.153  16.507 -0.0126  0.3783  0.0404
    2LYS    SC1 3875  19.085  13.434  16.554 -0.2099 -0.3720 -0.0167
    2LYS    SC2 3876  18.997  13.762  16.560  0.5369  0.1724 -0.0761
    3LYS     BB 3877  18.669  13.226  16.585  0.5933  0.1704 -0.2132
    3LYS    SC1 3878  18.584  12.902  16.629  0.2324 -0.0175 -0.0075
    3LYS    SC2 3879  18.270  12.868  16.825  0.0307 -0.3510  0.0023
    4LYS     BB 3880  18.648  13.170  16.954 -0.0418 -0.0356  0.0759
    4LYS    SC1 3881  18.537  13.433  17.108 -0.2094 -0.1045 -0.1296
    4LYS    SC2 3882  18.277  13.710  17.143 -0.0542 -0.0080  0.0064
    5LYS     BB 3883  18.580  12.959  17.137  0.0130  0.1495  0.0053
    5LYS    SC1 3884  18.786  12.740  17.031 -0.0446 -0.2917 -0.0800
    5LYS    SC2 3885  18.934  12.412  16.884 -0.0476  0.2271  0.3104
    6LYS     BB 3886  18.542  12.857  17.433 -0.0697 -0.2390  0.1605
    6LYS    SC1 3887  18.413  13.134  17.520 -0.0785 -0.2117  0.2525
    6LYS    SC2 3888  18.622  13.356  17.723  0.2867 -0.2090 -0.1625
    7LYS     BB 3889  18.730  12.862  17.712 -0.2751  0.1536  0.2794
    7LYS    SC1 3890  18.559  12.977  17.927  0.2775 -0.2230 -0.1554
    7LYS    SC2 3891  18.359  12.735  18.060 -0.0987  0.2102 -0.1108
    8LYS     BB 3892  18.762  12.553  17.767  0.0494  0.2907  0.0087
    8LYS    SC1 3893  19.053  12.554  17.717  0.0928 -0.1532 -0.2039
    8LYS    SC2 3894  19.177  12.883  17.705  0.4179 -0.2323 -0.2413
    9LYS     BB 3895  18.665  12.341  18.025  0.1169  0.0216 -0.0006
    9LYS    SC1 3896  18.765  12.056  17.976  0.2086  0.1289 -0.0895
    9LYS    SC2 3897  18.796  11.804  17.702 -0.0247 -0.4195  0.1226
   10LYS     BB 3898  18.668  12.362  18.338 -0.0454  0.2131 -0.2511
   10LYS    SC1 3899  18.941  12.183  18.373  0.1638 -0.0420 -0.1300
   10LYS    SC2 3900  19.285  12.097  18.304 -0.0763 -0.4176 -0.0436
   11LYS     BB 3901  18.488  12.569  18.489  0.0558 -0.0836 -0.2468
   11LYS    SC1 3902  18.493  12.470  18.719  0.3130  0.3087 -0.2849
   11LYS    SC2 3903  18.767  12.362  18.892  0.1142 -0.2403  0.1427
   12LYS     BB 3904  18.172  12.533  18.421  0.0402 -0.0737  0.0427
   12LYS    SC1 3905  18.169  12.792  18.642 -0.2272 -0.1287  0.0321
   12LYS    SC2 3906  18.338  12.857  18.880 -0.0888 -0.0892 -0.1673
   13LYS     BB 3907  17.989  12.438  18.198  0.2553  0.0839 -0.1777
   13LYS    SC1 3908  18.238  12.277  18.077 -0.0994 -0.0573  0.0018
   13LYS    SC2 3909  18.397  11.976  18.180  0.0212 -0.0316  0.0195
   14LYS     BB 3910  17.918  12.560  17.960  0.1758  0.0125  0.2694
   14LYS    SC1 3911  17.798  12.403  17.698 -0.2293  0.0514 -0.0624
   14LYS    SC2 3912  17.880  12.321  17.356  0.1342 -0.0666  0.2701
   15LYS     BB 3913  17.591  12.729  17.938  0.0332  0.2142  0.1062
   15LYS    SC1 3914  17.395  12.566  17.759  0.2704 -0.3500 -0.0186
   15LYS    SC2 3915  17.252  12.621  17.414 -0.3161 -0.0941 -0.2040
   16LYS     BB 3916  17.542  12.966  18.040  0.4417 -0.0020  0.0773
   16LYS    SC1 3917  17.463  13.141  17.790 -0.3756 -0.1231  0.1532
   16LYS    SC2 3918  17.313  13.439  17.797 -0.1539 -0.0618  0.2580
   17LYS     BB 3919  17.182  12.999  18.131  0.1011 -0.0696  0.3093
   17LYS    SC1 3920  17.033  12.913  17.886 -0.0703  0.1735 -0.0110
   17LYS    SC2 3921  16.812  12.627  17.974  0.2101  0.0913 -0.0730
   18LYS     BB 3922  17.203  12.951  18.455  0.0720  0.4100 -0.0628
   18LYS    SC1 3923  17.388  12.745  18.592  0.2288 -0.0045 -0.1466
   18LYS    SC2 3924  17.671  12.707  18.436 -0.3017 -0.1490  0.3256
   19LYS     BB 3925  17.034  13.098  18.682 -0.1617  0.0137  0.0570
   19LYS    SC1 3926  17.234  13.328  18.720 -0.3059 -0.4561  0.1257
   19LYS    SC2 3927  17.499  13.479  18.818 -0.2632 -0.1954  0.0054
   20LYS     BB 3928  16.717  13.084  18.796 -0.2642 -0.0376  0.0668
   20LYS    SC1 3929  16.651  13.238  18.566 -0.0298 -0.1659  0.0813
   20LYS    SC2 3930  16.786  13.470  18.397  0.0149  0.1949 -0.0381
   21LYS     BB 3931  16.495  12.806  18.679 -0.1435  0.2425 -0.2043
   21LYS    SC1 3932  16.309  13.026  18.526  0.3298 -0.6332 -0.3033
   21LYS    SC2 3933  16.222  13.141  18.243  0.1748  0.0513 -0.3794
   22LYS     BB 3934  16.231  12.596  18.772 -0.1595 -0.1572 -0.1100
   22LYS    SC1 3935  15.928  12.663  18.738  0.1209 -0.0472  0.0057
   22LYS    SC2 3936  15.713  12.772  18.993  0.0890 -0.3483  0.6170
   23LYS     BB 3937  16.139  12.310  18.950  0.1761 -0.1625 -0.0796
   23LYS    SC1 3938  16.277  12.078  19.128 -0.2524 -0.0187 -0.4672
   23LYS    SC2 3939  16.551  11.828  18.960  0.0923 -0.0248 -0.0918
   24LYS     BB 3940  15.862  12.347  19.144  0.4171 -0.1483  0.1280
   24LYS    SC1 3941  15.998  12.256  19.370 -0.3926 -0.5620 -0.2769
   24LYS    SC2 3942  15.923  12.309  19.691  0.1357 -0.3113 -0.1077
   25LYS     BB 3943  15.570  12.236  19.135 -0.1093  0.1584 -0.2727
   25LYS    SC1 3944  15.392  12.306  19.406 -0.2585 -0.3896  0.1535
   25LYS    SC2 3945  15.151  12.520  19.596 -0.2188 -0.0284 -0.1152
   26LYS     BB 3946  15.438  12.320  18.835 -0.2718  0.0890  0.3166
   26LYS    SC1 3947  15.248  12.555  18.793 -0.2081 -0.3396 -0.0967
   26LYS    SC2 3948  15.046  12.848  18.730  0.1167 -0.0570 -0.0792
   27LYS     BB 3949  15.420  12.064  18.613  0.0393  0.1619  0.1349
   27LYS    SC1 3950  15.582  12.090  18.354  0.1119  0.3713  0.3900
   27LYS    SC2 3951  15.639  12.200  18.071  0.0508 -0.2517  0.0875
   28LYS     BB 3952  15.573  11.781  18.708  0.2715  0.2426 -0.1787
   28LYS    SC1 3953  15.704  11.551  18.576 -0.0746  0.0312 -0.0044
   28LYS    SC2 3954  16.023  11.450  18.494 -0.0129  0.0520 -0.1815
   29LYS     BB 3955  15.836  11.877  18.881 -0.0736 -0.0055  0.1276
   29LYS    SC1 3956  15.860  12.116  18.669 -0.1796 -0.1220  0.0509
   29LYS    SC2 3957  16.060  12.299  18.490  0.1036 -0.2097 -0.1250
   30LYS     BB 3958  16.075  11.662  18.936 -0.0514  0.1785  0.0155
   30LYS    SC1 3959  15.975  11.447  19.125 -0.0602  0.0241  0.0394
   30LYS    SC2 3960  16.016  11.106  19.260  0.1251  0.1475 -0.0373
    1LYS     BB 3961  19.309  19.740  14.721  0.0211 -0.3398 -0.2704
    1LYS    SC1 3962  19.079  19.498  14.846  0.1552  0.1891 -0.0546
    1LYS    SC2 3963  18.780  19.478  15.084  0.2440 -0.2128 -0.1063
    2LYS     BB 3964  19.575  19.643  14.807  0.3869  0.0283  0.0718
    2LYS    SC1 3965  19.647  19.358  14.802  0.1052  0.1622 -0.0508
    2LYS    SC2 3966  19.337  19.184  14.774 -0.3084  0.1126 -0.1537
    3LYS     BB 3967  19.867  19.747  14.944  0.0138  0.1391  0.4103
    3LYS    SC1 3968  19.873  19.570  15.145 -0.0656 -0.3443 -0.0236
    3LYS    SC2 3969  20.052  19.488  15.447 -0.2579 -0.2421 -0.1415
    4LYS     BB 3970  19.857  20.112  15.011 -0.2833  0.2497 -0.0840
    4LYS    SC1 3971  20.180  20.172  14.899  0.1682 -0.2647  0.1703
    4LYS    SC2 3972  20.412  19.978  14.799  0.1735 -0.1577 -0.1302
    5LYS     BB 3973  19.582  20.140  14.819  0.2570 -0.2651 -0.0425
    5LYS    SC1 3974  19.643  20.207  14.515  0.2774 -0.4157 -0.2849
    5LYS    SC2 3975  19.704  20.052  14.215 -0.2173  0.4657 -0.0606
    6LYS     BB 3976  19.260  20.247  14.887  0.3338  0.0067 -0.1438
    6LYS    SC1 3977  19.351  20.410  15.147 -0.1046  0.1999  0.5192
    6LYS    SC2 3978  19.589  20.251  15.344  0.4740 -0.3312 -0.0637
    7LYS     BB 3979  18.999  20.465  14.744 -0.1527 -0.0429  0.1457
    7LYS    SC1 3980  19.073  20.722  14.954  0.3398 -0.4924  0.0393
    7LYS    SC2 3981  19.344  20.847  15.189  0.0765 -0.0757  0.3781
    8LYS     BB 3982  18.931  20.710  14.508  0.0173 -0.1423  0.0815
    8LYS    SC1 3983  19.053  20.979  14.562  0.0797 -0.1453 -0.1360
    8LYS    SC2 3984  18.834  21.136  14.763  0.4193 -0.1779  0.4690
    9LYS     BB 3985  18.624  20.747  14.353  0.1745  0.1656 -0.3360
    9LYS    SC1 3986  18.705  20.612  14.082  0.0237  0.1604 -0.1434
    9LYS    SC2 3987  18.834  20.352  13.877  0.3048 -0.1052 -0.1043
   10LYS     BB 3988  18.273  20.597  14.408 -0.2867 -0.1122 -0.1843
   10LYS    SC1 3989  18.426  20.448  14.636 -0.3283  0.0345  0.1539
   10LYS    SC2 3990  18.585  20.180  14.784  0.0616 -0.0463 -0.2646
   11LYS     BB 3991  17.963  20.546  14.250  0.2229  0.0737 -0.2344
   11LYS    SC1 3992  17.836  20.839  14.372 -0.0263  0.0356 -0.3124
   11LYS    SC2 3993  17.740  21.186  14.438 -0.1987  0.2710 -0.2519
   12LYS     BB 3994  17.874  20.671  13.932 -0.0149  0.0396 -0.2056
   12LYS    SC1 3995  17.964  20.559  13.634  0.1679 -0.4242 -0.2164
   12LYS    SC2 3996  18.142  20.586  13.362 -0.1843 -0.0952 -0.0798
   13LYS     BB 3997  17.546  20.763  13.893  0.0831  0.0163  0.0513
   13LYS    SC1 3998  17.546  20.650  13.629  0.2264 -0.2004 -0.1736
   13LYS    SC2 3999  17.398  20.362  13.572 -0.0102  0.5009  0.0452
   14LYS     BB 4000  17.443  20.846  14.178  0.1595 -0.0400 -0.2102
   14LYS    SC1 4001  17.164  20.906  14.127  0.2117 -0.0835  0.0744
   14LYS    SC2 4002  16.868  20.867  14.223  0.1763  0.1687  0.0158
   15LYS     BB 4003  17.307  20.621  14.391 -0.1511  0.2059 -0.0232
   15LYS    SC1 4004  17.581  20.463  14.471  0.2825 -0.0002  0.0159
   15LYS    SC2 4005  17.671  20.150  14.528  0.0201  0.1890 -0.3415
   16LYS     BB 4006  17.002  20.610  14.557 -0.2252  0.0961  0.1843
   16LYS    SC1 4007  17.012  20.668  14.855  0.0455 -0.0096 -0.0666
   16LYS    SC2 4008  17.047  20.986  14.997 -0.1297 -0.0801 -0.0820
   17LYS     BB 4009  16.773  20.395  14.619 -0.0235 -0.0585 -0.1114
   17LYS    SC1 4010  16.893  20.113  14.541 -0.2191  0.0100  0.1315
   17LYS    SC2 4011  17.119  20.193  14.272  0.1063  0.2478  0.3331
   18LYS     BB 4012  16.561  20.392  14.836  0.3119 -0.1078  0.3261
   18LYS    SC1 4013  16.764  20.302  15.028 -0.1738  0.0550  0.2968
   18LYS    SC2 4014  16.978  20.349  15.244 -0.1111 -0.0762 -0.1601
   19LYS     BB 4015  16.303  20.553  14.784 -0.1515  0.0793 -0.0842
   19LYS    SC1 4016  16.157  20.590  15.039  0.3769  0.1202 -0.1949
   19LYS    SC2 4017  16.177  20.800  15.321  0.1386 -0.4301  0.1744
   20LYS     BB 4018  16.089  20.455  14.574 -0.3099  0.0486  0.2021
   20LYS    SC1 4019  15.899  20.223  14.463 -0.0971  0.2948 -0.3018
   20LYS    SC2 4020  15.691  20.007  14.667  0.1681 -0.0118  0.0499
   21LYS     BB 4021  16.125  20.607  14.265 -0.1602  0.3437 -0.1759
   21LYS    SC1 4022  16.066  20.884  14.348  0.3081 -0.0969 -0.0929
   21LYS    SC2 4023  16.185  21.044  14.639  0.0638  0.3030 -0.1533
   22LYS     BB 4024  16.279  20.489  14.035  0.3434 -0.0564  0.1984
   22LYS    SC1 4025  16.104  20.414  13.833  0.0731  0.2170  0.3719
   22LYS    SC2 4026  15.906  20.232  13.621  0.4036  0.5162  0.1400
   23LYS     BB 4027  16.413  20.783  13.918  0.2254  0.1971  0.0303
   23LYS    SC1 4028  16.477  20.762  13.617  0.0210 -0.1348  0.2314
   23LYS    SC2 4029  16.678  20.725  13.371  0.2056 -0.3616  0.0377
   24LYS     BB 4030  16.153  20.960  13.802 -0.0044  0.0252  0.0963
   24LYS    SC1 4031  15.872  20.756  13.859  0.1236  0.1631  0.0070
   24LYS    SC2 4032  15.693  20.595  13.619  0.0699 -0.1302 -0.2729
   25LYS     BB 4033  16.068  21.249  13.941  0.1456  0.2827  0.1596
   25LYS    SC1 4034  16.254  21.411  13.752 -0.0649 -0.4131  0.1088
   25LYS    SC2 4035  16.238  21.712  13.688 -0.0661  0.1874  0.0161
   26LYS     BB 4036  15.816  21.467  13.884 -0.2400  0.0926  0.1775
   26LYS    SC1 4037  15.622  21.578  14.135  0.1920 -0.2659  0.0609
   26LYS    SC2 4038  15.634  21.797  14.417  0.1534  0.0576 -0.1135
   27LYS     BB 4039  15.630  21.649  13.674  0.0194  0.3665 -0.1692
   27LYS    SC1 4040  15.413  21.544  13.494  0.0030 -0.0100 -0.0056
   27LYS    SC2 4041  15.482  21.307  13.249  0.4536 -0.2000 -0.3226
   28LYS     BB 4042  15.492  21.974  13.686  0.2005  0.2687  0.2014
   28LYS    SC1 4043  15.470  22.206  13.486 -0.0456  0.0264 -0.1272
   28LYS    SC2 4044  15.451  22.536  13.385  0.0664  0.1373  0.4798
   29LYS     BB 4045  15.180  21.870  13.696 -0.0707  0.0702 -0.1637
   29LYS    SC1 4046  15.131  21.864  13.412 -0.1348  0.2171  0.1802
   29LYS    SC2 4047  14.805  21.862  13.258 -0.0080  0.0371  0.0153
   30LYS     BB 4048  15.000  22.062  13.903  0.0061  0.1465 -0.1705
   30LYS    SC1 4049  14.870  21.795  14.027 -0.0119 -0.1062 -0.1300
   30LYS    SC2 4050  14.623  21.632  14.142 -0.1636  0.1588  0.3339
    1LYS     BB 4051  18.149  12.751  13.755 -0.2078 -0.3088  0.0713
    1LYS    SC1 4052  18.350  12.584  13.590 -0.0926 -0.1199 -0.1279
    1LYS    SC2 4053  18.423  12.350  13.311 -0.2403 -0.1575  0.0100
    2LYS     BB 4054  18.431  12.771  14.007 -0.0766 -0.1512  0.2526
    2LYS    SC1 4055  18.525  13.053  14.120 -0.0425 -0.0268 -0.1969
    2LYS    SC2 4056  18.493  13.366  14.290  0.1489  0.0286 -0.3958
    3LYS     BB 4057  18.627  12.664  14.218 -0.0805  0.0186  0.1716
    3LYS    SC1 4058  18.905  12.802  14.168  0.3750 -0.2763  0.2359
    3LYS    SC2 4059  19.220  12.752  14.034 -0.1127 -0.0524  0.1183
    4LYS     BB 4060  18.564  12.468  14.457  0.2255  0.2226  0.1544
    4LYS    SC1 4061  18.346  12.430  14.673  0.1212 -0.2350 -0.4176
    4LYS    SC2 4062  18.037  12.612  14.706  0.0723 -0.0880 -0.0921
    5LYS     BB 4063  18.773  12.242  14.482  0.0267 -0.2039 -0.1122
    5LYS    SC1 4064  19.079  12.373  14.352  0.1042  0.3250  0.0157
    5LYS    SC2 4065  19.383  12.441  14.382 -0.1149 -0.2029 -0.1440
    6LYS     BB 4066  18.876  12.033  14.254 -0.2936  0.2969 -0.2295
    6LYS    SC1 4067  18.595  12.167  14.065  0.1075 -0.2173 -0.0351
    6LYS    SC2 4068  18.287  12.345  14.023  0.3094 -0.1923 -0.0519
    7LYS     BB 4069  18.945  11.727  14.344 -0.0468 -0.1561  0.2238
    7LYS    SC1 4070  19.007  11.624  14.048  0.2645  0.2410  0.1945
    7LYS    SC2 4071  18.896  11.357  13.809 -0.0624 -0.5009  0.0306
    8LYS     BB 4072  18.859  11.434  14.403  0.1686 -0.1740 -0.1121
    8LYS    SC1 4073  19.121  11.291  14.495 -0.1026 -0.1743  0.1439
    8LYS    SC2 4074  19.336  11.178  14.724 -0.1965  0.0732  0.1567
    9LYS     BB 4075  18.714  11.236  14.203 -0.1277  0.0248  0.4230
    9LYS    SC1 4076  18.847  10.986  14.266  0.1679  0.0141 -0.0704
    9LYS    SC2 4077  18.924  10.656  14.265  0.0732 -0.3744 -0.1281
   10LYS     BB 4078  18.425  11.250  14.059 -0.1415  0.0293 -0.3880
   10LYS    SC1 4079  18.468  11.195  13.750  0.2369  0.0350  0.0943
   10LYS    SC2 4080  18.357  10.855  13.603  0.0897 -0.1661  0.3983
   11LYS     BB 4081  18.211  11.347  14.275  0.1277  0.3440 -0.2304
   11LYS    SC1 4082  18.401  11.578  14.437  0.1013 -0.1540  0.2821
   11LYS    SC2 4083  18.607  11.748  14.676 -0.0589 -0.1113  0.1831
   12LYS     BB 4084  18.043  11.181  14.508 -0.0525 -0.2691 -0.1060
   12LYS    SC1 4085  17.769  11.201  14.396 -0.1010  0.0290  0.0164
   12LYS    SC2 4086  17.451  11.136  14.401 -0.0624  0.0148 -0.0800
   13LYS     BB 4087  18.028  10.910  14.643 -0.0702  0.0153 -0.2395
   13LYS    SC1 4088  18.211  10.940  14.909 -0.1566 -0.1005  0.3587
   13LYS    SC2 4089  18.524  11.065  14.982  0.0994 -0.0241 -0.0482
   14LYS     BB 4090  17.805  10.731  14.490  0.0089  0.1135  0.2095
   14LYS    SC1 4091  17.549  10.743  14.683 -0.0922  0.0182 -0.1052
   14LYS    SC2 4092  17.456  10.723  15.011 -0.0957 -0.0106 -0.0149
   15LYS     BB 4093  17.652  10.738  14.189  0.0934  0.1997 -0.0915
   15LYS    SC1 4094  17.789  10.467  14.111  0.2246  0.2832  0.7693
   15LYS    SC2 4095  18.071  10.399  14.274  0.0840 -0.1122 -0.1548
   16LYS     BB 4096  17.600  10.978  13.979 -0.1074 -0.1927 -0.1503
   16LYS    SC1 4097  17.499  10.809  13.751  0.3943  0.0764 -0.1038
   16LYS    SC2 4098  17.232  10.721  13.540  0.0522  0.3733 -0.3044
   17LYS     BB 4099  17.564  11.332  13.954 -0.3139  0.3594  0.0150
   17LYS    SC1 4100  17.475  11.388  13.667  0.0470  0.0272 -0.6522
   17LYS    SC2 4101  17.389  11.527  13.400 -0.2102 -0.1995 -0.1570
   18LYS     BB 4102  17.672  11.548  14.150 -0.0423  0.1259  0.0734
   18LYS    SC1 4103  17.990  11.518  13.949  0.1021  0.1259 -0.2621
   18LYS    SC2 4104  18.259  11.545  13.747 -0.0318 -0.2356 -0.0237
   19LYS     BB 4105  17.354  11.626  14.336 -0.1198 -0.1046 -0.1662
   19LYS    SC1 4106  17.574  11.835  14.491 -0.1741 -0.1581  0.1437
   19LYS    SC2 4107  17.696  11.942  14.771  0.2725  0.0493  0.1734
   20LYS     BB 4108  17.118  11.767  14.289 -0.2758  0.1527 -0.0620
   20LYS    SC1 4109  17.106  11.967  14.068 -0.1001 -0.1285 -0.1498
   20LYS    SC2 4110  17.143  12.172  13.867  0.1323  0.2265  0.2888
   21LYS     BB 4111  16.796  11.714  14.168  0.3334  0.1288 -0.1145
   21LYS    SC1 4112  16.644  11.596  13.930  0.0990 -0.0409 -0.0565
   21LYS    SC2 4113  16.713  11.245  13.876 -0.0171 -0.2863  0.0644
   22LYS     BB 4114  16.610  11.708  14.413  0.3311  0.0920 -0.2561
   22LYS    SC1 4115  16.322  11.713  14.275 -0.0790  0.4072  0.1589
   22LYS    SC2 4116  16.365  11.915  13.982  0.0646 -0.2155 -0.1331
   23LYS     BB 4117  16.370  11.499  14.678 -0.2586  0.3265  0.1138
   23LYS    SC1 4118  16.630  11.469  14.856  0.1397  0.1016 -0.0578
   23LYS    SC2 4119  16.845  11.288  15.058 -0.1872  0.0570  0.0706
   24LYS     BB 4120  16.009  11.603  14.625  0.0407  0.0060  0.4632
   24LYS    SC1 4121  16.058  11.397  14.359 -0.2112  0.2026 -0.1099
   24LYS    SC2 4122  15.943  11.109  14.167 -0.3625 -0.5142  0.0870
   25LYS     BB 4123  16.045  11.903  14.694 -0.1117 -0.0986  0.1870
   25LYS    SC1 4124  16.338  11.980  14.627  0.0594 -0.2789 -0.4318
   25LYS    SC2 4125  16.378  12.331  14.709 -0.2096  0.0838 -0.0478
   26LYS     BB 4126  15.977  12.026  14.970  0.0607  0.1057  0.0170
   26LYS    SC1 4127  15.698  11.860  15.025 -0.3052  0.3584  0.1516
   26LYS    SC2 4128  15.601  11.740  14.705  0.1216  0.3197 -0.0579
   27LYS     BB 4129  16.181  12.109  15.206  0.1755  0.1730  0.3710
   27LYS    SC1 4130  16.159  11.801  15.303  0.0989 -0.1704 -0.2051
   27LYS    SC2 4131  16.066  11.534  15.132 -0.0411  0.3299 -0.5415
   28LYS     BB 4132  16.439  12.339  15.160 -0.1375  0.2530 -0.1650
   28LYS    SC1 4133  16.730  12.287  15.109  0.1833 -0.2026 -0.1414
   28LYS    SC2 4134  17.080  12.301  14.957 -0.1891  0.1820 -0.0785
   29LYS     BB 4135  16.276  12.613  15.105 -0.0446 -0.0610  0.0204
   29LYS    SC1 4136  16.395  12.839  14.933 -0.0494  0.0416 -0.1542
   29LYS    SC2 4137  16.547  12.993  14.665 -0.4327 -0.1446 -0.1571
   30LYS     BB 4138  15.988  12.586  15.271 -0.2115 -0.1071 -0.0145
   30LYS    SC1 4139  15.983  12.390  15.475  0.0793  0.0881 -0.1089
   30LYS    SC2 4140  16.300  12.453  15.625  0.1263 -0.2287  0.0369
    1LYS     BB 4141  22.190  14.196  10.267  0.2791  0.2189 -0.0308
    1LYS    SC1 4142  21.951  14.132  10.519  0.4542  0.0322 -0.1988
    1LYS    SC2 4143  21.815  13.834  10.610  0.3454 -0.3079 -0.1059
    2LYS     BB 4144  22.389  14.411  10.445 -0.0739 -0.0771 -0.0831
    2LYS    SC1 4145  22.347  14.720  10.248 -0.1742 -0.1122  0.2994
    2LYS    SC2 4146  22.325  14.921   9.934  0.0536 -0.2078  0.0965
    3LYS     BB 4147  22.281  14.231  10.776 -0.4596 -0.0280  0.2890
    3LYS    SC1 4148  22.502  14.352  11.036 -0.2863  0.2206  0.2017
    3LYS    SC2 4149  22.822  14.430  11.147  0.0789 -0.1230  0.2427
    4LYS     BB 4150  22.011  14.329  10.954  0.1827 -0.5929 -0.2104
    4LYS    SC1 4151  21.920  14.216  11.223 -0.1655  0.1392  0.1895
    4LYS    SC2 4152  21.747  14.321  11.552 -0.1282 -0.1895 -0.0371
    5LYS     BB 4153  22.073  14.619  11.123  0.0892 -0.0624  0.1044
    5LYS    SC1 4154  22.275  14.727  10.908  0.3162  0.4593 -0.1355
    5LYS    SC2 4155  22.468  14.946  10.728  0.0162 -0.1122 -0.0411
    6LYS     BB 4156  21.965  14.721  11.399 -0.0268 -0.3175 -0.3775
    6LYS    SC1 4157  21.764  14.924  11.251 -0.2249  0.1083 -0.3371
    6LYS    SC2 4158  21.549  15.032  11.039 -0.1871  0.1194 -0.0016
    7LYS     BB 4159  22.055  14.686  11.704 -0.0025 -0.2947  0.0441
    7LYS    SC1 4160  22.296  14.830  11.791  0.0874  0.1968 -0.1768
    7LYS    SC2 4161  22.509  15.039  11.650 -0.0199  0.1658 -0.0233
    8LYS     BB 4162  21.760  14.696  11.878 -0.1282  0.3499  0.3419
    8LYS    SC1 4163  21.715  14.932  11.990 -0.0670  0.1366 -0.2440
    8LYS    SC2 4164  21.865  15.263  11.971 -0.3737 -0.6674 -0.1076
    9LYS     BB 4165  21.773  14.393  12.001  0.0761 -0.1303 -0.2750
    9LYS    SC1 4166  22.076  14.230  11.900  0.2158  0.2026  0.1911
    9LYS    SC2 4167  22.202  13.888  11.799  0.2746 -0.3987  0.2712
   10LYS     BB 4168  21.442  14.294  12.079  0.1903  0.1763 -0.0913
   10LYS    SC1 4169  21.396  14.036  12.257  0.0348 -0.2395 -0.3977
   10LYS    SC2 4170  21.214  13.938  12.559  0.0410 -0.1889 -0.2489
   11LYS     BB 4171  21.232  14.219  11.859  0.0294 -0.3205  0.1132
   11LYS    SC1 4172  21.039  13.937  11.974  0.0519 -0.4047  0.2403
   11LYS    SC2 4173  20.704  13.974  11.971  0.3908  0.1523 -0.1051
   12LYS     BB 4174  20.933  14.292  11.664 -0.0509  0.0891  0.1395
   12LYS    SC1 4175  20.913  14.023  11.548 -0.0328 -0.0166  0.0416
   12LYS    SC2 4176  20.758  13.871  11.289 -0.1121  0.1411  0.1245
   13LYS     BB 4177  20.914  14.499  11.456 -0.2859 -0.1477 -0.0961
   13LYS    SC1 4178  21.044  14.332  11.225  0.2120  0.4225  0.0240
   13LYS    SC2 4179  21.178  14.394  10.906 -0.0279 -0.0700 -0.2176
   14LYS     BB 4180  20.655  14.580  11.318 -0.1488  0.1359 -0.2978
   14LYS    SC1 4181  20.615  14.276  11.216  0.0757 -0.6644  0.3791
   14LYS    SC2 4182  20.270  14.128  11.168 -0.2499 -0.0166 -0.0940
   15LYS     BB 4183  20.646  14.894  11.391  0.0270 -0.1390  0.0055
   15LYS    SC1 4184  20.431  15.016  11.164 -0.0301  0.0372  0.2598
   15LYS    SC2 4185  20.683  15.105  10.921  0.2649 -0.2847 -0.4800
   16LYS     BB 4186  20.729  14.923  11.715 -0.1519  0.0526 -0.0554
   16LYS    SC1 4187  20.556  15.155  11.709 -0.0643  0.0908 -0.1170
   16LYS    SC2 4188  20.468  15.315  12.014 -0.1294  0.0207 -0.1175
   17LYS     BB 4189  21.081  14.911  11.778 -0.0443  0.2433  0.3236
   17LYS    SC1 4190  21.250  15.121  11.884  0.4111  0.1820 -0.1064
   17LYS    SC2 4191  21.308  15.408  11.795  0.2038 -0.1185  0.0719
   18LYS     BB 4192  21.169  14.699  11.984 -0.2737  0.1613 -0.0767
   18LYS    SC1 4193  21.441  14.704  12.202  0.3378  0.0505  0.0628
   18LYS    SC2 4194  21.774  14.693  12.361  0.4026 -0.1329  0.1358
   19LYS     BB 4195  20.908  14.640  12.124  0.3352  0.0581  0.2132
   19LYS    SC1 4196  20.644  14.538  11.966 -0.1443  0.0458  0.2925
   19LYS    SC2 4197  20.334  14.572  11.790 -0.1298 -0.0911 -0.1616
   20LYS     BB 4198  20.896  14.706  12.437  0.3855 -0.6357  0.3143
   20LYS    SC1 4199  21.155  14.720  12.626  0.1328  0.1375 -0.1442
   20LYS    SC2 4200  21.462  14.883  12.654  0.0542  0.0054 -0.2055
   21LYS     BB 4201  20.686  14.901  12.611 -0.1388  0.1882 -0.3545
   21LYS    SC1 4202  20.554  14.838  12.861 -0.4342  0.1825  0.1194
   21LYS    SC2 4203  20.602  14.962  13.214  0.1233  0.1691 -0.0285
   22LYS     BB 4204  20.592  15.201  12.597 -0.0247 -0.3531  0.2652
   22LYS    SC1 4205  20.925  15.255  12.558  0.4136 -0.1158  0.1064
   22LYS    SC2 4206  20.927  15.579  12.590 -0.3667 -0.2872 -0.0318
   23LYS     BB 4207  20.305  15.236  12.480 -0.3167 -0.1824  0.1271
   23LYS    SC1 4208  20.099  15.388  12.614  0.3073 -0.2878 -0.0927
   23LYS    SC2 4209  19.844  15.311  12.848 -0.0741  0.5988  0.2385
   24LYS     BB 4210  20.210  14.941  12.551  0.0656  0.0512 -0.3251
   24LYS    SC1 4211  20.316  14.613  12.467 -0.2427 -0.0253 -0.1184
   24LYS    SC2 4212  20.559  14.439  12.571 -0.1095 -0.0698 -0.0299
   25LYS     BB 4213  19.899  14.889  12.583 -0.2665 -0.1247  0.0219
   25LYS    SC1 4214  19.647  14.862  12.404  0.4367  0.1801  0.2992
   25LYS    SC2 4215  19.485  15.017  12.169  0.2334 -0.0026 -0.0735
   26LYS     BB 4216  19.670  14.794  12.846 -0.1426 -0.0472 -0.1536
   26LYS    SC1 4217  19.818  14.914  13.072  0.1407  0.1309 -0.1822
   26LYS    SC2 4218  19.737  14.996  13.413 -0.0081  0.2256  0.1768
   27LYS     BB 4219  19.623  14.497  12.974 -0.2391 -0.0696 -0.2099
   27LYS    SC1 4220  19.424  14.577  13.199  0.3691 -0.1240 -0.0311
   27LYS    SC2 4221  19.152  14.443  13.296  0.1835  0.4426  0.1189
   28LYS     BB 4222  19.434  14.220  12.905 -0.2007  0.3689  0.2910
   28LYS    SC1 4223  19.613  14.044  12.702 -0.2575  0.0488  0.0826
   28LYS    SC2 4224  19.458  14.030  12.389 -0.2276  0.1024 -0.1429
   29LYS     BB 4225  19.432  14.042  13.224 -0.1315  0.1055  0.2758
   29LYS    SC1 4226  19.658  14.217  13.335  0.2041 -0.2219 -0.0473
   29LYS    SC2 4227  19.864  14.194  13.564 -0.4843  0.3479 -0.3053
   30LYS     BB 4228  19.289  13.752  13.263  0.1250  0.0100 -0.0372
   30LYS    SC1 4229  19.176  13.743  13.538  0.2070 -0.1166 -0.0415
   30LYS    SC2 4230  18.990  13.780  13.867 -0.6552  0.2489 -0.1220
    1LYS     BB 4231  19.331  17.397  17.530 -0.0769 -0.2760  0.1198
    1LYS    SC1 4232  19.427  17.638  17.722  0.0230  0.0376 -0.0487
    1LYS    SC2 4233  19.659  17.895  17.841 -0.0324  0.1710  0.0433
    2LYS     BB 4234  19.554  17.101  17.554  0.1658 -0.1568  0.0772
    2LYS    SC1 4235  19.696  17.017  17.820  0.1894  0.2561 -0.1240
    2LYS    SC2 4236  19.594  16.920  18.150  0.4201 -0.1138 -0.0571
    3LYS     BB 4237  19.664  16.858  17.269  0.3794  0.1831 -0.1006
    3LYS    SC1 4238  19.913  16.982  17.261  0.4921  0.3069  0.1127
    3LYS    SC2 4239  20.295  16.964  17.257  0.1112 -0.1738 -0.1182
    4LYS     BB 4240  19.353  16.705  17.268  0.1421  0.0745 -0.0537
    4LYS    SC1 4241  19.144  16.870  17.453 -0.3470 -0.3416 -0.1534
    4LYS    SC2 4242  18.836  16.778  17.575 -0.0755  0.0523 -0.1481
    5LYS     BB 4243  19.158  16.497  17.178 -0.1751  0.0925 -0.1554
    5LYS    SC1 4244  18.894  16.674  17.093 -0.0361 -0.2920  0.1566
    5LYS    SC2 4245  18.680  16.807  16.887  0.1414  0.1115 -0.0184
    6LYS     BB 4246  18.964  16.360  17.406  0.1054 -0.0720 -0.3752
    6LYS    SC1 4247  19.143  16.334  17.640 -0.1843  0.5184 -0.0823
    6LYS    SC2 4248  19.223  16.239  17.971 -0.1245 -0.1562  0.1054
    7LYS     BB 4249  18.834  16.059  17.406  0.0860 -0.2242 -0.0013
    7LYS    SC1 4250  18.534  16.115  17.355  0.2169 -0.2752 -0.0173
    7LYS    SC2 4251  18.250  16.124  17.549  0.0677  0.0203 -0.2244
    8LYS     BB 4252  19.072  15.856  17.356  0.1779  0.2791 -0.0333
    8LYS    SC1 4253  19.279  16.039  17.234 -0.3232  0.1947 -0.1623
    8LYS    SC2 4254  19.579  16.218  17.304  0.0228  0.0813  0.3366
    9LYS     BB 4255  19.137  15.629  17.184 -0.2490  0.1433 -0.2151
    9LYS    SC1 4256  19.115  15.848  16.889 -0.0065 -0.0240 -0.0809
    9LYS    SC2 4257  19.055  16.195  16.827  0.0254  0.2740  0.2116
   10LYS     BB 4258  18.918  15.375  17.063 -0.0883  0.2458  0.2087
   10LYS    SC1 4259  19.091  15.393  16.748  0.0006  0.1807 -0.0633
   10LYS    SC2 4260  19.312  15.293  16.467 -0.0597 -0.2838  0.2236
   11LYS     BB 4261  18.761  15.218  17.330 -0.1175  0.2230  0.1125
   11LYS    SC1 4262  18.920  15.393  17.561  0.1044  0.2395 -0.1938
   11LYS    SC2 4263  19.190  15.559  17.662  0.0854 -0.2504 -0.0401
   12LYS     BB 4264  18.556  14.962  17.150  0.0019 -0.0404  0.0616
   12LYS    SC1 4265  18.300  14.955  17.290  0.2526 -0.0371 -0.0660
   12LYS    SC2 4266  18.028  14.960  17.515 -0.2593  0.0002  0.3821
   13LYS     BB 4267  18.487  15.038  16.844 -0.0860  0.0133 -0.1472
   13LYS    SC1 4268  18.504  15.353  16.822 -0.0866 -0.0907 -0.1779
   13LYS    SC2 4269  18.262  15.601  16.820 -0.1225 -0.1126  0.2377
   14LYS     BB 4270  18.399  14.832  16.645  0.1996 -0.0115  0.1523
   14LYS    SC1 4271  18.623  14.619  16.768 -0.1133 -0.1667 -0.3667
   14LYS    SC2 4272  18.638  14.454  17.087  0.2927 -0.1493  0.2249
   15LYS     BB 4273  18.361  14.828  16.306 -0.0731 -0.0842  0.0293
   15LYS    SC1 4274  18.087  14.657  16.408  0.2810  0.3403  0.1273
   15LYS    SC2 4275  17.865  14.755  16.641 -0.0371 -0.0792 -0.0378
   16LYS     BB 4276  18.506  14.886  16.044 -0.0906 -0.2984  0.1749
   16LYS    SC1 4277  18.649  15.134  16.087 -0.0827 -0.1763  0.0289
   16LYS    SC2 4278  18.604  15.457  15.952 -0.0608 -0.0317  0.1422
   17LYS     BB 4279  18.495  14.790  15.745  0.0176  0.0095  0.0128
   17LYS    SC1 4280  18.594  15.018  15.563  0.3574  0.4653 -0.1064
   17LYS    SC2 4281  18.513  14.957  15.202  0.2597 -0.0401  0.2726
   18LYS     BB 4282  18.763  14.562  15.707 -0.0196 -0.4357 -0.0821
   18LYS    SC1 4283  18.657  14.385  15.928 -0.1352 -0.4195  0.0209
   18LYS    SC2 4284  18.585  14.076  15.864 -0.0575 -0.2950 -0.0568
   19LYS     BB 4285  18.863  14.300  15.540 -0.0872  0.1472 -0.0678
   19LYS    SC1 4286  19.021  14.400  15.252 -0.0694 -0.2665  0.2015
   19LYS    SC2 4287  18.879  14.258  14.982  0.0806  0.3476  0.3091
   20LYS     BB 4288  18.662  14.068  15.424 -0.1270 -0.0968  0.1879
   20LYS    SC1 4289  18.431  14.125  15.272 -0.0735 -0.0310  0.3226
   20LYS    SC2 4290  18.185  14.373  15.146 -0.4088 -0.3519 -0.1910
   21LYS     BB 4291  18.583  13.754  15.481  0.1979  0.0630  0.0157
   21LYS    SC1 4292  18.391  13.725  15.168  0.0472  0.0628  0.0400
   21LYS    SC2 4293  18.165  13.593  14.936  0.0959 -0.0102 -0.2050
   22LYS     BB 4294  18.660  13.419  15.234 -0.2513  0.0247  0.0046
   22LYS    SC1 4295  18.964  13.488  15.358 -0.1083 -0.1043  0.0729
   22LYS    SC2 4296  19.061  13.835  15.397 -0.0257  0.1938 -0.1099
   23LYS     BB 4297  18.579  13.045  15.221 -0.1452 -0.0176  0.2330
   23LYS    SC1 4298  18.840  12.950  15.369  0.1576  0.0030  0.2074
   23LYS    SC2 4299  19.196  12.973  15.388 -0.0618 -0.1605  0.0779
   24LYS     BB 4300  18.354  12.782  15.309  0.2078 -0.0958  0.0574
   24LYS    SC1 4301  18.181  12.958  15.475 -0.2857  0.1991 -0.1800
   24LYS    SC2 4302  17.854  12.951  15.489  0.1438  0.2305  0.2098
   25LYS     BB 4303  18.464  12.496  15.327 -0.2552  0.1954  0.0500
   25LYS    SC1 4304  18.638  12.498  15.586 -0.0243  0.5215 -0.0181
   25LYS    SC2 4305  18.815  12.308  15.764  0.1957 -0.0120 -0.5494
   26LYS     BB 4306  18.423  12.169  15.436  0.0736 -0.0788  0.2028
   26LYS    SC1 4307  18.164  11.977  15.348  0.1329  0.0422  0.1595
   26LYS    SC2 4308  17.836  12.097  15.426 -0.0112 -0.2993 -0.1276
   27LYS     BB 4309  18.541  11.981  15.640 -0.0352  0.0731 -0.0900
   27LYS    SC1 4310  18.743  11.720  15.579  0.1374 -0.1039 -0.1763
   27LYS    SC2 4311  18.959  11.574  15.332 -0.0358 -0.0886  0.1081
   28LYS     BB 4312  18.439  11.960  15.938 -0.1910  0.0536 -0.2004
   28LYS    SC1 4313  18.289  11.676  16.024  0.0920 -0.1757  0.0896
   28LYS    SC2 4314  18.136  11.370  15.919  0.2967 -0.2793 -0.0622
   29LYS     BB 4315  18.529  12.222  16.106 -0.0750  0.4036  0.0765
   29LYS    SC1 4316  18.381  12.406  15.873 -0.2834  0.1918 -0.0352
   29LYS    SC2 4317  18.101  12.637  15.942 -0.1917 -0.1040  0.2876
   30LYS     BB 4318  18.764  12.203  16.343 -0.1582 -0.1098  0.1112
   30LYS    SC1 4319  18.974  12.000  16.272  0.0890 -0.1438  0.2440
   30LYS    SC2 4320  19.227  11.785  16.388 -0.1145  0.1227  0.1191
    1LYS     BB 4321  12.785  14.723  16.482 -0.2609 -0.1422 -0.0785
    1LYS    SC1 4322  12.649  14.699  16.758 -0.0095 -0.3105 -0.4480
    1LYS    SC2 4323  12.858  14.668  17.097 -0.0256  0.0440  0.0699
    2LYS     BB 4324  13.101  14.814  16.441  0.0041  0.0469  0.0845
    2LYS    SC1 4325  13.260  14.791  16.127 -0.2061  0.4120 -0.2518
    2LYS    SC2 4326  13.323  15.079  16.012 -0.0073  0.2575 -0.3740
    3LYS     BB 4327  13.283  15.090  16.494  0.1991  0.0778  0.2766
    3LYS    SC1 4328  13.177  15.364  16.593 -0.0466 -0.0874 -0.1880
    3LYS    SC2 4329  12.843  15.496  16.514 -0.2837  0.2136  0.5770
    4LYS     BB 4330  13.624  15.166  16.437 -0.0163 -0.2323  0.1429
    4LYS    SC1 4331  13.837  14.967  16.535  0.1432 -0.1581 -0.1386
    4LYS    SC2 4332  14.030  14.680  16.533  0.0896 -0.3146  0.0494
    5LYS     BB 4333  13.722  15.529  16.477  0.3301  0.0855 -0.2268
    5LYS    SC1 4334  13.583  15.545  16.744  0.2716 -0.0280 -0.0271
    5LYS    SC2 4335  13.674  15.204  16.869  0.3648 -0.1908 -0.0603
    6LYS     BB 4336  13.842  15.703  16.212  0.1723 -0.0638 -0.1481
    6LYS    SC1 4337  14.090  15.596  16.158  0.0401 -0.0163  0.0007
    6LYS    SC2 4338  14.147  15.253  16.169  0.2588  0.2764 -0.1284
    7LYS     BB 4339  13.716  16.023  16.177 -0.0527  0.0724 -0.0484
    7LYS    SC1 4340  13.503  16.035  16.379  0.0138  0.1900  0.2623
    7LYS    SC2 4341  13.469  16.276  16.592 -0.3195 -0.1802 -0.1842
    8LYS     BB 4342  13.822  16.329  16.260  0.1904 -0.1370  0.2240
    8LYS    SC1 4343  14.067  16.264  16.507  0.0073  0.1667 -0.0848
    8LYS    SC2 4344  14.110  16.260  16.831  0.3424 -0.1013  0.0662
    9LYS     BB 4345  13.712  16.544  16.122  0.0223  0.1994  0.0436
    9LYS    SC1 4346  13.813  16.827  16.257  0.2505  0.1803 -0.1221
    9LYS    SC2 4347  13.784  17.132  16.362 -0.4848 -0.2511 -0.1449
   10LYS     BB 4348  13.472  16.472  15.936  0.0034 -0.0078  0.0471
   10LYS    SC1 4349  13.315  16.704  15.834  0.3092 -0.0716  0.0980
   10LYS    SC2 4350  13.311  16.847  15.531 -0.0704  0.4455  0.0921
   11LYS     BB 4351  13.559  16.347  15.616  0.0396  0.2054  0.0981
   11LYS    SC1 4352  13.520  16.032  15.731 -0.2417  0.3678 -0.3030
   11LYS    SC2 4353  13.540  15.672  15.869  0.2762  0.0753 -0.1202
   12LYS     BB 4354  13.273  16.324  15.415 -0.0744  0.2776 -0.0871
   12LYS    SC1 4355  13.141  16.244  15.668 -0.0370  0.0184 -0.0893
   12LYS    SC2 4356  12.876  16.022  15.753  0.1943  0.1008 -0.0732
   13LYS     BB 4357  13.374  16.239  15.170  0.1879  0.2416  0.2005
   13LYS    SC1 4358  13.225  16.146  14.921  0.2278  0.0117  0.2688
   13LYS    SC2 4359  13.144  15.799  14.892 -0.1045 -0.1697  0.2366
   14LYS     BB 4360  13.705  16.211  15.057 -0.1331  0.1108  0.0002
   14LYS    SC1 4361  13.797  16.010  15.296  0.0749  0.2683 -0.0329
   14LYS    SC2 4362  14.115  16.017  15.419 -0.0514  0.2236  0.2478
   15LYS     BB 4363  13.649  16.235  14.714  0.3149 -0.2523  0.0298
   15LYS    SC1 4364  13.865  16.080  14.614  0.0548 -0.1804  0.1267
   15LYS    SC2 4365  13.823  15.728  14.490 -0.0141 -0.3099  0.1789
   16LYS     BB 4366  13.373  16.283  14.498  0.2438  0.2122  0.0076
   16LYS    SC1 4367  13.206  16.485  14.538 -0.0528  0.0066 -0.1152
   16LYS    SC2 4368  13.096  16.769  14.652  0.1323 -0.1799  0.2179
   17LYS     BB 4369  13.335  16.171  14.167  0.0713  0.1617  0.0133
   17LYS    SC1 4370  13.018  16.207  14.145  0.1355 -0.4120  0.2663
   17LYS    SC2 4371  12.740  16.065  13.953  0.0218 -0.1691 -0.2715
   18LYS     BB 4372  13.594  15.954  14.123 -0.0547  0.0880 -0.0456
   18LYS    SC1 4373  13.582  15.880  13.800  0.3636 -0.2170 -0.1780
   18LYS    SC2 4374  13.469  15.721  13.467 -0.1918 -0.1109  0.0642
   19LYS     BB 4375  13.902  16.070  14.160 -0.2236 -0.0526 -0.0876
   19LYS    SC1 4376  13.994  16.077  13.867 -0.2760 -0.1646 -0.1868
   19LYS    SC2 4377  13.961  16.056  13.486  0.2062 -0.3250  0.0371
   20LYS     BB 4378  13.853  16.383  14.184 -0.1796  0.2891  0.0509
   20LYS    SC1 4379  13.647  16.434  13.916 -0.2236  0.2622  0.3991
   20LYS    SC2 4380  13.295  16.468  13.818 -0.4376 -0.3001 -0.0347
   21LYS     BB 4381  14.077  16.622  14.164 -0.1384 -0.0752  0.3425
   21LYS    SC1 4382  14.327  16.417  14.100 -0.0678 -0.0827 -0.2986
   21LYS    SC2 4383  14.610  16.214  14.089 -0.0168 -0.0221 -0.2927
   22LYS     BB 4384  14.195  16.884  14.333  0.1007  0.0188  0.0706
   22LYS    SC1 4385  14.352  17.073  14.106 -0.0994  0.0976 -0.1404
   22LYS    SC2 4386  14.566  17.108  13.868 -0.1131 -0.2098 -0.2911
   23LYS     BB 4387  14.074  17.037  14.598  0.1132 -0.0137  0.0587
   23LYS    SC1 4388  14.110  16.818  14.818 -0.0693 -0.1362 -0.0644
   23LYS    SC2 4389  13.888  16.609  14.956 -0.1405  0.0556 -0.1515
   24LYS     BB 4390  13.969  17.359  14.651  0.2961 -0.2324 -0.1123
   24LYS    SC1 4391  13.703  17.439  14.741  0.0720 -0.0906  0.2135
   24LYS    SC2 4392  13.553  17.447  15.030  0.5340  0.0503  0.1893
   25LYS     BB 4393  14.038  17.610  14.465 -0.0724 -0.4142 -0.2534
   25LYS    SC1 4394  13.842  17.871  14.574  0.5281 -0.2038 -0.4387
   25LYS    SC2 4395  13.597  18.135  14.563 -0.1104  0.4848  0.0869
   26LYS     BB 4396  14.026  17.508  14.151  0.0861 -0.1466 -0.2991
   26LYS    SC1 4397  13.909  17.205  14.200  0.0158  0.0767 -0.1378
   26LYS    SC2 4398  13.645  17.095  14.353  0.0706  0.0255 -0.4613
   27LYS     BB 4399  13.993  17.688  13.898  0.0764  0.0208  0.0799
   27LYS    SC1 4400  13.742  17.640  13.691 -0.0370 -0.1240 -0.1429
   27LYS    SC2 4401  13.669  17.781  13.388  0.0884 -0.2011  0.2001
   28LYS     BB 4402  14.158  17.859  13.810  0.1944  0.0675 -0.1705
   28LYS    SC1 4403  14.278  17.975  14.093  0.1217  0.1924  0.1121
   28LYS    SC2 4404  14.557  18.051  14.299 -0.0642 -0.2229 -0.1869
   29LYS     BB 4405  14.108  18.140  13.687  0.2140 -0.2516  0.0441
   29LYS    SC1 4406  14.431  18.202  13.626 -0.1272  0.2196 -0.0474
   29LYS    SC2 4407  14.713  18.323  13.518 -0.5040 -0.0477 -0.0702
   30LYS     BB 4408  14.037  18.047  13.309 -0.2833 -0.0210  0.2889
   30LYS    SC1 4409  13.979  18.323  13.198  0.1169 -0.0012 -0.0001
   30LYS    SC2 4410  14.063  18.607  13.065 -0.1712  0.0055  0.1996
    1LYS     BB 4411  20.294  13.767  12.943 -0.0017  0.2378  0.0189
    1LYS    SC1 4412  19.996  13.692  12.842 -0.1247 -0.2624  0.0832
    1LYS    SC2 4413  19.654  13.711  12.976  0.0920 -0.0487  0.2651
    2LYS     BB 4414  20.505  13.702  13.229 -0.0898  0.0996  0.2682
    2LYS    SC1 4415  20.802  13.740  13.234  0.3353  0.0875  0.1098
    2LYS    SC2 4416  21.065  13.542  13.242  0.0526 -0.0711  0.3166
    3LYS     BB 4417  20.259  13.584  13.412 -0.1035  0.3883  0.0384
    3LYS    SC1 4418  20.274  13.300  13.538 -0.1340  0.0498  0.0845
    3LYS    SC2 4419  20.226  13.005  13.331 -0.1066 -0.2880 -0.0603
    4LYS     BB 4420  19.970  13.416  13.230 -0.0917  0.1126  0.0833
    4LYS    SC1 4421  19.656  13.392  13.255  0.2029 -0.2504  0.2287
    4LYS    SC2 4422  19.369  13.297  13.432 -0.1640  0.2274 -0.2168
    5LYS     BB 4423  19.947  13.239  12.908  0.0149 -0.0042  0.1628
    5LYS    SC1 4424  19.674  13.286  12.758 -0.1653 -0.1541  0.5130
    5LYS    SC2 4425  19.413  13.206  12.529 -0.0626 -0.0364  0.0614
    6LYS     BB 4426  20.109  12.941  12.914 -0.0376 -0.3369  0.1021
    6LYS    SC1 4427  19.946  12.707  12.752 -0.0108 -0.2799  0.1312
    6LYS    SC2 4428  19.801  12.388  12.842 -0.1057  0.2897 -0.1381
    7LYS     BB 4429  20.342  12.836  12.660 -0.1750  0.0677 -0.3021
    7LYS    SC1 4430  20.599  13.046  12.665  0.3431  0.2750 -0.1827
    7LYS    SC2 4431  20.825  13.203  12.435  0.1079 -0.1486 -0.1378
    8LYS     BB 4432  20.459  12.611  12.512 -0.1626 -0.0194  0.2450
    8LYS    SC1 4433  20.287  12.699  12.255  0.2340 -0.1642 -0.0203
    8LYS    SC2 4434  20.258  13.011  12.096  0.4864  0.1441 -0.0596
    9LYS     BB 4435  20.465  12.292  12.481  0.1451  0.2149 -0.2596
    9LYS    SC1 4436  20.555  12.115  12.265 -0.0041 -0.0202  0.3170
    9LYS    SC2 4437  20.709  11.804  12.207  0.3409  0.2288 -0.1071
   10LYS     BB 4438  20.808  12.205  12.625 -0.0352 -0.1357  0.0204
   10LYS    SC1 4439  20.885  12.393  12.357 -0.3342  0.1582 -0.1558
   10LYS    SC2 4440  21.133  12.567  12.230 -0.0484  0.3070  0.2450
   11LYS     BB 4441  20.919  12.098  12.935 -0.0828  0.2140 -0.2817
   11LYS    SC1 4442  21.052  12.370  13.006 -0.2442 -0.3959  0.2078
   11LYS    SC2 4443  21.024  12.641  13.189 -0.5248  0.2084  0.2136
   12LYS     BB 4444  20.657  12.072  13.125 -0.1665  0.0877 -0.2686
   12LYS    SC1 4445  20.470  11.809  13.067 -0.1185  0.2956 -0.0384
   12LYS    SC2 4446  20.525  11.514  12.977 -0.0206 -0.2133 -0.1946
   13LYS     BB 4447  20.746  12.254  13.440  0.1780  0.2712 -0.3004
   13LYS    SC1 4448  21.031  12.201  13.437  0.2447 -0.2990  0.0986
   13LYS    SC2 4449  21.220  11.956  13.307 -0.0963  0.1973 -0.2297
   14LYS     BB 4450  20.560  12.169  13.715 -0.0273 -0.0903  0.2865
   14LYS    SC1 4451  20.636  12.409  13.965  0.0059 -0.1737 -0.1340
   14LYS    SC2 4452  20.750  12.699  14.058 -0.1453  0.1956 -0.0138
   15LYS     BB 4453  20.534  11.974  13.965 -0.3119 -0.2191 -0.0331
   15LYS    SC1 4454  20.769  11.814  14.112  0.3790  0.3764 -0.0607
   15LYS    SC2 4455  20.810  11.844  14.452 -0.2322 -0.2320  0.2035
   16LYS     BB 4456  20.281  11.704  13.838  0.1671 -0.0530 -0.0185
   16LYS    SC1 4457  20.145  11.879  13.615 -0.1237 -0.0414  0.1972
   16LYS    SC2 4458  20.255  12.062  13.367  0.1440 -0.0292 -0.0897
   17LYS     BB 4459  19.940  11.627  13.921 -0.1840 -0.0609  0.1195
   17LYS    SC1 4460  19.956  11.447  14.165  0.0604  0.0203 -0.0847
   17LYS    SC2 4461  19.924  11.513  14.487 -0.0637 -0.4083 -0.0059
   18LYS     BB 4462  19.728  11.802  13.877 -0.0569  0.0237  0.1173
   18LYS    SC1 4463  19.743  11.769  13.550  0.1338 -0.0745 -0.0938
   18LYS    SC2 4464  19.618  11.670  13.236  0.2115  0.0943 -0.4266
   19LYS     BB 4465  19.399  11.793  13.989  0.0844 -0.1607  0.1678
   19LYS    SC1 4466  19.330  11.940  14.253  0.1943  0.4524 -0.2495
   19LYS    SC2 4467  19.274  11.942  14.559 -0.2185  0.1010  0.0291
   20LYS     BB 4468  19.334  11.494  13.790  0.0150  0.1223  0.1629
   20LYS    SC1 4469  19.566  11.373  13.569 -0.3294 -0.3696  0.0361
   20LYS    SC2 4470  19.918  11.311  13.543  0.1904 -0.0127  0.2574
   21LYS     BB 4471  19.181  11.578  13.495 -0.1756 -0.2227  0.1342
   21LYS    SC1 4472  19.153  11.877  13.333  0.4429  0.4208  0.3299
   21LYS    SC2 4473  19.141  12.234  13.270  0.0943  0.0560 -0.1350
   22LYS     BB 4474  19.145  11.360  13.234  0.0708 -0.0381 -0.0420
   22LYS    SC1 4475  19.038  11.525  13.048  0.2283 -0.0047  0.1167
   22LYS    SC2 4476  18.709  11.596  13.030 -0.2753 -0.3519  0.4503
   23LYS     BB 4477  19.431  11.219  13.143 -0.2226  0.2700 -0.0592
   23LYS    SC1 4478  19.307  11.125  12.859 -0.3267 -0.0710  0.2046
   23LYS    SC2 4479  19.274  10.755  12.854 -0.0722 -0.1642  0.3724
   24LYS     BB 4480  19.656  11.004  13.229 -0.0570  0.0726 -0.1401
   24LYS    SC1 4481  19.763  10.930  12.903 -0.0279 -0.1551 -0.0392
   24LYS    SC2 4482  20.021  10.763  12.749  0.2450  0.2192  0.4783
   25LYS     BB 4483  19.775  10.830  13.481  0.1414 -0.0872  0.1393
   25LYS    SC1 4484  19.558  10.636  13.517  0.0326 -0.0351 -0.2343
   25LYS    SC2 4485  19.206  10.558  13.509 -0.0033 -0.2856 -0.0690
   26LYS     BB 4486  20.029  10.846  13.661 -0.1238 -0.1868 -0.1440
   26LYS    SC1 4487  19.780  10.733  13.905  0.2648 -0.2390  0.0049
   26LYS    SC2 4488  19.514  10.789  14.108 -0.3970 -0.1395  0.1282
   27LYS     BB 4489  20.319  10.762  13.628  0.2503 -0.0927 -0.1675
   27LYS    SC1 4490  20.366  10.481  13.782 -0.2832  0.1211 -0.0529
   27LYS    SC2 4491  20.134  10.478  14.040 -0.3132 -0.1504  0.0462
   28LYS     BB 4492  20.620  10.866  13.694 -0.4165  0.0223  0.3435
   28LYS    SC1 4493  20.684  11.080  13.953 -0.1013  0.1707  0.0438
   28LYS    SC2 4494  20.639  11.068  14.348  0.1257 -0.2046 -0.0760
   29LYS     BB 4495  20.906  10.841  13.572  0.2492 -0.3675 -0.5220
   29LYS    SC1 4496  21.041  11.106  13.671 -0.1827 -0.1787 -0.2592
   29LYS    SC2 4497  21.195  11.237  13.979 -0.0712  0.0344  0.0412
   30LYS     BB 4498  21.030  10.649  13.338  0.1417 -0.1237  0.0552
   30LYS    SC1 4499  20.790  10.658  13.182  0.1034  0.4188 -0.0450
   30LYS    SC2 4500  20.541  10.802  13.200  0.0323 -0.3883 -0.1159
   31POPC   NC3 4501  18.684  28.224  16.203  0.2540 -0.1347 -0.2160
   31POPC   PO4 4502  19.045  28.155  16.061 -0.1210  0.3079 -0.3004
   31POPC   GL1 4503  18.752  27.781  16.073 -0.2194 -0.1210  0.0827
   31POPC   GL2 4504  18.972  27.680  15.878 -0.0891 -0.0644  0.1235
   31POPC   C1A 4505  18.421  27.486  16.118  0.0947  0.3331 -0.1834
   31POPC   D2A 4506  18.002  27.270  16.179  0.0346  0.0863  0.1373
   31POPC   C3A 4507  17.786  27.017  16.520 -0.1127  0.0977 -0.0176
   31POPC   C4A 4508  17.427  26.868  16.746 -0.0005 -0.2916 -0.0778
   31POPC   C1B 4509  19.102  27.278  15.634  0.1205 -0.0752  0.2187
   31POPC   C2B 4510  18.923  26.864  15.683 -0.0565  0.0540  0.0841
   31POPC   C3B 4511  19.035  26.420  15.564 -0.4310  0.1165  0.1496
   31POPC   C4B 4512  18.967  25.973  15.503 -0.0629  0.2496  0.1021
   32POPC   NC3 4513  21.461   8.755  24.818 -0.0342  0.0770 -0.1567
   32POPC   PO4 4514  21.436   8.636  25.167 -0.1318 -0.0571  0.1848
   32POPC   GL1 4515  21.054   8.735  25.035  0.0031  0.0895  0.2465
   32POPC   GL2 4516  21.018   9.012  24.931  0.1804 -0.1637 -0.2286
   32POPC   C1A 4517  20.655   8.869  25.274 -0.0965 -0.0070 -0.0899
   32POPC   D2A 4518  20.369   9.264  25.432  0.3649 -0.0922  0.1126
   32POPC   C3A 4519  20.060   9.269  25.124  0.0935  0.0023  0.0923
   32POPC   C4A 4520  19.751   9.456  24.892  0.1735 -0.3935  0.2739
   32POPC   C1B 4521  20.820   9.119  24.576  0.0138 -0.0747 -0.1759
   32POPC   C2B 4522  20.464   9.339  24.301 -0.0920 -0.1328 -0.2317
   32POPC   C3B 4523  20.478   9.444  23.861  0.3632 -0.1416  0.0784
   32POPC   C4B 4524  20.334   9.565  23.424  0.1138  0.1648 -0.2588
   33POPC   NC3 4525  23.608  25.400  18.590 -0.0562  0.0009  0.0390
   33POPC   PO4 4526  23.454  25.421  18.955  0.3269  0.1444  0.1092
   33POPC   GL1 4527  23.210  25.193  18.810 -0.2781  0.0463  0.1095
   33POPC   GL2 4528  23.072  25.040  18.955  0.3257  0.1860  0.2072
   33POPC   C1A 4529  23.090  24.870  18.456  0.1859 -0.1742  0.3877
   33POPC   D2A 4530  22.746  24.661  18.298  0.2237 -0.0560  0.1993
   33POPC   C3A 4531  22.489  24.379  18.510 -0.0911 -0.1715  0.0968
   33POPC   C4A 4532  22.095  24.394  18.751 -0.0147  0.0707 -0.0044
   33POPC   C1B 4533  22.849  24.655  19.006  0.1161 -0.3482 -0.1494
   33POPC   C2B 4534  22.673  24.244  19.026  0.1082  0.0160  0.2216
   33POPC   C3B 4535  22.264  24.046  19.056  0.0749  0.1884  0.1940
   33POPC   C4B 4536  22.014  23.708  19.253 -0.1282 -0.1741 -0.0451
   34POPC   NC3 4537   8.736  19.907   8.966  0.1111  0.2386 -0.1150
   34POPC   PO4 4538   8.742  19.973   9.329 -0.2429 -0.0429  0.2523
   34POPC   GL1 4539   8.763  19.787   9.637  0.0865 -0.4322 -0.0604
   34POPC   GL2 4540   8.727  19.576   9.818 -0.1001 -0.2219 -0.1065
   34POPC   C1A 4541   8.893  20.100   9.977 -0.0639 -0.4231  0.2046
   34POPC   D2A 4542   8.845  20.473  10.229  0.0428 -0.1484 -0.3372
   34POPC   C3A 4543   9.135  20.548  10.528  0.3572  0.1223 -0.1870
   34POPC   C4A 4544   9.291  20.542  10.963  0.0605  0.0942  0.0014
   34POPC   C1B 4545   8.751  19.215  10.134  0.0667  0.1147  0.1311
   34POPC   C2B 4546   8.870  18.983  10.523 -0.1009 -0.1460  0.0384
   34POPC   C3B 4547   9.316  18.879  10.596 -0.0226 -0.0705  0.0470
   34POPC   C4B 4548   9.772  18.905  10.622 -0.0557 -0.0489 -0.1533
   35POPC   NC3 4549  10.412  23.220   9.479 -0.1294  0.2969  0.0832
   35POPC   PO4 4550  10.675  23.259   9.190 -0.2178  0.2368  0.3158
   35POPC   GL1 4551  10.955  23.309   9.508 -0.3686  0.2627  0.4336
   35POPC   GL2 4552  11.097  23.053   9.420 -0.0963  0.0755  0.0586
   35POPC   C1A 4553  11.088  23.300   9.954 -0.1866 -0.2780 -0.3772
   35POPC   D2A 4554  11.440  23.242  10.252 -0.1123  0.1732  0.0533
   35POPC   C3A 4555  11.409  23.114  10.716 -0.0763 -0.0360 -0.3029
   35POPC   C4A 4556  11.232  23.418  11.041  0.1324  0.1807 -0.2355
   35POPC   C1B 4557  11.134  22.732   9.653  0.1076  0.1541 -0.0280
   35POPC   C2B 4558  11.054  22.410   9.917 -0.2589  0.0489  0.0837
   35POPC   C3B 4559  11.320  22.196  10.203 -0.0683 -0.1296 -0.2067
   35POPC   C4B 4560  11.696  22.076   9.954  0.0504  0.0382 -0.1428
   36POPC   NC3 4561  28.127  19.733  17.306  0.1453 -0.1004  0.1363
   36POPC   PO4 4562  28.100  19.585  16.955  0.0324  0.3080  0.0099
   36POPC   GL1 4563  27.855  19.236  17.093 -0.0905  0.2902 -0.3141
   36POPC   GL2 4564  27.657  19.364  16.965  0.3690 -0.2249 -0.0711
   36POPC   C1A 4565  27.784  18.785  17.296  0.0101  0.0514 -0.1420
   36POPC   D2A 4566  27.681  18.456  17.623 -0.0029  0.0807 -0.0326
   36POPC   C3A 4567  27.300  18.181  17.667  0.0452 -0.1279  0.0532
   36POPC   C4A 4568  27.245  17.736  17.685  0.1019  0.1899  0.1871
   36POPC   C1B 4569  27.344  18.974  16.992  0.1065 -0.0105  0.1123
   36POPC   C2B 4570  27.223  18.530  17.088  0.2369  0.0535  0.1708
   36POPC   C3B 4571  27.056  18.155  17.083 -0.1489 -0.2302  0.3327
   36POPC   C4B 4572  26.917  17.748  17.282 -0.3023  0.1406 -0.0680
   37POPC   NC3 4573  15.080  17.069  27.446 -0.1664  0.0919 -0.0788
   37POPC   PO4 4574  14.996  17.405  27.255 -0.1986 -0.1959  0.1092
   37POPC   GL1 4575  14.974  17.587  27.607  0.1362 -0.1905 -0.0574
   37POPC   GL2 4576  14.921  17.945  27.637  0.0505 -0.1504  0.1098
   37POPC   C1A 4577  15.220  17.705  27.980 -0.0437 -0.3873  0.1033
   37POPC   D2A 4578  15.426  18.111  28.170  0.1955 -0.0435 -0.1662
   37POPC   C3A 4579  15.522  18.345  28.520  0.2046 -0.1784  0.4412
   37POPC   C4A 4580  15.554  18.628  28.862  0.0274  0.1418  0.2173
   37POPC   C1B 4581  14.902  18.066  28.127 -0.0293 -0.1305 -0.1182
   37POPC   C2B 4582  15.059  17.966  28.591 -0.2464 -0.1082  0.3104
   37POPC   C3B 4583  15.086  18.291  28.882  0.3536 -0.1529  0.1019
   37POPC   C4B 4584  15.075  18.755  28.814  0.1779 -0.0666 -0.1839
   38POPC   NC3 4585   4.628  11.846  14.933  0.2206 -0.2188  0.0846
   38POPC   PO4 4586   4.671  11.793  15.315 -0.2846  0.1064  0.2962
   38POPC   GL1 4587   5.125  11.963  15.345 -0.2862 -0.3159  0.0799
   38POPC   GL2 4588   5.130  11.932  15.090 -0.3273  0.1177 -0.1365
   38POPC   C1A 4589   5.325  11.735  15.683  0.1282  0.0584 -0.0235
   38POPC   D2A 4590   5.478  11.592  16.133  0.1232 -0.2302  0.2300
   38POPC   C3A 4591   5.889  11.624  16.344  0.0575  0.2825  0.3032
   38POPC   C4A 4592   6.223  11.941  16.356  0.0440  0.1420 -0.0036
   38POPC   C1B 4593   5.518  12.166  14.856 -0.2383  0.1320  0.0744
   38POPC   C2B 4594   5.953  11.938  14.851  0.0354 -0.1836  0.0893
   38POPC   C3B 4595   6.427  11.999  14.979 -0.1841 -0.2562 -0.0617
   38POPC   C4B 4596   6.837  11.966  15.128  0.0719 -0.1206  0.2675
   39POPC   NC3 4597   6.734  14.977  33.033  0.0863  0.1303  0.0960
   39POPC   PO4 4598   6.973  14.682  33.113 -0.0933  0.1088  0.2079
   39POPC   GL1 4599   7.144  14.733  32.728  0.2359 -0.6075 -0.1134
   39POPC   GL2 4600   6.930  14.938  32.573  0.0173  0.1668  0.0366
   39POPC   C1A 4601   7.054  14.533  32.348  0.3688  0.1246  0.0195
   39POPC   D2A 4602   7.333  14.504  31.947  0.0385 -0.2770  0.1147
   39POPC   C3A 4603   7.635  14.488  31.577  0.2761  0.0678 -0.2010
   39POPC   C4A 4604   7.991  14.538  31.365  0.0849 -0.0272  0.3363
   39POPC   C1B 4605   7.260  14.954  32.229 -0.1083  0.0975  0.3233
   39POPC   C2B 4606   7.321  15.085  31.802  0.0820  0.3743  0.3912
   39POPC   C3B 4607   7.586  14.932  31.414  0.0009  0.0499 -0.1047
   39POPC   C4B 4608   7.977  14.992  31.162  0.1254  0.0099 -0.0519
   40POPC   NC3 4609  17.734  28.382  15.870 -0.1586 -0.3423 -0.1830
   40POPC   PO4 4610  17.702  28.492  15.506  0.2276 -0.1969 -0.0817
   40POPC   GL1 4611  17.459  28.205  15.518  0.0474 -0.2456  0.3511
   40POPC   GL2 4612  17.215  28.306  15.534  0.1267  0.0098 -0.1055
   40POPC   C1A 4613  17.551  27.744  15.598 -0.2877 -0.0762  0.0159
   40POPC   D2A 4614  17.506  27.309  15.854  0.1135  0.0150  0.3060
   40POPC   C3A 4615  17.160  26.963  15.700 -0.0013 -0.1760  0.0829
   40POPC   C4A 4616  16.948  26.586  15.783 -0.0950  0.0872 -0.0140
   40POPC   C1B 4617  17.049  27.883  15.510 -0.2871  0.3599 -0.2366
   40POPC   C2B 4618  17.071  27.439  15.574  0.0093  0.0582  0.1354
   40POPC   C3B 4619  16.829  27.513  15.133 -0.2448  0.0701 -0.0762
   40POPC   C4B 4620  16.436  27.347  14.923 -0.1417  0.1222  0.2759
   41POPC   NC3 4621  10.362  17.707  33.267  0.1195  0.0742 -0.1339
   41POPC   PO4 4622  10.536  17.374  33.391  0.1184 -0.2612  0.1796
   41POPC   GL1 4623  10.439  17.179  33.025 -0.0605 -0.0561 -0.0170
   41POPC   GL2 4624  10.649  17.355  32.896 -0.1670  0.2379 -0.2064
   41POPC   C1A 4625  10.304  17.131  32.592 -0.1981  0.0397  0.0971
   41POPC   D2A 4626  10.119  17.153  32.167  0.2795 -0.3503  0.2727
   41POPC   C3A 4627  10.295  17.002  31.794  0.0693  0.0702  0.3033
   41POPC   C4A 4628  10.224  16.506  31.749  0.3750  0.1622 -0.2364
   41POPC   C1B 4629  10.763  17.292  32.463  0.0031  0.0357  0.5021
   41POPC   C2B 4630  10.596  16.848  32.253  0.3434 -0.2881  0.1214
   41POPC   C3B 4631  10.197  16.663  32.229  0.1231 -0.3422 -0.0529
   41POPC   C4B 4632   9.981  16.267  32.116 -0.0085  0.0175 -0.0540
   42POPC   NC3 4633  19.371   4.744  20.970  0.0562 -0.0892 -0.2233
   42POPC   PO4 4634  19.104   4.908  21.184 -0.2336  0.1622 -0.2264
   42POPC   GL1 4635  18.822   5.229  21.083  0.0202  0.4118 -0.0097
   42POPC   GL2 4636  18.664   5.150  20.855 -0.0865 -0.1169  0.1340
   42POPC   C1A 4637  18.922   5.675  21.058  0.0362  0.1277 -0.2097
   42POPC   D2A 4638  19.013   6.073  20.793 -0.1037  0.3176 -0.1224
   42POPC   C3A 4639  18.612   6.203  20.717 -0.3060 -0.2096  0.0156
   42POPC   C4A 4640  18.407   6.468  20.437 -0.2320 -0.1549 -0.2461
   42POPC   C1B 4641  18.567   5.618  20.672 -0.1692  0.1332 -0.1062
   42POPC   C2B 4642  18.384   5.878  20.357  0.3237  0.0901 -0.0234
   42POPC   C3B 4643  18.108   6.206  20.112 -0.1341 -0.2267  0.1806
   42POPC   C4B 4644  18.115   6.695  20.066  0.0486  0.0658 -0.4055
   43POPC   NC3 4645  23.795  11.688  24.344 -0.0283  0.2640  0.2865
   43POPC   PO4 4646  23.744  12.053  24.364 -0.2283  0.2618 -0.0280
   43POPC   GL1 4647  23.403  11.970  24.059 -0.2217 -0.2971 -0.3637
   43POPC   GL2 4648  23.614  12.092  23.886  0.2846 -0.1504 -0.3492
   43POPC   C1A 4649  23.185  12.264  23.747  0.3661  0.2459 -0.2636
   43POPC   D2A 4650  22.955  12.675  23.917  0.0198 -0.1126 -0.1673
   43POPC   C3A 4651  22.626  12.899  23.600  0.0968  0.4379 -0.2536
   43POPC   C4A 4652  22.478  13.221  23.293  0.2524 -0.0469 -0.4099
   43POPC   C1B 4653  23.634  12.443  23.602 -0.1605 -0.0420  0.2404
   43POPC   C2B 4654  23.236  12.540  23.303  0.0646  0.1953  0.1733
   43POPC   C3B 4655  22.934  12.941  23.244 -0.1316  0.0415  0.1098
   43POPC   C4B 4656  22.853  13.352  23.048  0.1419 -0.0655  0.1142
   44POPC   NC3 4657   5.691  10.413  16.334 -0.0328 -0.1015  0.1076
   44POPC   PO4 4658   5.792  10.033  16.408  0.1246  0.0302 -0.1487
   44POPC   GL1 4659   6.125  10.331  16.439  0.0430 -0.0300 -0.0218
   44POPC   GL2 4660   6.197  10.389  16.226  0.1869  0.0300 -0.1018
   44POPC   C1A 4661   6.488  10.465  16.601 -0.3090  0.1094  0.0613
   44POPC   D2A 4662   6.893  10.283  16.801 -0.1415 -0.2489 -0.0730
   44POPC   C3A 4663   7.202  10.633  16.703  0.1337 -0.2309  0.1353
   44POPC   C4A 4664   7.431  11.056  16.834  0.3207 -0.2818  0.1305
   44POPC   C1B 4665   6.400  10.780  16.180  0.0853 -0.0794 -0.0515
   44POPC   C2B 4666   6.718  11.078  16.120  0.0355  0.0444 -0.0064
   44POPC   C3B 4667   6.721  11.546  16.237  0.2572 -0.0421  0.2516
   44POPC   C4B 4668   6.810  11.947  16.510 -0.1233  0.3831 -0.0720
   45POPC   NC3 4669  10.752   5.009  23.970  0.1253 -0.2214  0.0880
   45POPC   PO4 4670  10.448   5.119  24.165 -0.1779  0.3338  0.0593
   45POPC   GL1 4671  10.757   5.359  24.352 -0.2709  0.0047  0.0005
   45POPC   GL2 4672  10.661   5.427  24.585  0.1766  0.0822 -0.0223
   45POPC   C1A 4673  10.769   5.838  24.341  0.2326 -0.0495  0.0216
   45POPC   D2A 4674  10.479   6.014  23.995  0.1562 -0.1769 -0.1723
   45POPC   C3A 4675  10.169   6.349  23.939 -0.1034 -0.0821 -0.1449
   45POPC   C4A 4676   9.740   6.349  23.727  0.2270 -0.3185 -0.1851
   45POPC   C1B 4677  11.116   5.648  24.647  0.0224 -0.3555 -0.2778
   45POPC   C2B 4678  11.577   5.808  24.570 -0.0809 -0.1432  0.0003
   45POPC   C3B 4679  11.576   6.211  24.501 -0.0153 -0.2513  0.0736
   45POPC   C4B 4680  11.310   6.583  24.600  0.2014  0.0541  0.0579
   46POPC   NC3 4681  14.015   6.831  28.360  0.0307  0.0458 -0.2429
   46POPC   PO4 4682  14.368   6.708  28.209  0.2359  0.0874  0.0240
   46POPC   GL1 4683  14.392   7.020  28.087  0.3357 -0.0249 -0.1650
   46POPC   GL2 4684  14.008   7.183  28.030  0.1343  0.2551 -0.1381
   46POPC   C1A 4685  14.597   7.266  28.388  0.0347  0.0467 -0.1277
   46POPC   D2A 4686  14.538   7.662  28.632 -0.4483 -0.2368 -0.1430
   46POPC   C3A 4687  14.311   7.964  28.373 -0.0823 -0.1235  0.0667
   46POPC   C4A 4688  14.408   8.423  28.473 -0.1363  0.0350  0.4031
   46POPC   C1B 4689  13.777   7.537  27.922 -0.2243 -0.1524  0.0517
   46POPC   C2B 4690  13.750   7.965  27.739  0.0148 -0.1596  0.0972
   46POPC   C3B 4691  13.813   8.386  27.852  0.1005 -0.1140  0.2091
   46POPC   C4B 4692  13.711   8.835  27.828  0.0280  0.0377 -0.1492
   47POPC   NC3 4693  10.381   5.213  24.950  0.2598  0.2687 -0.2085
   47POPC   PO4 4694  10.222   5.422  25.231 -0.1978 -0.1775  0.1495
   47POPC   GL1 4695  10.099   5.798  25.143  0.0249 -0.2207 -0.0484
   47POPC   GL2 4696   9.807   5.684  25.084  0.1774 -0.0215 -0.0118
   47POPC   C1A 4697  10.390   6.105  25.159 -0.0147 -0.4072  0.0735
   47POPC   D2A 4698  10.669   6.490  25.100 -0.0409  0.3937  0.1545
   47POPC   C3A 4699  11.124   6.541  24.991 -0.0074 -0.4942  0.1401
   47POPC   C4A 4700  11.320   6.973  25.004  0.0508 -0.1707 -0.1838
   47POPC   C1B 4701   9.897   6.125  24.888 -0.0535  0.2077  0.1067
   47POPC   C2B 4702  10.035   6.571  24.756 -0.1271 -0.0308  0.0574
   47POPC   C3B 4703  10.213   6.922  24.938 -0.1145 -0.0668 -0.2943
   47POPC   C4B 4704  10.384   7.286  24.691  0.0245 -0.2424  0.1633
   48POPC   NC3 4705  11.692  25.567  26.305  0.3445  0.1482  0.1156
   48POPC   PO4 4706  12.066  25.506  26.198  0.1279 -0.1023 -0.0750
   48POPC   GL1 4707  12.322  25.287  25.964  0.0560  0.2817  0.0124
   48POPC   GL2 4708  12.460  25.055  26.004 -0.0111 -0.2130 -0.0329
   48POPC   C1A 4709  12.108  24.948  25.693 -0.0303 -0.1013  0.0686
   48POPC   D2A 4710  11.960  24.620  25.357  0.3319  0.0194 -0.1492
   48POPC   C3A 4711  11.755  24.214  25.259  0.0076  0.1191  0.2181
   48POPC   C4A 4712  11.839  23.859  24.962  0.1804  0.0851  0.2323
   48POPC   C1B 4713  12.617  24.802  25.693  0.0295  0.2482  0.1320
   48POPC   C2B 4714  12.502  24.401  25.555 -0.0346  0.1129 -0.1762
   48POPC   C3B 4715  12.259  24.257  25.147 -0.0720  0.0446 -0.1500
   48POPC   C4B 4716  12.191  24.166  24.706 -0.1935 -0.0532  0.2307
   49POPC   NC3 4717  12.343  15.868  33.525  0.1382 -0.1665 -0.2282
   49POPC   PO4 4718  12.241  15.497  33.423 -0.1814 -0.0964  0.0226
   49POPC   GL1 4719  12.199  15.295  33.049  0.2556 -0.1272  0.1209
   49POPC   GL2 4720  12.523  15.369  32.905  0.3362 -0.1088 -0.3236
   49POPC   C1A 4721  11.862  15.107  32.785 -0.2041 -0.0312  0.0126
   49POPC   D2A 4722  11.783  14.970  32.389 -0.0041  0.2604  0.2861
   49POPC   C3A 4723  11.825  15.102  31.952 -0.0394 -0.1484  0.1543
   49POPC   C4A 4724  11.761  15.116  31.493  0.2946 -0.2668  0.2901
   49POPC   C1B 4725  12.715  15.692  32.612  0.3335  0.1435 -0.4703
   49POPC   C2B 4726  12.675  15.886  32.158 -0.1449 -0.3643 -0.0983
   49POPC   C3B 4727  12.633  16.256  31.853  0.0479  0.0832 -0.2096
   49POPC   C4B 4728  12.500  16.491  31.529 -0.1666 -0.1632 -0.0845
   50POPC   NC3 4729  22.897  25.844  18.134  0.0984 -0.0472 -0.1765
   50POPC   PO4 4730  22.784  26.142  17.915  0.1086 -0.1864 -0.3066
   50POPC   GL1 4731  22.546  25.895  17.835  0.2997 -0.2393 -0.2979
   50POPC   GL2 4732  22.290  25.955  17.841  0.2067 -0.0245 -0.3583
   50POPC   C1A 4733  22.522  25.611  17.466  0.0909  0.0625  0.0309
   50POPC   D2A 4734  22.837  25.423  17.208  0.1486 -0.1995  0.2556
   50POPC   C3A 4735  22.947  24.971  17.135 -0.0277 -0.0060  0.1381
   50POPC   C4A 4736  22.729  24.571  17.165 -0.0590 -0.0342 -0.4197
   50POPC   C1B 4737  22.227  25.501  17.992  0.3699  0.1496  0.1513
   50POPC   C2B 4738  22.461  25.185  18.080 -0.0072  0.1640  0.0408
   50POPC   C3B 4739  22.385  24.786  17.892  0.0334  0.1444  0.1947
   50POPC   C4B 4740  22.373  24.327  18.028 -0.0521  0.0088 -0.0991
   51POPC   NC3 4741  26.962  15.806  20.268 -0.0012 -0.2535  0.1013
   51POPC   PO4 4742  26.636  15.798  20.470  0.1834 -0.4910 -0.2776
   51POPC   GL1 4743  26.575  15.593  20.125 -0.2728  0.0120 -0.2205
   51POPC   GL2 4744  26.243  15.667  20.079 -0.1437 -0.0349 -0.1960
   51POPC   C1A 4745  26.468  15.515  19.666  0.0861 -0.0026 -0.0789
   51POPC   D2A 4746  26.598  15.262  19.367  0.1216 -0.1629  0.0415
   51POPC   C3A 4747  26.324  15.103  19.025 -0.1599 -0.0127  0.0693
   51POPC   C4A 4748  25.956  14.906  18.967  0.0138  0.0881  0.1121
   51POPC   C1B 4749  25.983  15.508  19.759  0.0313  0.1843  0.0751
   51POPC   C2B 4750  25.578  15.235  19.808 -0.1465 -0.1136  0.0838
   51POPC   C3B 4751  25.318  14.984  19.502 -0.1053  0.1928  0.2586
   51POPC   C4B 4752  25.127  14.718  19.201 -0.1308 -0.2220  0.2259
   52POPC   NC3 4753  19.313  18.402  28.245  0.2213  0.0785  0.2084
   52POPC   PO4 4754  19.017  18.394  28.452 -0.0974 -0.1922 -0.2312
   52POPC   GL1 4755  18.743  18.136  28.309 -0.3372 -0.4107  0.4653
   52POPC   GL2 4756  18.552  18.283  28.471 -0.0492 -0.2459  0.1220
   52POPC   C1A 4757  18.590  18.114  27.834 -0.1641  0.2517 -0.1520
   52POPC   D2A 4758  18.522  17.957  27.356 -0.0053  0.0626 -0.1103
   52POPC   C3A 4759  18.740  17.638  27.168  0.0769  0.1226  0.0216
   52POPC   C4A 4760  18.665  17.282  26.953 -0.0370 -0.1022 -0.2111
   52POPC   C1B 4761  18.272  18.494  28.128  0.0346  0.0344 -0.2585
   52POPC   C2B 4762  18.017  18.709  27.806  0.0342  0.0780  0.2386
   52POPC   C3B 4763  18.171  18.852  27.399 -0.0754  0.2128 -0.1150
   52POPC   C4B 4764  18.294  18.516  27.055  0.3457 -0.0106  0.0105
   53POPC   NC3 4765  22.749  27.324  14.851  0.1248  0.0431 -0.0097
   53POPC   PO4 4766  22.804  27.213  15.224 -0.0379  0.2450  0.4268
   53POPC   GL1 4767  22.440  27.056  15.139 -0.3122 -0.1646  0.1320
   53POPC   GL2 4768  22.266  27.140  14.913 -0.0036 -0.4299  0.2078
   53POPC   C1A 4769  22.134  26.763  15.322 -0.2380 -0.0573  0.1987
   53POPC   D2A 4770  21.668  26.648  15.239 -0.1408  0.0598 -0.3191
   53POPC   C3A 4771  21.612  26.183  15.146 -0.2016 -0.0794  0.0514
   53POPC   C4A 4772  21.906  25.822  15.017  0.0991 -0.0645 -0.1560
   53POPC   C1B 4773  22.020  26.756  14.868  0.2793 -0.1386 -0.0234
   53POPC   C2B 4774  21.685  26.488  14.725 -0.0593 -0.0152  0.0419
   53POPC   C3B 4775  21.689  26.042  14.556  0.0469 -0.0510  0.1305
   53POPC   C4B 4776  21.837  25.593  14.415  0.1801 -0.1677 -0.1194
   54POPC   NC3 4777   2.933  17.365  25.759 -0.1160  0.2259 -0.2111
   54POPC   PO4 4778   2.808  17.093  25.982  0.1843  0.4200 -0.0453
   54POPC   GL1 4779   3.135  16.942  26.165 -0.1458 -0.3058  0.0244
   54POPC   GL2 4780   3.142  16.677  26.130 -0.0297 -0.0844  0.1954
   54POPC   C1A 4781   3.450  17.002  25.858  0.0813  0.0572  0.1539
   54POPC   D2A 4782   3.759  17.167  25.577 -0.1275  0.3302 -0.2384
   54POPC   C3A 4783   4.253  17.050  25.643  0.2419 -0.0676 -0.1793
   54POPC   C4A 4784   4.601  16.754  25.860  0.1609  0.1688 -0.0807
   54POPC   C1B 4785   3.610  16.637  26.196  0.1836 -0.1481  0.3693
   54POPC   C2B 4786   3.978  16.424  26.364 -0.1945  0.1317 -0.1530
   54POPC   C3B 4787   4.347  16.300  26.561  0.1110  0.2929 -0.2125
   54POPC   C4B 4788   4.717  16.542  26.783 -0.1929  0.0279  0.0950
   55POPC   NC3 4789   9.991  26.572  23.480 -0.0549  0.0971  0.0870
   55POPC   PO4 4790  10.334  26.526  23.286  0.0026 -0.1475  0.1182
   55POPC   GL1 4791  10.530  26.217  23.257  0.1381  0.0940 -0.0874
   55POPC   GL2 4792  10.425  26.161  22.991  0.0804  0.1785  0.0881
   55POPC   C1A 4793  10.784  25.830  23.511 -0.0641  0.0125  0.2524
   55POPC   D2A 4794  11.046  25.433  23.512  0.1456  0.0974 -0.0358
   55POPC   C3A 4795  11.344  25.296  23.838  0.1162 -0.3275 -0.0006
   55POPC   C4A 4796  11.620  24.937  23.965  0.0422 -0.0465  0.0866
   55POPC   C1B 4797  10.581  25.719  23.048 -0.0414  0.0970 -0.4203
   55POPC   C2B 4798  10.827  25.296  22.931 -0.1226 -0.1279 -0.2101
   55POPC   C3B 4799  11.205  25.020  22.906  0.0620  0.0115  0.0958
   55POPC   C4B 4800  11.688  25.016  22.984 -0.0924 -0.0410  0.0713
   56POPC   NC3 4801   7.814  23.470  27.821 -0.1618  0.0112  0.1124
   56POPC   PO4 4802   7.553  23.425  27.552 -0.2462  0.2817  0.0520
   56POPC   GL1 4803   7.699  23.089  27.429 -0.0224 -0.5134 -0.4287
   56POPC   GL2 4804   7.990  23.126  27.394  0.1097 -0.1104  0.2496
   56POPC   C1A 4805   7.712  22.883  27.032 -0.0874  0.0215 -0.1492
   56POPC   D2A 4806   7.510  22.571  26.767  0.0655 -0.1713 -0.0438
   56POPC   C3A 4807   7.647  22.301  26.432  0.0534 -0.0018  0.2951
   56POPC   C4A 4808   7.601  21.875  26.320 -0.0288 -0.3005 -0.2149
   56POPC   C1B 4809   8.196  22.718  27.305 -0.3210 -0.1919 -0.0551
   56POPC   C2B 4810   8.478  22.323  27.194 -0.0806  0.1481  0.0156
   56POPC   C3B 4811   8.336  21.930  27.012 -0.1660  0.0454 -0.2651
   56POPC   C4B 4812   8.192  21.503  26.969  0.0158  0.0158  0.0576
   57POPC   NC3 4813   6.817  23.831  25.244  0.0630  0.1864 -0.2301
   57POPC   PO4 4814   6.735  24.112  24.931  0.0264  0.0771 -0.1205
   57POPC   GL1 4815   6.875  23.895  24.549 -0.2596 -0.0913 -0.3765
   57POPC   GL2 4816   6.694  23.714  24.591  0.1681  0.0092 -0.0798
   57POPC   C1A 4817   7.343  23.753  24.535 -0.1935 -0.2309 -0.1348
   57POPC   D2A 4818   7.752  23.605  24.612 -0.2323 -0.1563 -0.0428
   57POPC   C3A 4819   7.690  23.296  24.880  0.1439  0.1049  0.2075
   57POPC   C4A 4820   7.388  22.969  25.059  0.3902 -0.1635  0.2960
   57POPC   C1B 4821   6.849  23.368  24.395  0.1753 -0.0069  0.0254
   57POPC   C2B 4822   7.060  22.971  24.228 -0.0832  0.0496 -0.0490
   57POPC   C3B 4823   7.257  22.489  24.157 -0.1623 -0.0552 -0.2870
   57POPC   C4B 4824   7.436  22.045  24.135 -0.0196  0.2095  0.1104
   58POPC   NC3 4825   3.630  12.293  17.073 -0.0643  0.1214 -0.0572
   58POPC   PO4 4826   3.663  12.098  17.445 -0.1638  0.0501 -0.1734
   58POPC   GL1 4827   3.992  12.304  17.537  0.4530 -0.1192 -0.1123
   58POPC   GL2 4828   3.973  12.380  17.894 -0.3517  0.1540 -0.0378
   58POPC   C1A 4829   4.433  12.475  17.673  0.2521  0.2536 -0.1498
   58POPC   D2A 4830   4.654  12.647  18.009  0.1221 -0.0269 -0.0790
   58POPC   C3A 4831   5.013  12.790  17.805 -0.1296  0.0376  0.2091
   58POPC   C4A 4832   5.399  12.906  17.558  0.2739  0.1835 -0.0212
   58POPC   C1B 4833   4.242  12.283  18.184  0.0205  0.3354 -0.1497
   58POPC   C2B 4834   4.729  12.335  18.334 -0.0535 -0.3322 -0.4657
   58POPC   C3B 4835   5.164  12.508  18.439  0.0791  0.2144 -0.1086
   58POPC   C4B 4836   5.504  12.559  18.740  0.0781 -0.0016 -0.1098
   59POPC   NC3 4837  29.394  18.563   6.401  0.1733 -0.0778 -0.2544
   59POPC   PO4 4838  29.558  18.887   6.558  0.0707  0.3599  0.3127
   59POPC   GL1 4839  29.241  18.851   6.742 -0.0747  0.2017 -0.2274
   59POPC   GL2 4840  29.178  18.613   6.890  0.1100  0.0504 -0.1093
   59POPC   C1A 4841  29.082  19.166   7.107  0.2605  0.1045  0.0564
   59POPC   D2A 4842  28.910  19.196   7.537  0.1887 -0.3561 -0.1120
   59POPC   C3A 4843  28.432  19.200   7.586 -0.1376  0.2731 -0.1529
   59POPC   C4A 4844  28.034  18.970   7.511 -0.0022  0.0626 -0.0599
   59POPC   C1B 4845  28.772  18.734   6.999 -0.0562  0.1821  0.4132
   59POPC   C2B 4846  28.500  18.745   7.337 -0.3266 -0.0384  0.0495
   59POPC   C3B 4847  28.229  18.423   7.555  0.0569  0.3156 -0.0496
   59POPC   C4B 4848  27.840  18.570   7.816  0.1650 -0.0129 -0.0501
   60POPC   NC3 4849  16.294  26.058   9.046  0.0271  0.1379  0.0777
   60POPC   PO4 4850  16.309  25.938   8.650 -0.1312 -0.1889  0.2907
   60POPC   GL1 4851  16.380  25.570   8.784 -0.2112  0.1751 -0.0196
   60POPC   GL2 4852  16.632  25.536   8.556  0.0679 -0.0653 -0.1098
   60POPC   C1A 4853  16.470  25.386   9.235  0.1731 -0.2236  0.1218
   60POPC   D2A 4854  16.548  25.061   9.505  0.3829  0.0237 -0.0342
   60POPC   C3A 4855  16.461  24.644   9.370 -0.2493  0.1796 -0.1482
   60POPC   C4A 4856  16.764  24.273   9.404  0.2409  0.0511  0.2147
   60POPC   C1B 4857  17.012  25.369   8.771 -0.2564  0.1631  0.1511
   60POPC   C2B 4858  17.407  25.244   9.017  0.4040  0.0143  0.0502
   60POPC   C3B 4859  17.451  25.225   9.455  0.2159  0.1167 -0.0738
   60POPC   C4B 4860  17.474  24.922   9.859 -0.1057 -0.1942  0.0509
   61POPC   NC3 4861  15.786   7.353   8.757  0.2696 -0.0774  0.2469
   61POPC   PO4 4862  15.939   7.523   8.426 -0.0906 -0.3105 -0.0611
   61POPC   GL1 4863  16.094   7.876   8.418 -0.0576  0.0276 -0.0352
   61POPC   GL2 4864  16.012   8.147   8.581 -0.1367  0.1695  0.0301
   61POPC   C1A 4865  16.549   8.078   8.494 -0.1882  0.0646  0.1795
   61POPC   D2A 4866  16.984   8.015   8.383 -0.1195 -0.1601 -0.2314
   61POPC   C3A 4867  17.266   7.738   8.665 -0.1764  0.1976  0.1915
   61POPC   C4A 4868  17.579   7.777   9.030  0.4317  0.2080  0.1504
   61POPC   C1B 4869  15.785   8.515   8.429  0.1368 -0.1942  0.1020
   61POPC   C2B 4870  16.001   8.938   8.309  0.0070 -0.1536 -0.3712
   61POPC   C3B 4871  16.401   9.066   8.460  0.1918 -0.0068  0.1410
   61POPC   C4B 4872  16.884   9.011   8.575  0.0287  0.1574  0.1202
   62POPC   NC3 4873  16.547  19.741   8.203  0.1506  0.0759  0.1974
   62POPC   PO4 4874  16.886  19.923   8.058  0.1022  0.2440 -0.2540
   62POPC   GL1 4875  16.732  19.882   7.690 -0.2869 -0.1355  0.1185
   62POPC   GL2 4876  16.529  20.086   7.771 -0.0674  0.4606 -0.1927
   62POPC   C1A 4877  16.697  20.106   7.287  0.3314 -0.1490  0.2084
   62POPC   D2A 4878  16.637  20.496   7.104  0.0279  0.0391  0.3348
   62POPC   C3A 4879  16.398  20.731   6.807  0.1889 -0.1769 -0.1466
   62POPC   C4A 4880  16.021  20.913   6.671 -0.0307 -0.0665 -0.2064
   62POPC   C1B 4881  16.479  20.468   7.582 -0.1495  0.1308 -0.1598
   62POPC   C2B 4882  16.209  20.775   7.351 -0.0540  0.1281  0.0089
   62POPC   C3B 4883  16.059  21.127   7.122 -0.1509  0.0775 -0.3769
   62POPC   C4B 4884  15.790  21.541   7.081  0.2746 -0.1305 -0.0165
   63POPC   NC3 4885  16.293  15.331   3.203 -0.3030  0.0034  0.0008
   63POPC   PO4 4886  16.603  15.154   3.002  0.0791 -0.1915  0.2387
   63POPC   GL1 4887  16.751  15.260   3.369  0.0624  0.6513  0.0959
   63POPC   GL2 4888  16.806  14.934   3.505  0.0974  0.0261  0.0466
   63POPC   C1A 4889  16.497  15.285   3.776 -0.0597  0.0447  0.2502
   63POPC   D2A 4890  16.267  15.275   4.146 -0.0872 -0.0553 -0.0697
   63POPC   C3A 4891  16.528  15.291   4.539 -0.2392  0.0181  0.1978
   63POPC   C4A 4892  16.976  15.248   4.734  0.5130 -0.0529  0.0756
   63POPC   C1B 4893  16.598  14.813   3.913 -0.2686  0.2106  0.4077
   63POPC   C2B 4894  16.243  14.794   4.181 -0.1255  0.0474  0.1501
   63POPC   C3B 4895  15.898  14.606   4.324 -0.4475 -0.1578  0.1935
   63POPC   C4B 4896  15.491  14.332   4.293 -0.0882 -0.0171  0.2071
   64POPC   NC3 4897  17.673  14.494  25.480  0.0149  0.0567 -0.2468
   64POPC   PO4 4898  17.298  14.394  25.484  0.1172 -0.0277  0.2804
   64POPC   GL1 4899  17.416  14.489  25.870 -0.1327  0.3728 -0.2572
   64POPC   GL2 4900  17.146  14.379  26.006  0.0088  0.4122 -0.2442
   64POPC   C1A 4901  17.794  14.717  25.939 -0.2277  0.0497  0.4291
   64POPC   D2A 4902  18.110  14.833  26.292 -0.0566  0.1602  0.2501
   64POPC   C3A 4903  18.460  15.049  26.513  0.1591  0.2064 -0.1970
   64POPC   C4A 4904  18.770  14.921  26.870  0.0747  0.0491  0.2131
   64POPC   C1B 4905  17.400  14.485  26.398 -0.1278  0.1470  0.1365
   64POPC   C2B 4906  17.580  14.472  26.806 -0.0694  0.1230 -0.2533
   64POPC   C3B 4907  17.895  14.273  27.105 -0.2066 -0.0198  0.0210
   64POPC   C4B 4908  18.316  14.104  27.091  0.0001 -0.2751  0.3014
   65POPC   NC3 4909  30.622  16.358  13.462  0.0449  0.2624 -0.1389
   65POPC   PO4 4910  30.775  16.011  13.480 -0.0591 -0.1278  0.0618
   65POPC   GL1 4911  30.321  16.029  13.390 -0.0619  0.0397  0.1243
   65POPC   GL2 4912  30.144  16.216  13.168  0.0433 -0.1557  0.1024
   65POPC   C1A 4913  30.045  15.675  13.203  0.0045 -0.0609  0.0120
   65POPC   D2A 4914  30.165  15.407  12.874  0.2510 -0.1506  0.0568
   65POPC   C3A 4915  29.772  15.168  12.759  0.0336  0.1717  0.0029
   65POPC   C4A 4916  29.424  14.922  12.481 -0.0787 -0.1372  0.1532
   65POPC   C1B 4917  29.762  16.491  13.018 -0.3387  0.2242  0.3503
   65POPC   C2B 4918  29.324  16.518  12.943 -0.1476  0.2805  0.3335
   65POPC   C3B 4919  28.914  16.709  12.988 -0.1846 -0.0494 -0.1269
   65POPC   C4B 4920  28.510  16.624  13.214  0.1128 -0.1131 -0.1805
   66POPC   NC3 4921  28.653  15.671  17.153  0.1257 -0.2145  0.0518
   66POPC   PO4 4922  28.802  15.576  16.797 -0.0053 -0.2801 -0.0460
   66POPC   GL1 4923  28.503  15.723  16.631  0.2423  0.2853 -0.1197
   66POPC   GL2 4924  28.312  15.884  16.782  0.0570  0.1236 -0.0773
   66POPC   C1A 4925  28.508  16.072  16.315  0.0872  0.2645 -0.0331
   66POPC   D2A 4926  28.772  16.279  15.948 -0.1657  0.0060  0.0121
   66POPC   C3A 4927  29.005  16.557  15.621 -0.3049  0.0634  0.1183
   66POPC   C4A 4928  28.833  16.989  15.579  0.0597 -0.2364  0.1580
   66POPC   C1B 4929  28.071  16.280  16.604 -0.0490  0.1866  0.0339
   66POPC   C2B 4930  27.727  16.594  16.639  0.0515 -0.0961  0.3277
   66POPC   C3B 4931  27.399  16.779  16.510 -0.0270 -0.1793  0.0659
   66POPC   C4B 4932  27.120  17.159  16.484 -0.1936 -0.3005 -0.1301
   67POPC   NC3 4933  12.768  19.324  32.069 -0.2741  0.1811  0.3747
   67POPC   PO4 4934  12.613  19.014  32.249  0.2042 -0.1932  0.0188
   67POPC   GL1 4935  12.671  18.644  32.023  0.0050  0.2150  0.1911
   67POPC   GL2 4936  12.770  18.707  31.828 -0.2726  0.3598 -0.1003
   67POPC   C1A 4937  12.525  18.296  31.701 -0.1136 -0.0832  0.0024
   67POPC   D2A 4938  12.381  18.130  31.285 -0.0180  0.3506 -0.0018
   67POPC   C3A 4939  12.758  18.263  31.028 -0.2964 -0.4619  0.1246
   67POPC   C4A 4940  13.054  18.424  30.667 -0.1576  0.0985 -0.0755
   67POPC   C1B 4941  12.649  18.649  31.417  0.0459  0.0666 -0.1625
   67POPC   C2B 4942  12.317  18.636  31.090 -0.0380 -0.1126  0.0072
   67POPC   C3B 4943  11.958  18.649  30.879 -0.0942  0.1571 -0.1782
   67POPC   C4B 4944  11.850  18.712  30.422 -0.0044  0.0200 -0.1208
   68POPC   NC3 4945   8.950  21.261  21.969  0.0752 -0.0435 -0.0129
   68POPC   PO4 4946   8.945  21.600  21.822  0.0699  0.2420 -0.2451
   68POPC   GL1 4947   8.542  21.631  21.729  0.3932 -0.2086 -0.0336
   68POPC   GL2 4948   8.400  21.722  21.992  0.2770 -0.1111  0.2194
   68POPC   C1A 4949   8.295  21.817  21.349 -0.0241 -0.2710  0.0819
   68POPC   D2A 4950   7.878  22.073  21.264  0.0077 -0.2488  0.2026
   68POPC   C3A 4951   7.630  22.460  21.342  0.0328 -0.0356 -0.1617
   68POPC   C4A 4952   7.186  22.672  21.289 -0.0681 -0.0176 -0.1323
   68POPC   C1B 4953   8.251  22.069  21.764  0.1332  0.3506  0.0190
   68POPC   C2B 4954   8.004  22.510  21.664 -0.0716 -0.3310  0.0144
   68POPC   C3B 4955   7.972  22.960  21.694 -0.3333  0.2279 -0.0497
   68POPC   C4B 4956   7.817  23.272  21.981 -0.0075 -0.3618  0.1302
   69POPC   NC3 4957  19.845  12.177  22.420  0.3357 -0.0664 -0.1755
   69POPC   PO4 4958  20.249  12.044  22.450  0.0175 -0.2311 -0.1656
   69POPC   GL1 4959  20.590  11.977  22.694 -0.0870  0.1083 -0.0082
   69POPC   GL2 4960  20.459  11.952  22.954 -0.0434  0.1746 -0.0254
   69POPC   C1A 4961  21.023  11.765  22.843  0.1359  0.0685 -0.1550
   69POPC   D2A 4962  21.046  11.614  23.305  0.2342  0.1397  0.1783
   69POPC   C3A 4963  20.811  11.360  23.653  0.3135 -0.0749 -0.1744
   69POPC   C4A 4964  20.511  11.537  23.961  0.4405  0.1850  0.1205
   69POPC   C1B 4965  20.741  12.071  23.306  0.0787  0.2739 -0.2490
   69POPC   C2B 4966  21.003  12.493  23.407  0.2377 -0.0919  0.0255
   69POPC   C3B 4967  21.248  12.768  23.643 -0.1081  0.1506 -0.5266
   69POPC   C4B 4968  21.303  12.871  24.067  0.3182 -0.0161 -0.0835
   70POPC   NC3 4969  10.003  18.113   7.105  0.2620 -0.0759 -0.3130
   70POPC   PO4 4970   9.894  17.905   7.416 -0.2574  0.1855  0.0495
   70POPC   GL1 4971  10.180  18.069   7.621  0.0922  0.4754  0.0525
   70POPC   GL2 4972  10.096  18.294   7.716 -0.3232 -0.2506 -0.0501
   70POPC   C1A 4973  10.320  17.957   8.054  0.0669  0.3189  0.2845
   70POPC   D2A 4974  10.691  18.043   8.277 -0.2721 -0.1595  0.1871
   70POPC   C3A 4975  10.905  18.034   7.914 -0.1389 -0.2905  0.1258
   70POPC   C4A 4976  10.874  18.133   7.413 -0.1266 -0.2871 -0.1929
   70POPC   C1B 4977  10.519  18.430   7.778  0.2543 -0.1523 -0.0767
   70POPC   C2B 4978  10.894  18.468   8.131 -0.0192 -0.1366 -0.2156
   70POPC   C3B 4979  11.213  18.709   8.324  0.0580 -0.1064  0.0081
   70POPC   C4B 4980  11.562  18.974   8.410 -0.1488 -0.0522  0.5471
   71POPC   NC3 4981  10.330  19.755  31.576 -0.0991  0.0782  0.2624
   71POPC   PO4 4982   9.985  19.650  31.613  0.0686  0.0320 -0.1593
   71POPC   GL1 4983   9.911  19.332  31.342  0.2493 -0.0843  0.2860
   71POPC   GL2 4984  10.038  19.486  31.106 -0.2605  0.0007  0.0980
   71POPC   C1A 4985  10.040  18.929  31.089 -0.1351 -0.0056  0.0204
   71POPC   D2A 4986  10.268  18.820  30.655  0.1460 -0.0001 -0.0379
   71POPC   C3A 4987  10.016  18.699  30.245  0.3151 -0.3222  0.0639
   71POPC   C4A 4988   9.792  18.827  29.869  0.2517 -0.2200 -0.1214
   71POPC   C1B 4989  10.073  19.348  30.682  0.0112  0.0284 -0.2742
   71POPC   C2B 4990  10.029  19.177  30.241  0.0321 -0.1327 -0.0932
   71POPC   C3B 4991  10.309  18.997  29.942  0.0256  0.2304 -0.3479
   71POPC   C4B 4992  10.679  19.161  29.765  0.2075 -0.0127  0.1708
   72POPC   NC3 4993  28.742   9.040  15.353 -0.1816  0.0549 -0.0126
   72POPC   PO4 4994  28.413   9.112  15.151 -0.1201  0.0010 -0.0160
   72POPC   GL1 4995  28.152   9.398  15.386 -0.1440 -0.2131  0.1119
   72POPC   GL2 4996  27.863   9.323  15.591 -0.1128  0.2585 -0.2343
   72POPC   C1A 4997  28.122   9.849  15.374 -0.4237  0.0936 -0.1424
   72POPC   D2A 4998  27.729  10.105  15.150  0.1510 -0.2119 -0.1111
   72POPC   C3A 4999  27.448  10.197  14.813 -0.0058  0.1456 -0.2390
   72POPC   C4A 5000  27.214  10.311  14.393  0.0335  0.2223 -0.1377
   72POPC   C1B 5001  27.682   9.620  15.273 -0.0503  0.2017  0.1821
   72POPC   C2B 5002  27.450   9.652  14.929  0.0081 -0.2460  0.0873
   72POPC   C3B 5003  27.306   9.804  14.540  0.1914  0.0979  0.2107
   72POPC   C4B 5004  27.240   9.955  14.082 -0.3719  0.0251  0.0026
   73POPC   NC3 5005  16.745   4.604  20.983  0.2252  0.2012 -0.0815
   73POPC   PO4 5006  16.859   4.549  20.596  0.2447 -0.0686  0.0522
   73POPC   GL1 5007  16.996   4.877  20.462  0.1482  0.0977 -0.4464
   73POPC   GL2 5008  17.153   4.777  20.262  0.2143  0.1806  0.0468
   73POPC   C1A 5009  16.939   5.318  20.271  0.1936  0.1482 -0.2247
   73POPC   D2A 5010  16.788   5.662  20.012 -0.1413  0.0521 -0.2145
   73POPC   C3A 5011  16.666   6.109  19.911 -0.0339 -0.0380  0.0584
   73POPC   C4A 5012  16.602   6.538  19.674 -0.1491  0.0202 -0.0264
   73POPC   C1B 5013  17.330   5.123  20.054  0.0051  0.2097 -0.1305
   73POPC   C2B 5014  17.302   5.609  19.938 -0.0854 -0.0234  0.2068
   73POPC   C3B 5015  17.230   6.035  19.853  0.0495  0.1135  0.2503
   73POPC   C4B 5016  17.245   6.473  19.949  0.0619 -0.3025  0.1229
   74POPC   NC3 5017  15.189  22.209   5.287 -0.3587 -0.1237  0.0522
   74POPC   PO4 5018  15.493  22.044   5.150 -0.0806 -0.2023 -0.0898
   74POPC   GL1 5019  15.735  22.135   5.387 -0.0716 -0.0315 -0.0125
   74POPC   GL2 5020  15.649  22.416   5.498 -0.3741  0.1578 -0.0438
   74POPC   C1A 5021  16.156  22.142   5.489  0.0049 -0.0028 -0.0554
   74POPC   D2A 5022  16.338  22.356   5.903 -0.0624  0.1881 -0.0641
   74POPC   C3A 5023  16.391  22.691   5.677  0.0883 -0.1253  0.0450
   74POPC   C4A 5024  16.357  23.118   5.813  0.0154 -0.1387  0.2812
   74POPC   C1B 5025  15.833  22.366   5.875  0.2987 -0.1281 -0.2665
   74POPC   C2B 5026  16.003  22.035   6.070  0.0986 -0.0834 -0.2789
   74POPC   C3B 5027  16.262  21.758   6.344  0.0415 -0.1227  0.3968
   74POPC   C4B 5028  16.491  21.431   6.241 -0.0499  0.2877  0.0195
   75POPC   NC3 5029  18.350  11.889  29.793  0.0850 -0.0041 -0.2086
   75POPC   PO4 5030  18.406  11.525  29.670  0.0890  0.0940  0.1342
   75POPC   GL1 5031  18.193  11.444  29.371  0.0932  0.0597 -0.0498
   75POPC   GL2 5032  18.156  11.754  29.293  0.1638  0.1803 -0.0259
   75POPC   C1A 5033  17.970  11.459  28.949 -0.1168  0.2979 -0.2646
   75POPC   D2A 5034  17.751  11.662  28.575 -0.0248 -0.0563 -0.1721
   75POPC   C3A 5035  17.334  11.587  28.321 -0.2201 -0.2071 -0.0380
   75POPC   C4A 5036  16.937  11.776  28.219 -0.1243  0.2324  0.3851
   75POPC   C1B 5037  17.838  12.103  29.400  0.0255 -0.0425  0.0961
   75POPC   C2B 5038  17.627  12.414  29.155 -0.1974 -0.0470 -0.1697
   75POPC   C3B 5039  17.327  12.743  29.074 -0.4368 -0.2434  0.0885
   75POPC   C4B 5040  16.940  13.017  29.054  0.0725  0.1536 -0.2892
   76POPC   NC3 5041  21.218   5.368   8.529 -0.4075  0.3110 -0.3447
   76POPC   PO4 5042  21.357   5.755   8.497  0.4452 -0.0299  0.2370
   76POPC   GL1 5043  21.355   5.949   8.884  0.2135 -0.1893  0.0776
   76POPC   GL2 5044  21.103   6.036   8.813 -0.2594 -0.0512 -0.0691
   76POPC   C1A 5045  21.611   6.210   9.177  0.2287  0.0190  0.2006
   76POPC   D2A 5046  21.786   6.458   9.461 -0.0695 -0.1293  0.2694
   76POPC   C3A 5047  21.628   6.914   9.485  0.0133 -0.2973 -0.0422
   76POPC   C4A 5048  21.352   7.309   9.533  0.1765 -0.2658  0.1648
   76POPC   C1B 5049  21.091   6.393   9.056  0.1864  0.2543  0.2135
   76POPC   C2B 5050  21.004   6.773   8.852 -0.0486 -0.3763 -0.0502
   76POPC   C3B 5051  21.095   7.173   8.699 -0.2387  0.0457  0.1219
   76POPC   C4B 5052  21.290   7.597   8.767  0.1266 -0.2937 -0.3223
   77POPC   NC3 5053  19.196   4.628  10.708 -0.1360 -0.0413  0.0473
   77POPC   PO4 5054  19.116   4.478  11.085 -0.1020 -0.1916  0.4892
   77POPC   GL1 5055  19.047   4.868  11.185 -0.2614  0.1333 -0.1491
   77POPC   GL2 5056  18.803   4.935  10.994 -0.1022  0.2012  0.0507
   77POPC   C1A 5057  19.087   4.890  11.653 -0.3644  0.1619 -0.4554
   77POPC   D2A 5058  18.879   4.997  12.030  0.0934 -0.0824 -0.2584
   77POPC   C3A 5059  18.828   5.353  12.229 -0.0818 -0.0943  0.0680
   77POPC   C4A 5060  18.815   5.801  12.406 -0.1868  0.1311  0.2788
   77POPC   C1B 5061  18.718   5.354  11.204 -0.1992  0.0275  0.1915
   77POPC   C2B 5062  18.713   5.791  11.391 -0.3349 -0.0459  0.1171
   77POPC   C3B 5063  18.772   6.132  11.702 -0.2010 -0.0216 -0.1624
   77POPC   C4B 5064  18.763   6.543  11.952  0.3726 -0.3450 -0.2016
   78POPC   NC3 5065  12.529  18.179  32.276  0.1300  0.0706  0.0855
   78POPC   PO4 5066  12.201  18.129  32.480  0.0671 -0.1670  0.0075
   78POPC   GL1 5067  12.109  17.999  32.109 -0.3198  0.2967 -0.1761
   78POPC   GL2 5068  12.123  18.183  31.912  0.1041 -0.2378  0.0297
   78POPC   C1A 5069  11.708  17.785  31.974 -0.0384  0.0659 -0.1343
   78POPC   D2A 5070  11.323  17.821  31.632  0.2565 -0.2922 -0.2029
   78POPC   C3A 5071  11.076  17.512  31.438 -0.1144  0.1716  0.2800
   78POPC   C4A 5072  10.747  17.415  31.152 -0.0182  0.1905 -0.0652
   78POPC   C1B 5073  11.925  17.952  31.557 -0.0177  0.0658  0.3251
   78POPC   C2B 5074  12.007  17.740  31.156  0.3138 -0.1453  0.3415
   78POPC   C3B 5075  12.227  17.597  30.788  0.0145  0.2508  0.0556
   78POPC   C4B 5076  11.988  17.498  30.390  0.1909  0.0340  0.2896
   79POPC   NC3 5077  27.578  21.286  17.416 -0.2010  0.2069  0.1013
   79POPC   PO4 5078  27.679  20.938  17.273 -0.3075  0.2306 -0.1067
   79POPC   GL1 5079  27.396  20.770  17.114 -0.4921  0.5255  0.4604
   79POPC   GL2 5080  27.180  20.878  17.311  0.1397 -0.3072 -0.0762
   79POPC   C1A 5081  27.077  20.426  17.012  0.0917  0.1296 -0.0765
   79POPC   D2A 5082  26.777  20.112  16.822 -0.1782 -0.1831  0.0090
   79POPC   C3A 5083  26.556  20.052  16.415 -0.3023  0.0013  0.0943
   79POPC   C4A 5084  26.214  20.150  16.054 -0.2139  0.0107 -0.1552
   79POPC   C1B 5085  26.993  21.272  17.459  0.1097 -0.3781 -0.1375
   79POPC   C2B 5086  26.596  21.428  17.469 -0.1397 -0.2413  0.2785
   79POPC   C3B 5087  26.164  21.297  17.409 -0.0626 -0.0866 -0.2586
   79POPC   C4B 5088  25.786  21.065  17.334 -0.2864  0.1049 -0.1271
   80POPC   NC3 5089  17.629  28.045  11.265 -0.1993 -0.2689 -0.0097
   80POPC   PO4 5090  17.466  27.712  11.284  0.0818  0.1959  0.2958
   80POPC   GL1 5091  17.361  27.486  11.519 -0.0187 -0.0746 -0.0921
   80POPC   GL2 5092  17.172  27.547  11.666 -0.1361 -0.1713 -0.3145
   80POPC   C1A 5093  17.524  27.040  11.596 -0.0608  0.0608 -0.2690
   80POPC   D2A 5094  17.901  26.839  11.433  0.2132 -0.0232  0.4143
   80POPC   C3A 5095  17.890  26.436  11.676  0.0320 -0.0716 -0.3340
   80POPC   C4A 5096  17.918  26.273  12.112 -0.1273 -0.2497 -0.1723
   80POPC   C1B 5097  17.174  27.189  11.899 -0.1900  0.0963  0.0177
   80POPC   C2B 5098  17.105  26.719  12.011  0.2200 -0.0875  0.0446
   80POPC   C3B 5099  17.025  26.343  12.215 -0.1388 -0.0873  0.1923
   80POPC   C4B 5100  16.630  26.199  12.165  0.1315  0.1125 -0.1398
   81POPC   NC3 5101  17.541  26.528  22.815  0.2442  0.1316 -0.1677
   81POPC   PO4 5102  17.809  26.445  22.610 -0.4112  0.2645  0.0488
   81POPC   GL1 5103  17.896  26.074  22.539 -0.0597  0.2111 -0.2508
   81POPC   GL2 5104  17.815  26.065  22.259 -0.0712 -0.1886 -0.1919
   81POPC   C1A 5105  17.711  25.670  22.527  0.1968  0.2386 -0.3826
   81POPC   D2A 5106  17.560  25.238  22.447  0.0684  0.3351 -0.0777
   81POPC   C3A 5107  17.721  24.785  22.594  0.1251  0.1484  0.0690
   81POPC   C4A 5108  17.668  24.341  22.658 -0.1267 -0.3525 -0.3652
   81POPC   C1B 5109  17.903  26.190  21.891  0.1579  0.1752  0.0716
   81POPC   C2B 5110  18.232  26.211  21.525 -0.0089  0.3166 -0.2034
   81POPC   C3B 5111  18.143  26.050  21.153 -0.1231  0.2242 -0.2257
   81POPC   C4B 5112  18.400  25.801  20.786 -0.0468 -0.0672 -0.1276
   82POPC   NC3 5113  22.286  16.166  25.932  0.1246  0.0461 -0.0823
   82POPC   PO4 5114  22.249  15.865  26.198  0.1022  0.1225 -0.0205
   82POPC   GL1 5115  21.967  15.833  25.890 -0.0028 -0.1637  0.0249
   82POPC   GL2 5116  21.695  15.826  26.041 -0.3287 -0.2054  0.1383
   82POPC   C1A 5117  21.775  15.495  25.660 -0.3734 -0.2267  0.0558
   82POPC   D2A 5118  21.599  15.349  25.274  0.0935 -0.1007 -0.2486
   82POPC   C3A 5119  21.488  15.037  24.944  0.2119  0.1514  0.1600
   82POPC   C4A 5120  21.520  14.626  24.718  0.1540  0.0425  0.0635
   82POPC   C1B 5121  21.466  15.917  25.702 -0.1645 -0.0760 -0.1152
   82POPC   C2B 5122  21.008  16.055  25.695  0.1171  0.3458  0.1479
   82POPC   C3B 5123  20.591  16.262  25.568  0.1317  0.0509 -0.0416
   82POPC   C4B 5124  20.330  16.393  25.175 -0.2607  0.0049 -0.1568
   83POPC   NC3 5125  24.444  22.467   5.266 -0.0110 -0.3085  0.1506
   83POPC   PO4 5126  24.108  22.314   5.389 -0.3613 -0.2539  0.0463
   83POPC   GL1 5127  23.932  22.126   5.740 -0.1426 -0.0312 -0.1517
   83POPC   GL2 5128  23.800  21.967   5.668 -0.1206  0.1347 -0.0138
   83POPC   C1A 5129  23.626  22.185   6.098 -0.3986  0.0893  0.3432
   83POPC   D2A 5130  23.207  22.162   6.205 -0.0106 -0.0004 -0.1828
   83POPC   C3A 5131  23.180  21.779   6.485  0.4451 -0.0772 -0.2280
   83POPC   C4A 5132  23.296  21.407   6.750 -0.4556  0.3740  0.0303
   83POPC   C1B 5133  24.114  21.621   5.801 -0.2347  0.0424 -0.0114
   83POPC   C2B 5134  24.131  21.194   5.991 -0.2576  0.1774 -0.0563
   83POPC   C3B 5135  23.949  20.823   5.889 -0.2514  0.0326  0.2332
   83POPC   C4B 5136  23.799  20.373   5.915 -0.0890  0.4058 -0.0932
   84POPC   NC3 5137   5.882  23.134  24.940 -0.0624 -0.2804 -0.1558
   84POPC   PO4 5138   5.988  23.489  25.087  0.1800 -0.0283  0.2410
   84POPC   GL1 5139   6.286  23.281  24.930  0.0899 -0.0758  0.1509
   84POPC   GL2 5140   6.371  22.986  24.865 -0.0060  0.1422  0.1461
   84POPC   C1A 5141   6.741  23.332  24.972  0.0095 -0.1793 -0.1726
   84POPC   D2A 5142   7.178  23.526  24.988 -0.0434  0.2386 -0.0772
   84POPC   C3A 5143   7.290  23.220  24.629  0.0931  0.0880  0.0319
   84POPC   C4A 5144   7.617  23.135  24.290  0.1569 -0.1123  0.0698
   84POPC   C1B 5145   6.750  22.966  24.612 -0.0454  0.1080  0.0800
   84POPC   C2B 5146   7.184  22.695  24.659  0.0873  0.3335  0.0475
   84POPC   C3B 5147   7.642  22.790  24.621 -0.1838  0.1172  0.0962
   84POPC   C4B 5148   8.034  22.996  24.561 -0.3555 -0.0735 -0.1398
   85POPC   NC3 5149   9.614  27.053  19.197 -0.2063  0.3028  0.3953
   85POPC   PO4 5150   9.917  26.972  19.350  0.1084 -0.0007 -0.3215
   85POPC   GL1 5151  10.125  26.627  19.302  0.0683  0.3416 -0.0558
   85POPC   GL2 5152   9.955  26.549  19.091  0.2484  0.2768 -0.0642
   85POPC   C1A 5153  10.640  26.495  19.359  0.0776 -0.1524 -0.2326
   85POPC   D2A 5154  11.057  26.323  19.243  0.0592  0.1434  0.1835
   85POPC   C3A 5155  11.181  25.902  19.404 -0.3686  0.1332 -0.1144
   85POPC   C4A 5156  11.088  25.486  19.526 -0.2448  0.1701  0.2241
   85POPC   C1B 5157  10.227  26.239  18.896  0.2374  0.1571  0.2498
   85POPC   C2B 5158  10.654  26.027  18.984  0.0950  0.0582 -0.3250
   85POPC   C3B 5159  10.754  25.606  19.195 -0.1279  0.1786 -0.1174
   85POPC   C4B 5160  10.487  25.186  19.356  0.1731 -0.0180 -0.0820
   86POPC   NC3 5161   9.025  12.235  32.832 -0.0055 -0.0122  0.0131
   86POPC   PO4 5162   8.823  11.910  32.786  0.1135 -0.1880 -0.0225
   86POPC   GL1 5163   8.632  11.860  32.374  0.0474  0.0899  0.0383
   86POPC   GL2 5164   8.503  11.682  32.163  0.1496  0.1175  0.1661
   86POPC   C1A 5165   8.687  12.116  31.973  0.4723 -0.0095  0.0180
   86POPC   D2A 5166   8.502  12.329  31.622 -0.1241  0.0041  0.0166
   86POPC   C3A 5167   8.701  12.572  31.291  0.1888 -0.2226 -0.1207
   86POPC   C4A 5168   9.035  12.649  30.921  0.2520 -0.2165 -0.0031
   86POPC   C1B 5169   8.889  11.470  31.889 -0.1589 -0.0595 -0.3389
   86POPC   C2B 5170   9.179  11.182  31.743  0.3714 -0.0538  0.0938
   86POPC   C3B 5171   9.479  11.013  31.464  0.1832  0.0712  0.1749
   86POPC   C4B 5172   9.871  10.754  31.392  0.0400  0.1974 -0.0925
   87POPC   NC3 5173  23.352  13.432   6.044  0.1051 -0.0788 -0.0642
   87POPC   PO4 5174  23.619  13.704   6.029 -0.0856 -0.0072 -0.2401
   87POPC   GL1 5175  23.803  13.406   5.777  0.1527 -0.1408  0.2462
   87POPC   GL2 5176  24.012  13.546   5.630 -0.0480 -0.0194 -0.3374
   87POPC   C1A 5177  23.713  13.284   5.339  0.1606 -0.1286  0.0355
   87POPC   D2A 5178  23.673  13.023   4.938 -0.1584  0.0120 -0.0028
   87POPC   C3A 5179  23.252  12.840   5.014 -0.0305 -0.0201  0.4397
   87POPC   C4A 5180  22.990  12.531   5.234 -0.2064  0.0404 -0.2561
   87POPC   C1B 5181  24.055  13.837   5.289 -0.4138  0.0269 -0.1190
   87POPC   C2B 5182  24.271  14.002   4.895  0.3182  0.1937 -0.3169
   87POPC   C3B 5183  24.557  14.368   4.781 -0.1424  0.0203  0.1349
   87POPC   C4B 5184  24.862  14.750   4.765 -0.0269  0.0225 -0.1883
   88POPC   NC3 5185  27.415  20.918   6.711 -0.0404  0.0225  0.1549
   88POPC   PO4 5186  27.799  20.783   6.633 -0.2624 -0.0757 -0.1338
   88POPC   GL1 5187  27.706  20.433   6.864 -0.3046 -0.1982 -0.5155
   88POPC   GL2 5188  27.933  20.217   7.003 -0.0516  0.0323 -0.0496
   88POPC   C1A 5189  27.429  20.510   7.212  0.1712 -0.2275  0.0905
   88POPC   D2A 5190  27.241  20.710   7.622 -0.2656 -0.1071 -0.2286
   88POPC   C3A 5191  27.242  20.383   7.906 -0.2690  0.0184 -0.1382
   88POPC   C4A 5192  26.908  20.159   8.067  0.2812  0.0776 -0.0799
   88POPC   C1B 5193  27.788  19.738   7.112 -0.0698  0.0028  0.2388
   88POPC   C2B 5194  27.606  19.336   7.242 -0.2679 -0.3364  0.2576
   88POPC   C3B 5195  27.256  19.045   7.283  0.3224  0.1682  0.2911
   88POPC   C4B 5196  26.881  18.800   7.319  0.0033 -0.1730  0.0682
   89POPC   NC3 5197  14.261  27.429  22.726  0.0653  0.3506 -0.3385
   89POPC   PO4 5198  13.944  27.444  22.497  0.0716 -0.0419 -0.3315
   89POPC   GL1 5199  14.143  27.332  22.253 -0.2977 -0.0743  0.0586
   89POPC   GL2 5200  14.232  27.063  22.390  0.1877 -0.1542  0.2386
   89POPC   C1A 5201  14.014  26.988  21.904 -0.0164  0.2899  0.0191
   89POPC   D2A 5202  13.861  26.524  21.882 -0.0236 -0.1570 -0.0355
   89POPC   C3A 5203  14.257  26.346  21.940 -0.2884  0.1730  0.4896
   89POPC   C4A 5204  14.211  25.905  22.033 -0.1762  0.0713  0.0804
   89POPC   C1B 5205  14.161  26.638  22.299 -0.3921 -0.1569  0.2377
   89POPC   C2B 5206  14.267  26.219  22.443  0.2451  0.1063  0.1834
   89POPC   C3B 5207  14.169  25.766  22.552 -0.1250  0.1841  0.1834
   89POPC   C4B 5208  14.018  25.355  22.297  0.0132 -0.3153  0.0903
   90POPC   NC3 5209  16.967   6.869  28.243 -0.0690 -0.0670  0.0762
   90POPC   PO4 5210  17.161   7.097  28.049 -0.0229 -0.0107 -0.0330
   90POPC   GL1 5211  17.223   7.100  27.638  0.1530 -0.3473  0.4409
   90POPC   GL2 5212  17.102   6.860  27.554  0.2320 -0.0586 -0.1188
   90POPC   C1A 5213  17.233   7.482  27.421  0.3574 -0.0767 -0.0339
   90POPC   D2A 5214  17.298   7.984  27.484  0.0261 -0.2078 -0.0113
   90POPC   C3A 5215  16.961   8.083  27.234 -0.1803 -0.1405  0.0367
   90POPC   C4A 5216  16.733   8.441  27.076 -0.1855 -0.0011  0.0997
   90POPC   C1B 5217  16.754   7.139  27.351 -0.2888  0.0797 -0.0326
   90POPC   C2B 5218  16.342   7.246  27.097 -0.0525  0.2381 -0.1073
   90POPC   C3B 5219  16.296   7.154  26.668  0.3924 -0.0728 -0.3591
   90POPC   C4B 5220  16.369   6.766  26.418  0.0443 -0.0551  0.0065
   91POPC   NC3 5221  26.008  19.431   3.973 -0.0639  0.0980  0.1628
   91POPC   PO4 5222  26.383  19.490   4.175  0.1544 -0.1896 -0.0349
   91POPC   GL1 5223  26.140  19.380   4.487  0.2742 -0.0767  0.0649
   91POPC   GL2 5224  26.277  19.194   4.645 -0.0684  0.0882  0.1171
   91POPC   C1A 5225  26.062  19.519   4.941  0.0455 -0.2886 -0.2054
   91POPC   D2A 5226  25.715  19.435   5.224  0.3238  0.0949  0.2574
   91POPC   C3A 5227  25.776  19.011   5.489  0.4147  0.1968 -0.1544
   91POPC   C4A 5228  25.953  18.638   5.753  0.3234 -0.1685  0.2910
   91POPC   C1B 5229  26.318  18.806   4.372 -0.0145 -0.2048  0.0273
   91POPC   C2B 5230  26.285  18.346   4.290  0.0404 -0.0615  0.1040
   91POPC   C3B 5231  26.499  17.959   4.294  0.2491  0.0172 -0.0734
   91POPC   C4B 5232  26.672  17.649   4.025  0.2257 -0.2588 -0.0430
   92POPC   NC3 5233  13.520  14.658  33.048  0.1029  0.0067 -0.0014
   92POPC   PO4 5234  13.831  14.592  32.856 -0.2349  0.4320  0.0510
   92POPC   GL1 5235  13.589  14.789  32.567  0.6306  0.1455  0.0412
   92POPC   GL2 5236  13.699  14.747  32.339  0.0827  0.2505  0.0468
   92POPC   C1A 5237  13.251  14.777  32.172  0.2597  0.1516 -0.0209
   92POPC   D2A 5238  13.209  14.942  31.757  0.2499  0.1722 -0.1646
   92POPC   C3A 5239  13.126  15.386  31.607 -0.0927 -0.1136 -0.0212
   92POPC   C4A 5240  12.897  15.580  31.211  0.0201  0.1325  0.1612
   92POPC   C1B 5241  13.479  14.357  32.219  0.4974  0.0726  0.0538
   92POPC   C2B 5242  13.051  14.311  32.008 -0.1050 -0.0107 -0.1222
   92POPC   C3B 5243  12.866  14.523  31.671 -0.2088  0.1322  0.1006
   92POPC   C4B 5244  12.742  14.671  31.248 -0.2177 -0.0365  0.3377
   93POPC   NC3 5245   3.999  16.419  30.383 -0.0986  0.0765  0.0022
   93POPC   PO4 5246   4.025  16.029  30.418  0.0941  0.0462  0.1231
   93POPC   GL1 5247   4.344  15.922  30.126  0.0301  0.0169 -0.1967
   93POPC   GL2 5248   4.410  16.194  30.035  0.4408 -0.0801  0.0690
   93POPC   C1A 5249   4.660  15.592  29.917 -0.2787 -0.0708 -0.0233
   93POPC   D2A 5250   4.966  15.224  29.884  0.2873  0.0532  0.1119
   93POPC   C3A 5251   4.751  14.892  29.982  0.2762 -0.1573  0.1162
   93POPC   C4A 5252   4.446  15.039  30.314  0.1823 -0.0091 -0.2602
   93POPC   C1B 5253   4.721  16.012  29.731 -0.3194  0.1387 -0.0715
   93POPC   C2B 5254   4.998  15.993  29.318 -0.1968  0.3716 -0.2384
   93POPC   C3B 5255   5.076  15.598  29.044  0.0942  0.0920 -0.0839
   93POPC   C4B 5256   5.271  15.217  28.928  0.1203  0.1981 -0.3136
   94POPC   NC3 5257  16.492  21.781  28.706  0.1739  0.3696  0.0580
   94POPC   PO4 5258  16.175  22.027  28.677 -0.2495 -0.1000  0.2343
   94POPC   GL1 5259  16.322  21.928  28.251  0.1907  0.0584  0.0176
   94POPC   GL2 5260  16.540  21.653  28.169  0.2547 -0.1418  0.3877
   94POPC   C1A 5261  16.035  21.667  27.996 -0.0463 -0.4268 -0.0067
   94POPC   D2A 5262  15.928  21.283  27.744 -0.2519  0.1574 -0.1274
   94POPC   C3A 5263  15.751  21.348  27.320  0.0871 -0.0764 -0.1086
   94POPC   C4A 5264  15.309  21.534  27.172 -0.1777 -0.3032  0.1522
   94POPC   C1B 5265  16.464  21.283  27.884  0.0828 -0.1081  0.1337
   94POPC   C2B 5266  16.325  21.282  27.457 -0.1196 -0.1279 -0.0781
   94POPC   C3B 5267  16.174  21.368  26.986  0.1625  0.0359 -0.2758
   94POPC   C4B 5268  16.186  21.204  26.537  0.1106  0.1921  0.1515
   95POPC   NC3 5269   9.765   5.221  24.408  0.1667 -0.1357 -0.3772
   95POPC   PO4 5270  10.088   5.053  24.546 -0.0454  0.1651 -0.0021
   95POPC   GL1 5271  10.145   5.401  24.551  0.1112  0.0924  0.0891
   95POPC   GL2 5272  10.038   5.582  24.691 -0.3330 -0.0457 -0.1449
   95POPC   C1A 5273  10.147   5.626  24.176 -0.1814 -0.1133 -0.0223
   95POPC   D2A 5274  10.249   5.641  23.775 -0.0322 -0.0564  0.0495
   95POPC   C3A 5275  10.070   6.027  23.592  0.1055 -0.1852  0.0266
   95POPC   C4A 5276   9.747   6.057  23.257 -0.1011  0.0069 -0.0582
   95POPC   C1B 5277  10.297   5.984  24.575  0.0689  0.3817 -0.0430
   95POPC   C2B 5278  10.356   6.402  24.413 -0.0889 -0.1364 -0.2269
   95POPC   C3B 5279  10.531   6.840  24.404  0.1133 -0.1901  0.3769
   95POPC   C4B 5280  10.901   7.166  24.475  0.1958 -0.1700  0.2371
   96POPC   NC3 5281  28.988   8.023   9.875 -0.1139 -0.1414  0.0720
   96POPC   PO4 5282  29.120   8.332   9.994 -0.2450 -0.2135 -0.1068
   96POPC   GL1 5283  28.867   8.399  10.171  0.3106 -0.0666 -0.1284
   96POPC   GL2 5284  28.632   8.261  10.056  0.1960 -0.0119 -0.0979
   96POPC   C1A 5285  28.767   8.767  10.470 -0.0799  0.0603  0.1266
   96POPC   D2A 5286  28.953   9.202  10.414 -0.0806  0.0798 -0.0967
   96POPC   C3A 5287  28.551   9.404  10.429 -0.0445  0.0489  0.1341
   96POPC   C4A 5288  28.496   9.762  10.683  0.2554  0.3046 -0.2649
   96POPC   C1B 5289  28.425   8.658  10.216  0.2414 -0.1662 -0.0318
   96POPC   C2B 5290  28.114   9.010  10.330  0.1132  0.0716 -0.0177
   96POPC   C3B 5291  28.101   9.257  10.688 -0.0509 -0.0386 -0.1158
   96POPC   C4B 5292  28.163   9.569  10.996 -0.0890  0.0407  0.0742
   97POPC   NC3 5293  26.583  17.745  20.371  0.1824 -0.2463 -0.1400
   97POPC   PO4 5294  26.373  17.513  20.132  0.1997  0.1449  0.1270
   97POPC   GL1 5295  26.161  17.215  19.920 -0.2746  0.1654  0.1744
   97POPC   GL2 5296  25.896  17.351  19.919  0.5312  0.0390  0.3723
   97POPC   C1A 5297  26.005  17.169  19.444  0.0415  0.0628 -0.1518
   97POPC   D2A 5298  25.577  16.973  19.296  0.2530  0.2090  0.2395
   97POPC   C3A 5299  25.302  17.059  18.933  0.1040  0.1220 -0.2482
   97POPC   C4A 5300  24.919  17.116  18.659  0.0781  0.0925 -0.0713
   97POPC   C1B 5301  25.493  17.311  19.789 -0.0896  0.2022  0.0567
   97POPC   C2B 5302  25.109  17.229  19.489 -0.1309  0.1362 -0.0051
   97POPC   C3B 5303  24.860  17.289  19.134 -0.1302 -0.1059  0.1970
   97POPC   C4B 5304  24.453  17.263  18.915 -0.1280  0.1271 -0.0312
   98POPC   NC3 5305   6.668   6.460  26.833 -0.0236 -0.0485 -0.0062
   98POPC   PO4 5306   6.654   6.419  27.249  0.2181 -0.1015 -0.0270
   98POPC   GL1 5307   6.770   6.773  27.238 -0.2286  0.3587  0.1203
   98POPC   GL2 5308   6.922   6.721  27.500  0.0180 -0.0909 -0.1222
   98POPC   C1A 5309   6.956   7.154  27.164 -0.0229  0.1066  0.2262
   98POPC   D2A 5310   7.166   7.439  26.869  0.5759  0.1515 -0.1328
   98POPC   C3A 5311   6.932   7.776  26.660  0.0203 -0.1803  0.1864
   98POPC   C4A 5312   7.093   8.220  26.719  0.1392 -0.2898 -0.5809
   98POPC   C1B 5313   7.335   6.871  27.421 -0.0795  0.1024 -0.0466
   98POPC   C2B 5314   7.587   7.152  27.125  0.0134  0.1375  0.2032
   98POPC   C3B 5315   7.867   7.551  27.031  0.0276  0.1154 -0.3621
   98POPC   C4B 5316   7.938   8.018  26.989  0.2901  0.3110  0.3014
   99POPC   NC3 5317  18.737  14.220  30.316 -0.1149  0.3051  0.0706
   99POPC   PO4 5318  18.472  13.981  30.179 -0.1076  0.2165  0.0875
   99POPC   GL1 5319  18.279  14.162  29.866  0.1360  0.2752  0.1024
   99POPC   GL2 5320  18.334  13.990  29.633 -0.0128  0.2397  0.1240
   99POPC   C1A 5321  18.031  14.364  29.538  0.2942  0.0435  0.0954
   99POPC   D2A 5322  17.894  14.643  29.175  0.3826 -0.0559  0.0632
   99POPC   C3A 5323  17.561  14.966  29.346  0.0312 -0.0059  0.0739
   99POPC   C4A 5324  17.347  15.321  29.454  0.3341  0.0619 -0.0416
   99POPC   C1B 5325  17.873  13.898  29.498 -0.0980 -0.0658 -0.1575
   99POPC   C2B 5326  17.650  14.034  29.149  0.2032 -0.1619 -0.2284
   99POPC   C3B 5327  17.601  14.425  28.873  0.1348  0.1537 -0.1042
   99POPC   C4B 5328  17.604  14.893  28.727 -0.1477  0.1612  0.1741
  100POPC   NC3 5329   8.378  19.340  31.529 -0.0165 -0.1195  0.2885
  100POPC   PO4 5330   8.364  19.753  31.610  0.0852  0.1856 -0.0183
  100POPC   GL1 5331   8.264  19.765  31.229 -0.0182 -0.3351 -0.3351
  100POPC   GL2 5332   8.043  19.575  31.208  0.0763  0.0880 -0.1625
  100POPC   C1A 5333   8.298  20.001  30.857 -0.1120 -0.1279 -0.3367
  100POPC   D2A 5334   8.569  20.042  30.484  0.0648  0.0006 -0.0489
  100POPC   C3A 5335   8.748  20.131  30.078 -0.1911 -0.2682  0.2497
  100POPC   C4A 5336   8.938  20.011  29.619  0.2160  0.1750  0.2799
  100POPC   C1B 5337   8.107  19.324  30.843 -0.0197 -0.1067 -0.0325
  100POPC   C2B 5338   7.975  18.902  30.642 -0.2860  0.2075 -0.1151
  100POPC   C3B 5339   7.879  18.480  30.468 -0.0866  0.0745 -0.0748
  100POPC   C4B 5340   7.956  18.157  30.116 -0.0580 -0.1580  0.1911
  101POPC   NC3 5341  28.776   9.845  15.297 -0.0278  0.0987  0.3965
  101POPC   PO4 5342  28.829   9.517  15.101  0.4248  0.3079  0.0067
  101POPC   GL1 5343  28.412   9.590  15.014 -0.2022 -0.3085 -0.0649
  101POPC   GL2 5344  28.474   9.469  14.748  0.2043  0.0561 -0.0518
  101POPC   C1A 5345  27.978   9.715  14.875  0.0862 -0.1338  0.2812
  101POPC   D2A 5346  27.789   9.817  14.474  0.1712 -0.3342  0.1746
  101POPC   C3A 5347  27.755  10.001  14.045  0.2651  0.1828  0.0911
  101POPC   C4A 5348  27.736  10.289  13.707  0.2282 -0.0838  0.0708
  101POPC   C1B 5349  28.358   9.823  14.546 -0.0244  0.1661 -0.1664
  101POPC   C2B 5350  28.165  10.119  14.250  0.0041  0.1597  0.2935
  101POPC   C3B 5351  28.014  10.449  14.086 -0.1136 -0.3487 -0.0585
  101POPC   C4B 5352  27.872  10.820  13.830 -0.2170 -0.2476  0.0167
  102POPC   NC3 5353  16.095  26.307   9.573  0.1826  0.0367  0.0710
  102POPC   PO4 5354  16.294  26.517   9.272 -0.0831  0.1762  0.1462
  102POPC   GL1 5355  16.631  26.277   9.505  0.2632  0.3441  0.5606
  102POPC   GL2 5356  16.507  26.018   9.468  0.0787  0.1340 -0.2046
  102POPC   C1A 5357  16.675  26.126   9.930  0.0776  0.1699  0.0963
  102POPC   D2A 5358  16.867  25.918  10.267  0.2008 -0.1696  0.0292
  102POPC   C3A 5359  17.117  25.556  10.071  0.0818  0.1312  0.0728
  102POPC   C4A 5360  17.588  25.422  10.067 -0.0756  0.0621  0.3705
  102POPC   C1B 5361  16.219  25.763   9.744 -0.1481 -0.2143  0.0355
  102POPC   C2B 5362  15.907  25.493   9.959  0.3392 -0.0670 -0.0150
  102POPC   C3B 5363  15.904  25.067  10.150  0.3479 -0.1442 -0.0828
  102POPC   C4B 5364  16.030  24.663  10.366 -0.2428  0.1854 -0.2199
  103POPC   NC3 5365  27.681   6.709  10.726 -0.0868  0.1575  0.3372
  103POPC   PO4 5366  27.511   6.657  11.065 -0.0835  0.2520 -0.1632
  103POPC   GL1 5367  27.228   6.737  11.269  0.1526 -0.2668 -0.0439
  103POPC   GL2 5368  26.949   6.722  11.173 -0.2532  0.2217  0.1180
  103POPC   C1A 5369  27.158   7.180  11.429 -0.0873 -0.1645 -0.0456
  103POPC   D2A 5370  26.914   7.548  11.391 -0.2053  0.2413 -0.0256
  103POPC   C3A 5371  26.462   7.655  11.240  0.1545  0.0716  0.0821
  103POPC   C4A 5372  26.119   7.419  10.986  0.0885  0.2845  0.3352
  103POPC   C1B 5373  26.700   7.105  11.265  0.0761 -0.2958  0.2653
  103POPC   C2B 5374  26.445   7.302  11.661  0.3046 -0.0940  0.0364
  103POPC   C3B 5375  26.285   7.657  11.985  0.2383 -0.3889 -0.1672
  103POPC   C4B 5376  26.013   7.976  12.133  0.0302 -0.1677 -0.2069
  104POPC   NC3 5377   7.898  25.663  24.154 -0.0219  0.1018  0.1909
  104POPC   PO4 5378   8.121  25.312  24.150  0.1499  0.0206 -0.0049
  104POPC   GL1 5379   8.151  25.062  23.958 -0.0825  0.0091  0.2016
  104POPC   GL2 5380   7.911  24.891  24.075 -0.1043 -0.2079  0.2311
  104POPC   C1A 5381   8.562  24.915  23.792 -0.1154  0.0380 -0.0441
  104POPC   D2A 5382   8.886  24.654  23.543 -0.1661  0.0865 -0.0445
  104POPC   C3A 5383   9.229  24.397  23.353 -0.1216  0.1293  0.1211
  104POPC   C4A 5384   9.567  24.039  23.446  0.0449 -0.2063  0.0060
  104POPC   C1B 5385   8.294  24.649  24.125  0.0804 -0.4368  0.0174
  104POPC   C2B 5386   8.677  24.442  23.962  0.0764  0.0152 -0.5311
  104POPC   C3B 5387   8.980  24.150  23.760  0.0818  0.1232 -0.1411
  104POPC   C4B 5388   9.209  23.744  23.735 -0.1524  0.0917 -0.2161
  105POPC   NC3 5389  10.806   9.842  32.167 -0.0258  0.1127  0.0121
  105POPC   PO4 5390  11.134  10.022  32.279 -0.2390 -0.0990  0.1764
  105POPC   GL1 5391  11.156   9.984  31.933 -0.2434  0.2672  0.0225
  105POPC   GL2 5392  11.328   9.848  31.732  0.0740  0.1971 -0.1725
  105POPC   C1A 5393  11.101  10.300  31.570  0.0110  0.0304  0.1288
  105POPC   D2A 5394  11.033  10.699  31.360  0.2710  0.1326  0.0024
  105POPC   C3A 5395  10.790  10.822  31.022 -0.0688 -0.1914 -0.0064
  105POPC   C4A 5396  10.528  11.084  30.755  0.0312  0.0722  0.6209
  105POPC   C1B 5397  11.444   9.913  31.270  0.2967 -0.1744 -0.1090
  105POPC   C2B 5398  11.430  10.079  30.795  0.2274 -0.0620  0.2263
  105POPC   C3B 5399  11.246  10.096  30.349  0.0430 -0.3370  0.3622
  105POPC   C4B 5400  10.887  10.361  30.239  0.0777  0.1249  0.0369
  106POPC   NC3 5401  16.225  16.028  31.524 -0.0689 -0.1316 -0.1386
  106POPC   PO4 5402  16.517  16.114  31.314 -0.1066  0.1868  0.0383
  106POPC   GL1 5403  16.162  16.125  31.084  0.0492  0.0082  0.5183
  106POPC   GL2 5404  16.204  16.353  30.877  0.1155 -0.0187 -0.2098
  106POPC   C1A 5405  15.856  15.771  30.997  0.2177 -0.1024  0.1934
  106POPC   D2A 5406  15.746  15.581  30.634 -0.0551 -0.3164 -0.0784
  106POPC   C3A 5407  15.479  15.506  30.251 -0.3005 -0.0322 -0.0305
  106POPC   C4A 5408  15.049  15.414  30.085 -0.1037  0.0637  0.0561
  106POPC   C1B 5409  16.002  16.097  30.547 -0.0652 -0.2951  0.2284
  106POPC   C2B 5410  15.744  15.960  30.185 -0.1954 -0.0679 -0.0478
  106POPC   C3B 5411  15.648  15.848  29.763 -0.0407  0.0210 -0.1999
  106POPC   C4B 5412  15.474  15.638  29.415  0.0457 -0.1762 -0.1076
  107POPC   NC3 5413  12.855   4.959  25.628  0.0260  0.0986 -0.0790
  107POPC   PO4 5414  13.109   4.974  25.921  0.1548 -0.1026 -0.1740
  107POPC   GL1 5415  13.292   5.197  25.645 -0.2191  0.0483  0.2116
  107POPC   GL2 5416  13.490   5.407  25.721 -0.1455  0.0418  0.0469
  107POPC   C1A 5417  13.382   5.377  25.175 -0.1077  0.1809 -0.1225
  107POPC   D2A 5418  13.227   5.712  24.919  0.1180 -0.1067 -0.0151
  107POPC   C3A 5419  13.449   6.125  24.873  0.3265  0.1668  0.0491
  107POPC   C4A 5420  13.701   6.562  24.822 -0.2067 -0.4279 -0.2071
  107POPC   C1B 5421  13.500   5.827  25.523 -0.0213  0.1660  0.0258
  107POPC   C2B 5422  13.484   6.257  25.360 -0.3601  0.1455 -0.0152
  107POPC   C3B 5423  13.518   6.702  25.435 -0.0565  0.2060 -0.1618
  107POPC   C4B 5424  13.545   7.081  25.700 -0.0330  0.0327 -0.2384
  108POPC   NC3 5425   8.588  23.385  27.561 -0.1930 -0.0417 -0.3200
  108POPC   PO4 5426   8.912  23.452  27.813  0.2070 -0.1571  0.0899
  108POPC   GL1 5427   8.883  23.084  27.813 -0.0254 -0.1907 -0.4984
  108POPC   GL2 5428   9.096  22.994  27.984  0.1777  0.2894  0.1563
  108POPC   C1A 5429   8.880  22.811  27.427 -0.1688  0.0085  0.2421
  108POPC   D2A 5430   8.986  22.462  27.158 -0.1379  0.0500  0.2868
  108POPC   C3A 5431   9.117  22.063  27.022  0.1448 -0.0304 -0.0014
  108POPC   C4A 5432   9.065  21.866  26.659  0.0372  0.0406  0.2129
  108POPC   C1B 5433   9.349  22.998  27.600 -0.1209 -0.2232  0.0453
  108POPC   C2B 5434   9.455  22.900  27.193  0.1727  0.0050  0.0872
  108POPC   C3B 5435   9.719  22.742  26.775 -0.0621  0.0453 -0.1380
  108POPC   C4B 5436   9.918  22.701  26.384 -0.1139 -0.0694 -0.3447
  109POPC   NC3 5437  29.077  16.855   5.183  0.0459  0.0428  0.2309
  109POPC   PO4 5438  28.831  17.143   5.174 -0.3765  0.5358 -0.0917
  109POPC   GL1 5439  28.563  17.038   5.383 -0.1254  0.0659 -0.1562
  109POPC   GL2 5440  28.633  16.824   5.587 -0.0613 -0.0520 -0.0306
  109POPC   C1A 5441  28.109  16.979   5.532 -0.1597  0.1508  0.3123
  109POPC   D2A 5442  27.879  16.589   5.601 -0.0237 -0.0977  0.2773
  109POPC   C3A 5443  27.462  16.502   5.699 -0.5352 -0.1167 -0.0770
  109POPC   C4A 5444  27.011  16.407   5.666 -0.0010 -0.2255 -0.1057
  109POPC   C1B 5445  28.306  16.745   5.934 -0.1153 -0.1300  0.0683
  109POPC   C2B 5446  27.875  16.666   6.094  0.0816  0.1081 -0.1084
  109POPC   C3B 5447  27.500  16.501   6.301 -0.2828 -0.0272  0.1632
  109POPC   C4B 5448  27.320  16.140   6.584  0.0499  0.2135  0.2042
  110POPC   NC3 5449   4.754  21.699  24.402 -0.2681  0.2013  0.0312
  110POPC   PO4 5450   4.620  21.755  24.050  0.2353 -0.0376 -0.1471
  110POPC   GL1 5451   4.802  21.423  23.910 -0.0880  0.2018 -0.2800
  110POPC   GL2 5452   5.014  21.448  24.098 -0.2002  0.0263  0.0409
  110POPC   C1A 5453   4.653  20.980  23.936 -0.0547  0.1442  0.1328
  110POPC   D2A 5454   4.835  20.621  24.128  0.0224 -0.2995  0.0098
  110POPC   C3A 5455   5.162  20.408  23.879  0.1342  0.2800 -0.3972
  110POPC   C4A 5456   5.644  20.336  23.847 -0.1780  0.0831 -0.1920
  110POPC   C1B 5457   5.314  21.326  23.781  0.0070  0.1807 -0.0674
  110POPC   C2B 5458   5.433  21.285  23.342  0.1671 -0.0289  0.0789
  110POPC   C3B 5459   5.701  21.271  22.978  0.3169 -0.1655  0.1006
  110POPC   C4B 5460   5.691  21.323  22.520  0.0047  0.2269 -0.1261
  111POPC   NC3 5461  11.689   6.965  12.142  0.3154  0.1920 -0.1957
  111POPC   PO4 5462  11.990   6.799  12.029  0.2073  0.3405 -0.1204
  111POPC   GL1 5463  12.164   7.086  12.157 -0.4278  0.3162 -0.0777
  111POPC   GL2 5464  12.466   7.013  12.116  0.1194 -0.2079 -0.1340
  111POPC   C1A 5465  12.253   7.337  12.568 -0.0172 -0.0806 -0.1141
  111POPC   D2A 5466  12.694   7.429  12.695  0.0316 -0.0226  0.0706
  111POPC   C3A 5467  13.005   7.109  12.795  0.2341 -0.1081 -0.3076
  111POPC   C4A 5468  13.402   7.350  12.831 -0.1349  0.1718  0.0951
  111POPC   C1B 5469  12.454   7.472  12.027  0.2034  0.3933  0.1930
  111POPC   C2B 5470  12.581   7.842  12.231 -0.0922 -0.1995  0.2885
  111POPC   C3B 5471  12.845   8.209  12.361 -0.0289  0.1006 -0.2919
  111POPC   C4B 5472  13.133   8.533  12.223  0.3610 -0.0430  0.1541
  112POPC   NC3 5473   9.823  19.141   7.958  0.0801  0.0631  0.1995
  112POPC   PO4 5474  10.010  19.498   7.967  0.0801 -0.2417 -0.1541
  112POPC   GL1 5475  10.107  19.516   8.363 -0.3193  0.4184 -0.3309
  112POPC   GL2 5476  10.176  19.179   8.361  0.1075 -0.3083  0.1883
  112POPC   C1A 5477  10.337  19.474   8.797  0.1698  0.1136 -0.2541
  112POPC   D2A 5478  10.288  19.556   9.265 -0.3067 -0.0453  0.0170
  112POPC   C3A 5479  10.595  19.850   9.419  0.2474  0.0925  0.0174
  112POPC   C4A 5480  10.896  20.172   9.576  0.0449 -0.1160 -0.2148
  112POPC   C1B 5481  10.494  18.970   8.623  0.0359  0.0371  0.1457
  112POPC   C2B 5482  10.857  18.879   8.952  0.2694  0.0788 -0.1740
  112POPC   C3B 5483  11.168  18.859   9.309  0.1976 -0.0576  0.1988
  112POPC   C4B 5484  11.455  18.822   9.692 -0.0432  0.1956 -0.0022
  113POPC   NC3 5485   8.774   5.812  19.148 -0.2326 -0.1525  0.3553
  113POPC   PO4 5486   8.410   5.757  19.305 -0.2499 -0.1289  0.0885
  113POPC   GL1 5487   8.356   6.072  19.503 -0.1671  0.3006  0.1106
  113POPC   GL2 5488   8.555   6.261  19.337 -0.0998 -0.2105  0.5711
  113POPC   C1A 5489   8.376   6.444  19.790 -0.1483 -0.1029  0.0018
  113POPC   D2A 5490   8.339   6.468  20.263  0.0383 -0.2714  0.0407
  113POPC   C3A 5491   8.699   6.777  20.386  0.2040  0.0976  0.2148
  113POPC   C4A 5492   8.997   6.835  20.727  0.0443  0.2793 -0.1289
  113POPC   C1B 5493   8.468   6.689  19.259 -0.4599 -0.1391 -0.1227
  113POPC   C2B 5494   8.629   7.065  19.420  0.0792  0.1605  0.2665
  113POPC   C3B 5495   8.728   7.463  19.600 -0.0352 -0.0386 -0.5843
  113POPC   C4B 5496   8.768   7.925  19.687  0.0216 -0.0268  0.3516
  114POPC   NC3 5497  24.174  11.341   3.113 -0.0625  0.0075  0.2535
  114POPC   PO4 5498  23.979  11.040   3.193  0.1402  0.0888  0.1487
  114POPC   GL1 5499  24.017  11.145   3.518  0.2628 -0.1264  0.0915
  114POPC   GL2 5500  24.240  11.357   3.599 -0.0598 -0.1476 -0.0938
  114POPC   C1A 5501  23.908  11.169   3.959 -0.0058  0.0985  0.0192
  114POPC   D2A 5502  24.198  11.212   4.339  0.1123 -0.0413 -0.0453
  114POPC   C3A 5503  23.994  11.455   4.639  0.2563 -0.0179  0.4004
  114POPC   C4A 5504  23.593  11.695   4.765  0.0614  0.1196 -0.2094
  114POPC   C1B 5505  23.960  11.656   3.471  0.0034  0.2848 -0.0186
  114POPC   C2B 5506  23.909  12.085   3.532 -0.0598  0.1821  0.0712
  114POPC   C3B 5507  24.014  12.184   3.950 -0.1328 -0.0708  0.2697
  114POPC   C4B 5508  24.366  12.330   4.241  0.1672 -0.1457  0.2031
  115POPC   NC3 5509  17.176   6.549   8.448 -0.3664 -0.0857 -0.2108
  115POPC   PO4 5510  16.867   6.415   8.288  0.1175  0.0736  0.0157
  115POPC   GL1 5511  16.730   6.596   8.609 -0.1317  0.1278  0.1125
  115POPC   GL2 5512  16.703   6.848   8.418  0.1452 -0.1001  0.1272
  115POPC   C1A 5513  17.062   6.686   8.948  0.1080 -0.2151  0.0584
  115POPC   D2A 5514  17.415   6.572   9.228  0.0266 -0.4757 -0.0508
  115POPC   C3A 5515  17.607   6.355   9.538 -0.1779 -0.0616  0.0165
  115POPC   C4A 5516  17.803   6.196   9.978  0.1678  0.1715  0.2541
  115POPC   C1B 5517  16.685   7.046   8.809  0.0109  0.1762  0.1872
  115POPC   C2B 5518  16.628   7.416   9.141 -0.1204  0.0412  0.1022
  115POPC   C3B 5519  16.783   7.558   9.570 -0.0228  0.2184 -0.0656
  115POPC   C4B 5520  16.948   7.554  10.001 -0.2517 -0.1239 -0.0535
  116POPC   NC3 5521  26.465   8.872   5.669  0.0407 -0.2478  0.3104
  116POPC   PO4 5522  26.230   8.609   5.425  0.0304 -0.3896 -0.0480
  116POPC   GL1 5523  26.133   9.044   5.391  0.0868 -0.3563  0.1902
  116POPC   GL2 5524  25.847   9.014   5.542 -0.1325 -0.0989 -0.1571
  116POPC   C1A 5525  26.001   9.453   5.608  0.1623  0.0224 -0.2321
  116POPC   D2A 5526  26.059   9.673   5.984  0.0214 -0.1159 -0.0526
  116POPC   C3A 5527  26.010   9.581   6.458 -0.0643 -0.2312  0.0507
  116POPC   C4A 5528  25.672   9.729   6.767 -0.1524  0.2635 -0.2747
  116POPC   C1B 5529  25.478   9.272   5.560 -0.1285 -0.0022  0.1330
  116POPC   C2B 5530  25.048   9.307   5.768  0.1927 -0.0822  0.1751
  116POPC   C3B 5531  24.866   9.514   6.138 -0.0879 -0.2307 -0.2525
  116POPC   C4B 5532  24.883   9.915   6.409 -0.2088 -0.2205  0.0849
  117POPC   NC3 5533  29.738  10.913  12.780  0.1258 -0.2494 -0.0999
  117POPC   PO4 5534  29.635  11.236  12.980 -0.3345 -0.0866  0.0032
  117POPC   GL1 5535  29.419  11.351  12.639  0.0155 -0.1231 -0.5604
  117POPC   GL2 5536  29.508  11.634  12.708 -0.2762 -0.1500  0.2565
  117POPC   C1A 5537  29.329  11.512  12.182 -0.1388 -0.0904  0.2204
  117POPC   D2A 5538  29.166  11.840  11.910  0.0694  0.4277  0.0470
  117POPC   C3A 5539  28.802  12.097  12.029 -0.0003 -0.4215  0.0323
  117POPC   C4A 5540  28.510  12.336  11.740 -0.3599 -0.0257 -0.2812
  117POPC   C1B 5541  29.049  11.729  12.708 -0.2767  0.2857 -0.1991
  117POPC   C2B 5542  28.772  11.724  12.392  0.1713 -0.0796  0.0353
  117POPC   C3B 5543  28.407  11.831  12.181  0.0421 -0.2019  0.1862
  117POPC   C4B 5544  27.936  11.878  12.047  0.1772  0.2325  0.0725
  118POPC   NC3 5545   5.806  20.610  13.178 -0.1205  0.0506 -0.1431
  118POPC   PO4 5546   5.947  20.426  12.859 -0.2586  0.1262 -0.1989
  118POPC   GL1 5547   6.162  20.156  13.014 -0.0237  0.0481 -0.2346
  118POPC   GL2 5548   6.276  20.007  12.725  0.1067  0.1982  0.1610
  118POPC   C1A 5549   6.537  20.022  13.294 -0.1181 -0.1140  0.0635
  118POPC   D2A 5550   6.913  19.844  13.421  0.0881  0.0543  0.1235
  118POPC   C3A 5551   7.109  19.714  13.790 -0.2383 -0.0112 -0.0999
  118POPC   C4A 5552   7.509  19.816  13.981  0.0642  0.3088  0.0864
  118POPC   C1B 5553   6.674  19.792  12.834  0.2835 -0.0077 -0.1064
  118POPC   C2B 5554   7.086  19.630  13.009 -0.0568 -0.0407  0.1684
  118POPC   C3B 5555   7.216  19.316  13.345 -0.0917 -0.0677  0.0262
  118POPC   C4B 5556   6.997  19.059  13.640  0.0890 -0.1541  0.2110
  119POPC   NC3 5557   1.781  11.887  22.046  0.0126 -0.0111 -0.0878
  119POPC   PO4 5558   2.112  11.649  21.930 -0.1391  0.0749  0.0089
  119POPC   GL1 5559   2.481  11.605  21.890 -0.1471  0.1001  0.0721
  119POPC   GL2 5560   2.589  11.845  21.920  0.1146  0.2027 -0.0556
  119POPC   C1A 5561   2.822  11.358  21.944 -0.1427 -0.0082  0.1652
  119POPC   D2A 5562   2.979  10.960  22.091 -0.0381  0.0924 -0.2737
  119POPC   C3A 5563   3.378  10.915  21.938  0.1207 -0.0546 -0.2047
  119POPC   C4A 5564   3.733  11.166  21.730  0.1599  0.2133  0.2921
  119POPC   C1B 5565   2.892  11.799  22.248 -0.0969  0.0047  0.0366
  119POPC   C2B 5566   3.359  11.842  22.383 -0.1311  0.0030  0.0211
  119POPC   C3B 5567   3.760  12.073  22.367  0.0232 -0.0821  0.0235
  119POPC   C4B 5568   4.150  12.255  22.474  0.1396  0.2161 -0.1770
  120POPC   NC3 5569  19.497  21.619  27.237 -0.2781 -0.2155  0.2283
  120POPC   PO4 5570  19.655  21.287  27.311 -0.0285  0.0577 -0.1545
  120POPC   GL1 5571  19.432  21.180  26.965  0.2800  0.1622  0.2154
  120POPC   GL2 5572  19.196  21.258  26.895  0.0777  0.0046  0.3066
  120POPC   C1A 5573  19.392  20.774  26.665  0.1820 -0.4051 -0.0866
  120POPC   D2A 5574  19.179  20.448  26.416  0.0653  0.2152  0.3385
  120POPC   C3A 5575  18.804  20.458  26.238  0.0323 -0.1528 -0.0765
  120POPC   C4A 5576  18.601  20.065  26.119  0.1062  0.3614 -0.0053
  120POPC   C1B 5577  19.041  21.080  26.448  0.5517 -0.0084 -0.1597
  120POPC   C2B 5578  18.900  20.954  26.014 -0.2555 -0.0363  0.0058
  120POPC   C3B 5579  18.694  20.728  25.684  0.0257  0.2012  0.1147
  120POPC   C4B 5580  18.362  20.440  25.596  0.1919  0.1576  0.0136
  121POPC   NC3 5581   1.690  12.655  21.998  0.1177 -0.2983 -0.0250
  121POPC   PO4 5582   1.972  12.399  22.066  0.0712 -0.1454  0.1091
  121POPC   GL1 5583   2.375  12.458  22.049 -0.2515 -0.1309  0.0167
  121POPC   GL2 5584   2.545  12.530  22.291 -0.1443 -0.3232  0.1574
  121POPC   C1A 5585   2.818  12.326  21.840 -0.2559 -0.3118  0.4010
  121POPC   D2A 5586   3.209  12.126  22.006  0.2188  0.0394  0.1594
  121POPC   C3A 5587   3.650  12.088  21.890  0.1125 -0.2322 -0.1354
  121POPC   C4A 5588   3.955  12.397  22.018 -0.1806 -0.0598  0.3748
  121POPC   C1B 5589   2.830  12.305  22.493 -0.1561 -0.1757 -0.0942
  121POPC   C2B 5590   3.046  12.163  22.852 -0.2369 -0.0572 -0.1207
  121POPC   C3B 5591   3.497  12.168  22.797 -0.1131  0.0572 -0.2784
  121POPC   C4B 5592   3.917  11.956  22.824 -0.0137 -0.0846  0.2374
  122POPC   NC3 5593   2.805  10.986  27.853  0.1576  0.1057  0.1700
  122POPC   PO4 5594   2.973  10.622  27.812  0.3347 -0.5142 -0.0961
  122POPC   GL1 5595   3.233  10.739  27.807 -0.4906  0.1343 -0.0706
  122POPC   GL2 5596   3.300  11.029  27.739  0.0933  0.1024  0.0787
  122POPC   C1A 5597   3.717  10.761  27.829 -0.0128  0.0507  0.1625
  122POPC   D2A 5598   4.056  11.076  27.674  0.1129 -0.3518  0.2196
  122POPC   C3A 5599   4.108  11.244  27.219 -0.3489 -0.0058 -0.2646
  122POPC   C4A 5600   4.157  11.034  26.777 -0.0804 -0.1584  0.0605
  122POPC   C1B 5601   3.623  10.945  27.353 -0.0781 -0.1980 -0.0382
  122POPC   C2B 5602   3.990  10.698  27.101  0.1146 -0.0234  0.4256
  122POPC   C3B 5603   4.375  10.541  26.921 -0.1045 -0.0713  0.0156
  122POPC   C4B 5604   4.821  10.652  26.809 -0.1877 -0.0152 -0.0625
  123POPC   NC3 5605  25.542  17.206  22.035 -0.0689 -0.1990 -0.1787
  123POPC   PO4 5606  25.432  16.967  21.744 -0.1646 -0.3032  0.4927
  123POPC   GL1 5607  25.076  16.805  21.536 -0.1718 -0.1808  0.0421
  123POPC   GL2 5608  24.859  16.690  21.665  0.0764 -0.2145  0.2591
  123POPC   C1A 5609  24.836  16.662  21.117 -0.0313  0.1699 -0.2074
  123POPC   D2A 5610  24.471  16.392  21.071 -0.2975  0.0181 -0.0943
  123POPC   C3A 5611  24.380  16.173  20.686 -0.0486 -0.0812 -0.0890
  123POPC   C4A 5612  24.367  15.999  20.262  0.3457  0.0841 -0.1490
  123POPC   C1B 5613  24.452  16.820  21.354  0.0522 -0.0719 -0.0345
  123POPC   C2B 5614  24.054  16.840  21.087  0.2220 -0.0728  0.0762
  123POPC   C3B 5615  23.780  17.224  21.006 -0.0009  0.2360 -0.0192
  123POPC   C4B 5616  23.806  17.680  21.095  0.3862  0.1308  0.1819
  124POPC   NC3 5617   2.917  11.635  17.678  0.0322  0.1758  0.0264
  124POPC   PO4 5618   3.258  11.729  17.499 -0.0427  0.1453  0.1458
  124POPC   GL1 5619   3.392  11.976  17.818  0.1284 -0.2004 -0.0999
  124POPC   GL2 5620   3.432  11.728  17.964  0.2245  0.0347 -0.0602
  124POPC   C1A 5621   3.551  12.187  18.202  0.1521 -0.2572 -0.0892
  124POPC   D2A 5622   3.867  12.428  18.460  0.1387  0.1422  0.0936
  124POPC   C3A 5623   4.097  12.772  18.237 -0.0286  0.0149  0.1802
  124POPC   C4A 5624   4.404  13.147  18.269 -0.4251 -0.3212 -0.1335
  124POPC   C1B 5625   3.871  11.841  18.020 -0.2830  0.2394  0.2820
  124POPC   C2B 5626   4.325  11.732  18.085  0.3324  0.0005  0.2347
  124POPC   C3B 5627   4.745  11.840  18.318 -0.1059  0.0259 -0.0383
  124POPC   C4B 5628   4.913  12.042  18.720 -0.3122 -0.0549  0.1589
  125POPC   NC3 5629   6.450  23.310  25.794  0.1524 -0.1058 -0.3871
  125POPC   PO4 5630   6.768  23.583  25.818 -0.0963 -0.1895  0.1069
  125POPC   GL1 5631   6.954  23.350  25.404  0.1121 -0.2193  0.1026
  125POPC   GL2 5632   7.181  23.382  25.583  0.3113 -0.0198  0.0056
  125POPC   C1A 5633   6.919  22.919  25.187  0.1173 -0.3109  0.0134
  125POPC   D2A 5634   6.771  22.530  25.028  0.1153 -0.1472  0.3288
  125POPC   C3A 5635   6.786  22.328  24.577  0.1266  0.0322  0.0628
  125POPC   C4A 5636   6.768  22.445  24.145 -0.3892 -0.1831 -0.2147
  125POPC   C1B 5637   7.432  23.074  25.827  0.2959  0.3325  0.1844
  125POPC   C2B 5638   7.636  22.677  25.856  0.2073  0.2418 -0.1672
  125POPC   C3B 5639   7.830  22.254  25.733  0.2548 -0.0393  0.1778
  125POPC   C4B 5640   7.936  21.851  25.567 -0.2864 -0.2297 -0.2142
  126POPC   NC3 5641   5.910  10.212  15.377  0.0194  0.2825 -0.0112
  126POPC   PO4 5642   6.011  10.122  15.767 -0.1774  0.0057 -0.1836
  126POPC   GL1 5643   6.050  10.538  15.674  0.1098 -0.1540 -0.4486
  126POPC   GL2 5644   6.264  10.616  15.504  0.0901  0.4070 -0.0330
  126POPC   C1A 5645   5.917  10.750  16.063 -0.0046 -0.2295 -0.1970
  126POPC   D2A 5646   6.040  10.790  16.493 -0.0084  0.3027  0.0576
  126POPC   C3A 5647   6.433  10.976  16.725 -0.0441 -0.0188  0.2487
  126POPC   C4A 5648   6.798  10.851  16.920 -0.0678  0.2308 -0.0731
  126POPC   C1B 5649   6.604  10.861  15.721  0.0455  0.3976  0.1558
  126POPC   C2B 5650   6.994  10.929  15.546 -0.0558  0.3140  0.3211
  126POPC   C3B 5651   7.380  11.201  15.583  0.1661 -0.0557  0.1177
  126POPC   C4B 5652   7.769  11.451  15.603  0.1955 -0.0468 -0.2604
  127POPC   NC3 5653  15.424  23.627   5.825 -0.1177  0.0228 -0.1061
  127POPC   PO4 5654  15.786  23.720   5.734  0.2645  0.2203  0.2981
  127POPC   GL1 5655  15.946  23.337   5.975 -0.1995 -0.2193  0.2848
  127POPC   GL2 5656  15.663  23.292   6.088  0.3290 -0.1519 -0.5006
  127POPC   C1A 5657  16.010  22.900   6.144  0.1507  0.0557  0.3076
  127POPC   D2A 5658  15.938  22.502   6.357  0.0136  0.0178 -0.1848
  127POPC   C3A 5659  15.992  22.347   6.819  0.0513 -0.0142  0.2254
  127POPC   C4A 5660  16.031  22.037   7.105  0.1895  0.0935 -0.0737
  127POPC   C1B 5661  15.650  22.957   6.476 -0.0064 -0.0970  0.1213
  127POPC   C2B 5662  15.536  22.647   6.757  0.0077  0.0527  0.2020
  127POPC   C3B 5663  15.602  22.505   7.215  0.2414  0.0968 -0.1304
  127POPC   C4B 5664  15.680  22.493   7.690  0.0130  0.2616  0.0497
  128POPC   NC3 5665  12.559  12.199   6.301  0.0083 -0.1392  0.0265
  128POPC   PO4 5666  12.498  12.336   6.687  0.1735 -0.1142 -0.1550
  128POPC   GL1 5667  12.644  12.355   7.087  0.0132  0.1171 -0.0316
  128POPC   GL2 5668  12.358  12.451   7.214 -0.1367  0.0204 -0.1306
  128POPC   C1A 5669  13.013  12.621   7.133 -0.0605  0.0546 -0.2251
  128POPC   D2A 5670  13.385  12.860   7.130  0.2345  0.2626  0.3535
  128POPC   C3A 5671  13.630  12.797   7.490 -0.0497 -0.2900 -0.0404
  128POPC   C4A 5672  13.759  12.815   7.858  0.1506  0.0020  0.0208
  128POPC   C1B 5673  12.772  12.369   7.526  0.0109  0.0203  0.3125
  128POPC   C2B 5674  13.234  12.297   7.545  0.2436  0.2556  0.1333
  128POPC   C3B 5675  13.658  12.371   7.649 -0.0880  0.2577  0.2463
  128POPC   C4B 5676  14.000  12.323   7.912 -0.2506 -0.2078  0.1487
  129POPC   NC3 5677  27.815  22.924  13.509  0.0695  0.0408 -0.1581
  129POPC   PO4 5678  27.585  23.267  13.612 -0.2412  0.3645 -0.1038
  129POPC   GL1 5679  27.399  23.007  13.370 -0.0149  0.2031 -0.0302
  129POPC   GL2 5680  27.403  22.693  13.424 -0.2069  0.0579 -0.1611
  129POPC   C1A 5681  27.149  22.962  12.965 -0.1272 -0.3565 -0.2038
  129POPC   D2A 5682  26.990  22.648  12.738 -0.0235 -0.0721  0.0679
  129POPC   C3A 5683  26.607  22.407  12.770  0.2652 -0.2788 -0.0841
  129POPC   C4A 5684  26.226  22.557  12.573 -0.1165  0.1670 -0.2807
  129POPC   C1B 5685  26.980  22.502  13.322  0.3071  0.0906  0.1883
  129POPC   C2B 5686  26.488  22.371  13.278 -0.3481  0.0448 -0.2238
  129POPC   C3B 5687  26.168  22.196  12.932  0.0493 -0.1782 -0.0687
  129POPC   C4B 5688  25.917  22.184  12.556  0.0606 -0.0162  0.2325
  130POPC   NC3 5689  12.882   6.203  27.710  0.0359 -0.1518  0.0771
  130POPC   PO4 5690  13.178   6.244  27.955  0.1250  0.1614 -0.0131
  130POPC   GL1 5691  13.114   6.550  27.638 -0.2173 -0.2693 -0.0956
  130POPC   GL2 5692  13.177   6.853  27.745 -0.0161  0.3947  0.2852
  130POPC   C1A 5693  13.309   6.812  27.240 -0.0659  0.1426  0.1627
  130POPC   D2A 5694  13.483   7.144  27.046  0.2564  0.2184 -0.1608
  130POPC   C3A 5695  13.365   7.235  26.602  0.3067  0.1339  0.0603
  130POPC   C4A 5696  13.133   6.933  26.307 -0.1390 -0.0213 -0.0722
  130POPC   C1B 5697  13.199   7.214  27.484  0.2184 -0.1878 -0.1671
  130POPC   C2B 5698  13.141   7.667  27.504  0.1786  0.0093  0.1223
  130POPC   C3B 5699  13.127   8.106  27.415  0.3198  0.0331  0.1377
  130POPC   C4B 5700  13.537   8.380  27.314  0.1520 -0.0744  0.1020
  131POPC   NC3 5701  19.154  10.136   3.433 -0.2514  0.0568  0.0626
  131POPC   PO4 5702  18.914  10.064   3.779  0.2820 -0.1106 -0.0545
  131POPC   GL1 5703  19.035  10.260   4.119  0.3806  0.0156 -0.0749
  131POPC   GL2 5704  18.892  10.173   4.454 -0.0034  0.2228 -0.2158
  131POPC   C1A 5705  19.171  10.600   4.354 -0.0111 -0.0927 -0.4919
  131POPC   D2A 5706  19.086  11.045   4.516 -0.1928 -0.0580 -0.0368
  131POPC   C3A 5707  19.383  11.412   4.498  0.0841  0.0679  0.1307
  131POPC   C4A 5708  19.237  11.798   4.338 -0.2134  0.2144 -0.0893
  131POPC   C1B 5709  19.306  10.228   4.695  0.0992  0.0872  0.0666
  131POPC   C2B 5710  19.592  10.356   5.039 -0.1282  0.2652  0.0796
  131POPC   C3B 5711  19.712  10.744   5.205 -0.4753  0.1617 -0.4119
  131POPC   C4B 5712  19.855  11.054   5.411 -0.2169  0.2594  0.1985
  132POPC   NC3 5713   5.476  22.673  24.119  0.2104 -0.4669  0.3014
  132POPC   PO4 5714   5.132  22.461  24.102  0.0467 -0.1129 -0.2690
  132POPC   GL1 5715   5.403  22.291  23.880  0.0775 -0.4574 -0.0343
  132POPC   GL2 5716   5.249  22.126  23.632 -0.0124  0.0965  0.2604
  132POPC   C1A 5717   5.854  22.105  23.925  0.0528 -0.1609  0.0131
  132POPC   D2A 5718   6.354  22.148  24.060 -0.0250  0.0072 -0.2477
  132POPC   C3A 5719   6.655  22.113  23.688  0.1000 -0.0013  0.0958
  132POPC   C4A 5720   6.827  22.136  23.249 -0.0557  0.1165 -0.0665
  132POPC   C1B 5721   5.595  21.741  23.560  0.0717 -0.2460  0.1600
  132POPC   C2B 5722   5.880  21.410  23.415  0.0333 -0.0079  0.2501
  132POPC   C3B 5723   6.169  21.124  23.152 -0.2851  0.0116 -0.0434
  132POPC   C4B 5724   6.188  21.279  22.723 -0.1569 -0.1596 -0.0407
  133POPC   NC3 5725  14.558   7.695  29.271  0.0040  0.0399 -0.0547
  133POPC   PO4 5726  14.625   8.051  29.473 -0.0195 -0.0820 -0.0372
  133POPC   GL1 5727  14.579   8.144  29.084  0.3212  0.0015 -0.0673
  133POPC   GL2 5728  14.687   8.460  29.181  0.0532  0.1094 -0.0664
  133POPC   C1A 5729  14.815   8.217  28.664  0.2307  0.1836 -0.1412
  133POPC   D2A 5730  15.030   8.273  28.279 -0.0494 -0.0376  0.0278
  133POPC   C3A 5731  15.009   8.572  27.930 -0.0989 -0.0688 -0.1638
  133POPC   C4A 5732  15.215   8.757  27.535  0.1608  0.0947 -0.2186
  133POPC   C1B 5733  14.446   8.732  28.925 -0.0989  0.3994  0.1195
  133POPC   C2B 5734  14.523   8.975  28.529 -0.3017  0.0709 -0.0514
  133POPC   C3B 5735  14.549   9.321  28.179  0.1252  0.3390  0.2127
  133POPC   C4B 5736  14.861   9.549  27.933  0.0145 -0.1095 -0.0596
  134POPC   NC3 5737  24.668  11.426  21.221 -0.4522  0.1305  0.2493
  134POPC   PO4 5738  25.052  11.330  21.196 -0.1461  0.1621  0.3133
  134POPC   GL1 5739  24.895  11.179  20.874  0.1743 -0.1512 -0.0425
  134POPC   GL2 5740  25.025  11.471  20.723  0.0941 -0.0708 -0.0019
  134POPC   C1A 5741  24.545  11.402  20.658 -0.0801  0.1381 -0.2241
  134POPC   D2A 5742  24.362  11.397  20.167  0.1477  0.2962 -0.0556
  134POPC   C3A 5743  24.054  11.225  19.861 -0.0138 -0.2954 -0.2150
  134POPC   C4A 5744  23.770  11.273  19.509  0.0272  0.2505 -0.1275
  134POPC   C1B 5745  24.775  11.782  20.519 -0.0125 -0.1253 -0.0099
  134POPC   C2B 5746  24.549  12.055  20.252  0.1093  0.1092 -0.2535
  134POPC   C3B 5747  24.120  12.270  20.188 -0.1144 -0.0937  0.0597
  134POPC   C4B 5748  23.769  12.562  20.199 -0.2039  0.0982  0.0736
  135POPC   NC3 5749  28.594  14.370  17.860 -0.1516 -0.0390  0.3981
  135POPC   PO4 5750  28.642  14.260  17.471 -0.2462 -0.0920  0.1074
  135POPC   GL1 5751  28.344  14.106  17.299  0.2987  0.1533  0.6214
  135POPC   GL2 5752  28.292  14.256  17.054  0.2184  0.0863 -0.1863
  135POPC   C1A 5753  27.961  13.847  17.201  0.1276 -0.0856 -0.2468
  135POPC   D2A 5754  27.635  13.568  17.391 -0.1100  0.0872  0.0207
  135POPC   C3A 5755  27.402  13.196  17.176 -0.0344  0.1337  0.1438
  135POPC   C4A 5756  26.967  13.068  17.152 -0.1108  0.1523  0.2309
  135POPC   C1B 5757  28.233  14.647  16.750  0.4025  0.1204 -0.0066
  135POPC   C2B 5758  27.755  14.718  16.543 -0.0949  0.1958 -0.0619
  135POPC   C3B 5759  27.475  14.705  16.204 -0.0408 -0.0594 -0.1359
  135POPC   C4B 5760  27.492  14.488  15.801  0.2756 -0.0348  0.0179
  136POPC   NC3 5761   2.147  18.546  19.404  0.0496  0.0610 -0.1207
  136POPC   PO4 5762   2.221  18.893  19.553 -0.4113 -0.0281 -0.0719
  136POPC   GL1 5763   2.698  18.958  19.588  0.0521 -0.2607 -0.0625
  136POPC   GL2 5764   2.762  18.805  19.888 -0.2517 -0.1082  0.2167
  136POPC   C1A 5765   3.162  19.078  19.543 -0.1904 -0.0253 -0.3897
  136POPC   D2A 5766   3.465  18.806  19.346  0.0049 -0.0287  0.3502
  136POPC   C3A 5767   3.503  18.348  19.194 -0.0524 -0.1047  0.0194
  136POPC   C4A 5768   3.270  17.926  19.081  0.0616  0.0160  0.3567
  136POPC   C1B 5769   3.045  18.605  19.575  0.4551 -0.1680 -0.0386
  136POPC   C2B 5770   3.018  18.289  19.274  0.0582 -0.0024 -0.2085
  136POPC   C3B 5771   2.936  18.321  18.847 -0.4356  0.2147  0.0966
  136POPC   C4B 5772   2.774  18.420  18.425  0.0283 -0.0378 -0.0832
  137POPC   NC3 5773  21.787  23.738   6.902  0.3233 -0.1193  0.1298
  137POPC   PO4 5774  21.966  24.087   6.844  0.1056  0.2610  0.3321
  137POPC   GL1 5775  21.877  24.005   7.318 -0.0581 -0.1235  0.2587
  137POPC   GL2 5776  21.664  24.052   7.473  0.0533 -0.1343  0.1969
  137POPC   C1A 5777  22.010  23.624   7.613  0.1541  0.0715  0.0837
  137POPC   D2A 5778  22.329  23.264   7.724  0.1466 -0.0624  0.0217
  137POPC   C3A 5779  22.260  22.868   7.903  0.1045 -0.0688 -0.1753
  137POPC   C4A 5780  22.465  22.433   8.030  0.2671 -0.1514 -0.2528
  137POPC   C1B 5781  21.490  23.735   7.767  0.0812  0.0008 -0.1655
  137POPC   C2B 5782  21.203  23.507   8.066 -0.0755  0.2971  0.3631
  137POPC   C3B 5783  21.166  23.260   8.455  0.0024 -0.4118 -0.1019
  137POPC   C4B 5784  20.968  23.259   8.820  0.3008 -0.0112  0.0226
  138POPC   NC3 5785  10.437   4.440  22.904  0.1370 -0.1551  0.2222
  138POPC   PO4 5786  10.717   4.656  22.770 -0.2397 -0.0347 -0.1440
  138POPC   GL1 5787  10.633   5.042  22.651 -0.0840 -0.0167 -0.0083
  138POPC   GL2 5788  10.531   4.975  22.405  0.0901 -0.0765 -0.1447
  138POPC   C1A 5789  10.898   5.469  22.570 -0.2563  0.0349  0.2220
  138POPC   D2A 5790  11.014   5.922  22.436 -0.3194 -0.0914 -0.2118
  138POPC   C3A 5791  11.076   6.020  22.005  0.0802  0.6134 -0.1054
  138POPC   C4A 5792  11.157   6.423  21.819  0.1185  0.1179  0.3334
  138POPC   C1B 5793  10.420   5.427  22.306  0.1963 -0.0226 -0.2589
  138POPC   C2B 5794  10.358   5.878  22.478  0.0945  0.0691 -0.2039
  138POPC   C3B 5795  10.169   6.269  22.424 -0.0911  0.0821  0.1603
[truncated: 26,730,977 more chars]
