# Supplementary material for: Capturing coacervate formation and protein partition by molecular dynamics simulation
Source: Chem Sci. 2022 Dec 24;14(5):1168–75. doi: 10.1039/d2sc01164f (PMC9891350; doi:10.1039/d2sc01164f)
Supplement: SC-014-D2SC01164F-s002 [file SC-014-D2SC01164F-s002.zip › files/1-self_assembly/self_assembly.gro]

Martini system for RNA coacervate systems
205346
    1ASP     BB    1   7.922   5.850  23.199 -0.1623 -0.0657 -0.2640
    1ASP    SC1    2   7.791   5.708  23.506 -0.0938  0.1646 -0.1604
    2ASP     BB    3   8.091   5.671  22.991 -0.2230  0.0835 -0.1996
    2ASP    SC1    4   8.326   5.471  23.091  0.0411  0.4372  0.2346
    3ASP     BB    5   7.935   5.706  22.738  0.1965 -0.0553 -0.1303
    3ASP    SC1    6   7.672   5.545  22.795  0.2045 -0.0233  0.0460
    4ASP     BB    7   8.000   5.971  22.590 -0.0122  0.2398 -0.0626
    4ASP    SC1    8   8.066   6.167  22.862  0.0373  0.0881 -0.3579
    5ASP     BB    9   7.883   6.237  22.411 -0.0739 -0.1231 -0.1993
    5ASP    SC1   10   8.075   6.261  22.147  0.2740  0.0419  0.2024
    6ASP     BB   11   7.652   6.355  22.289 -0.1350 -0.4212  0.1016
    6ASP    SC1   12   7.355   6.195  22.167 -0.5468  0.0080 -0.0047
    7ASP     BB   13   7.514   6.525  22.503  0.2068 -0.0429  0.1398
    7ASP    SC1   14   7.453   6.867  22.444  0.0323 -0.0146 -0.3270
    8ASP     BB   15   7.380   6.497  22.775  0.1211  0.0165 -0.1138
    8ASP    SC1   16   7.517   6.473  23.067  0.2847 -0.4302 -0.0855
    9ASP     BB   17   7.098   6.302  22.872  0.0892 -0.0010 -0.0793
    9ASP    SC1   18   7.166   6.004  23.052 -0.0884  0.0760  0.2279
   10ASP     BB   19   6.820   6.529  22.961  0.1790  0.0859  0.0570
   10ASP    SC1   20   6.618   6.454  22.693 -0.1976 -0.1201  0.0807
   11ASP     BB   21   6.685   6.641  23.230  0.1357 -0.0573  0.1282
   11ASP    SC1   22   6.822   6.954  23.131 -0.3344  0.1113  0.1314
   12ASP     BB   23   6.708   6.519  23.574  0.1344  0.2833 -0.2059
   12ASP    SC1   24   6.384   6.623  23.650  0.1771 -0.2418  0.2914
   13ASP     BB   25   6.704   6.182  23.699 -0.1314  0.1126 -0.2342
   13ASP    SC1   26   7.014   6.284  23.797  0.2910  0.1847 -0.0196
   14ASP     BB   27   6.633   5.960  23.901 -0.0736  0.3511  0.2014
   14ASP    SC1   28   6.333   5.798  23.761 -0.1006  0.0275  0.1288
   15ASP     BB   29   6.643   5.950  24.272  0.0905  0.0429 -0.0577
   15ASP    SC1   30   6.339   6.133  24.359  0.2350 -0.0442  0.1223
   16ASP     BB   31   6.850   5.792  24.480  0.0459  0.3266 -0.1532
   16ASP    SC1   32   7.051   5.998  24.632  0.1098  0.0990  0.0203
   17ASP     BB   33   6.832   5.625  24.821 -0.1046  0.0027 -0.1092
   17ASP    SC1   34   6.934   5.351  25.037 -0.2693  0.1423  0.3611
   18ASP     BB   35   6.651   5.756  25.039 -0.3278  0.1546  0.0921
   18ASP    SC1   36   6.758   5.826  25.334  0.1862  0.1400 -0.2098
   19ASP     BB   37   6.339   5.683  25.120  0.4201  0.0708 -0.1236
   19ASP    SC1   38   6.215   5.971  25.096 -0.0272  0.0059  0.0766
   20ASP     BB   39   6.226   5.376  25.317 -0.0604 -0.0449 -0.0139
   20ASP    SC1   40   6.009   5.574  25.519  0.2334  0.1114  0.0000
   21ASP     BB   41   6.279   5.052  25.299 -0.0631 -0.2121  0.0100
   21ASP    SC1   42   6.485   4.928  25.519 -0.4553  0.0884 -0.2227
   22ASP     BB   43   6.141   4.902  25.028  0.3709  0.2832  0.2923
   22ASP    SC1   44   6.290   5.083  24.780 -0.2752  0.0373 -0.7353
   23ASP     BB   45   5.808   4.786  24.968 -0.2222  0.0472 -0.0762
   23ASP    SC1   46   5.815   5.039  24.723 -0.1195  0.0478 -0.2032
   24ASP     BB   47   5.618   4.603  25.115 -0.1271  0.2702 -0.1946
   24ASP    SC1   48   5.779   4.717  25.439  0.1682 -0.2793  0.3781
   25ASP     BB   49   5.490   4.343  24.940  0.0358 -0.1010  0.3805
   25ASP    SC1   50   5.212   4.461  24.909  0.1594 -0.0982 -0.3476
   26ASP     BB   51   5.542   3.990  24.847  0.0611  0.0865 -0.1741
   26ASP    SC1   52   5.367   3.881  25.177 -0.4666  0.2022  0.3324
   27ASP     BB   53   5.730   3.916  24.558 -0.1962  0.0261 -0.4823
   27ASP    SC1   54   5.477   3.848  24.356 -0.3371  0.0608  0.1567
   28ASP     BB   55   5.972   3.732  24.576  0.0673 -0.1550 -0.0962
   28ASP    SC1   56   6.096   3.687  24.893  0.3441  0.3276  0.0990
   29ASP     BB   57   6.223   3.862  24.365  0.0447  0.0397 -0.0827
   29ASP    SC1   58   6.169   4.155  24.453  0.0085 -0.2503 -0.1466
   30ASP     BB   59   6.343   3.639  24.113  0.3300 -0.1818  0.0283
   30ASP    SC1   60   6.428   3.731  23.775  0.2612 -0.2272 -0.1009
    1ASP     BB   61  11.910  20.321  13.481 -0.0698  0.2885  0.2169
    1ASP    SC1   62  11.766  20.326  13.188 -0.1131  0.4406  0.8328
    2ASP     BB   63  12.064  20.063  13.642 -0.0794  0.1785  0.1162
    2ASP    SC1   64  12.327  20.201  13.776  0.2098  0.3254  0.0646
    3ASP     BB   65  11.932  19.797  13.697 -0.0374 -0.0024  0.2014
    3ASP    SC1   66  11.730  19.607  13.521 -0.2339 -0.0413 -0.4073
    4ASP     BB   67  11.715  19.855  13.930 -0.0723 -0.1939  0.0226
    4ASP    SC1   68  11.619  20.174  13.866  0.1639  0.0088  0.1111
    5ASP     BB   69  11.631  19.558  14.086 -0.3630 -0.0025 -0.0324
    5ASP    SC1   70  11.924  19.446  14.124  0.0302 -0.0043 -0.4728
    6ASP     BB   71  11.279  19.524  14.140 -0.0054 -0.0446  0.0279
    6ASP    SC1   72  11.272  19.372  14.447  0.4867  0.5191 -0.3289
    7ASP     BB   73  11.055  19.488  13.942 -0.0422 -0.2690  0.1812
    7ASP    SC1   74  11.115  19.205  13.785 -0.3123  0.0250  0.0571
    8ASP     BB   75  10.758  19.631  13.918  0.2701  0.1870  0.0022
    8ASP    SC1   76  10.784  19.832  13.648 -0.1645 -0.3931 -0.4116
    9ASP     BB   77  10.658  19.782  14.212 -0.4371 -0.1971  0.2636
    9ASP    SC1   78  10.834  20.062  14.078  0.1164  0.3858  0.1520
   10ASP     BB   79  10.574  19.735  14.446 -0.1018 -0.0054 -0.0398
   10ASP    SC1   80  10.402  19.421  14.463  0.3379  0.2384  0.0059
   11ASP     BB   81  10.456  19.983  14.655  0.1373  0.2085  0.0750
   11ASP    SC1   82  10.736  19.956  14.894 -0.1116 -0.1418 -0.2146
   12ASP     BB   83  10.278  20.246  14.599  0.1946  0.1371 -0.0018
   12ASP    SC1   84   9.996  20.093  14.538 -0.0470  0.0895  0.0066
   13ASP     BB   85  10.434  20.568  14.554  0.0338 -0.2165 -0.0817
   13ASP    SC1   86  10.148  20.784  14.541 -0.0324  0.0904 -0.0524
   14ASP     BB   87  10.526  20.808  14.805 -0.1961  0.5613 -0.4002
   14ASP    SC1   88  10.805  20.611  14.783  0.1997  0.2405 -0.1520
   15ASP     BB   89  10.554  21.125  14.831 -0.0240 -0.1728 -0.3292
   15ASP    SC1   90  10.358  21.141  15.125 -0.1347  0.0365  0.0729
   16ASP     BB   91  10.573  21.374  14.657 -0.0789 -0.1634  0.2758
   16ASP    SC1   92  10.942  21.414  14.722  0.0672 -0.2320 -0.4286
   17ASP     BB   93  10.344  21.551  14.518  0.1587  0.2473 -0.0521
   17ASP    SC1   94  10.234  21.358  14.268  0.1271 -0.1065 -0.0524
   18ASP     BB   95  10.293  21.880  14.618 -0.0600 -0.3794 -0.0898
   18ASP    SC1   96   9.936  21.769  14.712  0.0073 -0.1397 -0.0211
   19ASP     BB   97  10.406  22.152  14.811  0.2340  0.0254 -0.2686
   19ASP    SC1   98  10.481  22.022  15.131  0.1887  0.1913  0.1541
   20ASP     BB   99  10.639  22.292  14.688 -0.0871  0.0826 -0.0383
   20ASP    SC1  100  10.511  22.262  14.361  0.1022  0.3573  0.0215
   21ASP     BB  101  10.675  22.631  14.727  0.1196 -0.0569  0.1639
   21ASP    SC1  102  10.926  22.703  14.537 -0.0343 -0.1001  0.2047
   22ASP     BB  103  10.708  22.684  15.047 -0.0315 -0.0003 -0.1258
   22ASP    SC1  104  10.807  22.380  15.108 -0.3756 -0.2737  0.1252
   23ASP     BB  105  10.546  22.973  15.067  0.0926  0.1050  0.0658
   23ASP    SC1  106  10.205  22.913  15.049  0.1861  0.0331  0.1930
   24ASP     BB  107  10.659  23.260  15.212 -0.4071 -0.0745  0.0613
   24ASP    SC1  108  10.611  23.233  15.580  0.3388  0.2393 -0.1718
   25ASP     BB  109  10.968  23.360  15.294  0.0573 -0.1210 -0.0163
   25ASP    SC1  110  10.909  23.688  15.392 -0.3094  0.1275 -0.1460
   26ASP     BB  111  11.269  23.178  15.207 -0.5174  0.1548 -0.0710
   26ASP    SC1  112  11.373  23.170  14.860 -0.3514  0.1366 -0.1545
   27ASP     BB  113  11.444  23.197  15.507 -0.1692 -0.0030  0.4918
   27ASP    SC1  114  11.390  22.903  15.572 -0.1120 -0.0205  0.1353
   28ASP     BB  115  11.759  23.203  15.460 -0.1724  0.0570  0.0111
   28ASP    SC1  116  11.838  23.537  15.455  0.0182 -0.2247  0.1871
   29ASP     BB  117  11.967  23.035  15.614  0.2194 -0.1030  0.2257
   29ASP    SC1  118  12.085  22.824  15.348  0.1807  0.0987 -0.0875
   30ASP     BB  119  12.244  23.158  15.721 -0.0458 -0.1296  0.1829
   30ASP    SC1  120  12.305  23.419  15.952  0.0937  0.2097  0.2380
    1ASP     BB  121  27.410  19.126   0.930 -0.6447  0.0296  0.0278
    1ASP    SC1  122  27.365  19.439   1.102 -0.0045  0.2911 -0.0703
    2ASP     BB  123  27.230  18.972   1.068  0.0354  0.2430  0.2018
    2ASP    SC1  124  27.315  18.875   1.394  0.0192  0.0767  0.2422
    3ASP     BB  125  26.994  19.152   1.219 -0.0051 -0.0689 -0.0426
    3ASP    SC1  126  26.720  19.086   1.014  0.2027  0.2862  0.1550
    4ASP     BB  127  27.054  19.309   1.510  0.2046 -0.1735  0.3314
    4ASP    SC1  128  27.095  19.636   1.466 -0.4375 -0.0903  0.0332
    5ASP     BB  129  27.129  19.118   1.795  0.0722  0.3214 -0.2397
    5ASP    SC1  130  26.908  18.905   1.745  0.2139  0.3270  0.1749
    6ASP     BB  131  27.372  19.153   1.963 -0.0524  0.1335 -0.1878
    6ASP    SC1  132  27.338  19.099   2.279 -0.4137 -0.3248  0.4000
    7ASP     BB  133  27.678  19.166   1.955  0.0075  0.1750  0.2919
    7ASP    SC1  134  27.724  19.323   2.287 -0.4199 -0.2447  0.1454
    8ASP     BB  135  27.909  19.008   1.763 -0.1016  0.3773  0.0896
    8ASP    SC1  136  27.712  18.803   1.588 -0.0667  0.1952 -0.2869
    9ASP     BB  137  28.246  18.938   1.778 -0.0909 -0.2722 -0.3351
    9ASP    SC1  138  28.413  18.629   1.769 -0.3151  0.3251 -0.0433
   10ASP     BB  139  28.431  19.223   1.785 -0.1169  0.0711  0.3580
   10ASP    SC1  140  28.213  19.320   2.058  0.0378  0.0964 -0.0583
   11ASP     BB  141  28.470  19.488   1.499 -0.2728  0.0427 -0.2416
   11ASP    SC1  142  28.792  19.299   1.467 -0.0659  0.3320 -0.1819
   12ASP     BB  143  28.362  19.395   1.200 -0.2161  0.1266 -0.0292
   12ASP    SC1  144  28.116  19.191   1.358  0.1688 -0.0696 -0.2748
   13ASP     BB  145  28.350  19.632   0.984 -0.3169 -0.1645 -0.1288
   13ASP    SC1  146  28.098  19.559   0.758  0.1670 -0.2742  0.1782
   14ASP     BB  147  28.459  19.938   1.026  0.0427  0.4134  0.1390
   14ASP    SC1  148  28.754  20.070   0.976  0.1101 -0.3445 -0.3012
   15ASP     BB  149  28.337  20.260   0.996  0.3257  0.0502  0.2168
   15ASP    SC1  150  28.263  20.420   1.314  0.3869 -0.1985  0.0322
   16ASP     BB  151  28.207  20.492   0.818  0.1930  0.2348  0.0957
   16ASP    SC1  152  27.927  20.360   0.619  0.0381 -0.0302 -0.3099
   17ASP     BB  153  28.273  20.643   0.519 -0.2550 -0.1329  0.1408
   17ASP    SC1  154  28.375  20.532   0.205 -0.3320  0.0248  0.0882
   18ASP     BB  155  28.423  20.922   0.473 -0.3364 -0.0928  0.3638
   18ASP    SC1  156  28.431  21.162   0.744 -0.0172  0.0424  0.4108
   19ASP     BB  157  28.742  20.915   0.325  0.2345 -0.0379  0.2599
   19ASP    SC1  158  28.974  20.709   0.497 -0.1792  0.5934  0.2093
   20ASP     BB  159  28.716  21.061   0.022 -0.0370 -0.0361 -0.1801
   20ASP    SC1  160  28.913  21.338   0.115 -0.0560  0.1996 -0.0391
   21ASP     BB  161  28.849  21.080  -0.274 -0.2397 -0.1096 -0.1809
   21ASP    SC1  162  28.534  21.072  -0.462 -0.3153 -0.0159 -0.3678
   22ASP     BB  163  29.045  20.840  -0.416  0.0767 -0.0327 -0.5912
   22ASP    SC1  164  29.392  20.784  -0.377 -0.1082  0.0419  0.1652
   23ASP     BB  165  29.038  20.521  -0.503  0.2037  0.1287 -0.0280
   23ASP    SC1  166  29.102  20.315  -0.234 -0.0299  0.3226  0.0560
   24ASP     BB  167  28.893  20.345  -0.738  0.1774  0.1502  0.3525
   24ASP    SC1  168  28.773  20.521  -1.024 -0.0675  0.2031 -0.5440
   25ASP     BB  169  28.722  20.055  -0.744  0.0754 -0.2010  0.0703
   25ASP    SC1  170  28.414  20.217  -0.737 -0.0059  0.0400  0.2587
   26ASP     BB  171  28.692  19.767  -0.845 -0.0624  0.1203 -0.1538
   26ASP    SC1  172  29.013  19.674  -0.767  0.1288  0.2556 -0.0130
   27ASP     BB  173  28.648  19.610  -1.154 -0.2587  0.3678 -0.1794
   27ASP    SC1  174  28.828  19.782  -1.407 -0.1005 -0.1621  0.3574
   28ASP     BB  175  28.395  19.366  -1.147  0.1885 -0.2851  0.0430
   28ASP    SC1  176  28.143  19.427  -1.344 -0.2866  0.0191  0.1059
   29ASP     BB  177  28.457  19.111  -0.973  0.1868 -0.1585  0.1279
   29ASP    SC1  178  28.325  19.152  -0.647  0.1388 -0.0609  0.0265
   30ASP     BB  179  28.697  18.901  -0.968 -0.1776 -0.0474  0.1218
   30ASP    SC1  180  28.736  18.775  -1.278 -0.0208  0.1757 -0.1171
    1ASP     BB  181  11.620  20.935   8.289 -0.1009 -0.0799 -0.0409
    1ASP    SC1  182  11.689  20.623   8.359  0.0022  0.2971 -0.2990
    2ASP     BB  183  11.318  20.976   8.315  0.2053 -0.0486 -0.0208
    2ASP    SC1  184  11.332  21.232   8.535 -0.4185 -0.3841  0.2870
    3ASP     BB  185  11.187  20.633   8.304  0.3188  0.0666 -0.3045
    3ASP    SC1  186  11.214  20.441   8.593 -0.0689 -0.1987  0.2891
    4ASP     BB  187  11.300  20.552   8.009 -0.0230  0.0620 -0.4369
    4ASP    SC1  188  11.267  20.843   7.853  0.0619  0.1147  0.3224
    5ASP     BB  189  11.239  20.331   7.804  0.2665 -0.1219  0.2546
    5ASP    SC1  190  11.052  20.118   7.836  0.0198  0.2792  0.0786
    6ASP     BB  191  11.418  20.321   7.494  0.1554 -0.0762  0.0673
    6ASP    SC1  192  11.217  20.438   7.217  0.0898 -0.2266 -0.2294
    7ASP     BB  193  11.677  20.312   7.426  0.1835  0.0035 -0.1049
    7ASP    SC1  194  11.735  19.982   7.416 -0.1706  0.1441 -0.0484
    8ASP     BB  195  11.903  20.507   7.262 -0.2549 -0.0959  0.3534
    8ASP    SC1  196  12.130  20.571   7.529 -0.0596  0.0916 -0.3656
    9ASP     BB  197  12.068  20.383   7.076 -0.3508  0.1605  0.3202
    9ASP    SC1  198  11.870  20.132   6.969  0.0067  0.0096  0.2789
   10ASP     BB  199  12.357  20.383   6.993 -0.1180 -0.2622  0.0654
   10ASP    SC1  200  12.510  20.231   7.259 -0.0931 -0.1887 -0.1969
   11ASP     BB  201  12.454  20.486   6.650 -0.3113  0.0285 -0.0365
   11ASP    SC1  202  12.469  20.191   6.461 -0.3691  0.3449  0.0827
   12ASP     BB  203  12.539  20.814   6.702 -0.1265 -0.1199  0.0651
   12ASP    SC1  204  12.779  20.974   6.927  0.2648 -0.1378  0.1794
   13ASP     BB  205  12.475  21.036   6.420 -0.1358  0.0802  0.3206
   13ASP    SC1  206  12.162  21.194   6.437  0.3443  0.0174  0.2609
   14ASP     BB  207  12.773  21.104   6.165  0.2496  0.1999 -0.1406
   14ASP    SC1  208  12.654  20.920   5.910  0.2035  0.0864 -0.2105
   15ASP     BB  209  12.982  21.339   6.153  0.1871  0.0530  0.1740
   15ASP    SC1  210  13.015  21.463   6.475  0.1447  0.2297 -0.2830
   16ASP     BB  211  13.288  21.213   6.084 -0.1010 -0.1862 -0.0098
   16ASP    SC1  212  13.142  20.868   6.046 -0.1706 -0.1808  0.2093
   17ASP     BB  213  13.496  21.372   5.991  0.3146  0.1905 -0.2099
   17ASP    SC1  214  13.291  21.654   5.911 -0.0051  0.1832  0.3815
   18ASP     BB  215  13.788  21.357   6.045  0.0599  0.2754 -0.0685
   18ASP    SC1  216  13.816  21.121   6.270 -0.3298  0.3208 -0.0069
   19ASP     BB  217  13.961  21.435   5.737  0.0087 -0.0905 -0.1803
   19ASP    SC1  218  13.760  21.225   5.584 -0.0202  0.2311  0.1082
   20ASP     BB  219  14.119  21.802   5.753  0.1092  0.3920  0.2605
   20ASP    SC1  220  14.384  21.611   5.791 -0.4825  0.1018  0.4559
   21ASP     BB  221  14.038  22.107   5.672 -0.0793  0.2814 -0.2688
   21ASP    SC1  222  14.331  22.306   5.672  0.0622  0.0321  0.1032
   22ASP     BB  223  13.765  22.228   5.689  0.1294  0.2473 -0.0936
   22ASP    SC1  224  13.811  22.330   6.009  0.0854  0.1202  0.1078
   23ASP     BB  225  13.655  22.415   5.431 -0.0244 -0.0498  0.1247
   23ASP    SC1  226  13.375  22.174   5.418  0.2858 -0.3072 -0.1991
   24ASP     BB  227  13.431  22.637   5.372 -0.1404 -0.0168 -0.2407
   24ASP    SC1  228  13.274  22.617   5.076 -0.2963 -0.0421  0.7079
   25ASP     BB  229  13.304  22.927   5.462  0.0908 -0.0521 -0.1906
   25ASP    SC1  230  12.996  22.791   5.448  0.2262  0.1225  0.2191
   26ASP     BB  231  13.459  23.195   5.495 -0.0912  0.1039  0.1440
   26ASP    SC1  232  13.525  23.312   5.148 -0.2388 -0.0713 -0.1199
   27ASP     BB  233  13.477  23.385   5.781 -0.3484 -0.0144 -0.0805
   27ASP    SC1  234  13.124  23.372   5.792 -0.2932  0.3785  0.1165
   28ASP     BB  235  13.467  23.716   5.820 -0.3376 -0.0105  0.0946
   28ASP    SC1  236  13.778  23.849   5.813  0.0807  0.1577  0.1584
   29ASP     BB  237  13.161  23.855   5.892 -0.2043  0.2179  0.0838
   29ASP    SC1  238  13.166  24.163   6.070 -0.5461  0.1139 -0.2598
   30ASP     BB  239  12.962  23.946   5.680 -0.4744 -0.0269  0.1732
   30ASP    SC1  240  12.635  23.963   5.675 -0.1135 -0.1484  0.0650
    1ASP     BB  241  17.168   9.488  18.416  0.1895  0.0977  0.1550
    1ASP    SC1  242  16.829   9.608  18.400  0.0955 -0.2364 -0.3069
    2ASP     BB  243  17.214   9.614  18.737  0.0808  0.2062  0.1458
    2ASP    SC1  244  17.181   9.924  18.576  0.0884 -0.1249  0.2683
    3ASP     BB  245  17.434   9.521  18.901  0.1691 -0.1081  0.1071
    3ASP    SC1  246  17.391   9.197  18.857  0.0956  0.3506 -0.1277
    4ASP     BB  247  17.516   9.536  19.222  0.0966  0.2155 -0.1500
    4ASP    SC1  248  17.865   9.563  19.310 -0.0915 -0.0152 -0.1893
    5ASP     BB  249  17.341   9.569  19.448 -0.1088 -0.4466 -0.1917
    5ASP    SC1  250  17.202   9.913  19.416 -0.2209  0.2094 -0.3346
    6ASP     BB  251  17.246   9.391  19.663  0.0741 -0.1833 -0.2567
    6ASP    SC1  252  16.892   9.308  19.585  0.3576 -0.2318  0.0948
    7ASP     BB  253  17.430   9.251  19.949  0.1993 -0.1164  0.0491
    7ASP    SC1  254  17.360   9.459  20.220  0.0084 -0.3616  0.3976
    8ASP     BB  255  17.721   9.121  19.973  0.3987 -0.0694  0.0984
    8ASP    SC1  256  17.765   9.259  20.298  0.3579  0.2797 -0.6138
    9ASP     BB  257  17.678   8.809  20.063 -0.2149  0.3887 -0.1668
    9ASP    SC1  258  17.338   8.769  19.987  0.0031 -0.0233 -0.0350
   10ASP     BB  259  17.794   8.588  19.882  0.2729 -0.0706 -0.3787
   10ASP    SC1  260  18.072   8.573  20.103 -0.2060 -0.0536  0.3663
   11ASP     BB  261  17.536   8.429  19.775  0.0096  0.1985 -0.0051
   11ASP    SC1  262  17.447   8.341  20.095 -0.2679 -0.2067 -0.1078
   12ASP     BB  263  17.456   8.235  19.595  0.1928  0.1833 -0.3469
   12ASP    SC1  264  17.645   7.955  19.658  0.1821  0.3360  0.1065
   13ASP     BB  265  17.174   8.211  19.384  0.1789 -0.1370 -0.1075
   13ASP    SC1  266  17.280   8.516  19.281 -0.2047 -0.0222  0.1536
   14ASP     BB  267  16.796   8.227  19.415  0.1226 -0.0818 -0.1974
   14ASP    SC1  268  16.741   8.536  19.227  0.9226 -0.1624  0.1990
   15ASP     BB  269  16.631   7.972  19.589  0.1391  0.2258 -0.0588
   15ASP    SC1  270  16.290   8.056  19.591  0.2250  0.1639 -0.0354
   16ASP     BB  271  16.549   7.673  19.502 -0.1796  0.0276  0.0527
   16ASP    SC1  272  16.839   7.524  19.748 -0.2689 -0.1455 -0.4087
   17ASP     BB  273  16.531   7.467  19.240 -0.1494 -0.2664  0.0670
   17ASP    SC1  274  16.153   7.418  19.239  0.3239 -0.0247  0.3164
   18ASP     BB  275  16.773   7.258  19.188 -0.0962  0.1530  0.1666
   18ASP    SC1  276  16.901   7.436  18.880 -0.0702  0.1529 -0.2150
   19ASP     BB  277  16.773   6.958  19.120 -0.1475  0.3057  0.0970
   19ASP    SC1  278  17.049   6.769  19.135  0.1342 -0.1897 -0.0616
   20ASP     BB  279  16.493   6.729  18.946 -0.0327 -0.2098  0.1331
   20ASP    SC1  280  16.762   6.548  18.868 -0.4323  0.2972  0.0419
   21ASP     BB  281  16.310   6.723  18.675  0.0112 -0.4251  0.4580
   21ASP    SC1  282  16.410   6.944  18.435  0.2306 -0.2427  0.1681
   22ASP     BB  283  16.052   6.536  18.664  0.0215 -0.1584  0.0121
   22ASP    SC1  284  16.252   6.264  18.759  0.0563 -0.1539 -0.1279
   23ASP     BB  285  15.826   6.533  18.453  0.1587 -0.4675 -0.1210
   23ASP    SC1  286  15.658   6.831  18.509 -0.1030  0.1557 -0.0306
   24ASP     BB  287  15.479   6.420  18.423 -0.0239  0.3245  0.1241
   24ASP    SC1  288  15.434   6.169  18.213  0.0697 -0.2802  0.1028
   25ASP     BB  289  15.255   6.677  18.335  0.1893 -0.0935 -0.0945
   25ASP    SC1  290  14.919   6.612  18.393 -0.1357 -0.1135 -0.3209
   26ASP     BB  291  15.207   6.972  18.216 -0.0838 -0.2314  0.0072
   26ASP    SC1  292  14.982   7.170  18.351  0.1783  0.1807  0.2988
   27ASP     BB  293  15.165   7.079  17.908  0.1104 -0.2074  0.2055
   27ASP    SC1  294  15.500   7.084  17.757 -0.2560  0.0911 -0.1727
   28ASP     BB  295  15.135   7.422  17.895  0.0225  0.0162 -0.3015
   28ASP    SC1  296  15.456   7.500  17.894 -0.0331  0.3194  0.1582
   29ASP     BB  297  15.051   7.632  17.680 -0.0102  0.0543 -0.1111
   29ASP    SC1  298  14.723   7.720  17.715 -0.0084  0.0230  0.0322
   30ASP     BB  299  15.143   7.713  17.420  0.0225 -0.0708  0.2481
   30ASP    SC1  300  15.357   7.950  17.240  0.2309 -0.1236  0.3149
    1ASP     BB  301  10.962  16.663  17.482 -0.2634 -0.4750 -0.0465
    1ASP    SC1  302  10.654  16.650  17.369 -0.4883  0.1315  0.1778
    2ASP     BB  303  10.888  16.871  17.755 -0.0512  0.0896 -0.0441
    2ASP    SC1  304  11.109  16.771  17.985 -0.1781  0.0401  0.2370
    3ASP     BB  305  10.748  17.171  17.692 -0.0389  0.1114  0.0740
    3ASP    SC1  306  10.471  17.173  17.855 -0.1675  0.2770 -0.1094
    4ASP     BB  307  10.852  17.363  17.435  0.0008  0.3108  0.0869
    4ASP    SC1  308  11.157  17.197  17.386 -0.0250  0.7627  0.0010
    5ASP     BB  309  10.760  17.564  17.254  0.0133  0.0107 -0.0981
    5ASP    SC1  310  10.811  17.829  17.438 -0.0641 -0.6961  0.2825
    6ASP     BB  311  10.760  17.569  16.945 -0.0373  0.0209  0.1750
    6ASP    SC1  312  10.591  17.824  16.768 -0.0375 -0.5240  0.3939
    7ASP     BB  313  10.730  17.310  16.716  0.1526  0.2776  0.1013
    7ASP    SC1  314  10.442  17.112  16.840 -0.0136 -0.0292 -0.2383
    8ASP     BB  315  11.091  17.142  16.740 -0.1867 -0.0010  0.1349
    8ASP    SC1  316  10.951  16.840  16.702 -0.1742 -0.0229  0.0113
    9ASP     BB  317  11.259  17.188  16.426  0.0379  0.0283  0.0798
    9ASP    SC1  318  11.430  17.429  16.484  0.0567  0.2311  0.2598
   10ASP     BB  319  11.190  17.228  16.076 -0.0740 -0.1536 -0.1376
   10ASP    SC1  320  10.881  17.432  16.230  0.0291  0.1686 -0.4877
   11ASP     BB  321  11.347  16.996  15.938  0.0003 -0.0088 -0.2013
   11ASP    SC1  322  11.509  16.846  16.218  0.1278 -0.0674  0.0402
   12ASP     BB  323  11.192  16.711  15.877  0.1762  0.0277  0.3536
   12ASP    SC1  324  10.869  16.755  15.721  0.1748  0.1658 -0.0995
   13ASP     BB  325  11.154  16.379  15.792  0.1801  0.0725 -0.0142
   13ASP    SC1  326  11.356  16.346  15.464  0.3238  0.1523  0.3383
   14ASP     BB  327  11.351  16.062  15.869 -0.0220 -0.0245  0.2387
   14ASP    SC1  328  11.417  15.784  16.036 -0.1174  0.1500 -0.4333
   15ASP     BB  329  11.305  15.867  15.564  0.0851 -0.0609  0.2433
   15ASP    SC1  330  11.034  15.678  15.547  0.0789 -0.1021  0.0967
   16ASP     BB  331  11.536  15.627  15.481 -0.2663 -0.1919 -0.0504
   16ASP    SC1  332  11.414  15.442  15.154  0.3971 -0.1088  0.0049
   17ASP     BB  333  11.894  15.563  15.518  0.2639  0.0058 -0.1205
   17ASP    SC1  334  12.058  15.843  15.512 -0.1832  0.1186 -0.2071
   18ASP     BB  335  12.056  15.272  15.491  0.2939 -0.0670  0.0020
   18ASP    SC1  336  12.086  15.261  15.824 -0.1996 -0.2337  0.1541
   19ASP     BB  337  12.268  15.156  15.330  0.2324  0.1018 -0.0540
   19ASP    SC1  338  12.378  14.874  15.169  0.0159  0.1618  0.2891
   20ASP     BB  339  12.616  15.270  15.354 -0.2675  0.3578 -0.0468
   20ASP    SC1  340  12.680  15.483  15.104 -0.1004  0.0076  0.0016
   21ASP     BB  341  12.872  15.253  15.607 -0.2722  0.0755  0.2355
   21ASP    SC1  342  12.971  15.521  15.828  0.0077 -0.0671 -0.0606
   22ASP     BB  343  13.144  15.074  15.481  0.2099 -0.1208 -0.4367
   22ASP    SC1  344  13.362  15.350  15.439 -0.3620  0.1582  0.2436
   23ASP     BB  345  13.287  14.800  15.521  0.0964  0.0646 -0.3930
   23ASP    SC1  346  13.306  14.715  15.203  0.1114 -0.0779  0.0018
   24ASP     BB  347  13.405  14.645  15.813 -0.0968 -0.3073 -0.2834
   24ASP    SC1  348  13.124  14.727  16.016  0.0768 -0.1495 -0.0491
   25ASP     BB  349  13.778  14.647  15.893 -0.0691 -0.2146  0.3806
   25ASP    SC1  350  13.948  14.375  15.800  0.2160 -0.0688  0.1731
   26ASP     BB  351  13.987  14.882  15.998  0.0971 -0.0973 -0.0683
   26ASP    SC1  352  13.779  15.168  15.995 -0.0250 -0.0835  0.0215
   27ASP     BB  353  14.247  14.892  16.165 -0.0820  0.0550 -0.1557
   27ASP    SC1  354  14.465  14.757  15.956 -0.1962  0.0005 -0.1032
   28ASP     BB  355  14.369  15.209  16.193 -0.0209 -0.0742 -0.2522
   28ASP    SC1  356  14.599  15.056  16.431  0.1000  0.0607  0.0125
   29ASP     BB  357  14.572  15.392  16.075  0.5181 -0.0269  0.2996
   29ASP    SC1  358  14.574  15.722  16.236 -0.0999  0.0141  0.0080
   30ASP     BB  359  14.519  15.433  15.752  0.0985 -0.1163  0.1018
   30ASP    SC1  360  14.565  15.095  15.701 -0.0489 -0.0720  0.0161
    1ASP     BB  361   4.578   0.363   0.555  0.0052  0.3270  0.3260
    1ASP    SC1  362   4.612   0.031   0.484  0.1714  0.3613 -0.0709
    2ASP     BB  363   4.267   0.526   0.463 -0.2723  0.0663  0.0314
    2ASP    SC1  364   4.108   0.321   0.721 -0.0042  0.0383  0.2022
    3ASP     BB  365   4.256   0.659   0.193  0.1172  0.0752 -0.1614
    3ASP    SC1  366   4.036   0.446   0.033  0.0929  0.5639 -0.3009
    4ASP     BB  367   4.259   0.970   0.085  0.1783 -0.4502  0.1383
    4ASP    SC1  368   4.548   0.949  -0.090  0.0167 -0.2046 -0.0212
    5ASP     BB  369   3.992   1.148   0.218 -0.0789 -0.4244  0.0893
    5ASP    SC1  370   3.768   1.020   0.010  0.1998  0.1057  0.0013
    6ASP     BB  371   3.944   1.316   0.478  0.2309 -0.4099  0.2324
    6ASP    SC1  372   3.627   1.291   0.614 -0.0765 -0.1796  0.2265
    7ASP     BB  373   4.159   1.335   0.731  0.0854  0.3244  0.0016
    7ASP    SC1  374   4.154   1.685   0.679 -0.1149 -0.0689  0.0963
    8ASP     BB  375   4.459   1.248   0.643 -0.2699 -0.0854  0.0899
    8ASP    SC1  376   4.400   0.940   0.563 -0.0624 -0.0940 -0.2673
    9ASP     BB  377   4.736   1.204   0.770  0.2727 -0.2868  0.1141
    9ASP    SC1  378   4.758   0.832   0.753  0.1152  0.1888  0.2354
   10ASP     BB  379   4.770   1.383   1.066  0.0436  0.3064 -0.2641
   10ASP    SC1  380   4.849   1.723   0.994  0.3668  0.1095  0.2753
   11ASP     BB  381   4.863   1.275   1.339  0.5562  0.0908 -0.0143
   11ASP    SC1  382   4.618   1.209   1.534 -0.4125  0.1576  0.2542
   12ASP     BB  383   5.183   1.260   1.376  0.1901  0.3473  0.1373
   12ASP    SC1  384   5.284   1.433   1.624  0.0126  0.1819  0.1283
   13ASP     BB  385   5.379   0.957   1.432  0.0223  0.0862  0.0816
   13ASP    SC1  386   5.587   1.046   1.218  0.2491  0.2807 -0.1404
   14ASP     BB  387   5.595   0.980   1.693 -0.1602 -0.1505 -0.1243
   14ASP    SC1  388   5.374   0.810   1.868 -0.0955 -0.0705  0.0582
   15ASP     BB  389   5.887   0.985   1.731  0.0866  0.2194 -0.1609
   15ASP    SC1  390   6.043   1.293   1.739 -0.1474 -0.1726 -0.0003
   16ASP     BB  391   6.082   0.895   1.968 -0.2851 -0.1898 -0.5718
   16ASP    SC1  392   6.242   0.678   1.724 -0.0733 -0.2851  0.0560
   17ASP     BB  393   6.095   0.817   2.227 -0.0870 -0.0004 -0.1190
   17ASP    SC1  394   6.219   0.490   2.162 -0.0708 -0.2595 -0.1039
   18ASP     BB  395   5.902   0.952   2.444 -0.1258 -0.1382  0.2087
   18ASP    SC1  396   6.213   1.094   2.561  0.2992 -0.3950 -0.3424
   19ASP     BB  397   5.623   0.854   2.622  0.0014 -0.2645  0.1760
   19ASP    SC1  398   5.670   0.751   2.980 -0.3423  0.0060  0.0980
   20ASP     BB  399   5.409   0.616   2.614  0.1233  0.1554  0.1036
   20ASP    SC1  400   5.457   0.274   2.554  0.2498  0.0104  0.1560
   21ASP     BB  401   5.181   0.696   2.841 -0.3730  0.1045  0.0566
   21ASP    SC1  402   4.930   0.600   2.694  0.2854 -0.3362 -0.2465
   22ASP     BB  403   5.182   0.662   3.168 -0.0286  0.0206  0.1573
   22ASP    SC1  404   5.022   0.969   3.198 -0.1727 -0.2686  0.0193
   23ASP     BB  405   5.197   0.392   3.385 -0.1419  0.5528  0.1217
   23ASP    SC1  406   5.267   0.025   3.308  0.2669  0.0857  0.1719
   24ASP     BB  407   5.204   0.349   3.677  0.2476  0.1018 -0.2139
   24ASP    SC1  408   5.309   0.115   3.865 -0.1178 -0.0856  0.0769
   25ASP     BB  409   4.861   0.231   3.768  0.0277 -0.1737  0.1776
   25ASP    SC1  410   4.728   0.531   3.816 -0.2374  0.0193 -0.0279
   26ASP     BB  411   4.710   0.072   3.483  0.2091  0.1604 -0.0485
   26ASP    SC1  412   4.417   0.226   3.543 -0.1556 -0.3287 -0.1375
   27ASP     BB  413   4.526  -0.228   3.584 -0.1442  0.2076  0.1291
   27ASP    SC1  414   4.448  -0.098   3.899 -0.1239  0.2574  0.0766
   28ASP     BB  415   4.438  -0.461   3.345  0.2142 -0.0806 -0.1405
   28ASP    SC1  416   4.497  -0.433   3.019 -0.0676  0.0557  0.2102
   29ASP     BB  417   4.658  -0.730   3.373 -0.1335 -0.1077  0.1593
   29ASP    SC1  418   4.464  -0.851   3.627  0.0150 -0.0771  0.3905
   30ASP     BB  419   4.579  -0.996   3.167  0.2413 -0.3729 -0.0912
   30ASP    SC1  420   4.634  -0.998   2.793 -0.0516  0.1326 -0.0328
    1ASP     BB  421  17.830   7.394   0.862  0.3644 -0.2268 -0.1990
    1ASP    SC1  422  17.808   7.642   0.623 -0.0331 -0.1739  0.1404
    2ASP     BB  423  17.609   7.155   0.909 -0.3170 -0.1550  0.5012
    2ASP    SC1  424  17.758   6.946   0.696 -0.1066  0.0301  0.2371
    3ASP     BB  425  17.253   7.142   0.949  0.0019 -0.2211 -0.2341
    3ASP    SC1  426  17.056   6.892   1.037 -0.0725  0.3768  0.4737
    4ASP     BB  427  17.049   7.385   1.061  0.0151  0.2218  0.1885
    4ASP    SC1  428  16.753   7.252   1.025  0.4150 -0.0422 -0.2983
    5ASP     BB  429  17.145   7.619   1.204  0.0448 -0.0265  0.3174
    5ASP    SC1  430  17.146   7.574   1.560  0.0881  0.1095  0.0208
    6ASP     BB  431  17.070   7.917   1.193  0.0980  0.2346  0.3018
    6ASP    SC1  432  17.344   8.019   1.336 -0.0475  0.1823  0.1932
    7ASP     BB  433  16.801   8.062   1.133  0.1444 -0.3200  0.1566
    7ASP    SC1  434  16.570   7.892   1.320  0.1163 -0.3393 -0.2422
    8ASP     BB  435  16.670   8.314   0.969 -0.0300  0.1396  0.0982
    8ASP    SC1  436  16.766   8.150   0.673 -0.2225  0.0793 -0.2376
    9ASP     BB  437  16.427   8.524   1.021  0.2781  0.0888 -0.1657
    9ASP    SC1  438  16.131   8.440   0.873  0.1122 -0.2291 -0.3533
   10ASP     BB  439  16.396   8.863   0.987 -0.0342  0.2630 -0.2625
   10ASP    SC1  440  16.054   8.874   0.932  0.0574 -0.1159  0.1386
   11ASP     BB  441  16.628   9.046   0.872 -0.0613  0.1842 -0.3353
   11ASP    SC1  442  16.717   9.336   0.982 -0.2270  0.0156 -0.2284
   12ASP     BB  443  16.981   8.984   0.771  0.1862 -0.0671 -0.0506
   12ASP    SC1  444  16.932   8.719   1.000  0.4246 -0.4552  0.2766
   13ASP     BB  445  17.154   8.983   0.520  0.1973  0.0460 -0.0414
   13ASP    SC1  446  16.843   8.863   0.287  0.1839 -0.2557 -0.2554
   14ASP     BB  447  17.356   9.271   0.430 -0.1687  0.0641  0.1092
   14ASP    SC1  448  17.226   9.386   0.755  0.1503  0.1095  0.0835
   15ASP     BB  449  17.676   9.307   0.300  0.0259  0.1108  0.0733
   15ASP    SC1  450  17.793   9.557   0.479 -0.0680 -0.4993  0.1856
   16ASP     BB  451  17.703   9.366  -0.037 -0.1536  0.0169 -0.2858
   16ASP    SC1  452  17.654   9.106  -0.224  0.3229  0.2607  0.0627
   17ASP     BB  453  17.625   9.707  -0.205  0.0025  0.0228 -0.4617
   17ASP    SC1  454  17.976   9.749  -0.342 -0.2726 -0.1495  0.1340
   18ASP     BB  455  17.375   9.859  -0.253  0.3988 -0.2206  0.5713
   18ASP    SC1  456  17.130   9.666  -0.068 -0.1359 -0.3850 -0.1673
   19ASP     BB  457  17.270   9.923  -0.560  0.2305  0.0050  0.0862
   19ASP    SC1  458  17.304   9.654  -0.719  0.1851 -0.1540 -0.3207
   20ASP     BB  459  17.351  10.160  -0.813  0.1526  0.1680  0.1377
   20ASP    SC1  460  17.087  10.399  -0.721 -0.0203  0.0070 -0.5246
   21ASP     BB  461  17.331  10.065  -1.116  0.2812  0.0618 -0.0586
   21ASP    SC1  462  17.191   9.728  -1.161  0.0917 -0.0824 -0.2381
   22ASP     BB  463  17.635  10.212  -1.322  0.0364 -0.1630  0.0740
   22ASP    SC1  464  17.425  10.408  -1.529  0.2294 -0.0995 -0.1512
   23ASP     BB  465  17.909  10.102  -1.400 -0.2373 -0.0082  0.5974
   23ASP    SC1  466  18.100  10.384  -1.310 -0.1873  0.0132  0.2385
   24ASP     BB  467  18.067   9.877  -1.597  0.3546 -0.0782  0.3209
   24ASP    SC1  468  17.907   9.739  -1.859  0.0302  0.1017 -0.2957
   25ASP     BB  469  18.320   9.702  -1.488  0.1484  0.1193 -0.3972
   25ASP    SC1  470  18.237   9.571  -1.160 -0.0468 -0.0628  0.2054
   26ASP     BB  471  18.588   9.685  -1.643  0.0997  0.0706  0.0630
   26ASP    SC1  472  18.856   9.827  -1.521  0.0289  0.0208 -0.2363
   27ASP     BB  473  18.728   9.579  -1.944  0.0818 -0.3237  0.1411
   27ASP    SC1  474  18.479   9.753  -2.135  0.0257  0.2965 -0.1045
   28ASP     BB  475  19.027   9.457  -1.940 -0.3015  0.1374 -0.0414
   28ASP    SC1  476  18.987   9.262  -2.236  0.0371 -0.0826 -0.1752
   29ASP     BB  477  19.213   9.629  -1.759 -0.1761  0.0315 -0.3110
   29ASP    SC1  478  19.366   9.332  -1.616 -0.0158 -0.1190  0.2106
   30ASP     BB  479  19.441   9.778  -2.001  0.0434  0.1055 -0.2665
   30ASP    SC1  480  19.423  10.129  -1.991 -0.2365  0.0264 -0.1683
    1ASP     BB  481  17.135  25.078   0.681 -0.0593 -0.2850 -0.1412
    1ASP    SC1  482  17.240  24.863   0.929 -0.4421 -0.2716 -0.0974
    2ASP     BB  483  17.361  25.152   0.467  0.1133  0.1866 -0.0288
    2ASP    SC1  484  17.324  24.860   0.309  0.3399  0.1177  0.2317
    3ASP     BB  485  17.604  25.381   0.495  0.0894 -0.1566 -0.0285
    3ASP    SC1  486  17.603  25.390   0.148 -0.0729  0.1444 -0.2198
    4ASP     BB  487  17.765  25.571   0.779  0.1389  0.1454 -0.0524
    4ASP    SC1  488  17.708  25.846   0.674 -0.1214 -0.4213  0.2652
    5ASP     BB  489  18.008  25.416   0.862  0.2854 -0.0122 -0.1283
    5ASP    SC1  490  18.048  25.256   0.563 -0.1348  0.0245  0.0772
    6ASP     BB  491  18.218  25.521   1.046  0.1036 -0.0693 -0.1248
    6ASP    SC1  492  18.465  25.734   0.915  0.2573 -0.1415  0.3898
    7ASP     BB  493  18.201  25.492   1.350 -0.2033  0.0795 -0.4602
    7ASP    SC1  494  18.078  25.693   1.567 -0.2905  0.0570  0.1907
    8ASP     BB  495  18.326  25.267   1.486  0.0003 -0.1115 -0.2278
    8ASP    SC1  496  18.657  25.278   1.514  0.4852  0.2263  0.0374
    9ASP     BB  497  18.196  24.984   1.633 -0.0518 -0.1401  0.2718
    9ASP    SC1  498  18.055  24.925   1.359  0.2142  0.1844 -0.0169
   10ASP     BB  499  18.092  24.961   1.945 -0.1537 -0.0074  0.0629
   10ASP    SC1  500  18.215  25.165   2.133 -0.1120 -0.2725 -0.0182
   11ASP     BB  501  18.302  24.687   2.061  0.0455 -0.1085 -0.1834
   11ASP    SC1  502  18.642  24.641   2.143  0.0451  0.1655  0.0498
   12ASP     BB  503  18.070  24.395   2.102 -0.0787 -0.1601  0.2794
   12ASP    SC1  504  18.220  24.377   2.400 -0.1825 -0.0439 -0.0802
   13ASP     BB  505  17.995  24.115   1.887  0.0157  0.2289 -0.1532
   13ASP    SC1  506  18.088  24.196   1.575  0.2670 -0.2160  0.5990
   14ASP     BB  507  17.697  24.069   1.807 -0.3552  0.2981  0.1459
   14ASP    SC1  508  17.592  24.382   1.947 -0.2755 -0.0571 -0.1547
   15ASP     BB  509  17.566  23.773   1.886 -0.2093  0.0991 -0.0924
   15ASP    SC1  510  17.757  23.692   2.086 -0.0008  0.5391  0.1247
   16ASP     BB  511  17.330  23.600   1.930  0.1153 -0.1507  0.3709
   16ASP    SC1  512  17.342  23.396   1.651  0.1348 -0.1272 -0.3734
   17ASP     BB  513  17.066  23.514   2.046  0.1154  0.1657  0.1650
   17ASP    SC1  514  16.813  23.667   1.871 -0.2096  0.2260 -0.2475
   18ASP     BB  515  16.972  23.267   2.298  0.3022 -0.0901  0.1137
   18ASP    SC1  516  17.180  23.156   2.531  0.1586  0.0869  0.2082
   19ASP     BB  517  16.701  23.083   2.129  0.2329  0.1278 -0.0050
   19ASP    SC1  518  16.666  22.781   2.299  0.2083  0.1300 -0.4748
   20ASP     BB  519  16.435  23.212   2.124 -0.0872 -0.2104  0.1684
   20ASP    SC1  520  16.456  23.317   2.450 -0.0149 -0.1861 -0.3102
   21ASP     BB  521  16.190  23.211   1.912  0.1084  0.1925 -0.1566
   21ASP    SC1  522  16.324  22.914   1.801  0.1760  0.1357  0.2195
   22ASP     BB  523  15.970  23.420   1.894 -0.3095 -0.0470  0.0462
   22ASP    SC1  524  16.099  23.727   1.857  0.0291  0.0464 -0.1698
   23ASP     BB  525  15.664  23.428   1.820 -0.2213 -0.2529 -0.0302
   23ASP    SC1  526  15.598  23.286   2.140  0.2137 -0.2723  0.3747
   24ASP     BB  527  15.496  23.503   1.547  0.0488 -0.0492  0.1053
   24ASP    SC1  528  15.393  23.180   1.463  0.2559 -0.0831  0.4426
   25ASP     BB  529  15.518  23.823   1.362 -0.2540 -0.2221  0.0219
   25ASP    SC1  530  15.741  23.775   1.125  0.0501 -0.4644 -0.0649
   26ASP     BB  531  15.251  23.973   1.256  0.2869  0.0795  0.0960
   26ASP    SC1  532  15.251  24.298   1.278  0.1588 -0.0522  0.0033
   27ASP     BB  533  14.979  23.922   1.037  0.1739 -0.3630  0.0582
   27ASP    SC1  534  14.775  23.690   1.124  0.0453 -0.2799  0.1112
   28ASP     BB  535  14.952  23.870   0.734  0.3399  0.0788 -0.1491
   28ASP    SC1  536  15.110  23.572   0.671  0.0370 -0.1591 -0.4551
   29ASP     BB  537  14.748  23.981   0.590  0.1162 -0.1901 -0.2350
   29ASP    SC1  538  15.001  24.242   0.460 -0.1911 -0.0910  0.0646
   30ASP     BB  539  14.484  23.834   0.399  0.0951  0.0081 -0.1329
   30ASP    SC1  540  14.188  23.916   0.568  0.2634  0.1773  0.1230
    1ASP     BB  541  14.809  12.676  11.295  0.3905 -0.1113 -0.2344
    1ASP    SC1  542  14.681  12.704  11.635  0.2677  0.3233  0.0236
    2ASP     BB  543  14.560  12.472  11.211  0.1148  0.0418  0.0217
    2ASP    SC1  544  14.515  12.504  10.892 -0.1922 -0.3650  0.0072
    3ASP     BB  545  14.592  12.171  11.354 -0.0884  0.0173 -0.0813
    3ASP    SC1  546  14.532  11.924  11.141  0.3060 -0.0289 -0.3708
    4ASP     BB  547  14.705  12.196  11.647 -0.0217  0.3689  0.0468
    4ASP    SC1  548  14.405  12.112  11.758 -0.0992  0.2479  0.2760
    5ASP     BB  549  14.852  11.959  11.753  0.4093  0.0286 -0.1585
    5ASP    SC1  550  15.169  11.886  11.596 -0.1885 -0.1761 -0.0171
    6ASP     BB  551  14.986  11.913  12.066  0.1552 -0.2348  0.1334
    6ASP    SC1  552  15.212  12.114  12.033 -0.0243 -0.1554  0.2317
    7ASP     BB  553  14.913  11.971  12.352 -0.2382 -0.3298  0.0157
    7ASP    SC1  554  14.711  11.752  12.513 -0.0982  0.4553  0.0536
    8ASP     BB  555  14.981  12.256  12.492  0.0088 -0.0170  0.2605
    8ASP    SC1  556  14.660  12.407  12.481  0.2021 -0.0947  0.0258
    9ASP     BB  557  15.172  12.290  12.692 -0.2480 -0.3791  0.0813
    9ASP    SC1  558  15.405  12.380  12.435 -0.0597 -0.0737 -0.1352
   10ASP     BB  559  15.399  12.204  12.889  0.0873  0.1639  0.1151
   10ASP    SC1  560  15.329  12.336  13.173  0.0394  0.1610  0.1851
   11ASP     BB  561  15.740  12.205  12.768 -0.1196 -0.0462  0.2039
   11ASP    SC1  562  15.953  11.978  12.938  0.0840 -0.2884 -0.1093
   12ASP     BB  563  15.941  12.468  12.839  0.0874 -0.0193  0.1462
   12ASP    SC1  564  15.697  12.670  12.716  0.0594 -0.2673 -0.0200
   13ASP     BB  565  16.206  12.584  12.714 -0.0851  0.1174 -0.0037
   13ASP    SC1  566  16.217  12.305  12.486 -0.0591  0.1920 -0.3885
   14ASP     BB  567  16.403  12.887  12.693  0.0343 -0.1583  0.0080
   14ASP    SC1  568  16.321  13.076  13.020  0.0152  0.1167 -0.5138
   15ASP     BB  569  16.427  13.173  12.528  0.3984 -0.2791  0.0744
   15ASP    SC1  570  16.627  13.458  12.604 -0.1056 -0.1006 -0.2502
   16ASP     BB  571  16.491  13.215  12.206 -0.2916  0.0488  0.0178
   16ASP    SC1  572  16.251  13.131  12.007 -0.0612  0.3690  0.6588
   17ASP     BB  573  16.699  13.285  11.960  0.0210  0.1114 -0.1384
   17ASP    SC1  574  17.035  13.272  12.041 -0.1897  0.1368 -0.0953
   18ASP     BB  575  16.654  13.492  11.750 -0.0875 -0.0504 -0.0810
   18ASP    SC1  576  16.598  13.804  11.872 -0.1937  0.0651  0.0035
   19ASP     BB  577  16.644  13.519  11.424 -0.4313  0.2327 -0.3075
   19ASP    SC1  578  16.986  13.608  11.383  0.1102  0.0550  0.0323
   20ASP     BB  579  16.493  13.449  11.178  0.2998  0.0051  0.0128
   20ASP    SC1  580  16.311  13.696  11.080  0.2763  0.0075 -0.1000
   21ASP     BB  581  16.399  13.163  11.029 -0.1019 -0.3695  0.2485
   21ASP    SC1  582  16.153  12.995  11.161 -0.2562 -0.1764 -0.0222
   22ASP     BB  583  16.616  12.931  11.142  0.1069  0.0562 -0.0745
   22ASP    SC1  584  16.705  12.980  11.435 -0.0076 -0.0371  0.5302
   23ASP     BB  585  16.817  12.799  10.981 -0.1205  0.1768  0.0046
   23ASP    SC1  586  16.869  12.490  11.045  0.0278  0.1116 -0.0200
   24ASP     BB  587  17.121  12.866  10.846  0.3248 -0.0714  0.2039
   24ASP    SC1  588  17.421  12.783  10.981 -0.3090 -0.2477  0.1165
   25ASP     BB  589  17.066  12.954  10.564  0.1617 -0.1529 -0.0710
   25ASP    SC1  590  16.980  13.275  10.544  0.0595 -0.2882  0.0545
   26ASP     BB  591  16.876  12.758  10.361 -0.0252  0.0548 -0.0481
   26ASP    SC1  592  16.718  12.597  10.600  0.1904  0.2590  0.0986
   27ASP     BB  593  16.841  12.607  10.029 -0.2445 -0.1280 -0.0067
   27ASP    SC1  594  17.005  12.293  10.068  0.2148 -0.1800  0.2448
   28ASP     BB  595  16.764  12.768   9.777 -0.1072 -0.2123 -0.0920
   28ASP    SC1  596  17.033  12.975   9.637 -0.2569 -0.1359 -0.0409
   29ASP     BB  597  16.584  12.778   9.529 -0.2905 -0.1466  0.1935
   29ASP    SC1  598  16.555  12.453   9.435 -0.2440  0.3808  0.0050
   30ASP     BB  599  16.287  12.858   9.621 -0.0251  0.0896  0.0235
   30ASP    SC1  600  16.044  12.689   9.775 -0.1956 -0.0874  0.1866
    1ASP     BB  601  10.236  19.157  15.229  0.5640  0.1526  0.1068
    1ASP    SC1  602  10.434  19.390  15.327  0.1790  0.0706 -0.0744
    2ASP     BB  603  10.407  18.933  15.140  0.2720  0.0245 -0.0832
    2ASP    SC1  604  10.706  18.923  15.337 -0.0121  0.1234  0.7303
    3ASP     BB  605  10.428  18.610  15.193  0.0245  0.1921 -0.4397
    3ASP    SC1  606  10.603  18.347  15.062  0.2248 -0.1354  0.0986
    4ASP     BB  607  10.242  18.605  15.547 -0.0787  0.5408 -0.0878
    4ASP    SC1  608   9.981  18.778  15.455  0.0546 -0.0794  0.1288
    5ASP     BB  609  10.349  18.502  15.822  0.2293 -0.0331 -0.1408
    5ASP    SC1  610  10.353  18.183  15.977 -0.1802 -0.1528 -0.1412
    6ASP     BB  611  10.628  18.654  15.933  0.1428 -0.1692 -0.1456
    6ASP    SC1  612  10.830  18.348  15.902 -0.1657  0.1649 -0.7554
    7ASP     BB  613  10.665  18.967  16.101  0.2652  0.0988 -0.2808
    7ASP    SC1  614  11.003  19.097  16.154 -0.3547 -0.0287  0.2839
    8ASP     BB  615  10.599  18.976  16.442  0.0235  0.4435  0.0076
    8ASP    SC1  616  10.283  18.982  16.385  0.1307 -0.1010 -0.3198
    9ASP     BB  617  10.635  18.723  16.677  0.2857 -0.0330 -0.2318
    9ASP    SC1  618  10.886  18.470  16.776 -0.0499 -0.0397 -0.1542
   10ASP     BB  619  10.533  18.767  17.006  0.2035 -0.3029  0.1412
   10ASP    SC1  620  10.240  18.913  16.838 -0.4809 -0.0513  0.3689
   11ASP     BB  621  10.669  19.025  17.192  0.1073 -0.1071 -0.1299
   11ASP    SC1  622  10.392  18.890  17.428 -0.0574 -0.0532 -0.0396
   12ASP     BB  623  10.924  19.148  17.274 -0.1443  0.0071  0.0216
   12ASP    SC1  624  10.915  19.400  17.031  0.0158  0.2063  0.4150
   13ASP     BB  625  11.134  19.074  17.480 -0.0548 -0.0702 -0.1173
   13ASP    SC1  626  10.994  19.061  17.778  0.1666  0.1103  0.0904
   14ASP     BB  627  11.430  19.062  17.436 -0.3352  0.0587  0.1125
   14ASP    SC1  628  11.499  18.772  17.244  0.3027 -0.4267 -0.1985
   15ASP     BB  629  11.657  19.089  17.653 -0.0347 -0.3663  0.0338
   15ASP    SC1  630  11.425  18.978  17.893  0.0033 -0.3269 -0.0867
   16ASP     BB  631  11.888  19.325  17.734  0.0663 -0.1062  0.1963
   16ASP    SC1  632  11.659  19.553  17.574 -0.0137  0.1482  0.1856
   17ASP     BB  633  12.103  19.173  17.913 -0.0792  0.0783 -0.3119
   17ASP    SC1  634  12.108  18.903  17.764  0.1996  0.3139 -0.3161
   18ASP     BB  635  12.430  19.201  17.972 -0.0933 -0.1594 -0.1560
   18ASP    SC1  636  12.535  19.023  18.298  0.0983  0.2528 -0.4147
   19ASP     BB  637  12.771  19.194  17.842  0.0791  0.4609 -0.2824
   19ASP    SC1  638  13.023  19.252  18.034  0.1912 -0.0817 -0.2072
   20ASP     BB  639  12.779  19.417  17.642 -0.1845 -0.2641 -0.0643
   20ASP    SC1  640  12.719  19.661  17.887  0.4791 -0.2086  0.2705
   21ASP     BB  641  12.945  19.313  17.382 -0.1829  0.3123 -0.0769
   21ASP    SC1  642  12.690  19.322  17.145 -0.1064  0.1339  0.1038
   22ASP     BB  643  13.207  19.157  17.299 -0.2288  0.1969  0.1433
   22ASP    SC1  644  13.187  18.817  17.293 -0.3291 -0.2869  0.3769
   23ASP     BB  645  13.517  19.239  17.152  0.2565  0.0595 -0.1177
   23ASP    SC1  646  13.752  19.268  17.444  0.2538 -0.2004 -0.2698
   24ASP     BB  647  13.575  19.290  16.832  0.0865  0.1899  0.0370
   24ASP    SC1  648  13.876  19.185  16.712  0.1035  0.2479  0.0734
   25ASP     BB  649  13.649  19.603  16.701 -0.1020  0.1078  0.1228
   25ASP    SC1  650  13.438  19.719  16.945  0.1660 -0.5115 -0.2002
   26ASP     BB  651  13.622  19.654  16.415 -0.1784 -0.1604 -0.0204
   26ASP    SC1  652  13.719  19.333  16.324 -0.4570 -0.4194  0.0563
   27ASP     BB  653  13.492  19.877  16.221  0.0737  0.0001 -0.2716
   27ASP    SC1  654  13.531  20.190  16.272  0.4530  0.4179 -0.3263
   28ASP     BB  655  13.382  19.864  15.921  0.0414 -0.1417  0.4144
   28ASP    SC1  656  13.154  19.652  15.997 -0.1624  0.0332  0.2049
   29ASP     BB  657  13.428  19.997  15.598  0.2235  0.0602  0.1506
   29ASP    SC1  658  13.452  19.729  15.370  0.0027  0.3122  0.2787
   30ASP     BB  659  13.547  20.260  15.462  0.0578 -0.1110 -0.0638
   30ASP    SC1  660  13.308  20.485  15.292 -0.3799  0.0553 -0.2157
    1ASP     BB  661   4.358  22.545  13.252  0.2905 -0.0354  0.2857
    1ASP    SC1  662   4.369  22.754  12.999 -0.0476  0.3414 -0.4195
    2ASP     BB  663   4.231  22.229  13.277 -0.1083  0.0191  0.1383
    2ASP    SC1  664   4.223  22.059  12.959 -0.1099  0.0948 -0.2559
    3ASP     BB  665   3.965  22.146  13.555 -0.1632 -0.1818 -0.3764
    3ASP    SC1  666   3.884  22.479  13.557 -0.1348  0.0963  0.3403
    4ASP     BB  667   3.858  21.906  13.675  0.0270  0.1592 -0.2585
    4ASP    SC1  668   3.619  21.741  13.551 -0.0221 -0.1920 -0.1669
    5ASP     BB  669   3.938  21.653  13.869  0.0147 -0.0636 -0.1297
    5ASP    SC1  670   4.243  21.662  13.691  0.0444 -0.0489 -0.2734
    6ASP     BB  671   3.709  21.536  14.044  0.0202 -0.0851  0.0752
    6ASP    SC1  672   3.845  21.242  14.121 -0.0973 -0.2890 -0.3453
    7ASP     BB  673   3.490  21.649  14.236  0.2480  0.0306  0.1794
    7ASP    SC1  674   3.171  21.487  14.194  0.1068  0.1898  0.0579
    8ASP     BB  675   3.607  21.940  14.362 -0.4507 -0.1078  0.0978
    8ASP    SC1  676   3.822  22.022  14.122 -0.0890 -0.1742  0.1513
    9ASP     BB  677   3.485  21.891  14.665  0.2727  0.4021 -0.1055
    9ASP    SC1  678   3.393  21.579  14.715 -0.0388  0.1812 -0.1956
   10ASP     BB  679   3.336  22.130  14.815  0.3338  0.1416 -0.3782
   10ASP    SC1  680   3.021  22.215  14.774  0.5063  0.0036  0.0983
   11ASP     BB  681   3.462  22.197  15.083  0.1524  0.2095  0.1206
   11ASP    SC1  682   3.264  22.046  15.289 -0.3939 -0.1811  0.2104
   12ASP     BB  683   3.682  22.402  15.223  0.3322 -0.2507 -0.0771
   12ASP    SC1  684   3.620  22.699  15.091  0.0230 -0.1979  0.0655
   13ASP     BB  685   3.895  22.401  15.446  0.2350  0.0826  0.1684
   13ASP    SC1  686   4.234  22.283  15.365  0.0926 -0.1455 -0.2846
   14ASP     BB  687   3.998  22.338  15.761  0.1283 -0.3011  0.1212
   14ASP    SC1  688   3.817  22.059  15.766  0.2469 -0.2797  0.0610
   15ASP     BB  689   3.932  22.563  16.003 -0.2829 -0.1134 -0.1137
   15ASP    SC1  690   3.589  22.549  16.051 -0.1990 -0.2706 -0.3455
   16ASP     BB  691   4.130  22.570  16.228  0.2417 -0.0354  0.0419
   16ASP    SC1  692   4.404  22.607  16.080  0.0478 -0.2222  0.0307
   17ASP     BB  693   4.178  22.829  16.433  0.1776  0.2359 -0.2066
   17ASP    SC1  694   4.067  22.616  16.704 -0.6039  0.1705  0.1336
   18ASP     BB  695   4.098  23.131  16.440  0.1179 -0.0253 -0.0079
   18ASP    SC1  696   3.752  23.147  16.472  0.1305 -0.1307 -0.4231
   19ASP     BB  697   4.365  23.321  16.502 -0.3783 -0.1331  0.5348
   19ASP    SC1  698   4.555  23.213  16.760 -0.3768  0.3831 -0.1782
   20ASP     BB  699   4.618  23.434  16.356 -0.2131  0.0248  0.0215
   20ASP    SC1  700   4.742  23.683  16.594  0.0153  0.3056 -0.0150
   21ASP     BB  701   4.807  23.406  16.057  0.2207  0.1108  0.1759
   21ASP    SC1  702   4.536  23.483  15.813  0.2102  0.3069 -0.1889
   22ASP     BB  703   5.129  23.316  16.101  0.0579  0.0273  0.0413
   22ASP    SC1  704   5.130  22.972  16.252  0.1399  0.3979  0.0326
   23ASP     BB  705   5.350  23.501  16.274 -0.0738  0.0575 -0.0438
   23ASP    SC1  706   5.457  23.282  16.492  0.3507  0.4351  0.1979
   24ASP     BB  707   5.666  23.568  16.151  0.0960  0.5071  0.3260
   24ASP    SC1  708   5.536  23.820  15.950 -0.3697 -0.0457 -0.0196
   25ASP     BB  709   5.928  23.409  16.189 -0.1497  0.0062 -0.0142
   25ASP    SC1  710   5.881  23.248  15.920  0.2197  0.3303 -0.1465
   26ASP     BB  711   6.241  23.444  16.274  0.1424 -0.0795 -0.0067
   26ASP    SC1  712   6.162  23.491  16.598 -0.1369  0.3460  0.2227
   27ASP     BB  713   6.407  23.209  16.261  0.4386  0.0247  0.1187
   27ASP    SC1  714   6.289  22.945  16.490  0.1653 -0.1480 -0.5149
   28ASP     BB  715   6.690  23.179  16.065  0.0539  0.0785  0.2756
   28ASP    SC1  716   6.684  23.392  15.802 -0.0831  0.0782 -0.2905
   29ASP     BB  717   6.984  23.174  16.168  0.0634  0.1823  0.1740
   29ASP    SC1  718   7.111  22.837  16.164 -0.1565 -0.0934  0.1604
   30ASP     BB  719   7.200  23.374  16.161 -0.1949  0.0687  0.0250
   30ASP    SC1  720   7.286  23.550  16.440  0.1410  0.1742 -0.1207
    1ASP     BB  721   6.049  24.346   7.241  0.3102 -0.0833 -0.0104
    1ASP    SC1  722   6.302  24.529   7.198  0.0672 -0.1977  0.2313
    2ASP     BB  723   5.952  24.222   6.952 -0.0521  0.0494 -0.0712
    2ASP    SC1  724   6.067  23.900   7.073 -0.2863  0.1261 -0.0364
    3ASP     BB  725   5.737  24.253   6.714 -0.1378  0.2160  0.0756
    3ASP    SC1  726   5.958  24.208   6.493 -0.1315  0.1354  0.1015
    4ASP     BB  727   5.480  24.276   6.772 -0.3051 -0.0384 -0.1062
    4ASP    SC1  728   5.430  24.600   6.585 -0.0527 -0.1497  0.0869
    5ASP     BB  729   5.259  24.238   7.033 -0.3418 -0.1419 -0.0040
    5ASP    SC1  730   5.583  24.241   7.225  0.1371  0.0575  0.2385
    6ASP     BB  731   4.979  24.239   7.031 -0.1899 -0.0933  0.2641
    6ASP    SC1  732   4.895  23.914   7.075  0.1118 -0.1505  0.0858
    7ASP     BB  733   4.730  24.289   6.822 -0.0221  0.0608 -0.0518
    7ASP    SC1  734   4.509  24.075   6.916 -0.0312  0.0592 -0.3034
    8ASP     BB  735   4.677  24.497   6.562  0.1114  0.0322  0.1791
    8ASP    SC1  736   4.880  24.483   6.294  0.2491 -0.0554  0.0673
    9ASP     BB  737   4.517  24.721   6.665 -0.3237  0.1662  0.1690
    9ASP    SC1  738   4.748  24.778   6.930  0.2318 -0.0973  0.0135
   10ASP     BB  739   4.246  24.793   6.592 -0.2620 -0.4234 -0.1045
   10ASP    SC1  740   4.169  24.518   6.401  0.0307 -0.0821 -0.1677
   11ASP     BB  741   4.189  25.108   6.625  0.2594  0.0180  0.0459
   11ASP    SC1  742   3.922  25.081   6.794 -0.3502 -0.1019  0.3243
   12ASP     BB  743   4.236  25.415   6.509  0.0760 -0.3028  0.3430
   12ASP    SC1  744   4.222  25.395   6.190  0.4595  0.2739  0.0765
   13ASP     BB  745   4.378  25.674   6.560  0.1751 -0.3204 -0.1233
   13ASP    SC1  746   4.730  25.606   6.594  0.0546 -0.0195  0.1791
   14ASP     BB  747   4.381  25.891   6.792  0.3388 -0.3421 -0.0379
   14ASP    SC1  748   4.068  25.909   6.931  0.2553  0.0515 -0.0975
   15ASP     BB  749   4.598  26.077   6.939  0.0732 -0.2063  0.0336
   15ASP    SC1  750   4.593  26.367   6.770 -0.2024 -0.1616  0.2327
   16ASP     BB  751   4.708  26.154   7.264  0.0471 -0.0326  0.1621
   16ASP    SC1  752   4.997  25.974   7.354 -0.2419  0.4720 -0.1907
   17ASP     BB  753   4.542  26.168   7.554 -0.0117 -0.1128 -0.0174
   17ASP    SC1  754   4.253  25.978   7.632 -0.2320  0.0498 -0.0300
   18ASP     BB  755   4.431  26.409   7.734 -0.1616  0.0789  0.0606
   18ASP    SC1  756   4.756  26.567   7.895  0.1026 -0.2465 -0.0428
   19ASP     BB  757   4.263  26.497   7.962 -0.1426  0.2886  0.1646
   19ASP    SC1  758   4.019  26.657   7.745  0.1747  0.2814 -0.2094
   20ASP     BB  759   4.032  26.422   8.168  0.2735 -0.1961 -0.0699
   20ASP    SC1  760   4.118  26.631   8.454 -0.3980 -0.0633  0.0087
   21ASP     BB  761   3.879  26.194   8.321  0.1273 -0.1122 -0.2526
   21ASP    SC1  762   3.981  25.869   8.174 -0.1054  0.3863 -0.1851
   22ASP     BB  763   3.590  26.294   8.410  0.3034 -0.3967 -0.0725
   22ASP    SC1  764   3.317  26.224   8.214  0.3257 -0.1587  0.3654
   23ASP     BB  765   3.482  26.232   8.714 -0.0212  0.1530 -0.1466
   23ASP    SC1  766   3.308  25.928   8.778 -0.2988 -0.1298 -0.0462
   24ASP     BB  767   3.393  26.327   9.027 -0.3212  0.2733 -0.0622
   24ASP    SC1  768   3.170  26.569   8.961 -0.1295 -0.1743  0.0273
   25ASP     BB  769   3.213  26.161   9.164  0.2216 -0.0084  0.2078
   25ASP    SC1  770   3.354  25.988   9.417 -0.0372  0.1925 -0.0442
   26ASP     BB  771   2.919  25.956   9.100  0.2752  0.0593 -0.1837
   26ASP    SC1  772   2.743  25.949   8.808  0.1747 -0.6164 -0.1041
   27ASP     BB  773   2.782  25.803   9.333 -0.2008  0.3185  0.0099
   27ASP    SC1  774   2.584  26.053   9.445 -0.0952 -0.1149  0.1360
   28ASP     BB  775   2.749  25.492   9.328 -0.1893  0.0630  0.2993
   28ASP    SC1  776   2.931  25.314   9.105 -0.1543 -0.1961  0.1736
   29ASP     BB  777   2.631  25.270   9.560  0.0785  0.0459 -0.1633
   29ASP    SC1  778   2.317  25.188   9.509  0.2329  0.1273  0.2209
   30ASP     BB  779   2.686  25.344   9.837  0.2897  0.3145 -0.0894
   30ASP    SC1  780   2.414  25.481   9.927  0.0675  0.1377 -0.2650
    1ASP     BB  781  27.277  21.631  24.676 -0.0737  0.2032 -0.1169
    1ASP    SC1  782  27.269  21.716  25.020  0.4416  0.2933 -0.3674
    2ASP     BB  783  27.310  21.934  24.576 -0.0456 -0.0608  0.0102
    2ASP    SC1  784  27.206  21.915  24.247  0.1273  0.1964 -0.4121
    3ASP     BB  785  27.388  22.154  24.753 -0.1682 -0.0416  0.0202
    3ASP    SC1  786  27.394  22.418  24.525 -0.0144  0.0846 -0.0627
    4ASP     BB  787  27.390  22.235  25.070  0.0717  0.2667  0.1101
    4ASP    SC1  788  27.587  22.069  25.305 -0.3453  0.0372 -0.1456
    5ASP     BB  789  27.576  22.525  25.155  0.0788  0.0078  0.3014
    5ASP    SC1  790  27.409  22.823  25.179 -0.0461  0.2393  0.3926
    6ASP     BB  791  27.761  22.495  25.385  0.0840 -0.2187  0.2466
    6ASP    SC1  792  28.098  22.510  25.294 -0.1209 -0.2754 -0.4335
    7ASP     BB  793  27.724  22.444  25.667  0.2557  0.0126 -0.2088
    7ASP    SC1  794  27.732  22.739  25.881  0.3506  0.1036 -0.2919
    8ASP     BB  795  27.528  22.292  25.858  0.0517  0.0498  0.0548
    8ASP    SC1  796  27.367  22.052  25.749 -0.0749 -0.2394  0.0148
    9ASP     BB  797  27.522  22.427  26.175  0.1211 -0.2692  0.2645
    9ASP    SC1  798  27.203  22.550  26.077  0.0492 -0.2920  0.0889
   10ASP     BB  799  27.375  22.396  26.447 -0.1435 -0.0606 -0.0615
   10ASP    SC1  800  27.654  22.230  26.577 -0.1011 -0.0887  0.0364
   11ASP     BB  801  27.060  22.343  26.501 -0.0622 -0.2066 -0.1041
   11ASP    SC1  802  27.070  22.469  26.808 -0.1813 -0.0263  0.0023
   12ASP     BB  803  26.950  22.009  26.462  0.0526  0.1831 -0.1136
   12ASP    SC1  804  27.252  21.865  26.368 -0.0123 -0.4460 -0.4154
   13ASP     BB  805  26.701  21.832  26.370 -0.1703  0.3839 -0.1406
   13ASP    SC1  806  26.474  21.996  26.574 -0.1671 -0.1973 -0.1478
   14ASP     BB  807  26.545  21.542  26.453  0.0241 -0.1222 -0.0816
   14ASP    SC1  808  26.578  21.607  26.833 -0.0322  0.2486  0.0056
   15ASP     BB  809  26.398  21.295  26.424  0.4859  0.3266 -0.1394
   15ASP    SC1  810  26.184  21.102  26.640 -0.2075 -0.5738  0.0358
   16ASP     BB  811  26.501  21.001  26.269  0.1679 -0.1028 -0.4261
   16ASP    SC1  812  26.770  21.164  26.114  0.0300 -0.2332  0.0453
   17ASP     BB  813  26.264  20.858  26.266  0.0569 -0.3396  0.2087
   17ASP    SC1  814  26.361  20.662  25.994 -0.0297  0.0950 -0.3613
   18ASP     BB  815  26.085  20.660  26.484  0.0258  0.0132 -0.1840
   18ASP    SC1  816  26.207  20.425  26.738  0.4592 -0.1218  0.0287
   19ASP     BB  817  25.749  20.606  26.363  0.3114 -0.2644  0.1446
   19ASP    SC1  818  25.540  20.507  26.607  0.3457 -0.5077 -0.0759
   20ASP     BB  819  25.584  20.465  26.093  0.0295 -0.1020 -0.0517
   20ASP    SC1  820  25.358  20.698  25.997  0.3671  0.1577 -0.0625
   21ASP     BB  821  25.674  20.278  25.846 -0.2018 -0.1297  0.0663
   21ASP    SC1  822  25.564  19.944  25.917 -0.0199 -0.0851  0.1297
   22ASP     BB  823  25.881  20.327  25.649 -0.0233  0.0002  0.0240
   22ASP    SC1  824  26.170  20.212  25.806  0.1542  0.4686  0.1196
   23ASP     BB  825  25.772  20.399  25.297  0.0256 -0.0114 -0.3470
   23ASP    SC1  826  25.768  20.722  25.396  0.1904  0.3676 -0.1469
   24ASP     BB  827  25.826  20.327  25.010  0.3872 -0.2659  0.1063
   24ASP    SC1  828  25.737  19.989  25.064 -0.1492 -0.0505  0.3896
   25ASP     BB  829  25.646  20.590  24.864  0.0588 -0.1589 -0.2588
   25ASP    SC1  830  25.836  20.785  24.688  0.1043 -0.0027 -0.4511
   26ASP     BB  831  25.381  20.648  24.624 -0.2786 -0.1496  0.0744
   26ASP    SC1  832  25.218  20.877  24.807 -0.2338  0.0697 -0.4181
   27ASP     BB  833  25.241  20.448  24.393  0.2478  0.2613 -0.0031
   27ASP    SC1  834  25.145  20.173  24.477  0.0818 -0.1659  0.2444
   28ASP     BB  835  25.170  20.439  24.051 -0.1525 -0.3469 -0.1086
   28ASP    SC1  836  25.021  20.131  24.049  0.0796 -0.0627  0.4252
   29ASP     BB  837  25.466  20.505  23.881 -0.1170  0.1294 -0.1451
   29ASP    SC1  838  25.407  20.323  23.639 -0.0938  0.0705  0.0204
   30ASP     BB  839  25.620  20.850  23.904  0.0815  0.1563  0.0462
   30ASP    SC1  840  25.369  21.072  23.825  0.1309 -0.0829 -0.1716
    1ASP     BB  841  10.406  14.667   8.727 -0.1324 -0.4091 -0.0241
    1ASP    SC1  842  10.258  14.302   8.852 -0.0985 -0.1259 -0.0525
    2ASP     BB  843  10.622  14.798   8.459 -0.4703 -0.2550 -0.2074
    2ASP    SC1  844  10.633  15.135   8.488 -0.0902 -0.3143  0.4444
    3ASP     BB  845  10.602  14.633   8.240  0.0429 -0.0505 -0.3867
    3ASP    SC1  846  10.874  14.361   8.210  0.2057  0.0359  0.1162
    4ASP     BB  847  10.354  14.669   8.026 -0.1916  0.1267 -0.1362
    4ASP    SC1  848  10.271  14.460   7.797  0.1080 -0.3559  0.1405
    5ASP     BB  849  10.127  14.892   8.090  0.0487  0.0741 -0.0323
    5ASP    SC1  850  10.177  14.887   8.401  0.3411 -0.1467  0.1280
    6ASP     BB  851   9.939  15.056   7.962 -0.0938 -0.3478 -0.1970
    6ASP    SC1  852   9.694  14.874   7.869 -0.0545 -0.1247  0.1801
    7ASP     BB  853  10.086  15.278   7.738  0.0566  0.1393  0.0555
    7ASP    SC1  854  10.373  15.182   7.793 -0.4064 -0.3479  0.1552
    8ASP     BB  855   9.922  15.566   7.746  0.3165 -0.4241 -0.2338
    8ASP    SC1  856  10.101  15.740   7.994  0.0049 -0.3219 -0.1430
    9ASP     BB  857  10.070  15.746   7.553 -0.0440  0.5596 -0.1335
    9ASP    SC1  858   9.856  15.612   7.269 -0.1363 -0.4439  0.0382
   10ASP     BB  859  10.306  15.996   7.584 -0.0233 -0.0283 -0.1241
   10ASP    SC1  860  10.628  15.845   7.587  0.0027  0.1164  0.0721
   11ASP     BB  861  10.216  16.320   7.739 -0.1395  0.2402  0.0612
   11ASP    SC1  862   9.893  16.147   7.719  0.2982 -0.0146 -0.0162
   12ASP     BB  863  10.045  16.560   7.626  0.2758  0.1639 -0.2892
   12ASP    SC1  864  10.067  16.551   7.274 -0.1063 -0.0099  0.1238
   13ASP     BB  865  10.230  16.834   7.674 -0.2763  0.1985  0.2961
   13ASP    SC1  866  10.474  16.719   7.877  0.2483 -0.1521 -0.2683
   14ASP     BB  867  10.088  17.111   7.765 -0.0770 -0.0473 -0.3772
   14ASP    SC1  868   9.812  16.959   7.871  0.1075  0.1879  0.3274
   15ASP     BB  869  10.207  17.435   7.676 -0.1482 -0.0388 -0.1838
   15ASP    SC1  870  10.428  17.316   7.413  0.1853  0.0275  0.4073
   16ASP     BB  871  10.380  17.627   7.874  0.0753  0.0089  0.0482
   16ASP    SC1  872  10.338  17.400   8.129  0.2104 -0.2564  0.0983
   17ASP     BB  873  10.509  17.878   7.923  0.1061 -0.0106 -0.0869
   17ASP    SC1  874  10.366  18.003   7.614 -0.3345 -0.4160 -0.4540
   18ASP     BB  875  10.836  18.022   8.022 -0.2402  0.2042  0.0891
   18ASP    SC1  876  10.951  17.874   8.299 -0.0287 -0.2406 -0.2971
   19ASP     BB  877  10.910  18.320   8.193  0.0099  0.2698  0.0198
   19ASP    SC1  878  10.841  18.507   7.914 -0.0215  0.0246  0.1683
   20ASP     BB  879  10.752  18.462   8.451 -0.2172  0.4552 -0.0761
   20ASP    SC1  880  11.039  18.505   8.618  0.1238  0.2531  0.0226
   21ASP     BB  881  10.431  18.584   8.493  0.3099  0.1115 -0.2769
   21ASP    SC1  882  10.296  18.259   8.565  0.0143  0.2230  0.0589
   22ASP     BB  883  10.102  18.601   8.351  0.0884  0.2289  0.0581
   22ASP    SC1  884  10.158  18.704   7.997  0.0368  0.2330 -0.0689
   23ASP     BB  885   9.898  18.391   8.341 -0.0249 -0.0321  0.0722
   23ASP    SC1  886   9.978  18.131   8.147 -0.0007  0.1420 -0.2658
   24ASP     BB  887   9.580  18.462   8.426  0.2482 -0.2195  0.2854
   24ASP    SC1  888   9.443  18.636   8.181  0.2852  0.0801 -0.3793
   25ASP     BB  889   9.419  18.531   8.743 -0.0002  0.0773 -0.0809
   25ASP    SC1  890   9.599  18.632   9.010  0.0385 -0.1286  0.0190
   26ASP     BB  891   9.101  18.453   8.872  0.1719  0.0884 -0.0293
   26ASP    SC1  892   9.019  18.107   8.857 -0.1262  0.1390  0.2605
   27ASP     BB  893   8.933  18.668   9.063 -0.2965 -0.2564 -0.3035
   27ASP    SC1  894   8.799  18.978   8.921  0.0582 -0.1071  0.1179
   28ASP     BB  895   8.839  18.728   9.356  0.1361 -0.1225 -0.1616
   28ASP    SC1  896   9.080  18.987   9.366  0.5848  0.0572  0.3265
   29ASP     BB  897   8.921  18.590   9.622 -0.0224 -0.2076 -0.0904
   29ASP    SC1  898   9.199  18.412   9.726  0.2168 -0.0486  0.0504
   30ASP     BB  899   8.705  18.394   9.773  0.0856  0.1890  0.0340
   30ASP    SC1  900   8.483  18.686   9.793  0.1377 -0.0449 -0.0262
    1ASP     BB  901   7.795  21.258   1.407 -0.0187  0.0463  0.2298
    1ASP    SC1  902   7.543  21.417   1.643  0.3649  0.2075 -0.1493
    2ASP     BB  903   8.044  21.352   1.259  0.1296  0.0300  0.1168
    2ASP    SC1  904   8.075  21.192   0.947 -0.0305  0.2788 -0.1419
    3ASP     BB  905   8.274  21.617   1.254  0.0616  0.3231 -0.2907
    3ASP    SC1  906   8.051  21.787   1.042  0.0558 -0.1378 -0.1840
    4ASP     BB  907   8.595  21.677   1.209 -0.0096 -0.2074 -0.2257
    4ASP    SC1  908   8.717  21.440   1.469 -0.1387 -0.2792  0.1392
    5ASP     BB  909   8.802  21.912   1.220 -0.0869  0.1760  0.2327
    5ASP    SC1  910   8.788  21.975   0.872  0.1952 -0.0380  0.2378
    6ASP     BB  911   9.022  21.855   1.442 -0.2423 -0.1452  0.0744
    6ASP    SC1  912   9.172  22.113   1.544 -0.2700 -0.2536 -0.0126
    7ASP     BB  913   9.192  21.642   1.564  0.2663  0.0058  0.4682
    7ASP    SC1  914   9.464  21.538   1.356  0.2394 -0.2095 -0.3200
    8ASP     BB  915   9.160  21.368   1.816 -0.1379 -0.2413 -0.1723
    8ASP    SC1  916   9.053  21.185   1.621 -0.2339  0.0818 -0.0888
    9ASP     BB  917   9.381  21.291   2.132 -0.2237  0.0472 -0.0428
    9ASP    SC1  918   9.686  21.229   1.997 -0.0990  0.1700 -0.4486
   10ASP     BB  919   9.386  21.112   2.403  0.0919 -0.0690 -0.2942
   10ASP    SC1  920   9.502  21.239   2.700 -0.4933  0.3097  0.3134
   11ASP     BB  921   9.183  20.930   2.551  0.0809 -0.3608  0.1181
   11ASP    SC1  922   8.889  21.099   2.457 -0.2896  0.0361  0.0539
   12ASP     BB  923   9.133  20.638   2.492 -0.2063 -0.2351 -0.0244
   12ASP    SC1  924   9.397  20.557   2.306  0.0371 -0.0313 -0.0565
   13ASP     BB  925   9.023  20.368   2.564  0.1831 -0.0387  0.2791
   13ASP    SC1  926   8.722  20.464   2.403 -0.1579 -0.0470  0.3537
   14ASP     BB  927   9.311  20.144   2.576 -0.1603 -0.0123  0.0264
   14ASP    SC1  928   9.626  20.280   2.600 -0.1292  0.1240 -0.0595
   15ASP     BB  929   9.421  19.776   2.504  0.2153 -0.0788 -0.1478
   15ASP    SC1  930   9.575  19.613   2.750 -0.1463 -0.0251 -0.2208
   16ASP     BB  931   9.392  19.580   2.280  0.1253  0.3911 -0.0130
   16ASP    SC1  932   9.632  19.713   2.053  0.1069  0.1748 -0.1588
   17ASP     BB  933   9.153  19.406   2.114 -0.1028  0.6306  0.2247
   17ASP    SC1  934   8.919  19.640   2.166 -0.5102 -0.1127 -0.3318
   18ASP     BB  935   9.258  19.106   2.092  0.0125 -0.0815  0.1830
   18ASP    SC1  936   9.591  19.181   2.085 -0.1484  0.0832  0.0594
   19ASP     BB  937   9.162  18.820   2.141  0.3170 -0.0797 -0.2404
   19ASP    SC1  938   9.070  18.876   2.490  0.1946  0.0279  0.2515
   20ASP     BB  939   8.815  18.677   2.183  0.0299  0.0573 -0.1062
   20ASP    SC1  940   8.638  18.665   1.876  0.1954  0.0059  0.1519
   21ASP     BB  941   8.629  18.640   2.455 -0.0017 -0.3024 -0.2228
   21ASP    SC1  942   8.442  18.941   2.462 -0.2799 -0.3770 -0.0241
   22ASP     BB  943   8.504  18.390   2.654 -0.0627  0.0486  0.0901
   22ASP    SC1  944   8.676  18.368   2.936  0.0537 -0.0348 -0.2007
   23ASP     BB  945   8.217  18.286   2.754 -0.2869 -0.1606  0.0498
   23ASP    SC1  946   8.167  18.013   2.547 -0.0141 -0.2941 -0.1401
   24ASP     BB  947   7.958  18.505   2.908  0.0457 -0.0340  0.1261
   24ASP    SC1  948   7.715  18.277   2.864 -0.1997 -0.2856 -0.0094
   25ASP     BB  949   7.985  18.699   3.189  0.1188 -0.1767 -0.1652
   25ASP    SC1  950   7.956  18.743   3.534 -0.1402  0.2709  0.0478
   26ASP     BB  951   7.869  19.014   3.191 -0.2265  0.2958 -0.1210
   26ASP    SC1  952   7.883  19.011   2.850 -0.2950  0.0362  0.0210
   27ASP     BB  953   7.553  19.176   3.200  0.0813  0.0880 -0.2066
   27ASP    SC1  954   7.435  19.248   3.506 -0.0300 -0.3575  0.0123
   28ASP     BB  955   7.241  19.177   3.028 -0.0055 -0.0628 -0.0833
   28ASP    SC1  956   7.346  19.047   2.706  0.0235  0.1256  0.2498
   29ASP     BB  957   6.962  19.231   3.054 -0.0882 -0.0155 -0.2054
   29ASP    SC1  958   6.835  19.555   3.048  0.1331 -0.1464  0.0969
   30ASP     BB  959   6.744  19.005   3.193  0.1896 -0.2567 -0.0211
   30ASP    SC1  960   6.656  19.113   3.505 -0.2656 -0.0765 -0.3066
    1ASP     BB  961  20.619  23.421   9.558  0.2219 -0.0556  0.1594
    1ASP    SC1  962  20.430  23.496   9.843  0.2656  0.1029  0.4447
    2ASP     BB  963  20.637  23.671   9.333 -0.1190 -0.1483 -0.0502
    2ASP    SC1  964  20.528  23.997   9.364  0.1828 -0.0864  0.1565
    3ASP     BB  965  20.601  23.566   9.042 -0.1610 -0.4140 -0.1644
    3ASP    SC1  966  20.432  23.286   9.135  0.0134  0.0304 -0.0587
    4ASP     BB  967  20.894  23.552   8.919 -0.0080  0.2036 -0.0335
    4ASP    SC1  968  21.013  23.288   8.799  0.1614 -0.0733 -0.2154
    5ASP     BB  969  20.896  23.747   8.680  0.0513  0.0135 -0.2025
    5ASP    SC1  970  20.863  24.066   8.645  0.0986 -0.0461 -0.1396
    6ASP     BB  971  21.157  23.726   8.489  0.0810 -0.1013  0.0806
    6ASP    SC1  972  21.379  23.666   8.753  0.2601 -0.1026  0.1331
    7ASP     BB  973  21.202  23.443   8.409 -0.2108  0.0455  0.3644
    7ASP    SC1  974  21.014  23.504   8.087 -0.0149  0.1570 -0.0517
    8ASP     BB  975  21.451  23.235   8.502 -0.1346  0.0691  0.1352
    8ASP    SC1  976  21.345  22.985   8.265  0.0398  0.0396  0.0250
    9ASP     BB  977  21.721  23.228   8.463 -0.1470 -0.0115 -0.0104
    9ASP    SC1  978  21.947  23.030   8.656  0.0678 -0.1597  0.6699
   10ASP     BB  979  21.843  23.123   8.169  0.1766  0.1143  0.1841
   10ASP    SC1  980  21.824  23.466   8.080  0.0572 -0.3575  0.3445
   11ASP     BB  981  21.997  22.838   8.080 -0.0695  0.0711  0.3968
   11ASP    SC1  982  21.952  22.928   7.747 -0.0200 -0.2040 -0.1898
   12ASP     BB  983  21.918  22.530   8.087  0.0910 -0.0213 -0.1508
   12ASP    SC1  984  22.130  22.425   7.840 -0.0124  0.1522 -0.0373
   13ASP     BB  985  22.065  22.296   8.300  0.0989  0.1686 -0.0420
   13ASP    SC1  986  21.758  22.359   8.461  0.3500  0.1328  0.0438
   14ASP     BB  987  22.306  22.279   8.492  0.2205 -0.1366 -0.0097
   14ASP    SC1  988  22.476  22.544   8.613  0.1437 -0.0594 -0.1389
   15ASP     BB  989  22.296  22.146   8.809 -0.1667 -0.2980 -0.1351
   15ASP    SC1  990  22.214  21.811   8.830 -0.0535 -0.4060  0.0571
   16ASP     BB  991  22.529  22.187   9.034 -0.1660 -0.4210  0.3332
   16ASP    SC1  992  22.356  22.419   9.182  0.1120  0.0735  0.3038
   17ASP     BB  993  22.809  22.125   9.121 -0.2712  0.0753  0.0240
   17ASP    SC1  994  22.897  21.861   8.888 -0.3070 -0.0132 -0.1978
   18ASP     BB  995  22.813  22.047   9.438  0.1534  0.0639 -0.1005
   18ASP    SC1  996  22.516  22.217   9.521 -0.0861 -0.4074 -0.1293
   19ASP     BB  997  23.071  22.103   9.669 -0.1538  0.0301 -0.2563
   19ASP    SC1  998  23.257  21.797   9.640  0.3198 -0.2908  0.3714
   20ASP     BB  999  23.242  22.427   9.658  0.0140  0.7594 -0.1809
   20ASP    SC1 1000  23.248  22.489   9.363 -0.1796 -0.0278  0.2420
   21ASP     BB 1001  23.209  22.620   9.931 -0.0840  0.0583  0.0080
   21ASP    SC1 1002  23.125  22.321  10.087 -0.0435  0.0174 -0.1135
   22ASP     BB 1003  23.251  22.943  10.030  0.2829 -0.1571 -0.1442
   22ASP    SC1 1004  23.071  22.865  10.362  0.1529 -0.1674 -0.1799
   23ASP     BB 1005  23.473  23.097  10.111 -0.4139  0.0311  0.1664
   23ASP    SC1 1006  23.708  23.133   9.791 -0.4834  0.2733  0.0766
   24ASP     BB 1007  23.312  23.415   9.999 -0.3564 -0.0402  0.3943
   24ASP    SC1 1008  23.011  23.359  10.025 -0.0376  0.2506 -0.5132
   25ASP     BB 1009  23.343  23.734   9.933 -0.0639 -0.1147  0.1350
   25ASP    SC1 1010  23.228  23.687   9.601  0.1941  0.1718  0.0204
   26ASP     BB 1011  23.496  23.962  10.118 -0.0115 -0.1017 -0.1302
   26ASP    SC1 1012  23.833  23.968  10.068  0.1048 -0.0962 -0.3808
   27ASP     BB 1013  23.372  24.131  10.383  0.1290 -0.0093 -0.0893
   27ASP    SC1 1014  23.323  24.391  10.209 -0.1290 -0.0090 -0.2236
   28ASP     BB 1015  23.352  24.079  10.714 -0.2828  0.0707  0.0813
   28ASP    SC1 1016  23.608  23.877  10.799  0.0000  0.2848 -0.0515
   29ASP     BB 1017  23.007  24.150  10.845 -0.1968  0.3279 -0.2691
   29ASP    SC1 1018  22.863  23.920  10.636  0.1013 -0.1385 -0.0239
   30ASP     BB 1019  22.837  24.368  11.039 -0.1875  0.0528 -0.2796
   30ASP    SC1 1020  22.507  24.398  11.033  0.0153 -0.1491  0.1431
    1ASP     BB 1021   9.873   4.272  17.772  0.0293 -0.0208  0.1893
    1ASP    SC1 1022   9.853   3.950  17.755  0.2909  0.1199  0.3807
    2ASP     BB 1023   9.504   4.313  17.766  0.1650  0.0158  0.2882
    2ASP    SC1 1024   9.471   4.522  17.479  0.3177 -0.1510  0.1028
    3ASP     BB 1025   9.391   4.452  18.057 -0.1972  0.1104  0.2185
    3ASP    SC1 1026   9.738   4.449  18.232 -0.4757 -0.0701  0.1666
    4ASP     BB 1027   9.175   4.239  18.223 -0.0525 -0.6279  0.2153
    4ASP    SC1 1028   9.201   3.988  17.947  0.1086  0.0850 -0.0637
    5ASP     BB 1029   9.091   4.353  18.455  0.3189  0.0479 -0.0951
    5ASP    SC1 1030   8.797   4.525  18.443 -0.2375 -0.0412  0.1662
    6ASP     BB 1031   9.134   4.220  18.779  0.0148  0.0384 -0.0360
    6ASP    SC1 1032   9.237   3.939  18.671 -0.0225 -0.0007 -0.0722
    7ASP     BB 1033   9.253   4.479  18.921  0.3931 -0.1564  0.0220
    7ASP    SC1 1034   8.998   4.680  18.891  0.2018 -0.1278  0.3034
    8ASP     BB 1035   9.364   4.469  19.204 -0.0085 -0.0231  0.0183
    8ASP    SC1 1036   9.527   4.700  19.384 -0.1504  0.0460 -0.1622
    9ASP     BB 1037   9.462   4.171  19.233 -0.0402 -0.1850 -0.2217
    9ASP    SC1 1038   9.166   4.055  19.209  0.1707 -0.3581 -0.5570
   10ASP     BB 1039   9.686   4.264  19.548  0.5261  0.1284 -0.0266
   10ASP    SC1 1040   9.639   4.302  19.867  0.2458  0.0157  0.2561
   11ASP     BB 1041  10.025   4.289  19.528 -0.0962 -0.0125  0.1972
   11ASP    SC1 1042  10.006   4.643  19.528  0.0948 -0.1762 -0.0295
   12ASP     BB 1043  10.201   4.047  19.522  0.2936  0.1997  0.0558
   12ASP    SC1 1044  10.306   3.811  19.749  0.5990 -0.2328  0.3820
   13ASP     BB 1045  10.313   3.883  19.264 -0.1209  0.1176  0.0781
   13ASP    SC1 1046  10.286   4.195  19.108  0.4742 -0.0966 -0.2042
   14ASP     BB 1047  10.157   3.598  19.172 -0.0692 -0.0945 -0.4552
   14ASP    SC1 1048   9.822   3.555  19.167 -0.0524  0.2179  0.3537
   15ASP     BB 1049  10.207   3.252  19.085  0.4456 -0.1311  0.0421
   15ASP    SC1 1050  10.108   3.127  19.358 -0.0261 -0.3390 -0.1832
   16ASP     BB 1051  10.540   3.164  19.016 -0.1477  0.0571  0.0104
   16ASP    SC1 1052  10.436   2.925  18.863  0.3740  0.0775 -0.1743
   17ASP     BB 1053  10.812   3.062  19.174  0.4779 -0.1672  0.2150
   17ASP    SC1 1054  10.792   2.722  19.148 -0.0711  0.1697  0.1745
   18ASP     BB 1055  11.099   3.055  19.105 -0.2790 -0.1091  0.0076
   18ASP    SC1 1056  11.260   3.355  19.056  0.3153  0.1458 -0.2938
   19ASP     BB 1057  11.331   2.777  19.201 -0.0995 -0.2146 -0.0330
   19ASP    SC1 1058  11.660   2.861  19.202 -0.2906 -0.2189  0.0581
   20ASP     BB 1059  11.247   2.489  19.232  0.4141  0.1039 -0.0040
   20ASP    SC1 1060  11.400   2.410  19.504 -0.3156 -0.1511  0.2329
   21ASP     BB 1061  11.307   2.254  19.028  0.2617  0.0178  0.1572
   21ASP    SC1 1062  11.427   2.434  18.725  0.0005  0.3240  0.0417
   22ASP     BB 1063  11.347   1.973  19.099  0.2383 -0.3561 -0.1184
   22ASP    SC1 1064  11.076   1.860  18.910  0.2100 -0.1145 -0.1718
   23ASP     BB 1065  11.701   1.906  19.010 -0.4082  0.2417  0.1800
   23ASP    SC1 1066  11.709   1.644  19.178 -0.1325 -0.2211  0.1722
   24ASP     BB 1067  11.953   1.776  18.730  0.0261  0.3902  0.1039
   24ASP    SC1 1068  12.227   1.959  18.694  0.3074 -0.0940  0.1832
   25ASP     BB 1069  11.866   1.705  18.429 -0.0467  0.1642  0.1432
   25ASP    SC1 1070  11.806   1.987  18.281 -0.0498 -0.0402 -0.1674
   26ASP     BB 1071  11.824   1.422  18.256  0.2016  0.2093  0.5462
   26ASP    SC1 1072  11.494   1.355  18.365  0.3237 -0.1220  0.0538
   27ASP     BB 1073  11.744   1.377  17.942 -0.3242 -0.3188 -0.1153
   27ASP    SC1 1074  12.074   1.288  17.851 -0.0328 -0.1942  0.1849
   28ASP     BB 1075  11.485   1.347  17.735  0.0648 -0.0337 -0.1391
   28ASP    SC1 1076  11.429   1.656  17.659  0.2354 -0.1783  0.2115
   29ASP     BB 1077  11.318   1.126  17.638 -0.0660  0.2020  0.3542
   29ASP    SC1 1078  11.148   0.937  17.849  0.4090  0.1244 -0.2344
   30ASP     BB 1079  11.461   0.941  17.386  0.0105  0.0132 -0.1425
   30ASP    SC1 1080  11.251   1.055  17.163  0.1762  0.0164 -0.2581
    1ASP     BB 1081   9.186   4.400   2.085 -0.0385 -0.3415 -0.1315
    1ASP    SC1 1082   9.421   4.621   2.190  0.2267 -0.1738  0.1908
    2ASP     BB 1083   9.309   4.343   1.803  0.0211  0.0721  0.4122
    2ASP    SC1 1084   9.038   4.129   1.686 -0.1084 -0.0928  0.2007
    3ASP     BB 1085   9.612   4.294   1.719 -0.2392  0.4882 -0.2567
    3ASP    SC1 1086   9.788   4.072   1.905 -0.4362 -0.1631 -0.4575
    4ASP     BB 1087   9.559   4.331   1.375  0.1440  0.3080  0.0402
    4ASP    SC1 1088   9.819   4.511   1.314  0.0578  0.2062 -0.2541
    5ASP     BB 1089   9.307   4.239   1.198  0.0055 -0.0231  0.0818
    5ASP    SC1 1090   9.509   3.952   1.076 -0.1095 -0.0092 -0.2727
    6ASP     BB 1091   9.093   4.419   1.003  0.1038  0.2337 -0.1104
    6ASP    SC1 1092   8.908   4.172   0.931  0.2102  0.2330 -0.2773
    7ASP     BB 1093   9.152   4.627   0.716  0.0098  0.0631  0.2662
    7ASP    SC1 1094   9.497   4.629   0.604 -0.1510  0.1815  0.1645
    8ASP     BB 1095   9.004   4.528   0.452 -0.1418  0.0738 -0.1032
    8ASP    SC1 1096   9.173   4.288   0.325  0.0732  0.4430  0.3132
    9ASP     BB 1097   8.820   4.752   0.337  0.3032  0.2900  0.1659
    9ASP    SC1 1098   8.807   4.951   0.585 -0.0276  0.0852  0.0365
   10ASP     BB 1099   8.817   4.979   0.089 -0.4892  0.1373 -0.0986
   10ASP    SC1 1100   8.757   4.757  -0.149  0.1032 -0.1908 -0.2010
   11ASP     BB 1101   8.791   5.272   0.238 -0.4971 -0.0278  0.1182
   11ASP    SC1 1102   8.598   5.384   0.013  0.0042  0.0304  0.1344
   12ASP     BB 1103   8.947   5.397   0.449 -0.1389 -0.1547  0.0504
   12ASP    SC1 1104   9.294   5.410   0.479  0.1419  0.3075 -0.4534
   13ASP     BB 1105   8.880   5.759   0.483 -0.0274 -0.2471  0.2713
   13ASP    SC1 1106   8.773   5.781   0.141 -0.1557 -0.0751 -0.5771
   14ASP     BB 1107   8.799   5.959   0.710 -0.0880  0.0522  0.3880
   14ASP    SC1 1108   8.538   5.871   0.870  0.1626  0.2992 -0.0248
   15ASP     BB 1109   8.860   6.321   0.547  0.0553 -0.1085 -0.5998
   15ASP    SC1 1110   9.065   6.148   0.282 -0.0403 -0.0323 -0.0042
   16ASP     BB 1111   9.061   6.660   0.529 -0.1242 -0.1033  0.2746
   16ASP    SC1 1112   9.138   6.906   0.282  0.5100 -0.0759  0.1151
   17ASP     BB 1113   9.013   6.907   0.775  0.0530 -0.0531  0.1994
   17ASP    SC1 1114   8.978   6.679   1.061 -0.1056 -0.1434 -0.0898
   18ASP     BB 1115   8.919   7.184   0.725 -0.1664 -0.0281 -0.1362
   18ASP    SC1 1116   9.000   7.368   1.000  0.2447 -0.0592 -0.5798
   19ASP     BB 1117   8.612   7.265   0.748  0.0472  0.1509  0.0660
   19ASP    SC1 1118   8.585   7.519   0.542 -0.1057  0.0292  0.1927
   20ASP     BB 1119   8.325   7.167   0.615  0.1328  0.0123 -0.0028
   20ASP    SC1 1120   8.152   7.070   0.327 -0.1710  0.2993  0.5206
   21ASP     BB 1121   8.102   7.098   0.829  0.1965 -0.1878  0.0782
   21ASP    SC1 1122   8.330   7.210   1.110 -0.0634  0.0313  0.0781
   22ASP     BB 1123   7.874   6.929   0.831  0.1937 -0.0364 -0.1523
   22ASP    SC1 1124   8.010   6.630   0.890 -0.0961 -0.1572  0.0580
   23ASP     BB 1125   7.533   7.049   0.934 -0.2677 -0.1474 -0.2058
   23ASP    SC1 1126   7.622   7.347   0.832 -0.6126 -0.3283  0.1202
   24ASP     BB 1127   7.399   6.942   1.223  0.0056 -0.0821  0.2633
   24ASP    SC1 1128   7.513   7.020   1.516 -0.2777 -0.2203  0.2284
   25ASP     BB 1129   7.185   6.749   1.171  0.3658  0.1314  0.0174
   25ASP    SC1 1130   7.132   6.800   0.840 -0.3463  0.0515  0.2796
   26ASP     BB 1131   6.874   6.638   1.301  0.1302 -0.0903 -0.3044
   26ASP    SC1 1132   6.804   6.383   1.098 -0.0094 -0.2326 -0.0160
   27ASP     BB 1133   6.723   6.720   1.512 -0.1382  0.0825  0.1021
   27ASP    SC1 1134   6.529   6.428   1.588  0.0823 -0.3334  0.2547
   28ASP     BB 1135   6.457   6.891   1.557 -0.1858  0.2693  0.1674
   28ASP    SC1 1136   6.372   7.004   1.247  0.0129 -0.1767 -0.1652
   29ASP     BB 1137   6.500   7.185   1.651  0.0881  0.2492 -0.0251
   29ASP    SC1 1138   6.809   7.113   1.792 -0.0743  0.1864  0.1065
   30ASP     BB 1139   6.346   7.409   1.853 -0.0573  0.1338  0.2363
   30ASP    SC1 1140   6.400   7.642   1.633 -0.2317  0.1443  0.3813
    1ASP     BB 1141   7.559  25.585  19.025 -0.1388 -0.2764  0.1787
    1ASP    SC1 1142   7.748  25.377  19.225 -0.1144  0.0474  0.0172
    2ASP     BB 1143   7.664  25.501  18.673 -0.1047 -0.0073 -0.1434
    2ASP    SC1 1144   7.948  25.678  18.538  0.1203 -0.1673 -0.2616
    3ASP     BB 1145   7.476  25.259  18.513  0.0843  0.3379  0.0190
    3ASP    SC1 1146   7.188  25.488  18.501  0.0404  0.0102 -0.2555
    4ASP     BB 1147   7.419  25.155  18.256 -0.2605 -0.1552  0.1441
    4ASP    SC1 1148   7.108  25.101  18.311 -0.1453 -0.0610  0.0701
    5ASP     BB 1149   7.602  25.119  17.988  0.1560  0.1225  0.3913
    5ASP    SC1 1150   7.664  25.399  17.846 -0.0581  0.2970 -0.3672
    6ASP     BB 1151   7.797  24.880  17.897 -0.4459 -0.0732 -0.1559
    6ASP    SC1 1152   7.640  24.737  17.617 -0.1191  0.0191 -0.1747
    7ASP     BB 1153   8.102  24.817  18.064 -0.1483 -0.1999 -0.0951
    7ASP    SC1 1154   7.895  24.525  18.206 -0.2906  0.3629 -0.0865
    8ASP     BB 1155   8.383  24.852  17.886 -0.0465  0.0689 -0.3137
    8ASP    SC1 1156   8.500  25.082  17.663  0.2975  0.3572 -0.2041
    9ASP     BB 1157   8.660  24.873  18.071 -0.1865  0.1531  0.0390
    9ASP    SC1 1158   8.735  24.532  18.044  0.0662  0.2836 -0.2087
   10ASP     BB 1159   8.553  24.950  18.403  0.1220  0.3239  0.1812
   10ASP    SC1 1160   8.243  24.895  18.483  0.0833 -0.2109 -0.0522
   11ASP     BB 1161   8.749  24.776  18.660 -0.1047 -0.3515  0.0546
   11ASP    SC1 1162   9.096  24.826  18.728  0.1342  0.1254 -0.1463
   12ASP     BB 1163   8.629  24.480  18.704  0.0059 -0.1954  0.1702
   12ASP    SC1 1164   8.780  24.318  18.429  0.5190  0.0249 -0.2019
   13ASP     BB 1165   8.606  24.273  18.987  0.2142 -0.0125  0.1755
   13ASP    SC1 1166   8.307  24.397  19.094  0.0602  0.0273 -0.0518
   14ASP     BB 1167   8.844  24.176  19.190  0.1174  0.0962  0.1083
   14ASP    SC1 1168   8.803  23.811  19.138 -0.0416  0.1332 -0.0597
   15ASP     BB 1169   9.173  24.339  19.270  0.0558 -0.1925  0.1838
   15ASP    SC1 1170   9.054  24.605  19.397  0.0926 -0.3141  0.1019
   16ASP     BB 1171   9.465  24.248  19.299 -0.2809 -0.1478  0.0924
   16ASP    SC1 1172   9.521  24.118  18.964 -0.2948  0.3623 -0.1283
   17ASP     BB 1173   9.690  24.234  19.534  0.2041  0.2262 -0.1154
   17ASP    SC1 1174   9.973  24.146  19.431  0.1247 -0.2481 -0.0288
   18ASP     BB 1175   9.772  24.334  19.844  0.2819  0.2280  0.0281
   18ASP    SC1 1176   9.548  24.201  20.084  0.0331  0.3921 -0.5477
   19ASP     BB 1177   9.900  24.623  19.943  0.2757 -0.1531 -0.0662
   19ASP    SC1 1178   9.772  24.922  19.908 -0.0043 -0.4699  0.3295
   20ASP     BB 1179  10.205  24.640  20.059  0.1988  0.0354 -0.1870
   20ASP    SC1 1180  10.366  24.334  20.094 -0.2639  0.0502  0.2268
   21ASP     BB 1181  10.476  24.781  19.971 -0.2995  0.2439 -0.0517
   21ASP    SC1 1182  10.495  24.914  20.290  0.2813 -0.2158  0.2615
   22ASP     BB 1183  10.654  24.878  19.747 -0.0796 -0.0565  0.0382
   22ASP    SC1 1184  10.938  24.725  19.733 -0.2841 -0.0114 -0.1633
   23ASP     BB 1185  10.631  25.046  19.504  0.1137  0.2404 -0.2397
   23ASP    SC1 1186  10.741  25.379  19.554  0.0149  0.0446 -0.1294
   24ASP     BB 1187  10.806  25.009  19.214  0.0857 -0.3704 -0.1128
   24ASP    SC1 1188  10.656  25.199  18.985  0.0861 -0.0435 -0.0574
   25ASP     BB 1189  11.112  24.950  19.060  0.0304  0.0754 -0.3860
   25ASP    SC1 1190  11.176  24.625  18.986  0.4177  0.2731 -0.0184
   26ASP     BB 1191  11.298  25.181  18.901 -0.3764 -0.0272 -0.0652
   26ASP    SC1 1192  11.401  25.031  18.637 -0.0126  0.0813  0.2887
   27ASP     BB 1193  11.550  25.371  18.945 -0.1457 -0.3136 -0.1827
   27ASP    SC1 1194  11.786  25.279  19.163 -0.0348  0.4383  0.1750
   28ASP     BB 1195  11.547  25.711  18.977  0.0961  0.0407 -0.2751
   28ASP    SC1 1196  11.474  25.794  19.306 -0.2576  0.1125 -0.2961
   29ASP     BB 1197  11.421  25.959  18.779  0.0134  0.1116  0.1159
   29ASP    SC1 1198  11.658  25.974  18.571  0.2095  0.2135  0.1767
   30ASP     BB 1199  11.118  25.926  18.643 -0.0373  0.4720 -0.2709
   30ASP    SC1 1200  10.989  25.747  18.427  0.1277 -0.0080 -0.6557
    1ASP     BB 1201   0.423  12.962   8.416 -0.1239 -0.0173  0.0716
    1ASP    SC1 1202   0.092  12.919   8.485  0.2861  0.4043  0.4274
    2ASP     BB 1203   0.442  13.282   8.268 -0.0425 -0.2671  0.3006
    2ASP    SC1 1204   0.678  13.433   8.434 -0.2416  0.3060 -0.0139
    3ASP     BB 1205   0.330  13.386   7.976 -0.0707 -0.0818  0.0399
    3ASP    SC1 1206   0.118  13.645   8.130 -0.6455 -0.1634 -0.1998
    4ASP     BB 1207   0.441  13.318   7.704  0.3004 -0.1785  0.2702
    4ASP    SC1 1208   0.153  13.333   7.502  0.2189  0.1069  0.0545
    5ASP     BB 1209   0.703  13.443   7.562  0.1429  0.2195 -0.0455
    5ASP    SC1 1210   0.543  13.659   7.382 -0.2733 -0.0847 -0.0312
    6ASP     BB 1211   1.000  13.386   7.570  0.2274  0.3482 -0.1019
    6ASP    SC1 1212   1.150  13.682   7.587 -0.3186 -0.2571  0.3968
    7ASP     BB 1213   1.183  13.162   7.525 -0.0853  0.0105  0.1528
    7ASP    SC1 1214   1.356  13.235   7.293  0.0478 -0.3103 -0.0616
    8ASP     BB 1215   1.017  12.896   7.604  0.0876 -0.2043 -0.0921
    8ASP    SC1 1216   0.699  12.962   7.508  0.1106 -0.0472 -0.1261
    9ASP     BB 1217   1.018  12.786   7.899 -0.1661 -0.0328  0.2192
    9ASP    SC1 1218   0.936  12.919   8.169 -0.5657  0.1524 -0.0435
   10ASP     BB 1219   1.273  12.597   8.012 -0.1577  0.2231  0.2950
   10ASP    SC1 1220   1.571  12.739   8.020 -0.1389  0.0165 -0.1354
   11ASP     BB 1221   1.149  12.416   8.235  0.3012  0.0982  0.1875
   11ASP    SC1 1222   0.864  12.581   8.423  0.5227 -0.1690 -0.6332
   12ASP     BB 1223   1.192  12.073   8.156 -0.2360 -0.3493  0.0305
   12ASP    SC1 1224   1.232  12.160   7.847 -0.1148 -0.3141 -0.4799
   13ASP     BB 1225   0.895  11.872   8.150 -0.2626  0.5892 -0.0481
   13ASP    SC1 1226   0.924  11.696   8.469  0.0767 -0.0218  0.1421
   14ASP     BB 1227   0.766  11.760   7.932  0.2673 -0.2663 -0.5413
   14ASP    SC1 1228   0.463  11.777   7.928 -0.1370 -0.1245  0.0322
   15ASP     BB 1229   0.771  11.433   7.756 -0.0038 -0.0063 -0.3200
   15ASP    SC1 1230   1.078  11.275   7.807 -0.1227 -0.1566  0.1245
   16ASP     BB 1231   0.572  11.175   7.816  0.0198  0.2869  0.0991
   16ASP    SC1 1232   0.283  11.343   7.791 -0.2040 -0.1684  0.0498
   17ASP     BB 1233   0.515  11.064   8.107  0.2128 -0.0203  0.1235
   17ASP    SC1 1234   0.145  11.054   8.186 -0.2127  0.0959  0.2170
   18ASP     BB 1235   0.578  10.765   8.201  0.1031  0.1582 -0.2798
   18ASP    SC1 1236   0.517  10.574   7.956 -0.0421  0.0814 -0.1800
   19ASP     BB 1237   0.817  10.629   8.435 -0.1278  0.0708 -0.0633
   19ASP    SC1 1238   1.117  10.697   8.328  0.2024  0.0354 -0.1995
   20ASP     BB 1239   0.775  10.439   8.681 -0.1754 -0.2983  0.3313
   20ASP    SC1 1240   0.946  10.125   8.628  0.1959  0.0905  0.2330
   21ASP     BB 1241   0.872  10.543   9.010 -0.0571 -0.1492 -0.2813
   21ASP    SC1 1242   0.583  10.617   9.120 -0.2767  0.0804 -0.0278
   22ASP     BB 1243   1.172  10.607   9.168  0.1164 -0.0114  0.0381
   22ASP    SC1 1244   1.314  10.896   9.049 -0.1252 -0.1818  0.0665
   23ASP     BB 1245   1.376  10.474   9.395 -0.1136  0.2354  0.2777
   23ASP    SC1 1246   1.729  10.486   9.346 -0.0209  0.2510 -0.0141
   24ASP     BB 1247   1.339  10.469   9.711  0.1565  0.0396 -0.0068
   24ASP    SC1 1248   1.140  10.229   9.831  0.2278  0.0469 -0.1779
   25ASP     BB 1249   1.447  10.726   9.854 -0.0820  0.2761  0.1928
   25ASP    SC1 1250   1.738  10.877   9.874 -0.1070  0.0725  0.1456
   26ASP     BB 1251   1.346  10.767  10.114 -0.1776  0.0009  0.2665
   26ASP    SC1 1252   1.500  10.534  10.272 -0.3323 -0.0096 -0.1633
   27ASP     BB 1253   1.230  11.020  10.273 -0.3448  0.0659 -0.2043
   27ASP    SC1 1254   1.135  11.165   9.990 -0.1015  0.0229  0.0160
   28ASP     BB 1255   1.279  11.246  10.530 -0.0356 -0.1581  0.0334
   28ASP    SC1 1256   1.002  11.466  10.445 -0.0026 -0.2169 -0.5699
   29ASP     BB 1257   1.509  11.141  10.749  0.3217 -0.1059  0.1863
   29ASP    SC1 1258   1.707  11.388  10.594  0.1706 -0.0460 -0.6692
   30ASP     BB 1259   1.383  11.080  11.049  0.4110  0.2693  0.1713
   30ASP    SC1 1260   1.192  10.781  11.053  0.1101 -0.1492 -0.1374
    1ASP     BB 1261  24.746  22.548  16.363  0.0573  0.0046 -0.2439
    1ASP    SC1 1262  24.552  22.329  16.567 -0.3534  0.3785  0.1908
    2ASP     BB 1263  24.560  22.833  16.301  0.2460 -0.1759  0.2246
    2ASP    SC1 1264  24.555  22.936  16.644  0.2218  0.1814 -0.2227
    3ASP     BB 1265  24.561  22.906  16.003 -0.2325 -0.0319 -0.0037
    3ASP    SC1 1266  24.728  23.205  15.970  0.1196  0.2356  0.0112
    4ASP     BB 1267  24.585  22.686  15.793 -0.1147 -0.0924 -0.0119
    4ASP    SC1 1268  24.852  22.525  15.892  0.3409 -0.3888  0.3852
    5ASP     BB 1269  24.273  22.599  15.674 -0.2089  0.1916  0.0106
    5ASP    SC1 1270  24.204  22.907  15.621 -0.0967 -0.1138  0.0588
    6ASP     BB 1271  24.253  22.303  15.549  0.1971  0.3245 -0.0114
    6ASP    SC1 1272  24.040  22.149  15.776  0.3158 -0.2123  0.0147
    7ASP     BB 1273  24.420  22.211  15.311  0.3852 -0.3629 -0.1899
    7ASP    SC1 1274  24.167  22.158  15.069  0.1192  0.6161 -0.0310
    8ASP     BB 1275  24.701  22.319  15.227  0.1046 -0.0536  0.0751
    8ASP    SC1 1276  24.906  22.485  15.451  0.1187 -0.2941 -0.3693
    9ASP     BB 1277  24.820  22.364  14.956 -0.2013 -0.0980 -0.3454
    9ASP    SC1 1278  24.785  22.674  14.899  0.2909  0.0569 -0.3094
   10ASP     BB 1279  24.952  22.129  14.803 -0.2150 -0.0454  0.0436
   10ASP    SC1 1280  24.999  21.939  15.087  0.2239 -0.5588  0.4379
   11ASP     BB 1281  25.204  22.270  14.626 -0.0683  0.4701 -0.1331
   11ASP    SC1 1282  25.162  22.395  14.316  0.2420 -0.3143 -0.3703
   12ASP     BB 1283  25.518  22.385  14.705 -0.1227  0.0372  0.0520
   12ASP    SC1 1284  25.711  22.136  14.778 -0.1209 -0.2140 -0.6018
   13ASP     BB 1285  25.516  22.723  14.639 -0.1656  0.3309 -0.6257
   13ASP    SC1 1286  25.518  22.789  14.950 -0.0390 -0.1218 -0.3354
   14ASP     BB 1287  25.706  22.985  14.570  0.5456  0.1267 -0.0197
   14ASP    SC1 1288  25.595  23.189  14.301 -0.1533  0.1824 -0.1219
   15ASP     BB 1289  25.962  23.174  14.754  0.4947  0.5071 -0.1212
   15ASP    SC1 1290  26.175  22.926  14.628 -0.1306  0.0757  0.0069
   16ASP     BB 1291  26.098  23.449  14.718 -0.0096 -0.1632  0.3591
   16ASP    SC1 1292  25.933  23.599  15.006 -0.0788 -0.2277  0.3316
   17ASP     BB 1293  26.254  23.589  14.514 -0.0466  0.1601  0.0177
   17ASP    SC1 1294  26.362  23.859  14.723 -0.0387 -0.2608  0.0918
   18ASP     BB 1295  26.228  23.718  14.235  0.0271 -0.0992  0.0823
   18ASP    SC1 1296  26.245  23.517  13.973  0.0618  0.2279 -0.1212
   19ASP     BB 1297  26.108  24.032  14.136  0.3393 -0.0005 -0.0737
   19ASP    SC1 1298  25.754  24.019  14.148 -0.2233 -0.5304  0.0531
   20ASP     BB 1299  26.267  24.341  14.113  0.0824  0.1195  0.1173
   20ASP    SC1 1300  26.559  24.367  13.957  0.2263  0.2527  0.0338
   21ASP     BB 1301  26.417  24.503  14.404 -0.1940  0.2197  0.1185
   21ASP    SC1 1302  26.675  24.431  14.651  0.3281 -0.2070  0.1113
   22ASP     BB 1303  26.285  24.800  14.430  0.1170  0.1678  0.0484
   22ASP    SC1 1304  26.053  24.787  14.645 -0.3642  0.6719 -0.0136
   23ASP     BB 1305  26.181  24.971  14.169 -0.1693 -0.0137 -0.2074
   23ASP    SC1 1306  25.975  24.709  14.090 -0.1915  0.4379 -0.3262
   24ASP     BB 1307  26.207  25.296  14.191  0.0539 -0.1912  0.2144
   24ASP    SC1 1308  26.527  25.227  14.290  0.0895 -0.1798  0.0502
   25ASP     BB 1309  25.978  25.544  14.296 -0.1303  0.0676  0.0568
   25ASP    SC1 1310  25.756  25.313  14.474 -0.1898 -0.0572  0.3812
   26ASP     BB 1311  25.996  25.771  14.505 -0.0378  0.2666 -0.2048
   26ASP    SC1 1312  25.987  26.023  14.262 -0.0946 -0.1076  0.0277
   27ASP     BB 1313  25.819  26.047  14.678 -0.3002  0.4097 -0.1542
   27ASP    SC1 1314  26.042  26.164  14.924 -0.0266 -0.0534 -0.2999
   28ASP     BB 1315  25.541  26.046  14.886 -0.3629  0.0617  0.0415
   28ASP    SC1 1316  25.415  25.731  14.910  0.1249  0.3354 -0.1926
   29ASP     BB 1317  25.339  26.328  14.932  0.2525 -0.0001  0.0194
   29ASP    SC1 1318  25.395  26.437  15.228 -0.4983  0.4337 -0.2071
   30ASP     BB 1319  25.284  26.401  14.647 -0.3045  0.0098  0.1603
   30ASP    SC1 1320  24.956  26.558  14.659 -0.2481 -0.0351 -0.1985
    1ASP     BB 1321  21.388   6.489   4.493 -0.1054 -0.1106  0.4908
    1ASP    SC1 1322  21.085   6.654   4.607  0.0106  0.1693 -0.1510
    2ASP     BB 1323  21.588   6.620   4.262  0.0603  0.0723  0.0009
    2ASP    SC1 1324  21.666   6.946   4.287 -0.1863 -0.1242  0.2305
    3ASP     BB 1325  21.466   6.526   3.997 -0.1699  0.3218  0.0514
    3ASP    SC1 1326  21.685   6.464   3.813  0.0504  0.1219  0.0226
    4ASP     BB 1327  21.283   6.258   3.975  0.1672 -0.1239 -0.2985
    4ASP    SC1 1328  21.026   6.309   4.238 -0.0880  0.2700  0.1336
    5ASP     BB 1329  21.462   6.009   3.935  0.2948 -0.0108  0.2771
    5ASP    SC1 1330  21.650   6.088   4.208  0.0020 -0.1429 -0.1213
    6ASP     BB 1331  21.401   5.810   3.740  0.4664  0.3278  0.3790
    6ASP    SC1 1332  21.562   5.943   3.450 -0.2488  0.3948 -0.1656
    7ASP     BB 1333  21.281   5.562   3.718  0.2893 -0.0383 -0.0131
    7ASP    SC1 1334  21.420   5.488   3.406  0.1505 -0.0224 -0.2026
    8ASP     BB 1335  21.249   5.339   3.944 -0.0768  0.0066 -0.1090
    8ASP    SC1 1336  21.123   5.393   4.226  0.0599  0.0177  0.0322
    9ASP     BB 1337  21.384   5.029   4.003  0.2603  0.2691 -0.0265
    9ASP    SC1 1338  21.677   4.979   3.825 -0.2901 -0.1540  0.2332
   10ASP     BB 1339  21.266   4.844   4.224  0.3794 -0.0862  0.2635
   10ASP    SC1 1340  21.000   4.659   4.137  0.2646 -0.1566 -0.1777
   11ASP     BB 1341  21.437   4.726   4.477  0.1359 -0.0918 -0.3140
   11ASP    SC1 1342  21.353   4.416   4.354 -0.2730  0.2139  0.1045
   12ASP     BB 1343  21.444   4.883   4.764 -0.3741  0.1802  0.2293
   12ASP    SC1 1344  21.794   4.938   4.690 -0.1663 -0.4782  0.4062
   13ASP     BB 1345  21.494   4.857   5.084 -0.4138 -0.0075  0.1850
   13ASP    SC1 1346  21.764   5.032   5.245  0.3782  0.2721 -0.4869
   14ASP     BB 1347  21.204   4.727   5.239  0.0819 -0.1549 -0.0091
   14ASP    SC1 1348  20.966   4.848   5.009 -0.1424 -0.1924 -0.0945
   15ASP     BB 1349  21.217   4.417   5.379 -0.1867  0.1331 -0.0181
   15ASP    SC1 1350  21.340   4.187   5.149  0.0537  0.0590  0.0781
   16ASP     BB 1351  21.048   4.187   5.529  0.1534  0.2620  0.1208
   16ASP    SC1 1352  20.737   4.382   5.547 -0.1392 -0.0709 -0.0094
   17ASP     BB 1353  21.074   3.914   5.457 -0.3648 -0.0233 -0.2323
   17ASP    SC1 1354  20.802   3.854   5.247 -0.0261  0.1276 -0.1663
   18ASP     BB 1355  21.304   3.797   5.720  0.2030 -0.0487  0.1695
   18ASP    SC1 1356  21.117   3.815   6.006 -0.1889  0.2560  0.1317
   19ASP     BB 1357  21.556   3.612   5.761  0.1475 -0.1822 -0.0830
   19ASP    SC1 1358  21.487   3.342   5.589  0.1233 -0.1930 -0.0486
   20ASP     BB 1359  21.746   3.577   5.996 -0.0243  0.3958 -0.1205
   20ASP    SC1 1360  21.894   3.278   5.976 -0.3117  0.2527 -0.3426
   21ASP     BB 1361  21.894   3.737   6.248 -0.2643  0.0084  0.0642
   21ASP    SC1 1362  21.748   3.801   6.527  0.0287  0.1215 -0.5042
   22ASP     BB 1363  22.168   3.836   6.312 -0.0930  0.0297 -0.1576
   22ASP    SC1 1364  22.322   3.902   6.056  0.0026  0.0583  0.2111
   23ASP     BB 1365  22.290   4.024   6.519 -0.1950  0.1195 -0.1661
   23ASP    SC1 1366  22.062   4.017   6.771 -0.0569  0.1727 -0.1287
   24ASP     BB 1367  22.625   4.047   6.481 -0.0996  0.1474  0.0190
   24ASP    SC1 1368  22.892   3.906   6.697 -0.2817 -0.3838  0.0558
   25ASP     BB 1369  22.816   4.303   6.483  0.1866 -0.4144  0.0990
   25ASP    SC1 1370  22.564   4.517   6.551  0.2650 -0.3507 -0.1180
   26ASP     BB 1371  22.976   4.448   6.785 -0.0612 -0.1114 -0.1369
   26ASP    SC1 1372  23.311   4.611   6.708  0.1220 -0.3265  0.1023
   27ASP     BB 1373  22.933   4.676   7.036  0.1486  0.0735  0.2271
   27ASP    SC1 1374  23.133   4.540   7.262 -0.1165  0.0538  0.1978
   28ASP     BB 1375  22.931   4.990   6.983 -0.1029  0.1097 -0.0283
   28ASP    SC1 1376  22.612   4.963   7.171 -0.0222 -0.0909 -0.4441
   29ASP     BB 1377  23.103   5.274   7.018 -0.1869 -0.2516  0.1370
   29ASP    SC1 1378  23.197   5.263   6.699 -0.5211 -0.0363  0.0675
   30ASP     BB 1379  23.119   5.561   7.226 -0.2294  0.1183 -0.1413
   30ASP    SC1 1380  22.959   5.836   7.111 -0.2633 -0.0737  0.1364
    1ASP     BB 1381   6.786  26.584   2.592 -0.2131 -0.1250  0.1024
    1ASP    SC1 1382   7.054  26.587   2.772 -0.4767  0.2026  0.1256
    2ASP     BB 1383   6.685  26.781   2.356  0.0723 -0.5649  0.2011
    2ASP    SC1 1384   6.623  27.022   2.559 -0.2905 -0.3167 -0.0207
    3ASP     BB 1385   6.631  26.707   2.024 -0.0213  0.0951  0.1864
    3ASP    SC1 1386   6.437  26.402   2.087 -0.1699 -0.3857 -0.3422
    4ASP     BB 1387   6.743  26.779   1.773 -0.1818 -0.2045  0.0474
    4ASP    SC1 1388   6.957  27.057   1.757 -0.3816 -0.3250 -0.2817
    5ASP     BB 1389   6.647  26.730   1.480 -0.3159 -0.1350 -0.2370
    5ASP    SC1 1390   6.434  26.981   1.434 -0.2039 -0.0208 -0.0388
    6ASP     BB 1391   6.826  26.547   1.285 -0.3378  0.1636 -0.3674
    6ASP    SC1 1392   6.628  26.283   1.282 -0.1843  0.2088  0.0134
    7ASP     BB 1393   7.056  26.551   1.108 -0.0452 -0.1537  0.0095
    7ASP    SC1 1394   7.126  26.672   0.773  0.2036 -0.1289  0.0642
    8ASP     BB 1395   7.361  26.443   1.200  0.1531  0.0073 -0.6245
    8ASP    SC1 1396   7.583  26.724   1.237  0.2433 -0.0452 -0.4690
    9ASP     BB 1397   7.546  26.176   1.162  0.0229  0.1001 -0.1957
    9ASP    SC1 1398   7.383  25.860   1.113 -0.2031 -0.1748  0.3381
   10ASP     BB 1399   7.760  26.109   1.388  0.2066 -0.4165  0.2601
   10ASP    SC1 1400   7.486  26.154   1.607 -0.1229 -0.3556  0.1810
   11ASP     BB 1401   8.051  26.026   1.177  0.1738 -0.3743 -0.1802
   11ASP    SC1 1402   7.839  26.029   0.891 -0.1921  0.5176 -0.4482
   12ASP     BB 1403   8.239  26.273   1.082 -0.0782 -0.0599 -0.0530
   12ASP    SC1 1404   8.484  26.089   0.937 -0.0992 -0.1273 -0.1038
   13ASP     BB 1405   8.481  26.474   1.206 -0.1683  0.3347  0.1254
   13ASP    SC1 1406   8.441  26.789   1.012 -0.4850 -0.2235 -0.3632
   14ASP     BB 1407   8.803  26.413   1.283 -0.2575 -0.3933  0.2097
   14ASP    SC1 1408   9.044  26.474   1.040  0.1647 -0.2132  0.0883
   15ASP     BB 1409   9.042  26.200   1.489  0.2114 -0.1934  0.1704
   15ASP    SC1 1410   9.338  26.077   1.357 -0.2215 -0.0215  0.3997
   16ASP     BB 1411   9.007  26.240   1.780  0.0766  0.0814  0.1339
   16ASP    SC1 1412   8.818  25.973   1.921  0.4210  0.3206  0.3202
   17ASP     BB 1413   9.156  26.519   1.925 -0.1201 -0.1687 -0.1592
   17ASP    SC1 1414   9.020  26.771   1.689  0.0244  0.0922  0.1719
   18ASP     BB 1415   9.466  26.497   2.055  0.1198  0.0130  0.1033
   18ASP    SC1 1416   9.717  26.472   1.808  0.4394 -0.2026  0.0264
   19ASP     BB 1417   9.522  26.540   2.385  0.2522 -0.4160  0.4262
   19ASP    SC1 1418   9.433  26.198   2.459  0.0974  0.2621 -0.3821
   20ASP     BB 1419   9.587  26.852   2.487 -0.4952  0.2000  0.0307
   20ASP    SC1 1420   9.934  26.809   2.524  0.3417 -0.0897 -0.0223
   21ASP     BB 1421   9.320  27.097   2.576 -0.0280  0.0199 -0.0772
   21ASP    SC1 1422   9.228  27.004   2.875 -0.3535 -0.1277  0.0696
   22ASP     BB 1423   9.508  27.369   2.424 -0.0539  0.0515  0.0009
   22ASP    SC1 1424   9.806  27.238   2.285 -0.1783 -0.0171  0.0166
   23ASP     BB 1425   9.422  27.692   2.304  0.1787 -0.1188  0.0836
   23ASP    SC1 1426   9.148  27.711   2.476  0.2744  0.1905  0.0558
   24ASP     BB 1427   9.582  27.917   2.198  0.1933  0.0191  0.1799
   24ASP    SC1 1428   9.747  27.794   1.904  0.4013  0.0712  0.1507
   25ASP     BB 1429   9.727  28.144   2.314  0.3080 -0.0206  0.0033
   25ASP    SC1 1430   9.555  28.411   2.210  0.3875  0.0581 -0.1426
   26ASP     BB 1431  10.034  28.314   2.420  0.2036  0.1948 -0.0877
   26ASP    SC1 1432  10.022  28.462   2.104 -0.3884 -0.0140  0.1772
   27ASP     BB 1433  10.306  28.284   2.555  0.0242  0.3575 -0.0837
   27ASP    SC1 1434  10.520  28.360   2.304 -0.1891  0.5762 -0.1313
   28ASP     BB 1435  10.462  28.152   2.795 -0.1647 -0.2006  0.2386
   28ASP    SC1 1436  10.353  27.864   2.798 -0.2174 -0.0488 -0.0326
   29ASP     BB 1437  10.564  28.340   3.031 -0.1767  0.1444 -0.1914
   29ASP    SC1 1438  10.293  28.388   3.218  0.0196  0.3210  0.0147
   30ASP     BB 1439  10.870  28.215   3.107 -0.0522  0.3156 -0.1770
   30ASP    SC1 1440  10.937  28.379   3.411  0.0581  0.2189 -0.0074
    1ASP     BB 1441   8.693  21.684  24.477 -0.0397  0.0338 -0.1467
    1ASP    SC1 1442   8.483  21.922  24.286 -0.3416 -0.1517 -0.1854
    2ASP     BB 1443   8.695  21.839  24.805 -0.0472 -0.1551 -0.2321
    2ASP    SC1 1444   8.432  22.021  24.729 -0.0102 -0.1669 -0.2787
    3ASP     BB 1445   8.981  21.721  24.896 -0.5159 -0.2050 -0.1436
    3ASP    SC1 1446   9.184  21.913  24.739 -0.3294 -0.0964 -0.2930
    4ASP     BB 1447   8.993  21.456  25.129 -0.0418  0.3263 -0.3179
    4ASP    SC1 1448   9.235  21.300  24.903 -0.1027 -0.4830  0.0962
    5ASP     BB 1449   8.825  21.313  25.400 -0.1368  0.2642 -0.2455
    5ASP    SC1 1450   8.804  21.586  25.590 -0.0193  0.0849 -0.1866
    6ASP     BB 1451   8.498  21.273  25.292  0.1666 -0.1028 -0.3276
    6ASP    SC1 1452   8.544  21.554  25.164  0.4280 -0.1942 -0.2276
    7ASP     BB 1453   8.491  21.012  25.164 -0.0822  0.1438  0.0739
    7ASP    SC1 1454   8.238  20.856  25.368  0.0109 -0.3340 -0.1355
    8ASP     BB 1455   8.288  21.090  24.945 -0.2668 -0.1021  0.2114
    8ASP    SC1 1456   8.326  21.196  24.594  0.1139  0.0814 -0.1245
    9ASP     BB 1457   7.998  20.965  24.919 -0.0466  0.0466 -0.1801
    9ASP    SC1 1458   7.888  20.835  24.610 -0.0243  0.3944 -0.1410
   10ASP     BB 1459   7.881  20.744  25.090 -0.1411  0.0024 -0.1498
   10ASP    SC1 1460   7.987  20.438  25.063  0.0177 -0.0065 -0.0795
   11ASP     BB 1461   7.606  20.693  24.981 -0.0851  0.2385  0.3218
   11ASP    SC1 1462   7.362  20.824  25.218 -0.2310 -0.4777 -0.4145
   12ASP     BB 1463   7.447  20.607  24.634  0.1552  0.2123  0.0918
   12ASP    SC1 1464   7.449  20.282  24.581  0.3003 -0.1219 -0.2154
   13ASP     BB 1465   7.413  20.773  24.383  0.0470 -0.2772  0.0232
   13ASP    SC1 1466   7.190  21.037  24.359 -0.1900 -0.1978  0.0616
   14ASP     BB 1467   7.491  20.746  24.028  0.1134  0.2347  0.0276
   14ASP    SC1 1468   7.810  20.835  24.036 -0.1228  0.0240  0.0400
   15ASP     BB 1469   7.395  20.540  23.844  0.0731  0.3516 -0.2356
   15ASP    SC1 1470   7.124  20.584  23.630 -0.0441 -0.2896 -0.2034
   16ASP     BB 1471   7.487  20.300  23.677  0.0137 -0.1344  0.0436
   16ASP    SC1 1472   7.807  20.265  23.770 -0.3282 -0.0870  0.1476
   17ASP     BB 1473   7.319  20.160  23.436 -0.0689  0.2614  0.3164
   17ASP    SC1 1474   7.495  20.328  23.173  0.1624  0.1142  0.2256
   18ASP     BB 1475   7.163  19.845  23.396 -0.1253 -0.0255  0.1179
   18ASP    SC1 1476   7.309  19.765  23.695 -0.0077  0.1778  0.2957
   19ASP     BB 1477   6.938  19.836  23.112 -0.0438  0.0858  0.0324
   19ASP    SC1 1478   6.673  19.837  23.300 -0.3112 -0.3294 -0.3785
   20ASP     BB 1479   6.975  19.817  22.823 -0.1241 -0.1008 -0.0700
   20ASP    SC1 1480   7.146  19.528  22.800  0.1145 -0.2520 -0.4808
   21ASP     BB 1481   6.835  20.027  22.573  0.0078  0.0821 -0.0122
   21ASP    SC1 1482   7.089  20.246  22.540  0.0326 -0.1332  0.5010
   22ASP     BB 1483   6.573  20.206  22.620  0.6739 -0.1050  0.0369
   22ASP    SC1 1484   6.389  19.975  22.502  0.3372  0.0426 -0.1580
   23ASP     BB 1485   6.427  20.459  22.516  0.0013 -0.1244 -0.0202
   23ASP    SC1 1486   6.400  20.590  22.849  0.3418  0.1962  0.0730
   24ASP     BB 1487   6.294  20.566  22.237  0.0251  0.4072 -0.1836
   24ASP    SC1 1488   5.996  20.389  22.182 -0.0879 -0.5028 -0.0022
   25ASP     BB 1489   6.459  20.854  22.115 -0.0107 -0.0687 -0.0826
   25ASP    SC1 1490   6.608  20.734  21.836  0.2537 -0.0850 -0.0673
   26ASP     BB 1491   6.607  21.101  22.189  0.1446 -0.2685 -0.3081
   26ASP    SC1 1492   6.811  21.045  22.415 -0.2105  0.2283 -0.2587
   27ASP     BB 1493   6.549  21.426  22.247 -0.0854  0.4120  0.0434
   27ASP    SC1 1494   6.300  21.430  22.457  0.2264  0.2717  0.0146
   28ASP     BB 1495   6.620  21.575  21.981  0.0424  0.0877  0.1459
   28ASP    SC1 1496   6.935  21.692  21.928 -0.0155  0.2291 -0.3133
   29ASP     BB 1497   6.390  21.676  21.763 -0.0703 -0.1754 -0.0659
   29ASP    SC1 1498   6.144  21.694  21.954  0.1978  0.2597  0.4073
   30ASP     BB 1499   6.218  21.530  21.518  0.1062  0.0417  0.0738
   30ASP    SC1 1500   6.391  21.521  21.268  0.1769  0.5514  0.1816
    1ASP     BB 1501   4.616   3.597  23.413 -0.1863  0.0950  0.3422
    1ASP    SC1 1502   4.646   3.408  23.716  0.3026 -0.0370 -0.2985
    2ASP     BB 1503   4.853   3.734  23.218 -0.2873 -0.1739  0.1753
    2ASP    SC1 1504   5.019   3.908  23.469 -0.1781  0.2153  0.0386
    3ASP     BB 1505   5.190   3.603  23.088  0.1248  0.0975  0.1613
    3ASP    SC1 1506   5.184   3.405  22.764  0.1152  0.0798 -0.0738
    4ASP     BB 1507   5.486   3.537  23.230 -0.2923 -0.3671 -0.0065
    4ASP    SC1 1508   5.511   3.720  23.520 -0.6091 -0.4318 -0.1577
    5ASP     BB 1509   5.815   3.381  23.103  0.2017  0.2632 -0.1435
    5ASP    SC1 1510   6.058   3.600  22.966  0.2811  0.0177  0.0946
    6ASP     BB 1511   5.766   3.060  23.040  0.0882  0.0849 -0.3733
    6ASP    SC1 1512   5.925   2.934  22.793 -0.1190 -0.0439  0.2083
    7ASP     BB 1513   5.613   2.749  23.162  0.0566 -0.1116  0.1741
    7ASP    SC1 1514   5.761   2.571  23.396 -0.2932  0.0622 -0.2507
    8ASP     BB 1515   5.303   2.620  23.153 -0.0321 -0.0186  0.1782
    8ASP    SC1 1516   5.205   2.469  22.857 -0.3760  0.1533  0.1077
    9ASP     BB 1517   5.221   2.690  23.471 -0.0257 -0.0156  0.0801
    9ASP    SC1 1518   5.495   2.902  23.589  0.1495  0.3182 -0.2220
   10ASP     BB 1519   5.065   2.402  23.628  0.1614  0.3988  0.3272
   10ASP    SC1 1520   5.107   2.037  23.630  0.0771 -0.3432 -0.2381
   11ASP     BB 1521   4.850   2.609  23.773  0.2669  0.2797 -0.4320
   11ASP    SC1 1522   5.050   2.626  24.042 -0.1742  0.1585  0.0196
   12ASP     BB 1523   4.541   2.555  23.608  0.2827  0.0869  0.0253
   12ASP    SC1 1524   4.637   2.241  23.506 -0.1749 -0.1162 -0.0366
   13ASP     BB 1525   4.200   2.645  23.481  0.0793  0.0526 -0.0941
   13ASP    SC1 1526   4.060   2.599  23.183 -0.1019 -0.1441  0.2336
   14ASP     BB 1527   3.945   2.673  23.643  0.0948 -0.0383 -0.1551
   14ASP    SC1 1528   4.024   2.676  23.979 -0.3141 -0.0763 -0.2079
   15ASP     BB 1529   3.636   2.750  23.682 -0.2802 -0.4135 -0.3476
   15ASP    SC1 1530   3.414   2.570  23.845 -0.2446 -0.0699 -0.0760
   16ASP     BB 1531   3.522   3.016  23.746  0.0624 -0.2534  0.3590
   16ASP    SC1 1532   3.416   3.187  23.441 -0.0499  0.1877  0.1510
   17ASP     BB 1533   3.413   3.060  24.016 -0.0538 -0.0779 -0.2218
   17ASP    SC1 1534   3.471   3.400  23.968 -0.2520  0.2927  0.1165
   18ASP     BB 1535   3.177   3.103  24.211 -0.2882 -0.1796 -0.1654
   18ASP    SC1 1536   2.880   3.001  24.134 -0.2450 -0.0667 -0.2025
   19ASP     BB 1537   3.057   3.357  24.414  0.0244  0.0090 -0.0803
   19ASP    SC1 1538   2.808   3.318  24.618 -0.0870  0.2846 -0.2045
   20ASP     BB 1539   3.201   3.557  24.620 -0.0424  0.0594  0.0418
   20ASP    SC1 1540   3.436   3.450  24.782 -0.1759  0.3056  0.2981
   21ASP     BB 1541   3.237   3.891  24.630 -0.1064 -0.1676  0.1069
   21ASP    SC1 1542   2.965   4.074  24.696 -0.1269 -0.1909 -0.2500
   22ASP     BB 1543   3.570   3.923  24.807  0.1332  0.2153  0.2052
   22ASP    SC1 1544   3.765   3.758  24.604 -0.1945 -0.0235 -0.1044
   23ASP     BB 1545   3.644   4.049  25.090 -0.1865 -0.0580 -0.1686
   23ASP    SC1 1546   3.494   3.995  25.361 -0.0699 -0.1055  0.4023
   24ASP     BB 1547   3.902   4.260  25.090  0.1575  0.3974 -0.1080
   24ASP    SC1 1548   3.762   4.478  24.863  0.3415 -0.1594  0.2306
   25ASP     BB 1549   4.160   4.226  25.282  0.0344  0.4632  0.0072
   25ASP    SC1 1550   4.365   4.055  25.092  0.2352 -0.2032 -0.0320
   26ASP     BB 1551   4.237   4.296  25.578  0.1216  0.1955 -0.0057
   26ASP    SC1 1552   4.074   4.168  25.814  0.5109 -0.0887  0.1091
   27ASP     BB 1553   4.410   4.525  25.806 -0.0268 -0.0920  0.0640
   27ASP    SC1 1554   4.429   4.317  26.027  0.0968  0.2255  0.1238
   28ASP     BB 1555   4.474   4.820  25.834  0.2579  0.2633 -0.1935
   28ASP    SC1 1556   4.221   5.039  25.727 -0.2817  0.2194 -0.3195
   29ASP     BB 1557   4.705   4.967  26.010 -0.2985  0.3459 -0.0820
   29ASP    SC1 1558   4.968   4.944  25.738  0.1594 -0.2488  0.2789
   30ASP     BB 1559   4.577   4.981  26.332 -0.1267 -0.0388 -0.1294
   30ASP    SC1 1560   4.435   5.256  26.528  0.1450 -0.2810  0.1982
    1ASP     BB 1561  24.659   9.543   1.884  0.4525 -0.2764 -0.2860
    1ASP    SC1 1562  24.399   9.785   1.974  0.2528  0.4807 -0.0061
    2ASP     BB 1563  24.851   9.618   2.101  0.1246  0.1302  0.1039
    2ASP    SC1 1564  25.067   9.343   2.147  0.1158 -0.2900  0.2389
    3ASP     BB 1565  25.097   9.820   2.109  0.3416 -0.0355 -0.2522
    3ASP    SC1 1566  25.226  10.034   2.327 -0.0952 -0.0893 -0.1372
    4ASP     BB 1567  25.259   9.927   1.866  0.1438  0.1239  0.1145
    4ASP    SC1 1568  24.972   9.907   1.655 -0.1277  0.1137 -0.1124
    5ASP     BB 1569  25.497   9.821   1.676  0.3370  0.2911  0.1056
    5ASP    SC1 1570  25.762  10.035   1.690 -0.0450  0.0901 -0.0223
    6ASP     BB 1571  25.403   9.718   1.345 -0.1216  0.1436  0.2035
    6ASP    SC1 1572  25.626   9.455   1.423 -0.1449 -0.2415 -0.2788
    7ASP     BB 1573  25.427   9.767   1.047 -0.2026  0.0820  0.2686
    7ASP    SC1 1574  25.730   9.625   1.008  0.2056 -0.2536  0.4134
    8ASP     BB 1575  25.191   9.720   0.796  0.1839 -0.2320  0.0371
    8ASP    SC1 1576  25.292   9.919   0.552  0.2994  0.0343  0.0399
    9ASP     BB 1577  24.929   9.498   0.879  0.0479  0.0379 -0.2196
    9ASP    SC1 1578  25.079   9.444   1.214  0.0736 -0.2906  0.0820
   10ASP     BB 1579  24.633   9.482   0.803 -0.0229  0.0210  0.1401
   10ASP    SC1 1580  24.434   9.668   0.582  0.0331  0.0922  0.1746
   11ASP     BB 1581  24.479   9.216   0.872 -0.2612 -0.0025 -0.1104
   11ASP    SC1 1582  24.775   9.049   0.777 -0.0174  0.3033 -0.2086
   12ASP     BB 1583  24.407   9.091   1.172  0.4372  0.3619  0.0026
   12ASP    SC1 1584  24.153   9.353   1.209  0.0513 -0.0646 -0.1027
   13ASP     BB 1585  24.175   8.795   1.180 -0.1944 -0.0235 -0.2533
   13ASP    SC1 1586  23.904   8.984   1.314 -0.1740 -0.1406  0.1730
   14ASP     BB 1587  24.085   8.483   1.044 -0.1055  0.0113  0.3578
   14ASP    SC1 1588  24.391   8.355   1.243  0.2758  0.1829 -0.2663
   15ASP     BB 1589  24.088   8.383   0.685 -0.2488 -0.2634 -0.0802
   15ASP    SC1 1590  24.421   8.310   0.573  0.5463 -0.0177 -0.2011
   16ASP     BB 1591  23.887   8.221   0.494 -0.3067 -0.4663  0.1075
   16ASP    SC1 1592  24.045   8.035   0.240  0.1885  0.1758  0.1444
   17ASP     BB 1593  23.746   8.019   0.635 -0.0066  0.2155  0.1876
   17ASP    SC1 1594  23.692   8.161   0.976 -0.3062  0.6466  0.0844
   18ASP     BB 1595  23.627   7.779   0.397 -0.2408 -0.0305 -0.2781
   18ASP    SC1 1596  23.402   7.949   0.216  0.0598 -0.1914  0.1258
   19ASP     BB 1597  23.570   7.465   0.483 -0.2585  0.2144 -0.0831
   19ASP    SC1 1598  23.648   7.274   0.203  0.0417 -0.0319  0.1310
   20ASP     BB 1599  23.480   7.347   0.765 -0.0875  0.1442 -0.0462
   20ASP    SC1 1600  23.292   7.536   0.937  0.5048  0.3338  0.1167
   21ASP     BB 1601  23.720   7.124   0.899 -0.1965  0.0353 -0.0984
   21ASP    SC1 1602  23.972   7.295   0.997 -0.1427 -0.3111 -0.2549
   22ASP     BB 1603  23.718   6.879   1.094 -0.4076 -0.0931 -0.0726
   22ASP    SC1 1604  23.800   6.654   0.810  0.1460 -0.1619  0.2397
   23ASP     BB 1605  23.502   6.831   1.312  0.2645 -0.2837  0.1782
   23ASP    SC1 1606  23.192   6.721   1.211  0.1056 -0.0637  0.0604
   24ASP     BB 1607  23.525   6.624   1.531  0.0718  0.0056 -0.2477
   24ASP    SC1 1608  23.337   6.327   1.397  0.0986  0.2042  0.0298
   25ASP     BB 1609  23.706   6.618   1.912 -0.0977 -0.0648  0.0487
   25ASP    SC1 1610  23.879   6.900   1.839 -0.3228  0.1366 -0.2840
   26ASP     BB 1611  23.840   6.316   1.948  0.1091 -0.1770 -0.3010
   26ASP    SC1 1612  24.069   6.321   1.663  0.2376  0.7250  0.3081
   27ASP     BB 1613  23.865   6.188   2.287  0.1036 -0.0440 -0.1350
   27ASP    SC1 1614  23.521   6.287   2.302  0.2561 -0.0723  0.3496
   28ASP     BB 1615  24.096   6.221   2.534 -0.0270  0.2883 -0.0636
   28ASP    SC1 1616  24.200   6.524   2.462 -0.0189 -0.1830 -0.2290
   29ASP     BB 1617  24.075   6.029   2.809 -0.3647  0.1876  0.0596
   29ASP    SC1 1618  24.305   6.160   3.029  0.1270 -0.1235  0.1502
   30ASP     BB 1619  23.930   5.896   3.014  0.2734  0.1704  0.2626
   30ASP    SC1 1620  23.688   5.620   2.925 -0.0406 -0.1521  0.4879
    1ASP     BB 1621   2.147  11.084  19.774  0.1804 -0.2943 -0.1420
    1ASP    SC1 1622   2.422  11.222  19.700  0.1341 -0.5594  0.0336
    2ASP     BB 1623   1.987  10.831  19.620  0.0877  0.0905  0.1780
    2ASP    SC1 1624   1.921  10.719  19.957 -0.0170 -0.0988 -0.0263
    3ASP     BB 1625   1.676  10.892  19.523  0.0276 -0.0865  0.1444
    3ASP    SC1 1626   1.744  10.915  19.167 -0.3868  0.0646 -0.3186
    4ASP     BB 1627   1.510  11.004  19.807  0.0110  0.0215 -0.0118
    4ASP    SC1 1628   1.650  11.302  19.852  0.0738 -0.2958 -0.0175
    5ASP     BB 1629   1.186  10.943  19.799  0.0613  0.1759  0.0780
    5ASP    SC1 1630   0.946  10.962  19.556 -0.2613 -0.2246 -0.1547
    6ASP     BB 1631   1.035  10.927  20.065 -0.1751 -0.0717 -0.0508
    6ASP    SC1 1632   1.092  10.577  20.075 -0.2673 -0.1272 -0.2269
    7ASP     BB 1633   0.929  11.062  20.213  0.1096  0.2488  0.1578
    7ASP    SC1 1634   0.578  11.078  20.321 -0.3631  0.0095 -0.0835
    8ASP     BB 1635   0.998  11.376  20.323  0.2913 -0.2191  0.2999
    8ASP    SC1 1636   0.955  11.655  20.105  0.1075  0.0979  0.1621
    9ASP     BB 1637   1.124  11.465  20.603 -0.1762  0.3014  0.1383
    9ASP    SC1 1638   1.260  11.153  20.605 -0.2045 -0.1775  0.2746
   10ASP     BB 1639   1.043  11.613  20.826  0.0586  0.0075 -0.0885
   10ASP    SC1 1640   0.839  11.463  21.006  0.0953 -0.0589  0.0788
   11ASP     BB 1641   1.157  11.856  20.959  0.3680 -0.1435 -0.0068
   11ASP    SC1 1642   1.347  11.734  21.220 -0.0556 -0.0303 -0.1562
   12ASP     BB 1643   1.366  12.102  20.852  0.1971  0.2370 -0.0391
   12ASP    SC1 1644   1.511  12.184  21.200 -0.1258  0.2839 -0.0180
   13ASP     BB 1645   1.466  12.373  20.597 -0.3121  0.1142  0.0883
   13ASP    SC1 1646   1.131  12.388  20.540 -0.1972 -0.2060 -0.5501
   14ASP     BB 1647   1.739  12.563  20.547 -0.0336  0.0387  0.2344
   14ASP    SC1 1648   1.834  12.342  20.298  0.3531 -0.1561 -0.1105
   15ASP     BB 1649   2.042  12.638  20.627  0.1527  0.3459 -0.0604
   15ASP    SC1 1650   2.145  12.423  20.885  0.5665  0.1529  0.2114
   16ASP     BB 1651   2.211  12.839  20.766  0.0708  0.2951  0.0766
   16ASP    SC1 1652   2.149  13.071  20.508 -0.1085 -0.0525  0.0501
   17ASP     BB 1653   2.512  12.832  20.779  0.1616 -0.6505  0.3428
   17ASP    SC1 1654   2.599  12.775  20.416  0.0319  0.2227  0.2128
   18ASP     BB 1655   2.714  12.852  21.042 -0.0753 -0.3502  0.2025
   18ASP    SC1 1656   2.459  13.076  21.136  0.0041  0.1088  0.2946
   19ASP     BB 1657   2.940  12.630  21.161 -0.1888 -0.0191 -0.0428
   19ASP    SC1 1658   2.882  12.501  21.448  0.2571 -0.1046 -0.1027
   20ASP     BB 1659   3.267  12.568  21.014  0.2026 -0.2687  0.1662
   20ASP    SC1 1660   3.440  12.834  21.145  0.0108 -0.4944  0.0520
   21ASP     BB 1661   3.301  12.266  20.881  0.3210 -0.0701  0.0167
   21ASP    SC1 1662   3.364  12.392  20.561  0.0201 -0.3262 -0.0255
   22ASP     BB 1663   3.513  12.007  20.955  0.0049 -0.0693  0.2273
   22ASP    SC1 1664   3.402  11.946  21.268 -0.2753  0.3970 -0.2470
   23ASP     BB 1665   3.820  11.893  20.912 -0.2926 -0.0813  0.0581
   23ASP    SC1 1666   4.038  12.097  20.746 -0.1900  0.1039  0.1409
   24ASP     BB 1667   3.836  11.611  20.734 -0.0235 -0.0244 -0.2229
   24ASP    SC1 1668   3.470  11.617  20.681  0.3332 -0.2664  0.1748
   25ASP     BB 1669   4.071  11.401  20.805  0.4668  0.1540 -0.1310
   25ASP    SC1 1670   3.902  11.303  21.065  0.1637  0.1174  0.2441
   26ASP     BB 1671   4.284  11.163  20.620  0.0172  0.1851  0.0645
   26ASP    SC1 1672   4.478  11.375  20.575 -0.2044  0.1373  0.0634
   27ASP     BB 1673   4.251  10.850  20.587 -0.1211  0.3556  0.0559
   27ASP    SC1 1674   4.461  10.568  20.671 -0.0098  0.2558  0.2125
   28ASP     BB 1675   4.035  10.699  20.349  0.0228 -0.0410  0.0667
   28ASP    SC1 1676   4.175  10.671  20.045  0.0563  0.2987  0.2422
   29ASP     BB 1677   3.695  10.606  20.354  0.1725 -0.2026 -0.1658
   29ASP    SC1 1678   3.593  10.642  20.023 -0.0813  0.3014  0.0521
   30ASP     BB 1679   3.563  10.706  20.634  0.0862  0.1285  0.1991
   30ASP    SC1 1680   3.463  10.607  20.946 -0.0935 -0.1662  0.0778
    1ASP     BB 1681  21.632   4.159  11.085 -0.3625  0.2245 -0.1831
    1ASP    SC1 1682  21.699   4.030  10.802  0.1127 -0.2751 -0.0010
    2ASP     BB 1683  21.340   4.144  11.198 -0.1468 -0.2999  0.4620
    2ASP    SC1 1684  21.395   3.901  11.419 -0.0959  0.0012  0.1361
    3ASP     BB 1685  21.064   4.302  11.182  0.1498  0.2081 -0.3390
    3ASP    SC1 1686  20.941   4.118  10.953  0.0114 -0.2833  0.2004
    4ASP     BB 1687  21.116   4.659  11.155  0.3229 -0.0446 -0.2793
    4ASP    SC1 1688  21.399   4.631  10.934  0.1176  0.0927 -0.1321
    5ASP     BB 1689  21.157   4.913  11.293 -0.4002  0.0426  0.0975
    5ASP    SC1 1690  21.026   4.763  11.611 -0.1089 -0.1202 -0.0301
    6ASP     BB 1691  21.431   5.014  11.328  0.0055 -0.3527 -0.0919
    6ASP    SC1 1692  21.422   5.230  11.594  0.0874 -0.2943  0.2679
    7ASP     BB 1693  21.445   5.298  11.153 -0.2256 -0.0397 -0.2869
    7ASP    SC1 1694  21.085   5.318  11.056 -0.5303 -0.4619 -0.4805
    8ASP     BB 1695  21.688   5.431  10.995 -0.0381  0.2739 -0.1788
    8ASP    SC1 1696  21.679   5.771  11.080 -0.2400 -0.0761 -0.0026
    9ASP     BB 1697  22.019   5.457  10.964  0.2446 -0.2052 -0.0341
    9ASP    SC1 1698  22.086   5.150  10.853 -0.2475 -0.2579 -0.0488
   10ASP     BB 1699  22.166   5.718  10.902 -0.1876 -0.2437  0.0242
   10ASP    SC1 1700  22.381   5.749  11.173  0.2202 -0.1904  0.1587
   11ASP     BB 1701  22.213   5.762  10.562 -0.3080  0.0789  0.2315
   11ASP    SC1 1702  22.184   6.057  10.490  0.0388 -0.3078 -0.4330
   12ASP     BB 1703  22.397   5.531  10.387  0.1019 -0.2629  0.1133
   12ASP    SC1 1704  22.173   5.437  10.102 -0.1618  0.1363 -0.1043
   13ASP     BB 1705  22.694   5.568  10.263 -0.1877 -0.3694  0.2245
   13ASP    SC1 1706  22.633   5.936  10.309 -0.0411  0.4256 -0.0970
   14ASP     BB 1707  22.921   5.364  10.341  0.1153 -0.3159  0.1790
   14ASP    SC1 1708  22.811   5.170  10.595 -0.3737  0.5402  0.1605
   15ASP     BB 1709  23.242   5.382  10.277  0.2424  0.0933  0.1247
   15ASP    SC1 1710  23.247   5.689  10.406 -0.2024 -0.1015 -0.0433
   16ASP     BB 1711  23.494   5.202  10.111 -0.0504  0.1724  0.1583
   16ASP    SC1 1712  23.612   4.976  10.368  0.2526  0.0630 -0.1602
   17ASP     BB 1713  23.744   5.229   9.999  0.1273  0.3312 -0.0087
   17ASP    SC1 1714  23.829   5.517   9.786  0.1594 -0.1288  0.0155
   18ASP     BB 1715  23.900   5.055   9.729  0.0504  0.3189  0.0731
   18ASP    SC1 1716  23.667   4.824   9.609  0.0984  0.1276 -0.0652
   19ASP     BB 1717  24.219   4.879   9.743 -0.1325  0.2442 -0.2242
   19ASP    SC1 1718  24.249   4.644   9.492  0.4336 -0.3756  0.1538
   20ASP     BB 1719  24.475   4.858   9.913 -0.2415 -0.0681 -0.2466
   20ASP    SC1 1720  24.659   5.174   9.934  0.1217 -0.2706 -0.1152
   21ASP     BB 1721  24.544   4.769  10.205 -0.4143  0.0360 -0.0832
   21ASP    SC1 1722  24.495   4.438  10.215 -0.3412 -0.1724 -0.1802
   22ASP     BB 1723  24.522   4.861  10.545  0.1082  0.1136 -0.0110
   22ASP    SC1 1724  24.233   5.025  10.613 -0.2176  0.0628 -0.1477
   23ASP     BB 1725  24.717   4.989  10.816  0.1453  0.1733  0.3284
   23ASP    SC1 1726  24.922   5.273  10.845 -0.0638  0.2032 -0.3353
   24ASP     BB 1727  24.761   4.735  11.038  0.3482  0.0120  0.1610
   24ASP    SC1 1728  24.957   4.488  10.920  0.1363 -0.2628 -0.1733
   25ASP     BB 1729  24.662   4.795  11.366  0.0357 -0.1517  0.2877
   25ASP    SC1 1730  24.335   4.706  11.370  0.1563  0.0289  0.3861
   26ASP     BB 1731  24.857   4.751  11.643  0.0018  0.4484 -0.2766
   26ASP    SC1 1732  24.813   5.053  11.765 -0.0877 -0.1272  0.3054
   27ASP     BB 1733  24.950   4.527  11.792  0.1404 -0.1561 -0.5205
   27ASP    SC1 1734  25.219   4.397  11.652 -0.0910 -0.1044  0.2272
   28ASP     BB 1735  24.941   4.406  12.109 -0.0718 -0.0322  0.1894
   28ASP    SC1 1736  24.594   4.409  12.093 -0.2116 -0.4732 -0.2561
   29ASP     BB 1737  25.150   4.370  12.355 -0.0644  0.1892 -0.1770
   29ASP    SC1 1738  25.206   4.697  12.485 -0.0321  0.1868  0.4968
   30ASP     BB 1739  25.270   4.119  12.492  0.0979  0.3421  0.2125
   30ASP    SC1 1740  24.970   3.999  12.668 -0.2668  0.1113 -0.0244
    1ASP     BB 1741  25.696   5.242   7.641 -0.0650 -0.2085  0.5602
    1ASP    SC1 1742  25.855   4.956   7.579 -0.1129 -0.1044  0.3265
    2ASP     BB 1743  25.841   5.459   7.767  0.0996 -0.1406  0.0302
    2ASP    SC1 1744  26.145   5.387   7.670  0.4100  0.0631  0.2682
    3ASP     BB 1745  25.821   5.697   7.969  0.2617  0.0650  0.0240
    3ASP    SC1 1746  25.845   5.955   7.740 -0.4585  0.0945 -0.0511
    4ASP     BB 1747  25.621   5.578   8.178  0.2786  0.4307  0.2226
    4ASP    SC1 1748  25.371   5.410   7.972  0.1794 -0.0746  0.1886
    5ASP     BB 1749  25.584   5.659   8.481 -0.0259  0.0023 -0.4484
    5ASP    SC1 1750  25.676   6.016   8.451 -0.1093 -0.1351 -0.0324
    6ASP     BB 1751  25.804   5.459   8.724 -0.3892  0.2245  0.1580
    6ASP    SC1 1752  25.945   5.292   8.430 -0.4255  0.3180  0.0250
    7ASP     BB 1753  25.577   5.292   8.867  0.2586  0.0409  0.0944
    7ASP    SC1 1754  25.522   5.525   9.116 -0.1435  0.1747  0.2564
    8ASP     BB 1755  25.572   5.042   9.100  0.0173  0.1319 -0.0212
    8ASP    SC1 1756  25.867   4.911   9.277  0.1896 -0.3222  0.1788
    9ASP     BB 1757  25.366   4.831   9.001 -0.2342  0.1084  0.1013
    9ASP    SC1 1758  25.383   4.893   8.667  0.3422 -0.3115 -0.3621
   10ASP     BB 1759  25.090   4.687   9.163  0.1772  0.1091 -0.0281
   10ASP    SC1 1760  24.893   4.739   8.875 -0.3037  0.1685 -0.0418
   11ASP     BB 1761  25.105   4.386   9.253 -0.3954  0.2868  0.1370
   11ASP    SC1 1762  24.925   4.387   9.578  0.1534  0.1432 -0.0622
   12ASP     BB 1763  25.236   4.091   9.111 -0.3008 -0.0066 -0.0919
   12ASP    SC1 1764  25.546   3.977   9.157 -0.3549  0.1288  0.2739
   13ASP     BB 1765  25.091   3.834   9.007  0.0289 -0.1189  0.0721
   13ASP    SC1 1766  25.001   3.961   8.736 -0.0889  0.0793  0.1179
   14ASP     BB 1767  25.083   3.557   9.247 -0.1872  0.0398  0.0951
   14ASP    SC1 1768  24.768   3.412   9.105 -0.1433 -0.1930 -0.5055
   15ASP     BB 1769  25.236   3.411   9.508 -0.0797  0.1131  0.0687
   15ASP    SC1 1770  25.018   3.659   9.687 -0.0142 -0.0544  0.1375
   16ASP     BB 1771  25.490   3.237   9.409 -0.3113 -0.1078  0.0827
   16ASP    SC1 1772  25.770   3.394   9.486 -0.0094  0.1400  0.0433
   17ASP     BB 1773  25.428   2.973   9.272  0.1934 -0.2982 -0.0393
   17ASP    SC1 1774  25.631   3.055   8.983 -0.3457  0.5402 -0.5055
   18ASP     BB 1775  25.242   2.768   9.098 -0.2098  0.3129 -0.1184
   18ASP    SC1 1776  25.224   2.527   9.288 -0.2746  0.0476  0.1323
   19ASP     BB 1777  25.335   2.720   8.775  0.0079 -0.0805  0.0397
   19ASP    SC1 1778  25.198   2.807   8.494 -0.1143  0.3155  0.0254
   20ASP     BB 1779  25.469   2.433   8.670 -0.1366  0.2041  0.1068
   20ASP    SC1 1780  25.748   2.292   8.788  0.1088  0.3434 -0.1061
   21ASP     BB 1781  25.349   2.170   8.617 -0.0901  0.2507  0.0520
   21ASP    SC1 1782  25.433   1.827   8.527 -0.1001 -0.0917 -0.0822
   22ASP     BB 1783  25.161   2.215   8.374 -0.0357  0.3166 -0.1787
   22ASP    SC1 1784  25.150   2.480   8.128 -0.1459  0.5232  0.1153
   23ASP     BB 1785  24.905   2.068   8.243 -0.4872  0.3904 -0.0748
   23ASP    SC1 1786  24.763   2.070   8.547 -0.1529 -0.1936 -0.3097
   24ASP     BB 1787  24.909   1.814   8.091  0.1445 -0.0310  0.5027
   24ASP    SC1 1788  24.835   1.553   8.247  0.0338 -0.1526  0.0346
   25ASP     BB 1789  24.713   1.805   7.810 -0.0774  0.0458 -0.3434
   25ASP    SC1 1790  24.991   1.775   7.617  0.1889 -0.0833 -0.3173
   26ASP     BB 1791  24.436   1.963   7.698  0.0592  0.0436 -0.0667
   26ASP    SC1 1792  24.181   1.732   7.802 -0.2806  0.4252 -0.0232
   27ASP     BB 1793  24.222   1.994   7.431 -0.4127  0.0565  0.0063
   27ASP    SC1 1794  23.951   1.771   7.429 -0.3177 -0.0940 -0.1037
   28ASP     BB 1795  24.330   2.261   7.284  0.1778 -0.0592 -0.4236
   28ASP    SC1 1796  24.548   2.171   7.056 -0.2535 -0.0578 -0.0379
   29ASP     BB 1797  24.130   2.483   7.090  0.0347 -0.1845  0.0571
   29ASP    SC1 1798  24.136   2.793   7.233 -0.1754  0.0510 -0.0689
   30ASP     BB 1799  23.858   2.480   6.951  0.1463  0.2490  0.1104
   30ASP    SC1 1800  23.851   2.174   6.825 -0.0457 -0.1695 -0.2767
    1ASP     BB 1801  16.101  18.122  27.379 -0.5025 -0.0362  0.1033
    1ASP    SC1 1802  15.870  18.330  27.258 -0.0637 -0.2668 -0.2239
    2ASP     BB 1803  16.001  17.836  27.287  0.0198  0.0339 -0.0542
    2ASP    SC1 1804  15.846  17.560  27.539  0.3699  0.2019  0.5208
    3ASP     BB 1805  16.183  17.644  27.159  0.1365 -0.0108  0.1549
    3ASP    SC1 1806  16.323  17.766  26.873 -0.0976 -0.3268  0.2674
    4ASP     BB 1807  16.501  17.642  27.338  0.1931 -0.2209  0.2957
    4ASP    SC1 1808  16.541  17.909  27.544  0.0884 -0.3272  0.0538
    5ASP     BB 1809  16.624  17.412  27.414 -0.0324  0.3468 -0.0259
    5ASP    SC1 1810  16.484  17.451  27.728 -0.0173  0.2027 -0.0001
    6ASP     BB 1811  16.931  17.374  27.245  0.0143  0.2040 -0.2145
    6ASP    SC1 1812  16.895  17.039  27.309  0.2677  0.1317  0.0910
    7ASP     BB 1813  17.015  17.406  26.893 -0.0035  0.3495 -0.1523
    7ASP    SC1 1814  17.188  17.666  26.950 -0.1669 -0.1031  0.2503
    8ASP     BB 1815  16.838  17.391  26.666 -0.2135 -0.1356 -0.0487
    8ASP    SC1 1816  16.891  17.378  26.326 -0.2121  0.0832 -0.2913
    9ASP     BB 1817  16.538  17.399  26.669  0.1093 -0.0814  0.2446
    9ASP    SC1 1818  16.515  17.329  26.985  0.3695  0.1771 -0.5506
   10ASP     BB 1819  16.348  17.228  26.452 -0.1444 -0.1593 -0.3158
   10ASP    SC1 1820  16.334  16.893  26.550  0.1146  0.0177  0.0173
   11ASP     BB 1821  16.352  17.247  26.084  0.1465 -0.0036  0.0531
   11ASP    SC1 1822  16.014  17.347  25.998 -0.0267  0.2109  0.0620
   12ASP     BB 1823  16.598  17.441  25.904  0.3420 -0.1262 -0.2197
   12ASP    SC1 1824  16.742  17.336  25.627 -0.0600  0.3199  0.2173
   13ASP     BB 1825  16.640  17.769  25.822 -0.1808  0.1066  0.1426
   13ASP    SC1 1826  16.520  17.985  26.033  0.2381  0.1693  0.2840
   14ASP     BB 1827  16.833  17.976  25.654 -0.2209 -0.0647  0.2345
   14ASP    SC1 1828  16.664  18.121  25.381 -0.2087 -0.1265 -0.1304
   15ASP     BB 1829  17.163  18.108  25.686  0.0707 -0.1027 -0.0489
   15ASP    SC1 1830  17.337  18.037  25.450 -0.1196 -0.1276  0.1706
   16ASP     BB 1831  17.237  18.450  25.767 -0.2630  0.2684  0.0204
   16ASP    SC1 1832  17.266  18.491  26.103  0.2065 -0.1340  0.4149
   17ASP     BB 1833  17.404  18.529  25.522 -0.1843 -0.2479 -0.0191
   17ASP    SC1 1834  17.354  18.893  25.473  0.1912  0.2604 -0.2422
   18ASP     BB 1835  17.704  18.555  25.545  0.2020 -0.0017  0.1310
   18ASP    SC1 1836  17.712  18.231  25.684 -0.1344 -0.0985  0.0386
   19ASP     BB 1837  17.897  18.807  25.426 -0.2867 -0.0674 -0.1191
   19ASP    SC1 1838  18.045  18.887  25.743  0.2300  0.1674  0.0588
   20ASP     BB 1839  17.964  18.846  25.059 -0.0334 -0.1281 -0.0558
   20ASP    SC1 1840  18.106  19.168  25.131  0.3732  0.0950  0.0369
   21ASP     BB 1841  17.796  18.940  24.788  0.3175  0.1425 -0.0085
   21ASP    SC1 1842  17.808  18.864  24.412 -0.0656 -0.3414 -0.0436
   22ASP     BB 1843  17.555  18.653  24.705  0.3548 -0.0888 -0.1261
   22ASP    SC1 1844  17.684  18.464  24.486 -0.2131 -0.0980  0.0315
   23ASP     BB 1845  17.270  18.600  24.532  0.1128 -0.0324  0.0853
   23ASP    SC1 1846  17.329  18.502  24.158 -0.2811 -0.6749 -0.0432
   24ASP     BB 1847  17.054  18.829  24.497  0.3491 -0.0582 -0.0063
   24ASP    SC1 1848  16.853  18.755  24.746 -0.2713  0.1448  0.0991
   25ASP     BB 1849  17.054  18.950  24.199 -0.2001 -0.5519 -0.0198
   25ASP    SC1 1850  17.081  19.308  24.266 -0.0468  0.0597  0.2075
   26ASP     BB 1851  16.831  19.020  23.959 -0.1238  0.0933 -0.2696
   26ASP    SC1 1852  16.799  18.631  24.016  0.0981 -0.0886  0.3254
   27ASP     BB 1853  16.516  19.169  23.842  0.0167  0.0946 -0.1346
   27ASP    SC1 1854  16.308  19.391  24.059 -0.2420 -0.1182 -0.2556
   28ASP     BB 1855  16.286  18.939  23.749 -0.0839 -0.0049  0.1356
   28ASP    SC1 1856  16.367  18.678  23.951  0.0524 -0.0746  0.1122
   29ASP     BB 1857  16.153  18.937  23.499  0.1399 -0.2298  0.0515
   29ASP    SC1 1858  16.452  18.936  23.289 -0.0134  0.1399 -0.1108
   30ASP     BB 1859  15.843  18.963  23.346  0.3170  0.2737  0.0562
   30ASP    SC1 1860  15.759  19.179  23.580  0.1689  0.3865  0.1057
    1ASP     BB 1861   9.892  19.569  26.564  0.1369 -0.1907  0.1460
    1ASP    SC1 1862   9.684  19.460  26.822 -0.3037  0.1614  0.2276
    2ASP     BB 1863  10.175  19.480  26.597  0.1691  0.0690 -0.2879
    2ASP    SC1 1864  10.225  19.253  26.300  0.1617 -0.3918  0.0992
    3ASP     BB 1865  10.300  19.602  26.861 -0.0196  0.2388 -0.1458
    3ASP    SC1 1866  10.354  19.300  27.056 -0.2558  0.1098  0.1892
    4ASP     BB 1867  10.571  19.712  26.981  0.1244 -0.2007  0.0767
    4ASP    SC1 1868  10.569  20.056  26.812  0.1913 -0.1872  0.1411
    5ASP     BB 1869  10.717  19.594  27.233  0.1172  0.1735 -0.2150
    5ASP    SC1 1870  11.081  19.585  27.305 -0.0560  0.2790 -0.1303
    6ASP     BB 1871  10.694  19.817  27.499  0.1266  0.0146 -0.1548
    6ASP    SC1 1872  10.628  20.094  27.310 -0.0600  0.1228  0.1203
    7ASP     BB 1873  10.469  19.866  27.693 -0.1928  0.2544 -0.0586
    7ASP    SC1 1874  10.566  19.651  27.936 -0.0836 -0.2280  0.3597
    8ASP     BB 1875  10.262  20.064  27.666  0.2303 -0.1241  0.3168
    8ASP    SC1 1876   9.988  19.898  27.781 -0.1335  0.1152 -0.3079
    9ASP     BB 1877  10.231  20.389  27.549 -0.4094 -0.0716  0.1123
    9ASP    SC1 1878  10.480  20.527  27.787  0.4387  0.4461  0.2108
   10ASP     BB 1879   9.881  20.441  27.550  0.2380  0.1346 -0.0344
   10ASP    SC1 1880   9.738  20.300  27.782  0.0301 -0.2164 -0.1741
   11ASP     BB 1881   9.719  20.487  27.256 -0.1364 -0.1221  0.1147
   11ASP    SC1 1882   9.451  20.686  27.314 -0.1379 -0.1112  0.5196
   12ASP     BB 1883   9.812  20.535  26.952 -0.0168 -0.2040  0.0964
   12ASP    SC1 1884  10.057  20.744  27.115  0.3591  0.1024 -0.0602
   13ASP     BB 1885   9.683  20.412  26.658 -0.2098 -0.2939 -0.0831
   13ASP    SC1 1886   9.974  20.408  26.474 -0.0103  0.0236  0.1305
   14ASP     BB 1887   9.371  20.357  26.523  0.1608  0.1483 -0.2307
   14ASP    SC1 1888   9.403  20.042  26.618 -0.2085 -0.0224 -0.2796
   15ASP     BB 1889   9.050  20.339  26.603  0.1438 -0.0133  0.1507
   15ASP    SC1 1890   8.874  20.550  26.394 -0.1904 -0.2062 -0.3164
   16ASP     BB 1891   8.825  20.284  26.859  0.1427  0.0809  0.2624
   16ASP    SC1 1892   8.967  20.043  27.108 -0.0148 -0.2402 -0.2129
   17ASP     BB 1893   8.525  20.141  26.891  0.0143 -0.1719 -0.0451
   17ASP    SC1 1894   8.508  20.006  26.576  0.0045  0.0920 -0.1639
   18ASP     BB 1895   8.251  20.229  26.923 -0.1557  0.1657  0.0201
   18ASP    SC1 1896   8.219  20.175  27.274 -0.2010  0.2646  0.5357
   19ASP     BB 1897   8.032  20.100  26.713 -0.0934  0.0164  0.1377
   19ASP    SC1 1898   7.744  20.314  26.694 -0.4136  0.2401  0.0724
   20ASP     BB 1899   7.871  19.860  26.750 -0.2927  0.0703 -0.2184
   20ASP    SC1 1900   7.631  19.883  26.486  0.1532 -0.0444 -0.0524
   21ASP     BB 1901   7.965  19.543  26.574  0.1659 -0.2129 -0.1821
   21ASP    SC1 1902   7.935  19.376  26.893 -0.1544 -0.2943 -0.4039
   22ASP     BB 1903   7.834  19.395  26.326  0.1547  0.1660  0.0773
   22ASP    SC1 1904   8.072  19.407  26.044  0.2602 -0.1059 -0.0140
   23ASP     BB 1905   7.591  19.185  26.319 -0.0279 -0.2465 -0.1103
   23ASP    SC1 1906   7.241  19.242  26.391 -0.3713  0.0619 -0.0978
   24ASP     BB 1907   7.582  18.843  26.330 -0.1463  0.1108 -0.0103
   24ASP    SC1 1908   7.393  18.653  26.067  0.0585  0.0889  0.2725
   25ASP     BB 1909   7.753  18.601  26.398  0.0647 -0.0261 -0.1610
   25ASP    SC1 1910   7.860  18.643  26.723 -0.0244 -0.0009 -0.0504
   26ASP     BB 1911   7.803  18.336  26.189 -0.0886 -0.1291  0.1905
   26ASP    SC1 1912   8.118  18.467  26.110 -0.2340  0.1194 -0.5655
   27ASP     BB 1913   7.813  18.009  26.168 -0.0161  0.0554  0.1590
   27ASP    SC1 1914   7.537  18.017  26.301 -0.4072 -0.0393 -0.0930
   28ASP     BB 1915   7.857  17.836  25.994  0.2563  0.1062  0.3727
   28ASP    SC1 1916   7.831  17.960  25.645 -0.0050 -0.0829 -0.0383
   29ASP     BB 1917   7.980  17.521  25.975 -0.0726  0.1037 -0.0556
   29ASP    SC1 1918   8.202  17.431  26.178  0.0867 -0.3924 -0.1887
   30ASP     BB 1919   7.868  17.215  25.841  0.0783  0.1055 -0.1846
   30ASP    SC1 1920   8.039  16.904  25.762 -0.2960 -0.0588  0.3004
    1ASP     BB 1921   4.519   3.578  12.362 -0.0718 -0.3098 -0.1709
    1ASP    SC1 1922   4.721   3.814  12.256  0.2141 -0.5243 -0.2916
    2ASP     BB 1923   4.635   3.322  12.535 -0.0230 -0.3209 -0.3308
    2ASP    SC1 1924   4.312   3.300  12.676  0.0003 -0.1145  0.0845
    3ASP     BB 1925   4.889   3.197  12.638  0.0140  0.3212 -0.0156
    3ASP    SC1 1926   5.128   3.117  12.443  0.3204  0.3018 -0.1941
    4ASP     BB 1927   5.031   3.169  12.979 -0.0146 -0.3483  0.0490
    4ASP    SC1 1928   5.007   3.503  13.055 -0.2555 -0.1867 -0.1303
    5ASP     BB 1929   4.859   2.885  13.099  0.5656 -0.2181 -0.0848
    5ASP    SC1 1930   4.543   2.998  13.237 -0.1619 -0.0366 -0.2365
    6ASP     BB 1931   5.119   2.695  13.198  0.1999 -0.0599  0.3280
    6ASP    SC1 1932   4.907   2.478  13.368 -0.0114  0.2200  0.0337
    7ASP     BB 1933   5.485   2.771  13.250  0.1062  0.2969 -0.0986
    7ASP    SC1 1934   5.575   2.492  13.297 -0.0540 -0.2880  0.1932
    8ASP     BB 1935   5.725   2.939  13.098  0.0070  0.1764  0.3404
    8ASP    SC1 1936   5.539   3.207  13.046 -0.4181  0.0520  0.2584
    9ASP     BB 1937   5.981   2.768  12.916  0.5790  0.2607 -0.1767
    9ASP    SC1 1938   5.841   2.668  12.623 -0.3140 -0.0746 -0.1636
   10ASP     BB 1939   6.269   2.728  13.077 -0.2731 -0.0005  0.0833
   10ASP    SC1 1940   6.220   3.027  13.205  0.0488  0.0374  0.0619
   11ASP     BB 1941   6.514   2.768  12.900  0.0255  0.3521 -0.2456
   11ASP    SC1 1942   6.589   2.433  12.809  0.1953  0.1869 -0.0991
   12ASP     BB 1943   6.630   3.028  12.908  0.1283  0.4148  0.1394
   12ASP    SC1 1944   6.923   3.108  13.053  0.1686  0.1479 -0.0081
   13ASP     BB 1945   6.679   3.261  12.646 -0.1635  0.1396  0.0253
   13ASP    SC1 1946   6.443   3.514  12.752  0.0739 -0.4270  0.0407
   14ASP     BB 1947   6.605   3.285  12.349 -0.0422 -0.3041  0.2445
   14ASP    SC1 1948   6.451   3.043  12.185  0.0352 -0.2414  0.3115
   15ASP     BB 1949   6.809   3.375  12.061 -0.0506  0.0919  0.0600
   15ASP    SC1 1950   6.962   3.678  12.181 -0.1768 -0.1198 -0.3513
   16ASP     BB 1951   6.705   3.265  11.791 -0.0743 -0.1707  0.0465
   16ASP    SC1 1952   6.463   3.501  11.724  0.1218  0.4011  0.4396
   17ASP     BB 1953   6.743   2.962  11.649  0.0626 -0.1840  0.0091
   17ASP    SC1 1954   6.597   2.657  11.560  0.0215 -0.2039 -0.2660
   18ASP     BB 1955   7.040   2.886  11.625  0.1452 -0.4452  0.2414
   18ASP    SC1 1956   7.153   3.212  11.613 -0.0754 -0.4441 -0.2406
   19ASP     BB 1957   7.262   2.742  11.412  0.2468  0.2203  0.0224
   19ASP    SC1 1958   7.283   2.510  11.680 -0.2076  0.0601  0.4387
   20ASP     BB 1959   7.248   2.656  11.107  0.1179 -0.2528  0.1668
   20ASP    SC1 1960   7.484   2.444  10.992  0.1238  0.1384 -0.4080
   21ASP     BB 1961   6.997   2.545  10.883 -0.1533 -0.0339  0.0289
   21ASP    SC1 1962   6.763   2.795  10.872 -0.1647 -0.0796  0.2114
   22ASP     BB 1963   7.035   2.251  10.742 -0.0161 -0.0482 -0.2077
   22ASP    SC1 1964   6.826   2.088  10.986  0.0075 -0.0140  0.4455
   23ASP     BB 1965   6.899   2.065  10.506 -0.0707  0.3217  0.0834
   23ASP    SC1 1966   7.098   1.761  10.507 -0.1299  0.0697 -0.1800
   24ASP     BB 1967   6.658   2.143  10.303  0.3375 -0.0764  0.1328
   24ASP    SC1 1968   6.775   2.307  10.013 -0.0781  0.0524  0.3739
   25ASP     BB 1969   6.334   2.123  10.248  0.0643 -0.1622 -0.0916
   25ASP    SC1 1970   6.250   2.441  10.298 -0.0080 -0.0917  0.1781
   26ASP     BB 1971   6.051   2.040  10.318  0.3071 -0.0619  0.2546
   26ASP    SC1 1972   6.120   1.799  10.550 -0.1392 -0.1624 -0.0363
   27ASP     BB 1973   5.791   2.079  10.068  0.0917  0.0392  0.0833
   27ASP    SC1 1974   5.830   1.792   9.894  0.3349  0.4275 -0.0640
   28ASP     BB 1975   5.496   2.195   9.973  0.0046 -0.0180 -0.1139
   28ASP    SC1 1976   5.486   2.480  10.144  0.0788 -0.2747  0.0221
   29ASP     BB 1977   5.218   1.954   9.969 -0.1364  0.0725  0.1898
   29ASP    SC1 1978   5.113   1.858  10.269  0.1523  0.4854  0.1942
   30ASP     BB 1979   4.930   1.925   9.769 -0.0618 -0.0854  0.1610
   30ASP    SC1 1980   5.082   1.805   9.461  0.1112  0.1510  0.2309
    1ASP     BB 1981   0.516  18.825   6.461  0.3592  0.2829  0.0303
    1ASP    SC1 1982   0.557  19.069   6.266  0.0930 -0.1619 -0.0782
    2ASP     BB 1983   0.746  18.634   6.332  0.2825 -0.0206 -0.1027
    2ASP    SC1 1984   1.063  18.671   6.530 -0.2236 -0.1747 -0.3913
    3ASP     BB 1985   0.753  18.330   6.404  0.3632  0.5268 -0.0890
    3ASP    SC1 1986   0.424  18.257   6.531  0.1319  0.1718 -0.0193
    4ASP     BB 1987   0.875  18.081   6.217  0.0264 -0.0088  0.2334
    4ASP    SC1 1988   1.184  18.177   6.112  0.0647  0.2008  0.1122
    5ASP     BB 1989   0.721  17.876   5.992 -0.1959 -0.1045  0.2356
    5ASP    SC1 1990   0.601  18.080   5.719 -0.1525 -0.3582 -0.1561
    6ASP     BB 1991   0.514  17.625   6.161 -0.2609 -0.0747  0.0452
    6ASP    SC1 1992   0.443  17.483   5.910  0.0577 -0.0487  0.4848
    7ASP     BB 1993   0.599  17.412   6.349 -0.1123  0.0351  0.0433
    7ASP    SC1 1994   0.285  17.243   6.271 -0.2686 -0.2534  0.0363
    8ASP     BB 1995   0.892  17.315   6.482  0.2823  0.2216  0.1249
    8ASP    SC1 1996   0.929  17.476   6.769  0.2848  0.4631  0.3403
    9ASP     BB 1997   1.018  17.046   6.431 -0.0972  0.1521 -0.0773
    9ASP    SC1 1998   0.957  16.944   6.098 -0.2250 -0.3546 -0.0551
   10ASP     BB 1999   1.181  16.867   6.683  0.2435  0.1396 -0.0368
   10ASP    SC1 2000   1.228  17.107   6.950 -0.1230 -0.1423 -0.0537
   11ASP     BB 2001   1.478  16.786   6.681 -0.0398 -0.0030 -0.1021
   11ASP    SC1 2002   1.396  16.478   6.770 -0.0518  0.1807 -0.0668
   12ASP     BB 2003   1.726  16.952   6.509  0.1915  0.2963 -0.0035
   12ASP    SC1 2004   1.779  17.214   6.315  0.1263 -0.6735 -0.2928
   13ASP     BB 2005   2.044  16.956   6.621  0.0699  0.0184  0.0227
   13ASP    SC1 2006   2.249  16.670   6.574 -0.1298 -0.1814  0.0747
   14ASP     BB 2007   2.229  17.175   6.717 -0.1073  0.2306 -0.1466
   14ASP    SC1 2008   2.066  17.441   6.625  0.1185  0.3329  0.0412
   15ASP     BB 2009   2.342  17.242   7.033  0.1825 -0.0687  0.0944
   15ASP    SC1 2010   2.084  17.274   7.288  0.0236 -0.0869  0.1714
   16ASP     BB 2011   2.642  17.421   7.068  0.2894 -0.2256  0.0213
   16ASP    SC1 2012   2.679  17.670   7.331 -0.0004  0.0754 -0.1199
   17ASP     BB 2013   2.928  17.266   7.145 -0.4861 -0.0641  0.1501
   17ASP    SC1 2014   3.007  17.043   6.889  0.0043  0.2921 -0.4087
   18ASP     BB 2015   3.189  17.227   7.374  0.2459 -0.3417  0.0993
   18ASP    SC1 2016   3.030  16.982   7.572 -0.0806 -0.2735  0.0148
   19ASP     BB 2017   3.475  17.439   7.404 -0.0830 -0.1679 -0.3017
   19ASP    SC1 2018   3.352  17.701   7.612  0.1062 -0.1370  0.0508
   20ASP     BB 2019   3.705  17.488   7.212 -0.0594  0.0060  0.2270
   20ASP    SC1 2020   3.998  17.706   7.243 -0.0265  0.2510  0.3197
   21ASP     BB 2021   3.883  17.367   6.942 -0.4343 -0.1326 -0.0639
   21ASP    SC1 2022   3.711  17.357   6.631 -0.2374  0.0638  0.2231
   22ASP     BB 2023   4.076  17.624   6.763 -0.3915 -0.1187  0.0033
   22ASP    SC1 2024   4.365  17.436   6.846  0.3029 -0.2402 -0.0363
   23ASP     BB 2025   4.015  17.819   6.499 -0.1508 -0.1219 -0.0595
   23ASP    SC1 2026   4.255  18.049   6.530  0.0250 -0.3373 -0.1547
   24ASP     BB 2027   4.011  17.714   6.183  0.1740 -0.0282  0.4520
   24ASP    SC1 2028   3.875  17.789   5.892 -0.0683  0.4343 -0.1072
   25ASP     BB 2029   4.263  17.549   5.995  0.1763 -0.3665 -0.2013
   25ASP    SC1 2030   4.267  17.203   6.028  0.3959 -0.1179  0.2501
   26ASP     BB 2031   4.563  17.700   5.861 -0.0322 -0.0727 -0.2566
   26ASP    SC1 2032   4.477  17.753   5.565  0.2405  0.0454  0.3999
   27ASP     BB 2033   4.826  17.497   5.845  0.1859 -0.0884 -0.0472
   27ASP    SC1 2034   4.712  17.326   6.139 -0.0111  0.1297  0.3311
   28ASP     BB 2035   5.165  17.514   5.928  0.2332  0.1012 -0.0940
   28ASP    SC1 2036   5.168  17.841   5.766 -0.2989 -0.4347 -0.1166
   29ASP     BB 2037   5.508  17.577   5.891  0.2798  0.1467 -0.0492
   29ASP    SC1 2038   5.644  17.268   6.041  0.4414  0.0269  0.1133
   30ASP     BB 2039   5.682  17.600   5.629 -0.0026  0.3320  0.0599
   30ASP    SC1 2040   5.404  17.689   5.400  0.5016 -0.0187  0.3231
    1ASP     BB 2041  10.901   8.130   8.550  0.0645  0.1021  0.1347
    1ASP    SC1 2042  10.664   8.105   8.802 -0.1154 -0.3645 -0.2459
    2ASP     BB 2043  11.085   7.951   8.764 -0.0099  0.1748 -0.1887
    2ASP    SC1 2044  11.272   8.253   8.809 -0.1867  0.0165  0.0969
    3ASP     BB 2045  11.279   7.678   8.726 -0.4380 -0.0212  0.0666
    3ASP    SC1 2046  11.160   7.634   8.427 -0.1636  0.0273  0.3301
    4ASP     BB 2047  11.212   7.310   8.768 -0.2813 -0.1648 -0.2106
    4ASP    SC1 2048  11.467   7.121   8.678 -0.2297  0.1549  0.1799
    5ASP     BB 2049  10.964   7.255   8.986 -0.2084  0.3341  0.0741
    5ASP    SC1 2050  10.933   7.466   9.273  0.1833  0.2254  0.2126
    6ASP     BB 2051  10.746   7.014   8.867  0.0753  0.0252  0.3063
    6ASP    SC1 2052  10.424   7.002   8.981  0.0210  0.1079  0.0886
    7ASP     BB 2053  10.771   6.673   8.829 -0.2931  0.3060 -0.0057
    7ASP    SC1 2054  10.748   6.581   9.169  0.2639 -0.2215 -0.4058
    8ASP     BB 2055  10.838   6.596   8.511  0.1838 -0.0270  0.3053
    8ASP    SC1 2056  10.749   6.888   8.364 -0.1572 -0.1139  0.1205
    9ASP     BB 2057  10.866   6.330   8.342  0.0410 -0.2504  0.1439
    9ASP    SC1 2058  11.204   6.252   8.224 -0.4689  0.0946 -0.6067
   10ASP     BB 2059  10.641   6.105   8.369  0.3110 -0.1206  0.0383
   10ASP    SC1 2060  10.621   5.928   8.684 -0.3692 -0.1550  0.3763
   11ASP     BB 2061  10.387   5.979   8.156 -0.4264  0.1561  0.0082
   11ASP    SC1 2062  10.194   6.218   8.237 -0.0402  0.0543 -0.1829
   12ASP     BB 2063  10.431   5.999   7.881 -0.1430 -0.0874  0.2805
   12ASP    SC1 2064  10.474   5.678   7.737  0.2622 -0.1363  0.0322
   13ASP     BB 2065  10.356   6.132   7.532 -0.3023  0.1679  0.3214
   13ASP    SC1 2066  10.556   6.427   7.614  0.2023 -0.0408  0.0094
   14ASP     BB 2067  10.228   5.949   7.330  0.0522  0.1069  0.2090
   14ASP    SC1 2068   9.934   6.138   7.333 -0.4019 -0.3011 -0.1907
   15ASP     BB 2069  10.362   5.889   7.030 -0.1592 -0.0168 -0.0208
   15ASP    SC1 2070  10.687   5.806   7.159  0.0883 -0.1787  0.1811
   16ASP     BB 2071  10.305   5.943   6.695  0.2278 -0.3216  0.1565
   16ASP    SC1 2072  10.233   6.260   6.618 -0.4097 -0.1039 -0.0072
   17ASP     BB 2073  10.252   5.643   6.561 -0.3331  0.1277 -0.0004
   17ASP    SC1 2074   9.896   5.641   6.539 -0.3657 -0.0421 -0.1038
   18ASP     BB 2075  10.393   5.489   6.335 -0.0813  0.0247 -0.1481
   18ASP    SC1 2076  10.676   5.340   6.409  0.0071 -0.1077 -0.0194
   19ASP     BB 2077  10.254   5.392   6.029  0.0055  0.2493  0.2519
   19ASP    SC1 2078  10.012   5.587   6.107  0.0587  0.0674 -0.2181
   20ASP     BB 2079  10.371   5.459   5.736  0.1742  0.0198 -0.0974
   20ASP    SC1 2080  10.321   5.181   5.570  0.0252 -0.1762 -0.1236
   21ASP     BB 2081  10.513   5.744   5.596 -0.0157 -0.2123 -0.0693
   21ASP    SC1 2082  10.840   5.588   5.500  0.5141 -0.3418  0.0058
   22ASP     BB 2083  10.606   6.041   5.627  0.1798 -0.2446  0.1876
   22ASP    SC1 2084  10.346   6.185   5.821 -0.4043 -0.4442  0.1251
   23ASP     BB 2085  10.412   6.202   5.371 -0.5792  0.2262 -0.0933
   23ASP    SC1 2086  10.178   5.980   5.292 -0.1343 -0.1960 -0.0804
   24ASP     BB 2087  10.478   6.557   5.303  0.3730 -0.0121 -0.1733
   24ASP    SC1 2088  10.782   6.631   5.151  0.5451 -0.2049  0.1755
   25ASP     BB 2089  10.311   6.813   5.197 -0.0603  0.1794  0.1780
   25ASP    SC1 2090  10.331   7.124   5.366 -0.2497 -0.1278  0.1992
   26ASP     BB 2091  10.336   6.927   4.858 -0.1875  0.2480 -0.2934
   26ASP    SC1 2092  10.538   6.681   4.745  0.1428  0.1447  0.0438
   27ASP     BB 2093  10.192   7.196   4.769 -0.2321  0.3870  0.0829
   27ASP    SC1 2094  10.128   7.106   4.414 -0.0851  0.1788 -0.0845
   28ASP     BB 2095  10.350   7.520   4.691  0.0303  0.0262  0.1525
   28ASP    SC1 2096  10.642   7.557   4.869  0.0664 -0.1919  0.1747
   29ASP     BB 2097  10.249   7.809   4.845  0.1746  0.0425  0.0949
   29ASP    SC1 2098  10.022   7.700   5.049  0.0544 -0.0627 -0.2281
   30ASP     BB 2099  10.302   8.117   4.735 -0.0682  0.0782 -0.1094
   30ASP    SC1 2100  10.569   8.225   4.941  0.2110  0.2353 -0.0558
    1ASP     BB 2101   9.128  22.391   4.865 -0.0542  0.1447  0.1867
    1ASP    SC1 2102   9.377  22.236   5.055  0.2770  0.2184  0.1797
    2ASP     BB 2103   9.324  22.668   4.804 -0.0799  0.4148 -0.0781
    2ASP    SC1 2104   9.191  22.972   4.827  0.2618 -0.1721  0.2097
    3ASP     BB 2105   9.307  22.711   4.452 -0.1239  0.1428 -0.2553
    3ASP    SC1 2106   9.526  22.498   4.257 -0.0382  0.0261 -0.3436
    4ASP     BB 2107   9.071  22.743   4.175  0.0875 -0.1370  0.1665
    4ASP    SC1 2108   9.156  22.994   3.996  0.0919  0.0700 -0.3075
    5ASP     BB 2109   8.751  22.839   4.215 -0.3575  0.1218 -0.4263
    5ASP    SC1 2110   8.608  22.537   4.240 -0.0691 -0.1349 -0.0412
    6ASP     BB 2111   8.707  23.173   4.252  0.1245  0.4262 -0.0690
    6ASP    SC1 2112   8.547  23.108   4.590 -0.1010 -0.0125  0.0669
    7ASP     BB 2113   8.942  23.401   4.115 -0.1670  0.0710  0.0752
    7ASP    SC1 2114   8.752  23.476   3.848  0.2336 -0.2100  0.2277
    8ASP     BB 2115   9.069  23.638   4.322 -0.0123  0.0166 -0.1967
    8ASP    SC1 2116   8.883  23.732   4.635  0.2805 -0.2609 -0.1792
    9ASP     BB 2117   9.053  23.889   4.151 -0.1574  0.0589  0.0822
    9ASP    SC1 2118   8.791  23.984   4.008  0.0296 -0.1118 -0.2700
   10ASP     BB 2119   9.322  24.038   4.105  0.1779  0.3237  0.1693
   10ASP    SC1 2120   9.568  23.849   4.279 -0.3881  0.1941 -0.1790
   11ASP     BB 2121   9.265  24.367   4.191 -0.2743 -0.1423  0.1656
   11ASP    SC1 2122   9.383  24.548   3.917 -0.4723 -0.0147  0.4010
   12ASP     BB 2123   9.256  24.568   4.472  0.0852  0.0487  0.0200
   12ASP    SC1 2124   9.284  24.918   4.444  0.2591 -0.1239 -0.2286
   13ASP     BB 2125   9.163  24.539   4.796 -0.0473 -0.1786 -0.0407
   13ASP    SC1 2126   9.409  24.324   4.937  0.1915 -0.0315  0.1647
   14ASP     BB 2127   8.933  24.740   4.928  0.0780  0.0123 -0.2111
   14ASP    SC1 2128   8.703  24.501   4.838  0.1252 -0.1259  0.0229
   15ASP     BB 2129   8.773  24.783   5.185  0.2866 -0.1093  0.2179
   15ASP    SC1 2130   8.879  25.125   5.160  0.0791  0.2107  0.1449
   16ASP     BB 2131   8.486  24.713   5.282  0.0361  0.2391 -0.3157
   16ASP    SC1 2132   8.312  24.508   5.036 -0.0354  0.1680  0.1735
   17ASP     BB 2133   8.424  24.734   5.598 -0.0886 -0.3018 -0.0601
   17ASP    SC1 2134   8.073  24.691   5.698  0.2160  0.1869  0.2313
   18ASP     BB 2135   8.709  24.750   5.749  0.2850 -0.2136  0.0316
   18ASP    SC1 2136   9.006  24.818   5.569  0.1681  0.1321  0.0223
   19ASP     BB 2137   8.772  24.804   6.068  0.0806 -0.2104  0.0255
   19ASP    SC1 2138   8.830  25.088   6.136  0.1517 -0.3774  0.3563
   20ASP     BB 2139   8.717  24.677   6.378 -0.0056  0.2060  0.2311
   20ASP    SC1 2140   8.839  24.880   6.603  0.2615 -0.1168 -0.1437
   21ASP     BB 2141   8.769  24.353   6.470  0.0978  0.2691 -0.1514
   21ASP    SC1 2142   9.017  24.127   6.423 -0.2873  0.0987 -0.0841
   22ASP     BB 2143   8.493  24.181   6.593  0.0452  0.3412  0.1825
   22ASP    SC1 2144   8.344  24.249   6.350  0.3760  0.0140  0.4664
   23ASP     BB 2145   8.315  24.187   6.834 -0.1637 -0.0731 -0.0670
   23ASP    SC1 2146   8.013  24.293   6.912 -0.2553 -0.0418  0.1074
   24ASP     BB 2147   8.386  24.020   7.133  0.0390  0.0532 -0.1003
   24ASP    SC1 2148   8.597  24.250   7.303 -0.2029 -0.0258 -0.3670
   25ASP     BB 2149   8.367  23.704   7.144  0.1376 -0.3753 -0.0576
   25ASP    SC1 2150   8.647  23.578   6.961  0.1431  0.1098  0.2336
   26ASP     BB 2151   8.157  23.579   7.394  0.2507  0.0195  0.3310
   26ASP    SC1 2152   7.894  23.648   7.211  0.2155 -0.1544  0.0013
   27ASP     BB 2153   8.163  23.326   7.623  0.1290  0.0899 -0.1290
   27ASP    SC1 2154   8.234  23.579   7.849 -0.2057  0.2299 -0.1870
   28ASP     BB 2155   8.019  23.059   7.614 -0.0794  0.1140  0.1093
   28ASP    SC1 2156   8.300  22.865   7.677  0.0279 -0.2988 -0.1186
   29ASP     BB 2157   7.765  22.846   7.488 -0.5023  0.2656 -0.0614
   29ASP    SC1 2158   7.664  22.919   7.185  0.0305  0.2173  0.2550
   30ASP     BB 2159   7.528  22.759   7.684 -0.1133 -0.1187 -0.0448
   30ASP    SC1 2160   7.673  22.735   7.950 -0.2844 -0.5529  0.1511
    1ASP     BB 2161   8.130  16.598   0.415 -0.0926  0.0525 -0.1761
    1ASP    SC1 2162   7.785  16.478   0.379 -0.2408 -0.0145  0.3121
    2ASP     BB 2163   8.317  16.350   0.320 -0.1260 -0.0343 -0.3016
    2ASP    SC1 2164   8.264  16.174   0.560 -0.2059  0.2140 -0.0572
    3ASP     BB 2165   8.643  16.326   0.180 -0.3839  0.0653 -0.1761
    3ASP    SC1 2166   8.641  16.673   0.247 -0.2744 -0.6075 -0.1076
    4ASP     BB 2167   8.706  16.166  -0.028  0.1812  0.0546 -0.0324
    4ASP    SC1 2168   8.646  15.843   0.129 -0.2786 -0.1132  0.0729
    5ASP     BB 2169   8.954  16.182  -0.198 -0.0666  0.1236  0.0138
    5ASP    SC1 2170   9.127  16.345   0.008  0.0484 -0.2644 -0.3361
    6ASP     BB 2171   8.889  16.276  -0.527  0.0628  0.2566  0.3327
    6ASP    SC1 2172   8.530  16.220  -0.490  0.1942 -0.3249  0.1426
    7ASP     BB 2173   8.910  15.977  -0.684  0.0393 -0.0752  0.4108
    7ASP    SC1 2174   9.093  15.778  -0.483  0.0046 -0.2628  0.5314
    8ASP     BB 2175   8.907  15.891  -1.020 -0.0064 -0.1161  0.1419
    8ASP    SC1 2176   9.101  16.126  -1.135 -0.0064  0.1490 -0.2607
    9ASP     BB 2177   8.747  15.676  -1.131 -0.0944 -0.0636 -0.1609
    9ASP    SC1 2178   8.530  15.797  -1.313  0.3396  0.0302 -0.1065
   10ASP     BB 2179   8.844  15.415  -1.252  0.0685  0.2332 -0.0473
   10ASP    SC1 2180   9.055  15.429  -1.489 -0.1894 -0.4378 -0.2537
   11ASP     BB 2181   8.701  15.175  -1.161  0.2240 -0.0601 -0.0178
   11ASP    SC1 2182   8.818  15.191  -0.843  0.0512  0.0423  0.1816
   12ASP     BB 2183   8.429  15.054  -1.279 -0.1388  0.2183 -0.1961
   12ASP    SC1 2184   8.441  14.957  -1.563 -0.1389 -0.1469 -0.0061
   13ASP     BB 2185   8.132  15.029  -1.132  0.0011  0.1003 -0.0444
   13ASP    SC1 2186   7.986  15.267  -1.295 -0.0153 -0.1717 -0.1091
   14ASP     BB 2187   8.000  14.702  -0.992 -0.1245 -0.3392  0.2323
   14ASP    SC1 2188   7.710  14.802  -0.799 -0.0835 -0.0796  0.2262
   15ASP     BB 2189   7.876  14.419  -1.167  0.3913  0.2169  0.0281
   15ASP    SC1 2190   7.551  14.477  -1.175  0.1950  0.0912  0.0999
   16ASP     BB 2191   7.900  14.104  -1.152  0.3908  0.0678 -0.2718
   16ASP    SC1 2192   8.217  13.998  -1.051 -0.1451 -0.2943  0.0481
   17ASP     BB 2193   7.766  13.824  -1.208 -0.2687  0.1822 -0.0604
   17ASP    SC1 2194   7.779  13.926  -1.546  0.1885  0.2480  0.1132
   18ASP     BB 2195   7.443  13.711  -1.161  0.0414 -0.1897  0.1742
   18ASP    SC1 2196   7.387  13.638  -1.489 -0.1742  0.0887 -0.1223
   19ASP     BB 2197   7.401  13.424  -1.047 -0.2233 -0.2208  0.0754
   19ASP    SC1 2198   7.735  13.351  -1.007  0.2083  0.3217 -0.0960
   20ASP     BB 2199   7.284  13.282  -0.792 -0.2411  0.0002 -0.0351
   20ASP    SC1 2200   7.037  13.153  -1.003  0.1574  0.3862  0.0112
   21ASP     BB 2201   7.154  13.309  -0.499  0.3535  0.1729 -0.1222
   21ASP    SC1 2202   7.398  13.544  -0.415  0.0515 -0.0839  0.1610
   22ASP     BB 2203   6.937  13.135  -0.296 -0.0447  0.2263 -0.1915
   22ASP    SC1 2204   6.886  13.186   0.028 -0.0161 -0.2182 -0.1393
   23ASP     BB 2205   6.646  13.127  -0.423  0.0993 -0.0006 -0.0278
   23ASP    SC1 2206   6.463  12.852  -0.513 -0.2266  0.2543 -0.1468
   24ASP     BB 2207   6.369  13.174  -0.175 -0.0711  0.2620  0.1126
   24ASP    SC1 2208   6.191  13.503  -0.229  0.0330  0.1240 -0.0576
   25ASP     BB 2209   6.382  13.100   0.148  0.0382 -0.0752 -0.0267
   25ASP    SC1 2210   6.319  12.779   0.176  0.1214  0.1233 -0.0812
   26ASP     BB 2211   6.617  13.151   0.385 -0.1193  0.1281  0.2789
   26ASP    SC1 2212   6.532  13.206   0.730  0.1022  0.1537  0.1157
   27ASP     BB 2213   6.880  12.977   0.467  0.3279  0.0785  0.1947
   27ASP    SC1 2214   7.115  13.250   0.436 -0.2515  0.0413 -0.4377
   28ASP     BB 2215   7.000  12.867   0.743 -0.0950 -0.1998  0.0932
   28ASP    SC1 2216   6.766  12.843   0.988 -0.4691  0.0257  0.0980
   29ASP     BB 2217   7.268  12.730   0.822 -0.2144  0.0672 -0.0369
   29ASP    SC1 2218   7.476  12.930   0.647 -0.3651 -0.2347 -0.1160
   30ASP     BB 2219   7.404  12.424   0.949 -0.0213  0.2037 -0.2894
   30ASP    SC1 2220   7.256  12.252   0.703  0.2839 -0.2664  0.1441
    1ASP     BB 2221  16.934  28.022  20.796  0.1672 -0.3505  0.0808
    1ASP    SC1 2222  16.866  28.281  21.017 -0.0666  0.0434  0.1169
    2ASP     BB 2223  16.620  27.909  20.774 -0.0646 -0.1791 -0.2706
    2ASP    SC1 2224  16.505  28.165  20.573  0.1542 -0.0265 -0.1524
    3ASP     BB 2225  16.339  27.918  20.904  0.2516  0.1759  0.2574
    3ASP    SC1 2226  16.459  28.229  21.045 -0.2426  0.0865  0.1869
    4ASP     BB 2227  16.118  27.683  20.869 -0.0570  0.0643  0.2176
    4ASP    SC1 2228  16.167  27.684  20.527  0.1698 -0.1398 -0.2444
    5ASP     BB 2229  15.917  27.723  21.128  0.0363  0.0859 -0.0259
    5ASP    SC1 2230  15.682  27.855  20.915 -0.1476 -0.0155  0.4007
    6ASP     BB 2231  15.702  27.561  21.323  0.1355  0.2541 -0.0867
    6ASP    SC1 2232  15.382  27.549  21.177 -0.0630  0.1261  0.2516
    7ASP     BB 2233  15.947  27.377  21.489  0.4261 -0.2197  0.1797
    7ASP    SC1 2234  15.781  27.323  21.795  0.4555 -0.0790  0.0908
    8ASP     BB 2235  16.209  27.313  21.301 -0.1744 -0.0670 -0.3450
    8ASP    SC1 2236  16.360  27.635  21.297  0.0875  0.2069  0.4972
    9ASP     BB 2237  16.377  27.025  21.273  0.2496  0.1462 -0.0067
    9ASP    SC1 2238  16.502  26.984  20.925 -0.2195  0.5910  0.3038
   10ASP     BB 2239  16.484  26.844  21.522  0.1572  0.6805 -0.2831
   10ASP    SC1 2240  16.241  26.646  21.687 -0.0712  0.1445 -0.0549
   11ASP     BB 2241  16.741  26.894  21.644  0.1078 -0.3885  0.0297
   11ASP    SC1 2242  17.012  26.733  21.464 -0.3331 -0.1141  0.1549
   12ASP     BB 2243  16.847  27.028  21.820  0.0460 -0.2684 -0.3716
   12ASP    SC1 2244  17.064  27.215  21.624  0.0533  0.0010 -0.0931
   13ASP     BB 2245  17.006  26.973  22.090 -0.0826  0.0389 -0.2038
   13ASP    SC1 2246  16.962  27.239  22.306 -0.1438 -0.1373 -0.4651
   14ASP     BB 2247  17.186  26.702  22.252  0.0461  0.2853 -0.2146
   14ASP    SC1 2248  16.914  26.537  22.352 -0.3263 -0.3441  0.0817
   15ASP     BB 2249  17.358  26.420  22.115  0.0644 -0.2490 -0.2034
   15ASP    SC1 2250  17.316  26.305  22.430  0.2820 -0.0486  0.1251
   16ASP     BB 2251  17.596  26.337  22.012 -0.2290 -0.0223  0.2912
   16ASP    SC1 2252  17.701  26.552  21.797  0.1845  0.1013  0.3094
   17ASP     BB 2253  17.804  26.147  21.985  0.2422  0.0954  0.1806
   17ASP    SC1 2254  17.657  25.924  21.743  0.2137  0.2331 -0.1514
   18ASP     BB 2255  18.064  26.139  22.139 -0.2824 -0.1207 -0.2070
   18ASP    SC1 2256  18.084  26.447  22.283 -0.0643 -0.0171  0.0910
   19ASP     BB 2257  18.391  26.084  21.975 -0.0293  0.1815  0.1570
   19ASP    SC1 2258  18.667  26.079  22.221 -0.2678  0.1573  0.0261
   20ASP     BB 2259  18.515  26.398  21.777 -0.0112  0.1472 -0.2525
   20ASP    SC1 2260  18.803  26.538  21.808  0.2832 -0.0492 -0.2336
   21ASP     BB 2261  18.546  26.357  21.433  0.1172  0.2656  0.4384
   21ASP    SC1 2262  18.587  26.640  21.241 -0.1001  0.1753  0.1129
   22ASP     BB 2263  18.532  26.100  21.320 -0.2420  0.1242  0.0606
   22ASP    SC1 2264  18.469  25.877  21.543  0.0112  0.2161 -0.1191
   23ASP     BB 2265  18.646  25.959  21.023  0.3102 -0.0627  0.2065
   23ASP    SC1 2266  18.757  25.695  21.183 -0.0730  0.0332 -0.0698
   24ASP     BB 2267  18.448  25.931  20.733 -0.1435  0.0086  0.1731
   24ASP    SC1 2268  18.529  26.202  20.566 -0.0122  0.0868  0.1158
   25ASP     BB 2269  18.168  25.762  20.656 -0.2531  0.1055  0.1333
   25ASP    SC1 2270  18.037  25.457  20.764  0.4486 -0.3988  0.3691
   26ASP     BB 2271  18.008  25.670  20.369  0.0881  0.2660 -0.1926
   26ASP    SC1 2272  17.747  25.899  20.526 -0.1209  0.0688 -0.2689
   27ASP     BB 2273  17.896  25.705  20.109 -0.1761 -0.3723  0.1871
   27ASP    SC1 2274  17.804  25.420  19.918 -0.0026 -0.3213 -0.1966
   28ASP     BB 2275  18.062  25.780  19.774 -0.5134  0.0840  0.0550
   28ASP    SC1 2276  18.401  25.720  19.690  0.2317 -0.3435 -0.3669
   29ASP     BB 2277  18.048  26.040  19.483  0.0615 -0.0908  0.2045
   29ASP    SC1 2278  17.715  26.107  19.583 -0.5226 -0.0919 -0.0344
   30ASP     BB 2279  18.273  25.996  19.297  0.1956 -0.0448 -0.0344
   30ASP    SC1 2280  18.136  25.733  19.140 -0.1503  0.0845 -0.1472
    1ASP     BB 2281  10.184   2.736   0.484  0.0406  0.2297 -0.0093
    1ASP    SC1 2282  10.366   2.457   0.315  0.0908 -0.0195 -0.0125
    2ASP     BB 2283  10.193   2.841   0.802  0.0077  0.0352 -0.0981
    2ASP    SC1 2284   9.924   2.594   0.853 -0.0090 -0.2242 -0.1315
    3ASP     BB 2285  10.277   3.129   0.923 -0.1128 -0.1043 -0.0845
    3ASP    SC1 2286  10.249   3.280   0.611  0.1407 -0.3855  0.1366
    4ASP     BB 2287  10.611   3.152   1.039  0.1375  0.1024  0.2331
    4ASP    SC1 2288  10.609   2.801   0.990  0.2685 -0.1952 -0.0566
    5ASP     BB 2289  10.691   3.303   1.319  0.0645 -0.0237  0.1163
    5ASP    SC1 2290  10.601   3.628   1.168 -0.2931  0.1976 -0.0333
    6ASP     BB 2291  10.918   3.186   1.488  0.0030 -0.0801 -0.0583
    6ASP    SC1 2292  11.242   3.318   1.400  0.0785  0.0371  0.0941
    7ASP     BB 2293  10.812   2.949   1.744  0.1833  0.0441  0.0815
    7ASP    SC1 2294  10.921   2.651   1.595 -0.2938 -0.6844  0.2028
    8ASP     BB 2295  10.543   3.005   1.830  0.1949  0.2508 -0.0392
    8ASP    SC1 2296  10.350   3.108   1.548  0.1807  0.0426 -0.1664
    9ASP     BB 2297  10.539   3.058   2.149 -0.0847 -0.3427  0.1039
    9ASP    SC1 2298  10.830   3.174   2.261 -0.3666  0.1911  0.0638
   10ASP     BB 2299  10.345   2.961   2.394  0.4064 -0.0055 -0.3194
   10ASP    SC1 2300  10.381   2.625   2.471  0.1534  0.0759 -0.1886
   11ASP     BB 2301  10.057   3.005   2.375  0.1031 -0.1991 -0.1979
   11ASP    SC1 2302   9.972   3.304   2.349  0.2648 -0.2018 -0.0298
   12ASP     BB 2303   9.855   2.912   2.189 -0.1666  0.0057 -0.2152
   12ASP    SC1 2304   9.930   2.596   2.243 -0.1145  0.1771  0.2198
   13ASP     BB 2305   9.541   3.056   2.118  0.0216  0.3178  0.0256
   13ASP    SC1 2306   9.525   3.115   1.783  0.2346 -0.0235  0.3545
   14ASP     BB 2307   9.231   2.971   2.187  0.0657 -0.0020  0.1661
   14ASP    SC1 2308   9.109   2.642   2.028  0.0192 -0.2010  0.5193
   15ASP     BB 2309   8.969   3.098   2.355 -0.2409  0.3734  0.2677
   15ASP    SC1 2310   9.091   3.366   2.583  0.1100  0.2011 -0.4216
   16ASP     BB 2311   8.773   2.959   2.510  0.0410  0.1751  0.1556
   16ASP    SC1 2312   8.956   2.660   2.438 -0.0364  0.0797 -0.3167
   17ASP     BB 2313   8.540   2.987   2.740  0.3461  0.0049  0.2266
   17ASP    SC1 2314   8.493   3.307   2.777  0.1587 -0.0259 -0.0460
   18ASP     BB 2315   8.427   2.862   3.036  0.0265 -0.0490  0.0056
   18ASP    SC1 2316   8.214   2.618   2.854 -0.4498  0.0006  0.2354
   19ASP     BB 2317   8.314   3.154   3.154 -0.2348 -0.0257  0.0893
   19ASP    SC1 2318   8.594   3.308   3.235 -0.0395  0.0632 -0.1654
   20ASP     BB 2319   8.047   3.239   3.330  0.0832 -0.2399  0.0124
   20ASP    SC1 2320   7.954   2.961   3.505  0.2878  0.0500  0.1364
   21ASP     BB 2321   7.859   3.497   3.189 -0.2388  0.0654  0.0340
   21ASP    SC1 2322   7.683   3.319   2.993  0.1579  0.2540  0.0934
   22ASP     BB 2323   7.761   3.685   3.344 -0.3250  0.1461  0.0910
   22ASP    SC1 2324   8.023   3.734   3.582 -0.3379 -0.0965 -0.0866
   23ASP     BB 2325   7.523   3.917   3.265 -0.2672 -0.3579  0.0877
   23ASP    SC1 2326   7.348   4.011   3.544  0.1188 -0.0980  0.0390
   24ASP     BB 2327   7.599   4.280   3.279 -0.0022 -0.2250  0.2177
   24ASP    SC1 2328   7.374   4.505   3.441  0.0231 -0.0192 -0.1073
   25ASP     BB 2329   7.851   4.467   3.213 -0.1231  0.2105 -0.0700
   25ASP    SC1 2330   8.009   4.443   3.515 -0.3024 -0.0811 -0.1293
   26ASP     BB 2331   7.925   4.708   3.015 -0.1473 -0.1755  0.0607
   26ASP    SC1 2332   7.760   5.012   3.032 -0.0644  0.1682  0.0037
   27ASP     BB 2333   8.119   4.790   2.764 -0.1285  0.1848  0.2076
   27ASP    SC1 2334   8.375   4.907   2.941  0.3298  0.3524 -0.3867
   28ASP     BB 2335   8.089   4.826   2.458 -0.2389  0.3034  0.1826
   28ASP    SC1 2336   8.098   4.584   2.230  0.1253  0.1776 -0.2331
   29ASP     BB 2337   7.983   5.105   2.270  0.0425  0.1428 -0.0476
   29ASP    SC1 2338   8.220   5.272   2.157  0.0604  0.1410  0.2874
   30ASP     BB 2339   7.658   5.061   2.278 -0.1359 -0.0767 -0.3679
   30ASP    SC1 2340   7.666   4.712   2.240  0.0902 -0.0083 -0.3039
    1ASP     BB 2341   4.588  17.812  20.322  0.1443 -0.1408 -0.0408
    1ASP    SC1 2342   4.306  17.609  20.296 -0.0418  0.0221  0.1241
    2ASP     BB 2343   4.734  17.577  20.492 -0.0804  0.0374 -0.1713
    2ASP    SC1 2344   4.652  17.250  20.471 -0.0096  0.1535 -0.1043
    3ASP     BB 2345   4.963  17.659  20.726  0.0322  0.0408  0.3835
    3ASP    SC1 2346   4.693  17.794  20.904 -0.1900 -0.0812  0.0606
    4ASP     BB 2347   5.184  17.882  20.563 -0.1132  0.0612 -0.0313
    4ASP    SC1 2348   5.250  18.238  20.625 -0.1808  0.3215 -0.0560
    5ASP     BB 2349   5.393  17.677  20.483 -0.0613  0.5376  0.2696
    5ASP    SC1 2350   5.443  17.471  20.762  0.1685  0.3206 -0.0101
    6ASP     BB 2351   5.495  17.642  20.181 -0.1716 -0.0924 -0.0484
    6ASP    SC1 2352   5.714  17.773  19.932  0.1380  0.1770 -0.2474
    7ASP     BB 2353   5.329  17.357  20.077  0.0358  0.2177 -0.1183
    7ASP    SC1 2354   5.034  17.516  20.132 -0.0747 -0.2053 -0.0058
    8ASP     BB 2355   5.382  17.066  19.948  0.2903  0.2900 -0.1610
    8ASP    SC1 2356   5.287  16.713  19.952  0.1313 -0.0873 -0.4439
    9ASP     BB 2357   5.705  17.020  19.867 -0.0691  0.0679 -0.0047
    9ASP    SC1 2358   5.882  17.358  19.943 -0.1577 -0.2277  0.0530
   10ASP     BB 2359   5.844  17.012  19.525  0.3681  0.3303 -0.1591
   10ASP    SC1 2360   6.028  16.733  19.584  0.2248  0.1835  0.1581
   11ASP     BB 2361   5.680  17.093  19.263 -0.2877 -0.0517  0.0126
   11ASP    SC1 2362   5.817  16.901  18.994 -0.1420 -0.1802  0.0210
   12ASP     BB 2363   5.521  17.312  19.175 -0.1763  0.0032  0.1872
   12ASP    SC1 2364   5.715  17.558  19.048 -0.3450 -0.0866  0.3477
   13ASP     BB 2365   5.244  17.578  19.256  0.0591 -0.2620  0.3041
   13ASP    SC1 2366   5.170  17.794  19.523  0.2156 -0.4104 -0.0903
   14ASP     BB 2367   4.994  17.721  19.078  0.0871  0.0283  0.0138
   14ASP    SC1 2368   4.795  17.544  18.863  0.0091  0.0327  0.1281
   15ASP     BB 2369   4.803  17.955  19.095 -0.1553 -0.0607  0.1825
   15ASP    SC1 2370   4.956  18.165  18.892  0.1124  0.0575 -0.0571
   16ASP     BB 2371   4.486  18.081  19.097  0.0960  0.1816 -0.0431
   16ASP    SC1 2372   4.413  18.037  19.416 -0.0113 -0.0665 -0.0594
   17ASP     BB 2373   4.349  18.014  18.816 -0.0171  0.1244 -0.0692
   17ASP    SC1 2374   4.016  17.981  18.915  0.0125  0.0146  0.3316
   18ASP     BB 2375   4.324  18.185  18.532 -0.0616 -0.0302 -0.0604
   18ASP    SC1 2376   4.174  18.536  18.452  0.3326  0.0789 -0.1707
   19ASP     BB 2377   4.494  18.236  18.215 -0.0936 -0.1847 -0.1001
   19ASP    SC1 2378   4.775  18.262  18.415 -0.0740 -0.0215 -0.1082
   20ASP     BB 2379   4.405  18.018  17.989  0.0508  0.1215 -0.1221
   20ASP    SC1 2380   4.159  17.791  18.049 -0.0312 -0.1340 -0.3318
   21ASP     BB 2381   4.503  17.889  17.720  0.3118 -0.5478 -0.2342
   21ASP    SC1 2382   4.830  17.788  17.661  0.1941  0.1378 -0.1446
   22ASP     BB 2383   4.322  17.754  17.452 -0.1647  0.0766 -0.0600
   22ASP    SC1 2384   4.273  18.089  17.324  0.2607  0.1898  0.1163
   23ASP     BB 2385   4.206  17.479  17.333 -0.2256 -0.0742 -0.3210
   23ASP    SC1 2386   3.852  17.513  17.282 -0.0174 -0.5521 -0.2135
   24ASP     BB 2387   4.245  17.138  17.406  0.1107 -0.1265  0.0278
   24ASP    SC1 2388   4.552  17.150  17.188  0.2271 -0.3364  0.5603
   25ASP     BB 2389   4.224  16.949  17.668 -0.0551 -0.0933  0.1523
   25ASP    SC1 2390   4.439  17.056  17.907  0.0961  0.1037  0.0696
   26ASP     BB 2391   3.962  16.852  17.895 -0.3533  0.0247 -0.3102
   26ASP    SC1 2392   4.013  16.552  17.784  0.0353 -0.2041 -0.2457
   27ASP     BB 2393   3.659  16.807  17.920 -0.0320  0.0673 -0.0876
   27ASP    SC1 2394   3.514  16.858  17.644 -0.0472 -0.3038 -0.1514
   28ASP     BB 2395   3.490  16.836  18.161  0.3486 -0.0503 -0.1674
   28ASP    SC1 2396   3.200  17.002  18.043 -0.1318  0.5533 -0.1240
   29ASP     BB 2397   3.614  16.784  18.495 -0.0919 -0.0788  0.0504
   29ASP    SC1 2398   3.881  16.912  18.361  0.1225 -0.0236  0.1837
   30ASP     BB 2399   3.372  16.579  18.616  0.2387 -0.0853 -0.1431
   30ASP    SC1 2400   3.121  16.336  18.565 -0.1910 -0.2635 -0.3674
    1ASP     BB 2401  13.226  21.015  23.886  0.2748  0.0413 -0.1137
    1ASP    SC1 2402  12.940  21.195  23.987  0.0591 -0.1049 -0.0076
    2ASP     BB 2403  13.217  20.730  24.060 -0.0368  0.3940 -0.0096
    2ASP    SC1 2404  13.575  20.629  24.116 -0.1955 -0.1397 -0.4389
    3ASP     BB 2405  13.234  20.467  23.812  0.1946  0.2130 -0.0178
    3ASP    SC1 2406  13.324  20.680  23.585  0.4641  0.3141 -0.5516
    4ASP     BB 2407  13.010  20.219  23.779  0.0816 -0.0993  0.0078
    4ASP    SC1 2408  12.824  20.345  24.050 -0.0800  0.3334 -0.1878
    5ASP     BB 2409  13.091  19.967  23.739  0.1630  0.0000 -0.2775
    5ASP    SC1 2410  13.251  19.785  24.038 -0.3495 -0.0362 -0.1177
    6ASP     BB 2411  13.093  19.794  23.467 -0.0898 -0.1137 -0.1211
    6ASP    SC1 2412  13.004  20.063  23.296  0.0618 -0.2924 -0.2222
    7ASP     BB 2413  13.027  19.519  23.399 -0.0559  0.1146  0.2195
    7ASP    SC1 2414  12.941  19.234  23.633  0.0367 -0.4151  0.0689
    8ASP     BB 2415  13.091  19.372  23.177 -0.1749 -0.1955  0.3969
    8ASP    SC1 2416  12.830  19.310  23.011 -0.2303  0.1567 -0.1915
    9ASP     BB 2417  13.357  19.209  23.121  0.0489 -0.0433 -0.4465
    9ASP    SC1 2418  13.601  19.414  23.254 -0.0789  0.2132  0.0171
   10ASP     BB 2419  13.362  18.971  22.986 -0.0873 -0.0657  0.1640
   10ASP    SC1 2420  13.514  19.011  22.691 -0.2879  0.1386  0.1567
   11ASP     BB 2421  13.315  18.657  23.164  0.0301 -0.2701 -0.1767
   11ASP    SC1 2422  13.240  18.582  23.501 -0.3280 -0.1708 -0.1208
   12ASP     BB 2423  13.482  18.406  23.131 -0.2087  0.0320  0.1395
   12ASP    SC1 2424  13.703  18.199  22.971 -0.0408  0.0043 -0.2749
   13ASP     BB 2425  13.405  18.167  23.364 -0.1191 -0.0700 -0.3424
   13ASP    SC1 2426  13.179  17.933  23.421 -0.1685 -0.4090 -0.0964
   14ASP     BB 2427  13.431  18.192  23.729  0.3003  0.0917  0.1283
   14ASP    SC1 2428  13.575  18.506  23.729  0.3809 -0.1353 -0.3503
   15ASP     BB 2429  13.480  17.945  23.920 -0.1937  0.0223  0.0236
   15ASP    SC1 2430  13.191  17.746  23.920  0.0227 -0.2146 -0.1339
   16ASP     BB 2431  13.656  17.914  24.223 -0.1755 -0.1336  0.1245
   16ASP    SC1 2432  13.400  18.155  24.359 -0.0352  0.1088 -0.0907
   17ASP     BB 2433  13.733  17.670  24.447 -0.1967 -0.0586  0.1765
   17ASP    SC1 2434  13.995  17.511  24.295 -0.0102 -0.0962  0.0122
   18ASP     BB 2435  13.591  17.569  24.691 -0.1048  0.0840  0.4807
   18ASP    SC1 2436  13.476  17.299  24.489 -0.1108  0.0531  0.1772
   19ASP     BB 2437  13.752  17.368  24.955 -0.2231 -0.2526  0.1525
   19ASP    SC1 2438  13.743  17.052  25.043 -0.1205 -0.3600  0.1177
   20ASP     BB 2439  13.957  17.512  25.200 -0.0913  0.2942 -0.3475
   20ASP    SC1 2440  14.301  17.651  25.122  0.3890 -0.0842 -0.1513
   21ASP     BB 2441  13.938  17.666  25.512  0.0058  0.3486 -0.2655
   21ASP    SC1 2442  13.683  17.569  25.738  0.2718  0.1470 -0.2742
   22ASP     BB 2443  14.270  17.770  25.611  0.0842  0.2183 -0.1645
   22ASP    SC1 2444  14.508  17.551  25.697 -0.1951  0.0348  0.0955
   23ASP     BB 2445  14.263  18.020  25.779 -0.0626  0.0777  0.0331
   23ASP    SC1 2446  13.963  18.128  25.649 -0.0270  0.1112  0.0142
   24ASP     BB 2447  14.549  18.193  25.822  0.3258 -0.1105 -0.2307
   24ASP    SC1 2448  14.731  18.156  26.113  0.0071 -0.3425  0.0218
   25ASP     BB 2449  14.658  18.442  25.646  0.1014  0.2647  0.4972
   25ASP    SC1 2450  14.887  18.342  25.376  0.3222 -0.1189 -0.4377
   26ASP     BB 2451  14.846  18.716  25.702 -0.1195 -0.2455 -0.1531
   26ASP    SC1 2452  15.160  18.807  25.656 -0.0125  0.1934 -0.0066
   27ASP     BB 2453  14.749  18.990  25.879 -0.0719  0.0654  0.0050
   27ASP    SC1 2454  14.710  18.930  26.240 -0.0934  0.0866 -0.1461
   28ASP     BB 2455  14.685  19.263  25.782 -0.2242  0.1501  0.0843
   28ASP    SC1 2456  14.465  19.166  25.547  0.2588 -0.0458 -0.1341
   29ASP     BB 2457  14.842  19.569  25.779 -0.1636  0.0476 -0.0568
   29ASP    SC1 2458  14.990  19.469  25.496  0.0865  0.3332 -0.4608
   30ASP     BB 2459  14.909  19.801  26.066  0.2343  0.2696 -0.2385
   30ASP    SC1 2460  15.083  19.986  25.863 -0.2284  0.0694  0.0067
    1ASP     BB 2461  12.934  11.232  14.984 -0.3372  0.0952  0.0157
    1ASP    SC1 2462  13.249  11.080  15.141  0.3694  0.1569 -0.0220
    2ASP     BB 2463  12.702  11.003  14.890 -0.3976 -0.0675 -0.1002
    2ASP    SC1 2464  12.848  10.719  15.009  0.2771 -0.0309  0.3152
    3ASP     BB 2465  12.423  10.988  14.724 -0.1299 -0.0329  0.4395
    3ASP    SC1 2466  12.102  11.047  14.820  0.2188  0.2218 -0.0436
    4ASP     BB 2467  12.470  11.065  14.421  0.1216  0.2351 -0.1704
    4ASP    SC1 2468  12.138  11.000  14.287 -0.1820  0.1650 -0.0802
    5ASP     BB 2469  12.716  11.113  14.250  0.2700  0.1083 -0.0655
    5ASP    SC1 2470  12.898  11.207  14.505  0.1254 -0.1091  0.3267
    6ASP     BB 2471  12.772  11.324  13.989  0.1810  0.1175 -0.0042
    6ASP    SC1 2472  12.693  11.656  13.977 -0.2485 -0.1348 -0.1068
    7ASP     BB 2473  12.884  11.095  13.766 -0.1691  0.0082  0.0899
    7ASP    SC1 2474  12.650  11.197  13.554  0.1912  0.2486 -0.0299
    8ASP     BB 2475  13.132  11.000  13.626  0.1990  0.1999 -0.1536
    8ASP    SC1 2476  13.231  10.751  13.776 -0.4386 -0.2172  0.3353
    9ASP     BB 2477  13.333  11.158  13.423  0.1049 -0.1678 -0.1400
    9ASP    SC1 2478  13.517  11.347  13.658  0.2202 -0.0793 -0.0908
   10ASP     BB 2479  13.309  11.423  13.263  0.1504 -0.0341 -0.1352
   10ASP    SC1 2480  13.095  11.277  12.998  0.2153 -0.1045 -0.2609
   11ASP     BB 2481  13.464  11.675  13.326  0.0968  0.3006  0.0001
   11ASP    SC1 2482  13.237  11.916  13.404  0.4704  0.2526  0.1955
   12ASP     BB 2483  13.767  11.737  13.379  0.5088  0.0439  0.2996
   12ASP    SC1 2484  13.801  11.720  13.020 -0.5002  0.0350  0.2305
   13ASP     BB 2485  13.968  11.820  13.622 -0.0146 -0.0798  0.3556
   13ASP    SC1 2486  13.859  11.646  13.868 -0.0988 -0.1788  0.1126
   14ASP     BB 2487  14.254  12.048  13.557  0.0807 -0.1185  0.2801
   14ASP    SC1 2488  14.076  12.313  13.512 -0.2826  0.1694 -0.0350
   15ASP     BB 2489  14.585  12.030  13.569  0.0111  0.0130  0.1333
   15ASP    SC1 2490  14.715  11.961  13.221  0.3262 -0.2675 -0.1618
   16ASP     BB 2491  14.674  12.102  13.835 -0.2188  0.1017 -0.4281
   16ASP    SC1 2492  14.345  12.060  14.021  0.0917 -0.3307 -0.3571
   17ASP     BB 2493  15.014  12.137  13.833  0.1865  0.0260 -0.0318
   17ASP    SC1 2494  15.010  12.394  14.061 -0.4025 -0.1505  0.0135
   18ASP     BB 2495  15.275  12.058  13.998 -0.0195  0.3402  0.2133
   18ASP    SC1 2496  15.369  11.768  13.771 -0.2339  0.1263 -0.0641
   19ASP     BB 2497  15.384  12.123  14.305 -0.2010  0.0806  0.0209
   19ASP    SC1 2498  15.572  12.376  14.416  0.1038 -0.3399  0.2429
   20ASP     BB 2499  15.607  11.865  14.434 -0.0653 -0.3297  0.3534
   20ASP    SC1 2500  15.907  11.810  14.258 -0.4286 -0.2318 -0.1703
   21ASP     BB 2501  15.477  11.576  14.651  0.2548 -0.2384  0.0371
   21ASP    SC1 2502  15.472  11.283  14.473 -0.0448  0.2376  0.1527
   22ASP     BB 2503  15.608  11.449  14.875  0.2421 -0.4874  0.1085
   22ASP    SC1 2504  15.404  11.537  15.128  0.2117 -0.4943 -0.0540
   23ASP     BB 2505  15.845  11.367  15.017 -0.1974 -0.0829  0.3000
   23ASP    SC1 2506  16.151  11.522  14.914  0.1981 -0.1285 -0.0355
   24ASP     BB 2507  15.928  11.319  15.329  0.1843  0.3050  0.2608
   24ASP    SC1 2508  16.200  11.095  15.305 -0.1810 -0.1357 -0.2144
   25ASP     BB 2509  15.946  11.390  15.638  0.1556  0.1093  0.0481
   25ASP    SC1 2510  15.765  11.189  15.852 -0.2918  0.1399 -0.2151
   26ASP     BB 2511  16.185  11.553  15.860 -0.1904  0.1272 -0.0602
   26ASP    SC1 2512  16.219  11.900  15.902 -0.1569  0.2604 -0.2233
   27ASP     BB 2513  16.339  11.404  16.168 -0.1400 -0.2262 -0.1019
   27ASP    SC1 2514  16.597  11.628  16.138  0.0358  0.6938  0.1192
   28ASP     BB 2515  16.594  11.179  16.162  0.1819 -0.1089  0.0061
   28ASP    SC1 2516  16.547  10.831  16.111  0.3011 -0.1538  0.1177
   29ASP     BB 2517  16.732  11.133  16.434 -0.1333  0.0031  0.1314
   29ASP    SC1 2518  16.595  11.422  16.581  0.0348  0.1261 -0.0794
   30ASP     BB 2519  16.669  10.892  16.619 -0.2728  0.1985  0.3932
   30ASP    SC1 2520  17.006  10.776  16.528  0.0106  0.1564  0.0529
    1ASP     BB 2521  27.666   5.380  27.116  0.0314  0.1067  0.1883
    1ASP    SC1 2522  27.558   5.580  27.427  0.0828 -0.4225  0.0299
    2ASP     BB 2523  27.820   5.097  27.187 -0.0532  0.2848  0.1512
    2ASP    SC1 2524  28.137   5.136  27.137  0.3079  0.2326  0.1952
    3ASP     BB 2525  27.723   4.784  27.273  0.0752 -0.1425 -0.1077
    3ASP    SC1 2526  27.882   4.741  27.608  0.0458  0.0266  0.2475
    4ASP     BB 2527  27.770   4.479  27.189  0.0901 -0.2938 -0.1419
    4ASP    SC1 2528  27.456   4.340  27.317 -0.0784 -0.2030 -0.3373
    5ASP     BB 2529  28.014   4.351  27.274  0.0639 -0.0742  0.0441
    5ASP    SC1 2530  28.118   4.098  27.503 -0.1022 -0.0296 -0.2922
    6ASP     BB 2531  28.303   4.375  27.154  0.1493  0.3839  0.0039
    6ASP    SC1 2532  28.179   4.270  26.867  0.1099  0.4790  0.1302
    7ASP     BB 2533  28.551   4.636  27.163 -0.0310 -0.1206  0.3164
    7ASP    SC1 2534  28.667   4.794  27.474  0.1605  0.3664  0.0478
    8ASP     BB 2535  28.547   4.893  26.984 -0.3479  0.0778  0.1930
    8ASP    SC1 2536  28.824   5.116  26.933 -0.0063  0.3547 -0.3196
    9ASP     BB 2537  28.447   5.018  26.689  0.0815 -0.2559 -0.1173
    9ASP    SC1 2538  28.202   5.235  26.659  0.0468 -0.2649  0.0336
   10ASP     BB 2539  28.555   4.995  26.369 -0.1549  0.0985  0.0048
   10ASP    SC1 2540  28.577   4.677  26.229 -0.1266 -0.1422 -0.1627
   11ASP     BB 2541  28.509   5.304  26.261  0.1120 -0.0344 -0.1581
   11ASP    SC1 2542  28.331   5.293  25.961 -0.0081  0.1059  0.2317
   12ASP     BB 2543  28.762   5.595  26.271 -0.0139 -0.0422 -0.3332
   12ASP    SC1 2544  28.978   5.394  26.104 -0.0160  0.0903  0.2175
   13ASP     BB 2545  28.713   5.902  26.402 -0.1857  0.2411  0.1891
   13ASP    SC1 2546  28.972   5.861  26.629 -0.0263  0.0742 -0.1411
   14ASP     BB 2547  28.570   6.214  26.343  0.2558 -0.4116 -0.0438
   14ASP    SC1 2548  28.268   6.062  26.390  0.2167 -0.0589 -0.0530
   15ASP     BB 2549  28.782   6.502  26.322  0.1550  0.2528  0.1509
   15ASP    SC1 2550  28.780   6.447  25.946 -0.1933  0.0572 -0.0092
   16ASP     BB 2551  28.645   6.785  26.258  0.1029  0.0008 -0.0847
   16ASP    SC1 2552  28.828   7.031  26.312  0.3559  0.1041 -0.0967
   17ASP     BB 2553  28.338   6.917  26.235 -0.0268  0.2326  0.0803
   17ASP    SC1 2554  28.029   6.842  26.315 -0.3182  0.2819 -0.2216
   18ASP     BB 2555  28.295   7.180  26.040  0.0844 -0.0425 -0.0898
   18ASP    SC1 2556  28.604   7.219  26.030  0.2881  0.0303  0.2287
   19ASP     BB 2557  28.172   7.218  25.723 -0.0497 -0.0627 -0.1129
   19ASP    SC1 2558  28.207   7.004  25.475  0.1712 -0.1788  0.1170
   20ASP     BB 2559  27.911   7.381  25.715 -0.1695 -0.0182  0.0555
   20ASP    SC1 2560  28.043   7.624  25.980  0.3879 -0.2361  0.2756
   21ASP     BB 2561  27.578   7.338  25.662 -0.0081 -0.1281  0.0571
   21ASP    SC1 2562  27.357   7.407  25.930 -0.1475 -0.0057 -0.1669
   22ASP     BB 2563  27.345   7.452  25.401 -0.0950 -0.1140 -0.0452
   22ASP    SC1 2564  27.353   7.166  25.122 -0.1791 -0.3509  0.2433
   23ASP     BB 2565  27.051   7.556  25.590  0.0721  0.0073 -0.2654
   23ASP    SC1 2566  27.083   7.891  25.662  0.0874  0.0240  0.2795
   24ASP     BB 2567  26.750   7.458  25.527 -0.0170  0.2990 -0.0533
   24ASP    SC1 2568  26.692   7.595  25.218 -0.0876  0.4457 -0.0970
   25ASP     BB 2569  26.549   7.268  25.659 -0.0846  0.2793 -0.3182
   25ASP    SC1 2570  26.476   7.081  25.382  0.3871 -0.0052  0.1050
   26ASP     BB 2571  26.438   7.278  25.974  0.0182 -0.1943 -0.0884
   26ASP    SC1 2572  26.228   7.512  25.894  0.0552 -0.0583  0.0725
   27ASP     BB 2573  26.221   7.078  26.121 -0.1878 -0.0818  0.0492
   27ASP    SC1 2574  25.987   6.848  25.973 -0.0334 -0.0481 -0.1199
   28ASP     BB 2575  26.170   6.988  26.409 -0.0110  0.0553  0.0558
   28ASP    SC1 2576  26.433   6.779  26.399  0.3192 -0.1233 -0.1610
   29ASP     BB 2577  26.077   7.166  26.645  0.1093 -0.1764 -0.1041
   29ASP    SC1 2578  25.760   7.138  26.629 -0.0839  0.1947  0.1285
   30ASP     BB 2579  26.263   7.287  26.921 -0.2210  0.0919 -0.3086
   30ASP    SC1 2580  26.411   7.601  26.810  0.2279  0.1066 -0.3130
    1ASP     BB 2581   8.766  19.466  15.533 -0.0334  0.2740  0.0211
    1ASP    SC1 2582   8.952  19.203  15.568 -0.1323  0.0307 -0.1225
    2ASP     BB 2583   8.777  19.701  15.662 -0.0578 -0.1100  0.0816
    2ASP    SC1 2584   8.718  19.933  15.461  0.1711  0.1053 -0.2078
    3ASP     BB 2585   8.621  19.711  15.955 -0.0885  0.0384  0.0117
    3ASP    SC1 2586   8.535  19.395  16.003  0.1342  0.2078  0.1290
    4ASP     BB 2587   8.305  19.820  15.960 -0.2786 -0.3299 -0.1968
    4ASP    SC1 2588   8.390  20.087  16.179 -0.0072 -0.4488  0.3090
    5ASP     BB 2589   8.060  19.801  15.865 -0.0833  0.1364  0.7177
    5ASP    SC1 2590   7.919  19.767  15.533 -0.0032  0.1828  0.1156
    6ASP     BB 2591   7.805  19.704  15.973  0.1990 -0.1619  0.0567
    6ASP    SC1 2592   7.757  19.449  15.820 -0.2610  0.0252 -0.2604
    7ASP     BB 2593   7.633  19.708  16.213  0.2397 -0.4725  0.2089
    7ASP    SC1 2594   7.336  19.864  16.199 -0.1606  0.1081  0.0160
    8ASP     BB 2595   7.684  19.595  16.449  0.1863 -0.1205 -0.1277
    8ASP    SC1 2596   7.812  19.722  16.739 -0.0569 -0.3920 -0.1173
    9ASP     BB 2597   7.571  19.316  16.613  0.1115  0.1406  0.1956
    9ASP    SC1 2598   7.290  19.182  16.445  0.0970  0.1477 -0.0962
   10ASP     BB 2599   7.703  19.045  16.617  0.1268 -0.2583 -0.1255
   10ASP    SC1 2600   7.927  18.995  16.350  0.4269  0.2692  0.4373
   11ASP     BB 2601   7.910  18.923  16.889  0.0800  0.1156 -0.1681
   11ASP    SC1 2602   7.684  18.682  16.969 -0.0418 -0.0352  0.4173
   12ASP     BB 2603   8.071  18.986  17.075  0.3197 -0.1230 -0.0073
   12ASP    SC1 2604   8.369  19.109  16.982 -0.1006 -0.1414 -0.0413
   13ASP     BB 2605   8.094  19.123  17.400 -0.0621  0.0494 -0.0858
   13ASP    SC1 2606   8.384  19.113  17.614 -0.0784 -0.1751 -0.0308
   14ASP     BB 2607   7.803  19.109  17.610 -0.3778 -0.0008 -0.1144
   14ASP    SC1 2608   7.558  19.300  17.487 -0.0845 -0.1389 -0.3761
   15ASP     BB 2609   7.840  19.019  17.919 -0.4439 -0.1986 -0.4051
   15ASP    SC1 2610   7.995  19.104  18.226  0.0851 -0.1010 -0.2555
   16ASP     BB 2611   7.599  18.783  18.068  0.0061 -0.5085  0.1877
   16ASP    SC1 2612   7.908  18.680  18.279 -0.0726  0.3872 -0.3850
   17ASP     BB 2613   7.498  18.483  17.972  0.2568  0.1373 -0.1187
   17ASP    SC1 2614   7.654  18.600  17.670 -0.0056 -0.1055 -0.1862
   18ASP     BB 2615   7.326  18.254  18.086 -0.0024  0.2244 -0.3186
   18ASP    SC1 2616   7.176  18.470  18.345 -0.1534  0.0454 -0.1044
   19ASP     BB 2617   7.418  17.968  18.131 -0.2455 -0.0919 -0.0982
   19ASP    SC1 2618   7.750  18.001  18.069  0.1756  0.0875  0.3700
   20ASP     BB 2619   7.396  17.697  17.954 -0.2114  0.1399  0.0702
   20ASP    SC1 2620   7.664  17.564  18.169 -0.2536 -0.1910  0.1672
   21ASP     BB 2621   7.190  17.530  17.814 -0.2332  0.1231  0.0903
   21ASP    SC1 2622   6.950  17.449  18.014  0.1019 -0.1660 -0.0880
   22ASP     BB 2623   7.180  17.537  17.453 -0.3168 -0.2134  0.0013
   22ASP    SC1 2624   7.189  17.897  17.493  0.4627  0.5250 -0.1671
   23ASP     BB 2625   7.204  17.304  17.280 -0.0681  0.5365  0.2052
   23ASP    SC1 2626   6.827  17.245  17.263 -0.3309  0.1489  0.1197
   24ASP     BB 2627   7.484  17.170  17.135  0.0146  0.1375  0.0127
   24ASP    SC1 2628   7.664  17.382  17.281  0.3130 -0.1144 -0.0267
   25ASP     BB 2629   7.484  17.019  16.898 -0.2302  0.0475  0.1202
   25ASP    SC1 2630   7.725  17.234  16.742  0.7642  0.3368 -0.0704
   26ASP     BB 2631   7.437  16.746  16.847  0.1347 -0.0937 -0.0668
   26ASP    SC1 2632   7.427  16.632  17.173 -0.2020 -0.2294  0.3539
   27ASP     BB 2633   7.408  16.556  16.597 -0.0244  0.1448  0.1814
   27ASP    SC1 2634   7.246  16.625  16.297 -0.2806 -0.2702  0.5871
   28ASP     BB 2635   7.484  16.250  16.569  0.0786  0.0164  0.0852
   28ASP    SC1 2636   7.415  16.069  16.820 -0.3489 -0.0454  0.2383
   29ASP     BB 2637   7.757  16.090  16.517  0.0393 -0.0249  0.0460
   29ASP    SC1 2638   7.830  15.893  16.262  0.2321  0.4218  0.2996
   30ASP     BB 2639   7.955  16.420  16.590 -0.0740 -0.0553 -0.1515
   30ASP    SC1 2640   8.129  16.293  16.829 -0.1974 -0.2043  0.1131
    1ASP     BB 2641   4.646  26.657  18.481  0.1563  0.0843  0.0750
    1ASP    SC1 2642   4.488  26.927  18.694 -0.0149  0.4469 -0.0877
    2ASP     BB 2643   4.850  26.540  18.650 -0.0006 -0.0802 -0.0002
    2ASP    SC1 2644   4.814  26.200  18.577  0.1951  0.0326 -0.3902
    3ASP     BB 2645   5.166  26.493  18.487 -0.2851  0.1834 -0.0481
    3ASP    SC1 2646   5.342  26.665  18.758 -0.3560 -0.1477 -0.1385
    4ASP     BB 2647   5.227  26.470  18.181  0.0563  0.2469 -0.0690
    4ASP    SC1 2648   5.017  26.628  17.973  0.0484  0.0939 -0.1624
    5ASP     BB 2649   5.516  26.304  18.123 -0.0355  0.0157  0.0274
    5ASP    SC1 2650   5.483  26.053  18.379 -0.1710 -0.1228 -0.0312
    6ASP     BB 2651   5.676  26.207  17.869  0.2483 -0.2944 -0.1243
    6ASP    SC1 2652   5.654  25.873  17.977 -0.1565 -0.2973 -0.2268
    7ASP     BB 2653   5.618  26.217  17.553  0.1730 -0.0943 -0.0823
    7ASP    SC1 2654   5.740  26.489  17.366 -0.3950  0.1891 -0.0642
    8ASP     BB 2655   5.421  26.101  17.323 -0.0753 -0.5253 -0.0462
    8ASP    SC1 2656   5.129  26.315  17.372 -0.2110 -0.2034 -0.1567
    9ASP     BB 2657   5.481  25.982  17.092  0.0158 -0.0061 -0.3679
    9ASP    SC1 2658   5.415  25.652  17.185 -0.2179 -0.0475  0.0895
   10ASP     BB 2659   5.610  26.125  16.794 -0.3698  0.4712  0.0238
   10ASP    SC1 2660   5.965  26.050  16.752 -0.1157  0.0108 -0.1618
   11ASP     BB 2661   5.397  26.135  16.545  0.2036 -0.1940 -0.3166
   11ASP    SC1 2662   5.638  26.109  16.322 -0.1719 -0.0193  0.1601
   12ASP     BB 2663   5.110  26.272  16.623 -0.1212  0.2506 -0.1787
   12ASP    SC1 2664   5.119  26.611  16.684  0.0254  0.2453  0.2158
   13ASP     BB 2665   4.833  26.177  16.472 -0.2014 -0.1174 -0.1932
   13ASP    SC1 2666   4.748  25.827  16.487  0.1321  0.0612 -0.1408
   14ASP     BB 2667   4.594  26.385  16.270  0.0879  0.0949 -0.5506
   14ASP    SC1 2668   4.720  26.389  15.935  0.1332 -0.1651 -0.2749
   15ASP     BB 2669   4.356  26.265  16.162 -0.0449 -0.1725 -0.0959
   15ASP    SC1 2670   4.216  26.576  16.002 -0.1227 -0.1297 -0.2237
   16ASP     BB 2671   4.024  26.220  16.253 -0.1152 -0.1336  0.2782
   16ASP    SC1 2672   3.993  26.325  16.553 -0.0603 -0.1521 -0.1821
   17ASP     BB 2673   3.789  26.249  16.000  0.0100  0.1678  0.1184
   17ASP    SC1 2674   3.599  26.006  16.154 -0.1490 -0.3446  0.3056
   18ASP     BB 2675   3.625  26.527  15.944 -0.1775 -0.0768 -0.1426
   18ASP    SC1 2676   3.790  26.794  15.944  0.1468  0.1469  0.4567
   19ASP     BB 2677   3.270  26.522  16.012  0.0000  0.3830 -0.2482
   19ASP    SC1 2678   3.210  26.561  15.666 -0.0538  0.3917  0.3780
   20ASP     BB 2679   3.117  26.590  16.269 -0.2288  0.0303 -0.0751
   20ASP    SC1 2680   3.157  26.888  16.462 -0.1017  0.0419  0.3378
   21ASP     BB 2681   2.860  26.440  16.342 -0.2875 -0.1265 -0.1929
   21ASP    SC1 2682   2.953  26.112  16.552 -0.2844 -0.4453 -0.0680
   22ASP     BB 2683   2.522  26.508  16.290 -0.0071 -0.4107 -0.0044
   22ASP    SC1 2684   2.461  26.631  15.948  0.3813 -0.0412 -0.0914
   23ASP     BB 2685   2.354  26.313  16.412 -0.1902  0.0787 -0.2490
   23ASP    SC1 2686   2.198  26.041  16.285  0.1872  0.2104 -0.2033
   24ASP     BB 2687   2.079  26.315  16.627  0.0726  0.2725 -0.1141
   24ASP    SC1 2688   1.991  26.646  16.562 -0.3256 -0.0398 -0.4449
   25ASP     BB 2689   2.130  26.099  16.911  0.2891 -0.0355 -0.0801
   25ASP    SC1 2690   2.231  26.384  17.065  0.1887  0.1665 -0.2742
   26ASP     BB 2691   1.920  25.891  16.960 -0.0269 -0.2451  0.1573
   26ASP    SC1 2692   1.786  25.715  16.690  0.2246 -0.1493  0.1919
   27ASP     BB 2693   1.735  25.699  17.163  0.0362 -0.0493 -0.3917
   27ASP    SC1 2694   1.811  25.387  17.138 -0.1225  0.0183 -0.0255
   28ASP     BB 2695   1.684  25.700  17.478  0.1605 -0.0349  0.0944
   28ASP    SC1 2696   2.015  25.641  17.539  0.0675  0.7077 -0.2292
   29ASP     BB 2697   1.535  25.597  17.735  0.0172  0.2676 -0.0397
   29ASP    SC1 2698   1.367  25.330  17.637 -0.1334 -0.2022 -0.3368
   30ASP     BB 2699   1.356  25.765  17.884  0.1595 -0.0338  0.2748
   30ASP    SC1 2700   1.163  25.935  17.680 -0.1056 -0.0287 -0.2627
    1ASP     BB 2701   1.815  27.092  20.144 -0.0840  0.0303  0.3507
    1ASP    SC1 2702   1.697  26.771  20.190 -0.0198  0.0060 -0.1958
    2ASP     BB 2703   2.103  27.037  20.252  0.2109  0.0046 -0.0962
    2ASP    SC1 2704   2.019  27.275  20.525  0.2391 -0.2670  0.0019
    3ASP     BB 2705   2.387  26.962  20.070  0.1358 -0.2186 -0.1919
    3ASP    SC1 2706   2.302  26.745  19.865  0.1180 -0.1786 -0.1478
    4ASP     BB 2707   2.608  26.815  20.266 -0.0802 -0.0288 -0.0203
    4ASP    SC1 2708   2.398  26.863  20.524 -0.1474 -0.4569  0.2116
    5ASP     BB 2709   2.884  26.950  20.333  0.1937 -0.0695  0.0443
    5ASP    SC1 2710   3.034  26.962  20.067  0.0738 -0.0135  0.1493
    6ASP     BB 2711   2.852  27.018  20.673 -0.0708 -0.3388  0.1171
    6ASP    SC1 2712   2.989  27.299  20.651 -0.0084 -0.1564  0.2705
    7ASP     BB 2713   2.751  26.917  20.944  0.3164 -0.3111  0.1236
    7ASP    SC1 2714   2.962  26.626  20.980 -0.2579 -0.0123 -0.1599
    8ASP     BB 2715   2.892  27.181  21.145 -0.0165  0.0204  0.0126
    8ASP    SC1 2716   2.801  27.082  21.456  0.3415  0.0426  0.0378
    9ASP     BB 2717   3.023  27.494  21.087 -0.1624 -0.2515 -0.0904
    9ASP    SC1 2718   3.364  27.461  20.964 -0.3263 -0.0301 -0.0840
   10ASP     BB 2719   3.008  27.715  21.323 -0.0828  0.0688 -0.1259
   10ASP    SC1 2720   2.775  27.804  21.568  0.2254 -0.4450 -0.1662
   11ASP     BB 2721   3.151  27.971  21.122  0.3639 -0.1264 -0.1601
   11ASP    SC1 2722   3.465  28.101  21.234  0.1122 -0.0122  0.0534
   12ASP     BB 2723   3.060  28.205  20.920  0.1152  0.2850  0.1585
   12ASP    SC1 2724   3.262  28.420  21.022 -0.0374  0.1167  0.0074
   13ASP     BB 2725   2.873  28.236  20.668 -0.0474 -0.0030 -0.0573
   13ASP    SC1 2726   2.675  28.436  20.849 -0.4534  0.1873  0.1297
   14ASP     BB 2727   2.784  28.447  20.408 -0.2047  0.0139 -0.1351
   14ASP    SC1 2728   3.050  28.370  20.235  0.2039 -0.1004 -0.0026
   15ASP     BB 2729   2.485  28.590  20.324  0.1295 -0.0559  0.2762
   15ASP    SC1 2730   2.474  28.896  20.174  0.2297  0.0061 -0.3223
   16ASP     BB 2731   2.215  28.529  20.112 -0.2633 -0.5021  0.0288
   16ASP    SC1 2732   1.958  28.335  20.256 -0.1319  0.1453  0.4665
   17ASP     BB 2733   2.243  28.634  19.824  0.1504  0.2926 -0.2832
   17ASP    SC1 2734   2.251  28.362  19.594 -0.1436  0.0238  0.0333
   18ASP     BB 2735   2.161  28.842  19.614 -0.1191 -0.0422 -0.0385
   18ASP    SC1 2736   1.832  28.918  19.658  0.4316 -0.1247  0.1437
   19ASP     BB 2737   2.285  28.850  19.328 -0.2058  0.1754 -0.3433
   19ASP    SC1 2738   2.325  29.197  19.359  0.1814 -0.1264 -0.5951
   20ASP     BB 2739   2.583  28.898  19.159  0.0122  0.1672  0.1150
   20ASP    SC1 2740   2.539  28.863  18.801 -0.0890  0.1779  0.1667
   21ASP     BB 2741   2.874  28.836  19.248  0.1923  0.0882  0.0714
   21ASP    SC1 2742   3.010  28.826  19.546 -0.0710 -0.0465  0.2189
   22ASP     BB 2743   3.169  28.998  19.130  0.4319 -0.0645  0.2108
   22ASP    SC1 2744   3.332  29.176  19.369 -0.1013 -0.2160 -0.3954
   23ASP     BB 2745   3.151  29.279  18.917  0.0199  0.1673 -0.3034
   23ASP    SC1 2746   3.056  29.591  18.980 -0.0059  0.4309 -0.1384
   24ASP     BB 2747   3.361  29.342  18.661 -0.0766 -0.0551 -0.2692
   24ASP    SC1 2748   3.736  29.391  18.657  0.1137  0.0814  0.0086
   25ASP     BB 2749   3.262  29.145  18.345  0.1033 -0.1738 -0.2562
   25ASP    SC1 2750   3.239  29.466  18.196 -0.3106 -0.0908  0.2303
   26ASP     BB 2751   3.327  28.800  18.203 -0.1417 -0.0030  0.0027
   26ASP    SC1 2752   3.093  28.599  18.325  0.1030  0.1842 -0.1656
   27ASP     BB 2753   3.601  28.677  18.156  0.0058 -0.0133 -0.2169
   27ASP    SC1 2754   3.717  28.638  18.482 -0.1244 -0.2383  0.1615
   28ASP     BB 2755   3.703  28.573  17.849 -0.0889  0.0732 -0.5594
   28ASP    SC1 2756   3.787  28.940  17.799 -0.0858  0.4571  0.1858
   29ASP     BB 2757   3.548  28.395  17.610  0.3007 -0.1680 -0.1213
   29ASP    SC1 2758   3.308  28.123  17.639  0.2408 -0.1978  0.1167
   30ASP     BB 2759   3.767  28.122  17.620  0.1162 -0.2826 -0.2431
   30ASP    SC1 2760   4.034  28.335  17.623 -0.0129 -0.3354 -0.1881
    1ASP     BB 2761   4.083   7.318  26.090  0.0537  0.1156  0.1534
    1ASP    SC1 2762   3.924   7.356  25.801  0.1984 -0.2163 -0.0487
    2ASP     BB 2763   3.989   6.983  26.115 -0.2191  0.0637  0.0484
    2ASP    SC1 2764   3.672   7.135  26.248 -0.0491 -0.2286  0.3097
    3ASP     BB 2765   3.864   6.757  25.914 -0.1108  0.0235 -0.3961
    3ASP    SC1 2766   3.677   6.682  25.622  0.0614  0.2678 -0.1913
    4ASP     BB 2767   4.033   6.527  25.957 -0.0436  0.0616  0.1308
    4ASP    SC1 2768   4.320   6.640  26.102  0.0525  0.6757  0.1574
    5ASP     BB 2769   4.132   6.373  25.713 -0.1542 -0.2500  0.0807
    5ASP    SC1 2770   3.860   6.247  25.545  0.1451 -0.0362 -0.2625
    6ASP     BB 2771   4.397   6.203  25.723  0.0690  0.1043 -0.1769
    6ASP    SC1 2772   4.324   5.915  25.891  0.2968  0.1908  0.1849
    7ASP     BB 2773   4.685   6.301  25.677  0.0938 -0.0283 -0.0505
    7ASP    SC1 2774   4.695   6.211  25.346 -0.0238 -0.3555  0.3145
    8ASP     BB 2775   4.920   6.363  25.905  0.1292 -0.1221 -0.0751
    8ASP    SC1 2776   5.103   6.053  25.901  0.0720  0.0210  0.0634
    9ASP     BB 2777   5.159   6.532  25.933 -0.2559  0.0281  0.1765
    9ASP    SC1 2778   5.422   6.447  25.769  0.4309 -0.1968 -0.6771
   10ASP     BB 2779   5.325   6.678  26.167 -0.1206 -0.0196 -0.0209
   10ASP    SC1 2780   5.521   6.434  26.322 -0.0614 -0.0738  0.0491
   11ASP     BB 2781   5.219   6.953  26.232 -0.2022 -0.2268 -0.0898
   11ASP    SC1 2782   5.189   6.977  26.585  0.0666 -0.3200  0.0970
   12ASP     BB 2783   4.926   7.149  26.262 -0.3646 -0.0201 -0.1455
   12ASP    SC1 2784   4.806   7.299  26.571 -0.1377  0.1860  0.1121
   13ASP     BB 2785   4.933   7.498  26.142 -0.2160  0.1184 -0.1250
   13ASP    SC1 2786   4.592   7.445  26.108 -0.2607 -0.3778  0.2351
   14ASP     BB 2787   5.087   7.766  26.303  0.3959  0.0564  0.2798
   14ASP    SC1 2788   5.019   8.090  26.219 -0.4542  0.0576  0.1428
   15ASP     BB 2789   5.378   7.852  26.427  0.3232 -0.0429  0.1141
   15ASP    SC1 2790   5.623   7.613  26.428  0.3409 -0.2808 -0.0499
   16ASP     BB 2791   5.424   8.091  26.625 -0.3885  0.0973  0.0229
   16ASP    SC1 2792   5.287   7.939  26.921 -0.1427  0.0395 -0.1908
   17ASP     BB 2793   5.590   8.387  26.597 -0.0507 -0.3000 -0.1421
   17ASP    SC1 2794   5.517   8.690  26.751 -0.2867  0.3330  0.0990
   18ASP     BB 2795   5.902   8.492  26.630 -0.0090  0.0285  0.1017
   18ASP    SC1 2796   6.049   8.193  26.768  0.2376  0.1101 -0.2444
   19ASP     BB 2797   5.943   8.757  26.501  0.1467  0.3314 -0.3017
   19ASP    SC1 2798   6.204   8.735  26.284 -0.0087  0.2341 -0.2327
   20ASP     BB 2799   6.099   9.030  26.617 -0.1015 -0.0243  0.1519
   20ASP    SC1 2800   6.262   9.071  26.902  0.0252 -0.0583  0.0946
   21ASP     BB 2801   6.118   9.339  26.479 -0.0734 -0.2148 -0.2499
   21ASP    SC1 2802   5.926   9.569  26.645  0.3324  0.4637  0.4477
   22ASP     BB 2803   6.282   9.458  26.247  0.0842  0.1223 -0.0063
   22ASP    SC1 2804   6.626   9.563  26.309 -0.3272  0.1315 -0.2757
   23ASP     BB 2805   6.186   9.578  25.932  0.1143  0.3092  0.2404
   23ASP    SC1 2806   6.051   9.901  25.959 -0.2357 -0.2916 -0.0871
   24ASP     BB 2807   6.129   9.475  25.668  0.2872  0.1581 -0.0678
   24ASP    SC1 2808   6.348   9.622  25.475  0.1945 -0.2984  0.2125
   25ASP     BB 2809   5.819   9.428  25.557  0.0205  0.1985 -0.0443
   25ASP    SC1 2810   5.507   9.516  25.718 -0.0628  0.3433  0.2827
   26ASP     BB 2811   5.721   9.391  25.279 -0.2411 -0.3007  0.3563
   26ASP    SC1 2812   5.781   9.111  25.106  0.0514  0.1118 -0.4231
   27ASP     BB 2813   5.505   9.548  25.031  0.1376 -0.0374 -0.2325
   27ASP    SC1 2814   5.726   9.807  24.921 -0.0437  0.0277 -0.2298
   28ASP     BB 2815   5.213   9.448  24.938  0.2344  0.0922 -0.0407
   28ASP    SC1 2816   5.036   9.595  25.163  0.1644 -0.0472 -0.2853
   29ASP     BB 2817   5.068   9.279  24.748 -0.3811 -0.1232 -0.0859
   29ASP    SC1 2818   5.076   8.971  24.814  0.5381 -0.0427  0.1559
   30ASP     BB 2819   5.031   9.442  24.517 -0.0207 -0.1781  0.1814
   30ASP    SC1 2820   4.662   9.474  24.437  0.1977 -0.0842  0.0671
    1ASP     BB 2821   6.688   2.140  19.840  0.0067 -0.1201 -0.5154
    1ASP    SC1 2822   6.721   2.432  19.991  0.1545  0.3072  0.2166
    2ASP     BB 2823   6.521   2.080  19.526  0.1908 -0.2229  0.1593
    2ASP    SC1 2824   6.707   1.803  19.501  0.0228 -0.3813 -0.0277
    3ASP     BB 2825   6.229   2.155  19.355  0.0052  0.1001  0.0292
    3ASP    SC1 2826   6.164   2.483  19.362  0.1357  0.2045  0.0969
    4ASP     BB 2827   6.194   2.086  19.019  0.1158  0.3415 -0.2236
    4ASP    SC1 2828   6.113   1.778  19.044 -0.1385 -0.0859 -0.1042
    5ASP     BB 2829   6.276   2.337  18.906 -0.0740  0.0651 -0.3513
    5ASP    SC1 2830   6.611   2.296  19.045 -0.2899  0.0934 -0.1107
    6ASP     BB 2831   6.243   2.431  18.592  0.3288  0.1571  0.1526
    6ASP    SC1 2832   5.910   2.360  18.653  0.2838 -0.2780 -0.1536
    7ASP     BB 2833   6.445   2.348  18.416 -0.0716 -0.1254 -0.0160
    7ASP    SC1 2834   6.728   2.458  18.619  0.0566  0.2718 -0.2759
    8ASP     BB 2835   6.400   2.090  18.202 -0.1192  0.0261 -0.1690
    8ASP    SC1 2836   6.533   1.826  18.408  0.4813 -0.3282  0.5240
    9ASP     BB 2837   6.388   2.131  17.840 -0.2686  0.1786 -0.1455
    9ASP    SC1 2838   6.380   2.463  17.918  0.4600 -0.1161  0.5218
   10ASP     BB 2839   6.118   2.165  17.611  0.0600 -0.1110 -0.0431
   10ASP    SC1 2840   5.781   2.047  17.704 -0.2300 -0.0793  0.0086
   11ASP     BB 2841   6.173   1.855  17.450  0.3397  0.1926 -0.1486
   11ASP    SC1 2842   6.123   1.791  17.110 -0.3048 -0.3035  0.2263
   12ASP     BB 2843   6.003   1.618  17.610 -0.0425 -0.2469  0.1436
   12ASP    SC1 2844   5.683   1.613  17.691 -0.1499 -0.2686  0.0482
   13ASP     BB 2845   6.137   1.378  17.782  0.0455  0.1104  0.2878
   13ASP    SC1 2846   6.389   1.601  17.802 -0.3985  0.1510  0.2541
   14ASP     BB 2847   6.101   1.012  17.747 -0.0702  0.0703 -0.5233
   14ASP    SC1 2848   6.382   1.016  17.529  0.3407  0.2592  0.0872
   15ASP     BB 2849   5.932   0.786  17.918  0.3321  0.1966  0.2704
   15ASP    SC1 2850   5.602   0.891  17.905 -0.2955  0.2147 -0.4870
   16ASP     BB 2851   5.799   0.705  18.285  0.4676  0.1227  0.0963
   16ASP    SC1 2852   5.878   1.010  18.488 -0.0007  0.1783  0.1221
   17ASP     BB 2853   5.764   0.394  18.392 -0.2303 -0.0083 -0.0019
   17ASP    SC1 2854   5.967   0.305  18.145 -0.3502 -0.3687  0.0864
   18ASP     BB 2855   5.579   0.251  18.635 -0.3225 -0.3362 -0.0511
   18ASP    SC1 2856   5.640   0.348  18.956 -0.3671 -0.2501 -0.1549
   19ASP     BB 2857   5.482  -0.053  18.500 -0.3343  0.0249 -0.0984
   19ASP    SC1 2858   5.429   0.039  18.200  0.3775  0.2789  0.1231
   20ASP     BB 2859   5.491  -0.403  18.577  0.1772  0.0237  0.0226
   20ASP    SC1 2860   5.205  -0.412  18.738 -0.1891  0.0358  0.2310
   21ASP     BB 2861   5.825  -0.483  18.644  0.0325  0.4078 -0.3477
   21ASP    SC1 2862   5.911  -0.428  19.003 -0.1756 -0.0449 -0.5139
   22ASP     BB 2863   6.042  -0.674  18.582 -0.4406  0.2574  0.1035
   22ASP    SC1 2864   6.397  -0.655  18.488  0.2387 -0.3773 -0.1131
   23ASP     BB 2865   5.918  -0.948  18.497 -0.1715  0.0582  0.1414
   23ASP    SC1 2866   5.733  -0.775  18.261 -0.2081  0.2368 -0.2993
   24ASP     BB 2867   6.102  -1.269  18.700  0.2351 -0.0655 -0.0080
   24ASP    SC1 2868   5.984  -1.523  18.921 -0.4911 -0.1102  0.1022
   25ASP     BB 2869   6.226  -1.430  18.490  0.3342  0.3140  0.0993
   25ASP    SC1 2870   6.076  -1.486  18.191  0.4404 -0.2778  0.3592
   26ASP     BB 2871   6.534  -1.651  18.429 -0.0178 -0.1573  0.2272
   26ASP    SC1 2872   6.673  -1.355  18.424 -0.0060 -0.0293  0.3690
   27ASP     BB 2873   6.707  -1.848  18.611  0.2477 -0.2919 -0.2012
   27ASP    SC1 2874   7.047  -1.777  18.510  0.0315  0.0592 -0.3388
   28ASP     BB 2875   6.697  -1.953  18.913  0.0693  0.0006  0.0510
   28ASP    SC1 2876   6.451  -2.228  18.934  0.6438  0.0002  0.0620
   29ASP     BB 2877   6.862  -1.801  19.097  0.0786  0.1250 -0.3227
   29ASP    SC1 2878   6.674  -1.530  19.173 -0.0680 -0.0973 -0.0850
   30ASP     BB 2879   7.098  -1.975  19.284  0.0372  0.0535  0.3824
   30ASP    SC1 2880   7.447  -1.868  19.332 -0.0851 -0.1113  0.2467
    1ASP     BB 2881   0.956   2.772  15.919 -0.0972  0.1687 -0.1948
    1ASP    SC1 2882   1.088   3.085  15.969  0.0407 -0.0719  0.0135
    2ASP     BB 2883   1.138   2.607  15.741 -0.1317  0.0921  0.2153
    2ASP    SC1 2884   1.042   2.312  15.692 -0.0038  0.1681 -0.3267
    3ASP     BB 2885   1.308   2.710  15.419  0.1237  0.3160 -0.0665
    3ASP    SC1 2886   1.622   2.884  15.429  0.0559 -0.3012  0.2254
    4ASP     BB 2887   1.227   2.589  15.068  0.4539 -0.2548  0.1234
    4ASP    SC1 2888   0.957   2.732  14.987 -0.0473 -0.0007 -0.5758
    5ASP     BB 2889   1.425   2.418  14.905 -0.0879  0.1131  0.0554
    5ASP    SC1 2890   1.681   2.482  14.683  0.0774  0.3415  0.0353
    6ASP     BB 2891   1.352   2.111  14.816  0.0734  0.1203  0.4264
    6ASP    SC1 2892   1.485   1.872  15.050  0.0280 -0.0189 -0.0254
    7ASP     BB 2893   1.061   1.927  14.743  0.0374 -0.2074 -0.0310
    7ASP    SC1 2894   0.974   1.993  14.436 -0.0219  0.4515 -0.1587
    8ASP     BB 2895   0.767   1.790  14.845 -0.1471 -0.2147 -0.0908
    8ASP    SC1 2896   0.483   1.980  14.946 -0.0394 -0.2716 -0.0825
    9ASP     BB 2897   0.651   1.525  14.745 -0.0432 -0.0852  0.2574
    9ASP    SC1 2898   0.802   1.404  15.058 -0.0119 -0.0491 -0.0200
   10ASP     BB 2899   0.495   1.375  14.465  0.1493 -0.1561 -0.1134
   10ASP    SC1 2900   0.520   1.467  14.133 -0.2833  0.1597 -0.0007
   11ASP     BB 2901   0.149   1.318  14.432 -0.1838 -0.0137  0.2661
   11ASP    SC1 2902   0.070   1.019  14.360  0.0528 -0.0260  0.7679
   12ASP     BB 2903  -0.071   1.549  14.568  0.1197  0.3088  0.1848
   12ASP    SC1 2904  -0.105   1.781  14.370 -0.1937 -0.0488 -0.0968
   13ASP     BB 2905  -0.282   1.551  14.883 -0.0013  0.0999 -0.1234
   13ASP    SC1 2906  -0.312   1.901  14.936  0.4251  0.0628  0.0146
   14ASP     BB 2907  -0.239   1.304  15.122 -0.1226  0.3209  0.0798
   14ASP    SC1 2908  -0.528   1.132  15.038  0.0583  0.0729  0.0182
   15ASP     BB 2909  -0.258   1.279  15.412  0.2262  0.0565 -0.2433
   15ASP    SC1 2910  -0.227   1.630  15.425  0.0706 -0.1385 -0.0429
   16ASP     BB 2911  -0.191   1.076  15.656 -0.5917  0.0980 -0.0423
   16ASP    SC1 2912   0.084   0.848  15.555  0.0890 -0.0191 -0.1743
   17ASP     BB 2913  -0.287   0.897  15.970  0.1310 -0.2066  0.0684
   17ASP    SC1 2914  -0.236   0.617  16.093 -0.2775 -0.0890  0.2373
   18ASP     BB 2915  -0.355   1.116  16.160 -0.1980 -0.3103  0.0902
   18ASP    SC1 2916  -0.054   1.219  16.308  0.0322 -0.2425 -0.0984
   19ASP     BB 2917  -0.523   1.077  16.401  0.0412 -0.2141 -0.1203
   19ASP    SC1 2918  -0.838   1.056  16.382 -0.1956 -0.3807  0.0029
   20ASP     BB 2919  -0.382   1.260  16.702  0.1702 -0.0620  0.1294
   20ASP    SC1 2920  -0.659   1.421  16.692 -0.1572  0.1203  0.1174
   21ASP     BB 2921  -0.424   1.094  17.019 -0.1962 -0.0991  0.1482
   21ASP    SC1 2922  -0.388   1.439  17.092  0.3095  0.0938 -0.0019
   22ASP     BB 2923  -0.273   0.807  17.123 -0.2938 -0.3108  0.3483
   22ASP    SC1 2924  -0.232   0.854  17.460 -0.1624 -0.1086 -0.0950
   23ASP     BB 2925  -0.244   0.518  17.003  0.1996 -0.2804 -0.0690
   23ASP    SC1 2926  -0.429   0.393  17.268 -0.3804  0.2405  0.3486
   24ASP     BB 2927   0.002   0.408  16.882 -0.2101 -0.0390  0.2237
   24ASP    SC1 2928   0.046   0.117  16.715  0.0645 -0.1121 -0.1680
   25ASP     BB 2929   0.338   0.393  16.882  0.1865  0.0128  0.0256
   25ASP    SC1 2930   0.386   0.708  16.707 -0.1579 -0.0318  0.0261
   26ASP     BB 2931   0.633   0.439  17.097 -0.0075 -0.0432  0.0431
   26ASP    SC1 2932   0.804   0.136  17.046  0.2533  0.0267 -0.4340
   27ASP     BB 2933   0.605   0.617  17.363  0.2347  0.0586  0.1512
   27ASP    SC1 2934   0.606   0.314  17.532  0.2804  0.0152  0.0163
   28ASP     BB 2935   0.735   0.855  17.498 -0.1364 -0.1612 -0.0178
   28ASP    SC1 2936   1.014   0.788  17.306  0.2185 -0.3315 -0.2714
   29ASP     BB 2937   0.687   0.891  17.846 -0.0729 -0.0092  0.2749
   29ASP    SC1 2938   0.413   1.098  17.833  0.4068  0.2505 -0.2996
   30ASP     BB 2939   0.933   0.825  18.108 -0.0016  0.2029 -0.0999
   30ASP    SC1 2940   1.083   0.501  18.070  0.0002 -0.1445  0.0742
    1ASP     BB 2941   2.495  16.271  21.135  0.0479  0.0668 -0.3798
    1ASP    SC1 2942   2.458  16.146  21.459  0.0447 -0.1173  0.2899
    2ASP     BB 2943   2.465  16.016  20.968  0.5207  0.1913 -0.1127
    2ASP    SC1 2944   2.760  15.910  20.923  0.3311 -0.2282  0.2293
    3ASP     BB 2945   2.400  16.123  20.639  0.0763  0.0246  0.0466
    3ASP    SC1 2946   2.602  16.397  20.593  0.2020 -0.3612  0.0193
    4ASP     BB 2947   2.087  16.123  20.533 -0.0800  0.0532  0.1172
    4ASP    SC1 2948   2.118  16.123  20.185 -0.0019  0.0491 -0.2033
    5ASP     BB 2949   1.829  16.361  20.556  0.1554  0.0176 -0.0569
    5ASP    SC1 2950   1.601  16.131  20.691 -0.3334 -0.0927 -0.0369
    6ASP     BB 2951   1.758  16.662  20.577 -0.0327  0.0073 -0.3693
    6ASP    SC1 2952   1.456  16.835  20.616  0.0390 -0.1087  0.0310
    7ASP     BB 2953   1.880  16.892  20.451  0.0758  0.3023  0.1427
    7ASP    SC1 2954   1.923  16.813  20.131  0.1101  0.0136  0.3151
    8ASP     BB 2955   1.950  17.148  20.549 -0.3376  0.0833  0.0168
    8ASP    SC1 2956   2.260  17.037  20.674  0.0591 -0.2094 -0.2598
    9ASP     BB 2957   1.895  17.446  20.386  0.0808  0.3471  0.0214
    9ASP    SC1 2958   1.656  17.535  20.572 -0.0560  0.1041  0.3558
   10ASP     BB 2959   2.063  17.588  20.155  0.1582 -0.1914  0.1232
   10ASP    SC1 2960   1.831  17.595  19.888 -0.3304  0.1223 -0.2325
   11ASP     BB 2961   2.226  17.824  20.247 -0.0928 -0.1474  0.1402
   11ASP    SC1 2962   2.231  17.792  20.566 -0.2977  0.2586  0.0228
   12ASP     BB 2963   2.305  18.129  20.207  0.3114 -0.4107 -0.0134
   12ASP    SC1 2964   2.095  18.382  20.209  0.0420 -0.4743 -0.1774
   13ASP     BB 2965   2.563  18.312  20.153 -0.1184 -0.0198 -0.0870
   13ASP    SC1 2966   2.698  18.125  19.914  0.2394  0.1148 -0.1606
   14ASP     BB 2967   2.823  18.466  20.278  0.0694 -0.1239  0.0622
   14ASP    SC1 2968   2.910  18.377  20.586 -0.1116  0.0424  0.2781
   15ASP     BB 2969   2.950  18.759  20.173  0.1696 -0.1418 -0.2717
   15ASP    SC1 2970   2.778  18.980  20.005  0.2288  0.1845  0.2927
   16ASP     BB 2971   3.287  18.786  20.223  0.2434  0.0043  0.2259
   16ASP    SC1 2972   3.432  18.568  19.977 -0.1107 -0.1774  0.2883
   17ASP     BB 2973   3.266  18.838  20.595 -0.2175  0.2808  0.0804
   17ASP    SC1 2974   3.072  19.082  20.788 -0.4811 -0.0392 -0.1539
   18ASP     BB 2975   3.529  18.851  20.800 -0.2635 -0.1221 -0.0373
   18ASP    SC1 2976   3.635  18.534  20.818 -0.1962 -0.0741 -0.2000
   19ASP     BB 2977   3.546  18.938  21.094  0.1469  0.0838 -0.2149
   19ASP    SC1 2978   3.263  18.894  21.191 -0.0832 -0.0655 -0.0613
   20ASP     BB 2979   3.748  18.922  21.304  0.1199 -0.1836 -0.2418
   20ASP    SC1 2980   3.863  19.270  21.346 -0.1192 -0.1225  0.0990
   21ASP     BB 2981   3.948  18.708  21.435  0.1716  0.0506  0.0567
   21ASP    SC1 2982   4.256  18.705  21.372  0.1220 -0.0475  0.0808
   22ASP     BB 2983   3.802  18.426  21.580  0.1694  0.0925 -0.2030
   22ASP    SC1 2984   3.749  18.163  21.372 -0.0600 -0.0875  0.1085
   23ASP     BB 2985   3.873  18.377  21.869  0.0324 -0.1309 -0.1123
   23ASP    SC1 2986   3.676  18.586  22.089 -0.0206  0.1776  0.0844
   24ASP     BB 2987   3.957  18.087  21.946  0.3864  0.0823  0.0105
   24ASP    SC1 2988   4.283  18.185  21.953  0.0002 -0.2830  0.3176
   25ASP     BB 2989   4.004  17.838  22.174  0.0448 -0.0404 -0.4197
   25ASP    SC1 2990   3.794  17.639  22.048  0.1193 -0.3198 -0.2146
   26ASP     BB 2991   4.095  17.886  22.446  0.2465 -0.0876 -0.1577
   26ASP    SC1 2992   3.859  18.093  22.642  0.1335  0.5472  0.0656
   27ASP     BB 2993   4.146  17.669  22.673  0.1661  0.0229 -0.0175
   27ASP    SC1 2994   3.933  17.412  22.759  0.5084  0.0900 -0.1577
   28ASP     BB 2995   4.319  17.625  22.907  0.1141 -0.3425 -0.0846
   28ASP    SC1 2996   4.377  17.887  23.141 -0.0863 -0.0024 -0.2637
   29ASP     BB 2997   4.590  17.494  22.905 -0.0004 -0.1166  0.0616
   29ASP    SC1 2998   4.698  17.688  22.609 -0.0895  0.1015  0.1798
   30ASP     BB 2999   4.807  17.600  23.123 -0.0304 -0.2187  0.1273
   30ASP    SC1 3000   4.848  17.906  23.207 -0.0964  0.0237  0.2745
    1ASP     BB 3001   5.111  14.402   7.388 -0.0296 -0.0889  0.2349
    1ASP    SC1 3002   5.175  14.228   7.680 -0.6431  0.1799 -0.0070
    2ASP     BB 3003   5.352  14.593   7.377  0.2840 -0.0027 -0.0710
    2ASP    SC1 3004   5.286  14.843   7.138 -0.1113  0.5905  0.0367
    3ASP     BB 3005   5.461  14.847   7.637  0.2064  0.0174 -0.0219
    3ASP    SC1 3006   5.787  14.863   7.685  0.2201 -0.0671 -0.4348
    4ASP     BB 3007   5.430  15.011   7.911 -0.1599 -0.1011 -0.0970
    4ASP    SC1 3008   5.117  14.911   8.050 -0.2654 -0.1805  0.1254
    5ASP     BB 3009   5.640  15.184   8.035 -0.1165 -0.0845 -0.1547
    5ASP    SC1 3010   5.496  15.492   7.927  0.4917  0.1427  0.1848
    6ASP     BB 3011   5.721  15.156   8.343  0.1177  0.2898  0.4608
    6ASP    SC1 3012   6.074  15.154   8.309  0.3076 -0.0566 -0.2753
    7ASP     BB 3013   5.608  14.941   8.567  0.1107  0.2601 -0.0394
    7ASP    SC1 3014   5.703  14.820   8.838  0.0163 -0.1057  0.0840
    8ASP     BB 3015   5.318  14.941   8.608  0.0269 -0.1002  0.1497
    8ASP    SC1 3016   5.274  14.669   8.827  0.1125 -0.1991 -0.5801
    9ASP     BB 3017   5.082  15.137   8.716 -0.1592  0.0758  0.5130
    9ASP    SC1 3018   5.074  15.379   8.932  0.2466 -0.1444  0.1254
   10ASP     BB 3019   4.796  14.981   8.843  0.0294 -0.0593  0.2033
   10ASP    SC1 3020   4.863  14.919   9.186  0.3128  0.2819  0.0540
   11ASP     BB 3021   4.573  14.851   8.635  0.3501 -0.1701 -0.3098
   11ASP    SC1 3022   4.284  15.047   8.728 -0.2927 -0.2094 -0.4400
   12ASP     BB 3023   4.490  14.589   8.583  0.2262  0.3262  0.2719
   12ASP    SC1 3024   4.197  14.537   8.738  0.2062  0.0881  0.0341
   13ASP     BB 3025   4.437  14.408   8.335 -0.0088 -0.0884 -0.0812
   13ASP    SC1 3026   4.745  14.272   8.321 -0.1536 -0.0076  0.3069
   14ASP     BB 3027   4.315  14.367   8.034  0.0223  0.1055  0.5110
   14ASP    SC1 3028   4.475  14.600   7.863  0.0799  0.1710 -0.1210
   15ASP     BB 3029   4.237  14.073   7.989  0.2361  0.0952  0.0131
   15ASP    SC1 3030   3.888  14.095   8.103  0.0901  0.1380  0.1727
   16ASP     BB 3031   4.182  13.942   7.684  0.0257 -0.1813  0.1222
   16ASP    SC1 3032   4.481  13.780   7.689 -0.2285  0.1349  0.1378
   17ASP     BB 3033   4.045  13.707   7.506  0.1786  0.4303 -0.3458
   17ASP    SC1 3034   3.975  14.003   7.288  0.2329  0.0865 -0.0835
   18ASP     BB 3035   3.832  13.505   7.546  0.2854  0.4467  0.0349
   18ASP    SC1 3036   3.772  13.387   7.860 -0.1014 -0.1165 -0.4115
   19ASP     BB 3037   3.620  13.330   7.345 -0.0061 -0.1038 -0.0078
   19ASP    SC1 3038   3.490  13.112   7.577 -0.1268  0.3374  0.0371
   20ASP     BB 3039   3.489  13.279   7.036 -0.4128  0.0380  0.1293
   20ASP    SC1 3040   3.241  13.467   7.077 -0.3194  0.0791 -0.0922
   21ASP     BB 3041   3.612  13.244   6.779 -0.0596  0.2887 -0.3394
   21ASP    SC1 3042   3.950  13.256   6.714  0.1855 -0.3038 -0.4011
   22ASP     BB 3043   3.491  13.155   6.493 -0.1730 -0.1871  0.1795
   22ASP    SC1 3044   3.163  13.135   6.501  0.2351 -0.0978 -0.0635
   23ASP     BB 3045   3.685  13.200   6.260 -0.2741 -0.1714 -0.0903
   23ASP    SC1 3046   3.701  12.943   6.124 -0.4709 -0.3108 -0.3858
   24ASP     BB 3047   3.754  13.409   6.004  0.0727 -0.0281 -0.0799
   24ASP    SC1 3048   3.662  13.181   5.784 -0.1684  0.2739 -0.3200
   25ASP     BB 3049   3.725  13.721   5.912 -0.0109 -0.2819  0.0602
   25ASP    SC1 3050   4.045  13.849   6.088 -0.0908  0.3573 -0.2916
   26ASP     BB 3051   3.470  13.946   5.831  0.0028  0.1526 -0.1777
   26ASP    SC1 3052   3.234  13.833   6.075 -0.2875  0.3856  0.2141
   27ASP     BB 3053   3.538  14.054   5.536 -0.1988 -0.2862  0.0180
   27ASP    SC1 3054   3.708  13.808   5.414  0.2040 -0.1052 -0.2847
   28ASP     BB 3055   3.545  14.369   5.364 -0.2366 -0.3384  0.0632
   28ASP    SC1 3056   3.631  14.581   5.600 -0.1466 -0.0734  0.2232
   29ASP     BB 3057   3.618  14.407   5.060  0.0833 -0.1275  0.0589
   29ASP    SC1 3058   3.365  14.537   4.908  0.1893 -0.1910  0.1826
   30ASP     BB 3059   3.948  14.501   5.066  0.0850 -0.0452 -0.0980
   30ASP    SC1 3060   4.198  14.229   5.023 -0.0380 -0.2632 -0.1126
    1ASP     BB 3061  20.681  22.681  19.009 -0.0976  0.2141 -0.1438
    1ASP    SC1 3062  20.945  22.557  19.131 -0.1588 -0.2761 -0.0966
    2ASP     BB 3063  20.471  22.699  19.227 -0.0295  0.0370 -0.1961
    2ASP    SC1 3064  20.353  22.931  19.440  0.2267 -0.1197  0.1249
    3ASP     BB 3065  20.266  22.455  19.299 -0.1762  0.3792  0.0148
    3ASP    SC1 3066  20.375  22.379  19.612 -0.1957 -0.1102  0.0665
    4ASP     BB 3067  20.024  22.297  19.125 -0.0816  0.1673  0.0626
    4ASP    SC1 3068  20.015  22.070  19.382 -0.0645 -0.0513  0.3004
    5ASP     BB 3069  19.658  22.303  19.161 -0.1296  0.0022  0.1772
    5ASP    SC1 3070  19.550  22.662  19.166  0.1738  0.1397 -0.0228
    6ASP     BB 3071  19.553  21.993  19.236 -0.0679  0.0181  0.1586
    6ASP    SC1 3072  19.370  21.944  19.536 -0.0270  0.4380  0.0118
    7ASP     BB 3073  19.509  21.727  19.056  0.2700  0.2502 -0.0643
    7ASP    SC1 3074  19.213  21.777  18.856  0.1894 -0.0035 -0.0516
    8ASP     BB 3075  19.546  21.403  18.985  0.1263 -0.0266 -0.0428
    8ASP    SC1 3076  19.589  21.151  19.240  0.4335 -0.4225  0.7176
    9ASP     BB 3077  19.655  21.469  18.668  0.1287 -0.0467 -0.0843
    9ASP    SC1 3078  19.390  21.321  18.470 -0.0600  0.2805 -0.0645
   10ASP     BB 3079  19.909  21.481  18.517 -0.1871 -0.0746  0.0235
   10ASP    SC1 3080  20.074  21.207  18.467  0.0507 -0.1929  0.0385
   11ASP     BB 3081  19.981  21.736  18.358  0.1825  0.1512 -0.2399
   11ASP    SC1 3082  19.696  21.894  18.470 -0.0683 -0.0621 -0.1386
   12ASP     BB 3083  20.098  21.782  18.088  0.0858  0.0176 -0.2400
   12ASP    SC1 3084  20.323  21.602  17.874 -0.5259 -0.3215 -0.0846
   13ASP     BB 3085  20.247  22.088  17.952  0.0229  0.0914 -0.1440
   13ASP    SC1 3086  20.093  22.289  18.156 -0.1878 -0.4169  0.1208
   14ASP     BB 3087  20.517  22.161  17.912  0.0005  0.2361 -0.0181
   14ASP    SC1 3088  20.444  22.349  17.648  0.2161  0.1079 -0.1543
   15ASP     BB 3089  20.733  22.256  18.046 -0.0778 -0.0041  0.0109
   15ASP    SC1 3090  20.995  22.066  17.936 -0.2761  0.4136 -0.0955
   16ASP     BB 3091  20.862  22.541  18.148 -0.0479 -0.2999  0.3402
   16ASP    SC1 3092  21.069  22.454  18.400 -0.1223 -0.2070 -0.3795
   17ASP     BB 3093  20.917  22.764  17.927  0.5662 -0.1277 -0.0484
   17ASP    SC1 3094  20.887  23.047  18.144 -0.2557 -0.3078 -0.3606
   18ASP     BB 3095  21.034  22.862  17.703  0.0853  0.2014  0.1666
   18ASP    SC1 3096  21.394  22.931  17.770  0.0707  0.0802  0.0435
   19ASP     BB 3097  20.967  22.928  17.396 -0.1656  0.3075  0.3951
   19ASP    SC1 3098  21.155  22.786  17.149 -0.1315 -0.0135 -0.2875
   20ASP     BB 3099  20.701  23.133  17.317  0.2324  0.2215  0.0336
   20ASP    SC1 3100  20.818  23.362  17.453 -0.0365  0.1262 -0.2727
   21ASP     BB 3101  20.369  23.168  17.196  0.0960 -0.0480  0.2159
   21ASP    SC1 3102  20.207  23.320  17.461 -0.1616  0.4897 -0.0256
   22ASP     BB 3103  20.280  23.274  16.885 -0.1185  0.1532 -0.0125
   22ASP    SC1 3104  20.361  23.026  16.652 -0.0543  0.1534  0.0768
   23ASP     BB 3105  20.310  23.546  16.722  0.1676  0.2354 -0.1981
   23ASP    SC1 3106  20.538  23.488  16.500  0.0545 -0.2143 -0.0833
   24ASP     BB 3107  20.093  23.745  16.645  0.0134  0.0583 -0.0362
   24ASP    SC1 3108  19.811  23.576  16.548 -0.0285 -0.0452  0.0733
   25ASP     BB 3109  20.077  24.098  16.771 -0.0443 -0.2181  0.3930
   25ASP    SC1 3110  20.322  24.042  17.004 -0.2629 -0.1055  0.0645
   26ASP     BB 3111  19.832  24.337  16.787  0.2162 -0.0600  0.0434
   26ASP    SC1 3112  19.988  24.535  16.584 -0.0225  0.8002  0.1222
   27ASP     BB 3113  19.687  24.389  17.098 -0.2645 -0.0101  0.0096
   27ASP    SC1 3114  19.583  24.079  17.242 -0.0298 -0.1931 -0.0210
   28ASP     BB 3115  19.653  24.646  17.333  0.1819  0.0792  0.1547
   28ASP    SC1 3116  19.947  24.729  17.523  0.0809 -0.0140  0.0480
   29ASP     BB 3117  19.414  24.868  17.295 -0.1332  0.1037  0.3558
   29ASP    SC1 3118  19.209  24.769  17.545  0.2132 -0.2117  0.1200
   30ASP     BB 3119  19.490  25.087  17.085  0.1362 -0.0027  0.1887
   30ASP    SC1 3120  19.570  25.419  17.135  0.3091 -0.0255 -0.0130
    1ASP     BB 3121   5.929  25.367   2.701 -0.2605  0.2137 -0.0293
    1ASP    SC1 3122   6.045  25.346   3.024  0.1556  0.1405  0.0094
    2ASP     BB 3123   5.619  25.485   2.829 -0.2452  0.0006 -0.2610
    2ASP    SC1 3124   5.734  25.783   2.681 -0.1769 -0.0163  0.0898
    3ASP     BB 3125   5.317  25.467   2.791 -0.2495 -0.1800  0.1346
    3ASP    SC1 3126   5.273  25.411   2.481  0.1817 -0.1443 -0.2699
    4ASP     BB 3127   5.149  25.557   3.041  0.0938  0.3258 -0.1574
    4ASP    SC1 3128   5.020  25.296   3.132  0.0974 -0.1034  0.0054
    5ASP     BB 3129   5.132  25.808   3.301 -0.0780 -0.0608 -0.1912
    5ASP    SC1 3130   5.264  26.060   3.379 -0.2543 -0.1926 -0.4679
    6ASP     BB 3131   5.025  25.675   3.513  0.3168  0.1021 -0.2740
    6ASP    SC1 3132   4.721  25.790   3.469 -0.0911  0.1145  0.1229
    7ASP     BB 3133   5.212  25.824   3.795  0.1960 -0.1246  0.4716
    7ASP    SC1 3134   4.890  25.890   3.898 -0.0781  0.1494  0.0914
    8ASP     BB 3135   5.380  25.821   4.018 -0.1240  0.0733  0.0575
    8ASP    SC1 3136   5.549  26.097   4.127  0.1105 -0.0775 -0.0916
    9ASP     BB 3137   5.498  25.521   4.059  0.1427 -0.2800  0.0267
    9ASP    SC1 3138   5.725  25.502   3.818 -0.4747  0.4608 -0.0061
   10ASP     BB 3139   5.399  25.401   4.370  0.1941 -0.3960 -0.1942
   10ASP    SC1 3140   5.099  25.589   4.342  0.0281  0.0489  0.0674
   11ASP     BB 3141   5.587  25.361   4.593  0.0978  0.2334 -0.1433
   11ASP    SC1 3142   5.778  25.099   4.605  0.2784  0.3249  0.1567
   12ASP     BB 3143   5.803  25.531   4.758  0.0595 -0.3091  0.1506
   12ASP    SC1 3144   5.614  25.616   4.981 -0.1099  0.0729 -0.0731
   13ASP     BB 3145   6.118  25.435   4.784  0.2363 -0.2943  0.0571
   13ASP    SC1 3146   6.202  25.783   4.764  0.0984  0.3389 -0.6436
   14ASP     BB 3147   6.297  25.144   4.853  0.0126 -0.0371  0.3726
   14ASP    SC1 3148   6.149  25.026   5.134  0.3980 -0.2169  0.1688
   15ASP     BB 3149   6.603  25.043   4.770 -0.1240 -0.0656  0.1798
   15ASP    SC1 3150   6.616  24.727   4.876  0.0771  0.3484  0.2328
   16ASP     BB 3151   6.866  25.101   4.575  0.1604  0.0548 -0.0411
   16ASP    SC1 3152   6.890  25.462   4.607 -0.3553 -0.1351 -0.1898
   17ASP     BB 3153   6.767  25.103   4.316 -0.1905 -0.2398 -0.1402
   17ASP    SC1 3154   6.659  25.400   4.163 -0.1586  0.3879  0.0453
   18ASP     BB 3155   6.920  24.985   4.011  0.0189 -0.0001 -0.0229
   18ASP    SC1 3156   7.242  25.132   3.830  0.2599 -0.0172  0.2732
   19ASP     BB 3157   7.196  24.694   3.983 -0.1860 -0.3410 -0.3945
   19ASP    SC1 3158   7.087  24.555   3.720  0.2821 -0.0640  0.3286
   20ASP     BB 3159   7.203  24.420   4.145 -0.0352 -0.0041  0.3971
   20ASP    SC1 3160   7.527  24.454   4.254  0.0259 -0.0773 -0.2006
   21ASP     BB 3161   7.154  24.121   4.030  0.2049  0.2376  0.1193
   21ASP    SC1 3162   7.486  24.115   3.949 -0.1213 -0.2001  0.0817
   22ASP     BB 3163   6.904  23.943   4.173  0.0424  0.1697 -0.0340
   22ASP    SC1 3164   6.576  24.065   4.105  0.1690  0.2817 -0.0598
   23ASP     BB 3165   6.911  23.650   4.273  0.0130  0.0387 -0.2828
   23ASP    SC1 3166   7.126  23.590   4.488  0.1886  0.4999  0.0588
   24ASP     BB 3167   6.732  23.380   4.111 -0.1927 -0.0967 -0.1433
   24ASP    SC1 3168   6.970  23.222   3.992 -0.0607  0.1075  0.2644
   25ASP     BB 3169   6.435  23.306   3.935  0.0249 -0.0422 -0.3487
   25ASP    SC1 3170   6.302  23.170   4.234  0.1762  0.0498 -0.1992
   26ASP     BB 3171   6.277  23.157   3.697 -0.1537 -0.2643  0.0590
   26ASP    SC1 3172   6.068  22.981   3.863  0.2102 -0.2442 -0.2066
   27ASP     BB 3173   6.355  23.047   3.406  0.3698 -0.0048 -0.0737
   27ASP    SC1 3174   6.194  23.350   3.246  0.1307  0.1338 -0.2044
   28ASP     BB 3175   6.321  22.710   3.248  0.0298 -0.2372 -0.1463
   28ASP    SC1 3176   6.699  22.657   3.329  0.4470  0.1957  0.1769
   29ASP     BB 3177   6.064  22.467   3.241 -0.0683  0.0561  0.3118
   29ASP    SC1 3178   6.032  22.568   2.897 -0.3684  0.1369 -0.0671
   30ASP     BB 3179   6.061  22.346   3.537 -0.1053  0.1256 -0.1710
   30ASP    SC1 3180   6.184  22.071   3.644  0.3254  0.1600  0.1660
    1ASP     BB 3181  24.843  21.925  20.871 -0.3257 -0.0020 -0.1300
    1ASP    SC1 3182  25.143  22.006  20.769  0.1874 -0.0289  0.1453
    2ASP     BB 3183  24.859  22.000  21.156  0.0120 -0.4107  0.0457
    2ASP    SC1 3184  25.113  22.205  21.297 -0.0997 -0.2087  0.2469
    3ASP     BB 3185  24.609  22.221  21.250 -0.1803  0.0124  0.3227
    3ASP    SC1 3186  24.457  22.048  21.501  0.0890  0.1795  0.2050
    4ASP     BB 3187  24.448  22.317  21.001 -0.0187 -0.1261  0.1110
    4ASP    SC1 3188  24.353  22.050  20.820  0.1738  0.3754  0.4383
    5ASP     BB 3189  24.531  22.679  20.935 -0.0643  0.1812 -0.1059
    5ASP    SC1 3190  24.799  22.802  21.106  0.2986 -0.1403 -0.2117
    6ASP     BB 3191  24.264  22.857  20.903 -0.0015  0.0879  0.6161
    6ASP    SC1 3192  24.028  22.619  21.005 -0.1743  0.1372 -0.0339
    7ASP     BB 3193  24.298  22.955  20.586 -0.3127 -0.0046  0.0972
    7ASP    SC1 3194  24.546  23.129  20.554 -0.0418 -0.0381 -0.1666
    8ASP     BB 3195  24.469  22.712  20.391  0.3582  0.2553 -0.1150
    8ASP    SC1 3196  24.169  22.579  20.269 -0.2290  0.2444 -0.3973
    9ASP     BB 3197  24.671  22.757  20.181 -0.3825 -0.0066  0.0064
    9ASP    SC1 3198  24.560  22.466  20.027 -0.0895  0.3696 -0.3455
   10ASP     BB 3199  24.633  22.914  19.832 -0.1643  0.1641  0.1573
   10ASP    SC1 3200  24.970  22.995  19.877 -0.2642 -0.0285 -0.1217
   11ASP     BB 3201  24.669  22.714  19.595 -0.1199  0.2544  0.1681
   11ASP    SC1 3202  24.986  22.842  19.503 -0.1825  0.3352 -0.0600
   12ASP     BB 3203  24.579  22.397  19.539 -0.1051  0.1218 -0.0038
   12ASP    SC1 3204  24.249  22.488  19.346  0.0299  0.2353  0.1399
   13ASP     BB 3205  24.666  22.140  19.361  0.3368  0.0634  0.1136
   13ASP    SC1 3206  24.927  22.023  19.591  0.0413  0.4445 -0.1391
   14ASP     BB 3207  24.814  22.162  19.083 -0.0886 -0.4439 -0.0901
   14ASP    SC1 3208  25.098  22.284  19.138 -0.1295 -0.0853 -0.3752
   15ASP     BB 3209  24.796  22.117  18.751 -0.0138  0.1252  0.5556
   15ASP    SC1 3210  24.481  22.284  18.698 -0.2832 -0.2003  0.0024
   16ASP     BB 3211  24.957  21.905  18.619  0.0718 -0.0290 -0.0860
   16ASP    SC1 3212  25.060  21.621  18.808  0.1824  0.0312  0.1764
   17ASP     BB 3213  25.281  21.855  18.463  0.0185  0.2582 -0.1574
   17ASP    SC1 3214  25.474  22.109  18.312 -0.0779  0.0446  0.0234
   18ASP     BB 3215  25.185  21.671  18.245  0.1422  0.1750  0.1286
   18ASP    SC1 3216  24.924  21.894  18.134  0.0686  0.3491 -0.1111
   19ASP     BB 3217  25.352  21.384  18.119  0.0077 -0.0324 -0.0741
   19ASP    SC1 3218  25.233  21.321  17.776  0.1494 -0.4723 -0.3405
   20ASP     BB 3219  25.597  21.158  18.217 -0.1563 -0.2940  0.0544
   20ASP    SC1 3220  25.756  20.938  18.420 -0.1476 -0.1228 -0.0852
   21ASP     BB 3221  25.923  21.220  18.047  0.0519  0.1061 -0.1438
   21ASP    SC1 3222  25.890  21.021  17.830  0.2090 -0.0516 -0.3678
   22ASP     BB 3223  26.080  21.512  18.103 -0.2080 -0.1121  0.1040
   22ASP    SC1 3224  25.940  21.772  17.882  0.0708 -0.1498 -0.2674
   23ASP     BB 3225  26.221  21.564  18.408 -0.2151 -0.1328  0.5934
   23ASP    SC1 3226  26.496  21.376  18.325 -0.2681  0.2801  0.1592
   24ASP     BB 3227  26.133  21.747  18.612  0.0712 -0.3324  0.4179
   24ASP    SC1 3228  25.881  21.651  18.791  0.3952 -0.3417 -0.1054
   25ASP     BB 3229  26.380  22.003  18.703  0.1360 -0.4510  0.0487
   25ASP    SC1 3230  26.142  22.206  18.601 -0.0267  0.3865 -0.0107
   26ASP     BB 3231  26.587  22.143  18.988 -0.0152  0.0128  0.5149
   26ASP    SC1 3232  26.533  22.457  18.801  0.1954  0.0284  0.0870
   27ASP     BB 3233  26.891  21.995  19.069  0.1413  0.2481  0.2714
   27ASP    SC1 3234  26.840  21.788  18.776 -0.0051  0.1471 -0.2616
   28ASP     BB 3235  27.048  21.984  19.364  0.2064  0.0841  0.2180
   28ASP    SC1 3236  26.860  22.244  19.450 -0.1546  0.1601 -0.0532
   29ASP     BB 3237  27.277  21.805  19.431  0.0612 -0.0366  0.1981
   29ASP    SC1 3238  27.571  21.906  19.258  0.0523 -0.1175  0.0657
   30ASP     BB 3239  27.328  21.535  19.689  0.0579 -0.1105 -0.1314
   30ASP    SC1 3240  27.548  21.395  19.915  0.1138 -0.0259  0.0023
    1ASP     BB 3241  14.822  18.201  10.353  0.0884 -0.1326  0.1683
    1ASP    SC1 3242  14.687  18.404  10.577  0.2129 -0.2851  0.0973
    2ASP     BB 3243  15.089  18.064  10.344 -0.1853 -0.3489 -0.1805
    2ASP    SC1 3244  15.253  18.125  10.638  0.0450  0.1128  0.1842
    3ASP     BB 3245  15.274  18.142  10.140 -0.0788 -0.1804 -0.1228
    3ASP    SC1 3246  15.088  18.157   9.854  0.1328 -0.1895 -0.3921
    4ASP     BB 3247  15.593  18.132   9.947 -0.0880  0.0087  0.1744
    4ASP    SC1 3248  15.660  18.430  10.097  0.1209 -0.0012  0.0067
    5ASP     BB 3249  15.702  17.853   9.874  0.0560  0.4836  0.0840
    5ASP    SC1 3250  15.867  17.719  10.155  0.0447 -0.1505 -0.1813
    6ASP     BB 3251  15.923  17.773   9.668  0.0932 -0.0149 -0.2886
    6ASP    SC1 3252  16.091  18.057   9.661  0.0043  0.2970  0.3213
    7ASP     BB 3253  15.800  17.727   9.379 -0.1788  0.0291  0.2510
    7ASP    SC1 3254  16.063  17.841   9.171  0.1352  0.0945 -0.5363
    8ASP     BB 3255  15.480  17.631   9.324 -0.1777 -0.2056  0.0778
    8ASP    SC1 3256  15.333  17.627   9.611 -0.0179  0.4621  0.1338
    9ASP     BB 3257  15.416  17.487   9.021 -0.0777 -0.0071 -0.2208
    9ASP    SC1 3258  15.589  17.200   8.886  0.0386 -0.1212  0.0934
   10ASP     BB 3259  15.467  17.599   8.728  0.2343  0.0103  0.1943
   10ASP    SC1 3260  15.687  17.807   8.632  0.1222 -0.3617  0.1480
   11ASP     BB 3261  15.176  17.666   8.555 -0.0246 -0.0175 -0.3202
   11ASP    SC1 3262  15.134  17.578   8.235 -0.3475  0.1617  0.0139
   12ASP     BB 3263  14.950  17.858   8.630  0.2336 -0.1680 -0.0349
   12ASP    SC1 3264  15.073  18.147   8.556 -0.1548  0.4744  0.4388
   13ASP     BB 3265  14.632  17.759   8.598 -0.1152 -0.0656  0.1051
   13ASP    SC1 3266  14.401  18.020   8.667  0.0617 -0.0570  0.0354
   14ASP     BB 3267  14.486  17.627   8.848 -0.1447 -0.1975  0.0956
   14ASP    SC1 3268  14.725  17.740   9.079 -0.1916  0.0688 -0.0290
   15ASP     BB 3269  14.233  17.434   8.761 -0.0654 -0.0374 -0.2206
   15ASP    SC1 3270  14.207  17.299   8.416 -0.2857  0.0296  0.2112
   16ASP     BB 3271  14.057  17.336   9.026  0.1433  0.1968  0.0855
   16ASP    SC1 3272  13.871  17.583   9.128  0.0741  0.3848  0.1005
   17ASP     BB 3273  13.960  17.023   9.045  0.0098 -0.1534  0.0201
   17ASP    SC1 3274  14.136  16.985   9.328 -0.3694 -0.1379 -0.1476
   18ASP     BB 3275  13.727  16.794   8.918 -0.1892  0.1235 -0.2564
   18ASP    SC1 3276  13.439  16.972   8.823  0.2671  0.1618 -0.0673
   19ASP     BB 3277  13.605  16.572   9.128  0.1759  0.1111 -0.2583
   19ASP    SC1 3278  13.290  16.475   9.090 -0.0791 -0.0119 -0.1416
   20ASP     BB 3279  13.729  16.293   9.252 -0.0039 -0.1428  0.1076
   20ASP    SC1 3280  13.497  16.019   9.142 -0.0521  0.1412 -0.3765
   21ASP     BB 3281  13.682  16.194   9.589  0.0682 -0.1183  0.0735
   21ASP    SC1 3282  13.490  16.381   9.760 -0.2681  0.2001  0.2674
   22ASP     BB 3283  13.945  16.184   9.762 -0.3483 -0.3277  0.0441
   22ASP    SC1 3284  14.142  16.234   9.530 -0.1995  0.4146 -0.2437
   23ASP     BB 3285  14.030  15.880   9.967  0.2983 -0.0637  0.2910
   23ASP    SC1 3286  13.857  15.665   9.733 -0.1264  0.4229  0.3101
   24ASP     BB 3287  13.921  15.687  10.168 -0.0717 -0.1985 -0.0582
   24ASP    SC1 3288  14.081  15.829  10.456 -0.1623 -0.0457 -0.2430
   25ASP     BB 3289  13.755  15.387  10.118  0.0455 -0.0057 -0.3864
   25ASP    SC1 3290  13.979  15.165  10.111  0.1858  0.1673  0.2809
   26ASP     BB 3291  13.498  15.294  10.288 -0.1380  0.1915  0.0855
   26ASP    SC1 3292  13.678  15.256  10.602 -0.2279 -0.0285  0.4279
   27ASP     BB 3293  13.165  15.281  10.218  0.0146  0.0008  0.3286
   27ASP    SC1 3294  13.141  15.099   9.904 -0.4030 -0.1250  0.0732
   28ASP     BB 3295  12.947  15.531  10.278  0.1991  0.1365  0.1170
   28ASP    SC1 3296  13.078  15.749  10.042 -0.0691  0.1241 -0.4932
   29ASP     BB 3297  12.805  15.594  10.578  0.2273 -0.1067 -0.0361
   29ASP    SC1 3298  12.903  15.272  10.686  0.0008  0.1166 -0.1446
   30ASP     BB 3299  12.666  15.793  10.694 -0.1091  0.1410  0.1051
   30ASP    SC1 3300  12.370  15.647  10.768 -0.1110 -0.1789  0.0433
    1ASP     BB 3301  10.077  16.484   4.579  0.2984 -0.3312 -0.1019
    1ASP    SC1 3302   9.886  16.461   4.307  0.1538 -0.6036 -0.1556
    2ASP     BB 3303  10.269  16.363   4.783  0.1133 -0.0251  0.2934
    2ASP    SC1 3304  10.171  16.568   5.038  0.4601 -0.0883  0.0513
    3ASP     BB 3305  10.523  16.160   4.656  0.1075 -0.0024 -0.1851
    3ASP    SC1 3306  10.660  16.458   4.581 -0.1865  0.1571  0.1505
    4ASP     BB 3307  10.494  15.979   4.407 -0.0981 -0.0961 -0.0032
    4ASP    SC1 3308  10.800  16.050   4.262 -0.1874  0.1550  0.2848
    5ASP     BB 3309  10.330  15.733   4.273  0.0774  0.0479  0.2420
    5ASP    SC1 3310  10.192  15.459   4.362  0.0397 -0.0034  0.6180
    6ASP     BB 3311  10.443  15.694   3.972 -0.0392 -0.0137  0.0521
    6ASP    SC1 3312  10.722  15.737   3.852  0.2504 -0.0610 -0.0066
    7ASP     BB 3313  10.218  15.835   3.779  0.2201  0.0866  0.0213
    7ASP    SC1 3314  10.109  15.642   3.521  0.3284 -0.2467  0.2509
    8ASP     BB 3315  10.081  16.098   3.635 -0.2983  0.3351  0.1108
    8ASP    SC1 3316   9.891  16.103   3.926 -0.2511  0.0153  0.0367
    9ASP     BB 3317  10.160  16.298   3.379  0.1982 -0.1216 -0.1371
    9ASP    SC1 3318   9.850  16.223   3.240 -0.0971  0.0720  0.1836
   10ASP     BB 3319  10.371  16.507   3.436 -0.0495  0.2039  0.0674
   10ASP    SC1 3320  10.462  16.447   3.745  0.0022 -0.0201  0.3445
   11ASP     BB 3321  10.385  16.807   3.293 -0.3350  0.0080  0.0367
   11ASP    SC1 3322  10.523  16.758   2.994 -0.2100 -0.4183  0.2409
   12ASP     BB 3323  10.195  17.053   3.192  0.1926 -0.1318  0.1687
   12ASP    SC1 3324  10.146  17.126   2.849  0.0992 -0.1180 -0.3804
   13ASP     BB 3325   9.989  17.242   3.231 -0.1427 -0.0400 -0.0001
   13ASP    SC1 3326   9.934  17.267   3.554 -0.0492  0.3142  0.1105
   14ASP     BB 3327   9.988  17.583   3.186 -0.0906 -0.0070  0.0062
   14ASP    SC1 3328   9.705  17.700   3.025  0.3141 -0.3390  0.1723
   15ASP     BB 3329  10.135  17.859   3.222 -0.3053  0.0765  0.3159
   15ASP    SC1 3330  10.419  17.802   3.455  0.2041 -0.0163  0.1190
   16ASP     BB 3331   9.925  18.108   3.291 -0.0605 -0.0148 -0.4235
   16ASP    SC1 3332   9.854  18.063   3.632 -0.2604 -0.0911  0.3639
   17ASP     BB 3333   9.934  18.474   3.240  0.0073 -0.3277 -0.1532
   17ASP    SC1 3334   9.574  18.500   3.180  0.1885 -0.3945 -0.2087
   18ASP     BB 3335  10.175  18.741   3.206 -0.1460 -0.6155  0.4257
   18ASP    SC1 3336  10.187  18.971   2.928 -0.0324  0.0120 -0.1043
   19ASP     BB 3337  10.366  18.825   3.464  0.1266 -0.2229 -0.1034
   19ASP    SC1 3338  10.676  18.706   3.358  0.1708 -0.1101  0.0623
   20ASP     BB 3339  10.224  18.940   3.789 -0.1180 -0.1060  0.3774
   20ASP    SC1 3340  10.431  18.838   4.046 -0.1485 -0.1012  0.1550
   21ASP     BB 3341   9.937  19.014   3.956  0.2276 -0.1995  0.1175
   21ASP    SC1 3342  10.021  18.872   4.242  0.3424 -0.2403 -0.0670
   22ASP     BB 3343   9.830  19.272   4.179 -0.2892 -0.1146  0.2094
   22ASP    SC1 3344  10.030  19.544   4.241 -0.0189 -0.0127  0.3348
   23ASP     BB 3345   9.516  19.243   4.321  0.3076 -0.1550  0.2334
   23ASP    SC1 3346   9.376  19.485   4.148 -0.0787 -0.1592  0.0848
   24ASP     BB 3347   9.392  19.315   4.586  0.0981 -0.4037 -0.2211
   24ASP    SC1 3348   9.647  19.199   4.828 -0.1916 -0.2291  0.0032
   25ASP     BB 3349   9.182  19.170   4.761 -0.2552 -0.2452 -0.1515
   25ASP    SC1 3350   9.040  19.454   4.921 -0.2659 -0.1754 -0.4504
   26ASP     BB 3351   9.086  18.869   4.701 -0.0464 -0.2223  0.1044
   26ASP    SC1 3352   9.158  18.887   4.341 -0.1529  0.1817 -0.0228
   27ASP     BB 3353   9.115  18.568   4.877  0.0538  0.2167 -0.1184
   27ASP    SC1 3354   8.812  18.557   5.050  0.1161 -0.2189  0.4511
   28ASP     BB 3355   9.231  18.268   4.933  0.4879 -0.0337 -0.0827
   28ASP    SC1 3356   9.058  18.026   4.749 -0.1691  0.3095  0.0101
   29ASP     BB 3357   9.440  18.303   5.176 -0.2503  0.1050 -0.3887
   29ASP    SC1 3358   9.216  18.136   5.410  0.0226 -0.1810  0.0466
   30ASP     BB 3359   9.688  18.473   5.298 -0.1694  0.0945 -0.4707
   30ASP    SC1 3360   9.780  18.394   5.622 -0.4108 -0.4181 -0.0809
    1ASP     BB 3361  24.841  18.550   3.730 -0.4358  0.0357  0.1524
    1ASP    SC1 3362  24.566  18.492   3.511 -0.2752  0.2256  0.1366
    2ASP     BB 3363  25.063  18.534   3.492 -0.2552 -0.0327 -0.0491
    2ASP    SC1 3364  24.891  18.314   3.290 -0.6110 -0.2044  0.1384
    3ASP     BB 3365  25.368  18.484   3.571 -0.1041  0.0450  0.0556
    3ASP    SC1 3366  25.406  18.243   3.333  0.1060  0.0110 -0.0411
    4ASP     BB 3367  25.500  18.426   3.863  0.0674 -0.1098  0.3895
    4ASP    SC1 3368  25.213  18.456   4.058 -0.0431  0.0013  0.0189
    5ASP     BB 3369  25.630  18.687   4.095 -0.0901  0.0357  0.1393
    5ASP    SC1 3370  25.636  18.979   3.891  0.0709  0.3041  0.0017
    6ASP     BB 3371  25.549  18.597   4.404 -0.1407 -0.0404 -0.1679
    6ASP    SC1 3372  25.477  18.921   4.446 -0.0456  0.2962 -0.4228
    7ASP     BB 3373  25.245  18.494   4.560  0.1555 -0.1241 -0.0569
    7ASP    SC1 3374  25.241  18.168   4.686  0.0427 -0.2660  0.0100
    8ASP     BB 3375  25.113  18.734   4.724  0.1127  0.0045  0.2068
    8ASP    SC1 3376  25.140  18.743   5.062 -0.2716 -0.2138  0.1925
    9ASP     BB 3377  25.068  19.015   4.581  0.1513  0.3753 -0.1407
    9ASP    SC1 3378  24.831  18.927   4.368  0.2639 -0.4123 -0.1144
   10ASP     BB 3379  24.920  19.285   4.665  0.2396  0.1600  0.1687
   10ASP    SC1 3380  24.810  19.394   4.978 -0.2220  0.2969  0.3434
   11ASP     BB 3381  24.578  19.279   4.589 -0.0650  0.0142  0.2087
   11ASP    SC1 3382  24.596  19.614   4.479  0.0060  0.1076 -0.3496
   12ASP     BB 3383  24.256  19.265   4.683  0.1535  0.0146 -0.1528
   12ASP    SC1 3384  24.296  19.026   4.881  0.2982 -0.4395  0.1708
   13ASP     BB 3385  24.104  19.472   4.520  0.1850 -0.0530  0.1613
   13ASP    SC1 3386  23.954  19.263   4.288 -0.2258 -0.4774  0.2456
   14ASP     BB 3387  23.850  19.731   4.646  0.0465  0.0628  0.2313
   14ASP    SC1 3388  23.911  20.016   4.832  0.1279  0.0084 -0.0599
   15ASP     BB 3389  23.622  19.828   4.430  0.0465 -0.0904 -0.1404
   15ASP    SC1 3390  23.770  20.071   4.254  0.2992  0.0750  0.1616
   16ASP     BB 3391  23.263  19.774   4.422  0.2274  0.2399  0.1417
   16ASP    SC1 3392  23.265  19.577   4.683 -0.0732 -0.0036 -0.1637
   17ASP     BB 3393  23.155  20.115   4.343  0.1191  0.0065 -0.0040
   17ASP    SC1 3394  23.241  20.055   4.041 -0.1119  0.3395 -0.3234
   18ASP     BB 3395  22.874  20.240   4.372  0.1432  0.2367 -0.4585
   18ASP    SC1 3396  22.738  19.939   4.327  0.0451  0.0935  0.0539
   19ASP     BB 3397  22.779  20.549   4.286 -0.1578  0.4375 -0.1866
   19ASP    SC1 3398  22.676  20.715   4.567  0.4278  0.0571  0.1236
   20ASP     BB 3399  22.779  20.708   4.008 -0.1825 -0.0011 -0.0295
   20ASP    SC1 3400  22.843  20.556   3.735  0.0840  0.1351 -0.0225
   21ASP     BB 3401  22.995  20.994   3.968  0.2815  0.2613 -0.0063
   21ASP    SC1 3402  23.292  20.815   4.070  0.3605  0.1428  0.0197
   22ASP     BB 3403  22.944  21.204   3.731  0.1442 -0.4874 -0.0086
   22ASP    SC1 3404  22.742  21.464   3.872 -0.3562 -0.0671 -0.1403
   23ASP     BB 3405  23.142  21.337   3.494  0.1842 -0.2353 -0.3240
   23ASP    SC1 3406  22.914  21.421   3.205  0.1521  0.4410 -0.2321
   24ASP     BB 3407  23.430  21.533   3.449  0.2128 -0.0253  0.1119
   24ASP    SC1 3408  23.437  21.442   3.111  0.1085 -0.0294 -0.2105
   25ASP     BB 3409  23.375  21.793   3.466  0.1666 -0.1933  0.0972
   25ASP    SC1 3410  23.293  22.011   3.732  0.1058 -0.1841  0.0095
   26ASP     BB 3411  23.547  21.944   3.225 -0.1062 -0.0427  0.1755
   26ASP    SC1 3412  23.823  21.866   3.413  0.1560  0.1772 -0.3716
   27ASP     BB 3413  23.524  22.171   2.961  0.2625 -0.0993  0.1435
   27ASP    SC1 3414  23.485  22.448   3.147  0.0893 -0.0263  0.0233
   28ASP     BB 3415  23.577  22.206   2.642 -0.2920 -0.1356  0.3288
   28ASP    SC1 3416  23.307  22.046   2.564 -0.0961  0.0504  0.0052
   29ASP     BB 3417  23.723  22.386   2.408 -0.0252 -0.1533  0.2004
   29ASP    SC1 3418  23.539  22.195   2.164  0.0970 -0.1100 -0.0274
   30ASP     BB 3419  23.870  22.663   2.429  0.2731  0.1589  0.0960
   30ASP    SC1 3420  24.187  22.524   2.432 -0.1264 -0.0174 -0.3020
    1ASP     BB 3421  10.510   8.777  21.825 -0.1383 -0.1251 -0.1937
    1ASP    SC1 3422  10.796   8.732  21.977  0.0302  0.1966 -0.3168
    2ASP     BB 3423  10.279   8.581  21.935  0.0229  0.1012  0.2885
    2ASP    SC1 3424  10.426   8.273  21.993  0.0183 -0.3420  0.1043
    3ASP     BB 3425   9.995   8.525  21.745  0.0031 -0.0074  0.0068
    3ASP    SC1 3426   9.768   8.620  21.961  0.3452 -0.1792 -0.0295
    4ASP     BB 3427   9.932   8.561  21.428  0.1036  0.0928  0.2271
    4ASP    SC1 3428   9.634   8.546  21.405  0.1771  0.0536  0.2889
    5ASP     BB 3429  10.159   8.706  21.183 -0.1422 -0.0314 -0.0234
    5ASP    SC1 3430  10.400   8.893  21.333  0.1374 -0.1527 -0.0770
    6ASP     BB 3431  10.351   8.582  20.971  0.0788  0.2518 -0.0832
    6ASP    SC1 3432  10.621   8.786  20.912 -0.1011  0.0165 -0.0081
    7ASP     BB 3433  10.483   8.227  21.046 -0.0714 -0.0478  0.2635
    7ASP    SC1 3434  10.306   8.055  20.796  0.2003  0.0300  0.1438
    8ASP     BB 3435  10.684   8.068  21.211  0.3686  0.1977  0.0707
    8ASP    SC1 3436  10.637   7.973  21.546 -0.0254  0.2128  0.3389
    9ASP     BB 3437  10.961   8.035  21.215 -0.1228  0.0513 -0.1019
    9ASP    SC1 3438  11.117   8.292  21.333  0.1377  0.0442 -0.1693
   10ASP     BB 3439  11.167   7.823  21.063  0.4058  0.2369  0.0708
   10ASP    SC1 3440  10.921   7.592  21.031  0.0737  0.2490 -0.3042
   11ASP     BB 3441  11.369   7.784  21.321 -0.2038 -0.1535  0.1068
   11ASP    SC1 3442  11.651   7.889  21.133  0.0069 -0.0000 -0.3536
   12ASP     BB 3443  11.443   7.491  21.341 -0.0420  0.0358 -0.0682
   12ASP    SC1 3444  11.204   7.254  21.232  0.4471 -0.0337  0.5376
   13ASP     BB 3445  11.671   7.406  21.601 -0.3025  0.1617  0.0649
   13ASP    SC1 3446  11.611   7.490  21.938 -0.1895  0.2526 -0.2246
   14ASP     BB 3447  11.767   7.107  21.714 -0.0512 -0.1644  0.1716
   14ASP    SC1 3448  11.852   6.825  21.580  0.0494 -0.0026 -0.1051
   15ASP     BB 3449  11.689   6.908  21.995 -0.1485 -0.0241 -0.1229
   15ASP    SC1 3450  11.376   6.774  22.008  0.3211 -0.0890 -0.0699
   16ASP     BB 3451  11.811   6.860  22.297 -0.0863  0.0316 -0.1280
   16ASP    SC1 3452  12.113   6.973  22.399 -0.1517 -0.4674  0.0469
   17ASP     BB 3453  11.936   6.554  22.242 -0.3652  0.2333 -0.1391
   17ASP    SC1 3454  12.070   6.613  21.936 -0.3171 -0.2185  0.1021
   18ASP     BB 3455  11.954   6.205  22.439  0.1672 -0.2068 -0.0641
   18ASP    SC1 3456  11.832   6.396  22.667 -0.0628  0.0998  0.0771
   19ASP     BB 3457  12.239   6.049  22.498 -0.0995 -0.3857 -0.2812
   19ASP    SC1 3458  12.095   5.767  22.645 -0.1959  0.4905  0.0696
   20ASP     BB 3459  12.490   6.137  22.619 -0.2455  0.6453 -0.0626
   20ASP    SC1 3460  12.539   5.790  22.754 -0.1408 -0.0399  0.3556
   21ASP     BB 3461  12.604   6.274  22.900 -0.2626 -0.1332  0.1581
   21ASP    SC1 3462  12.677   6.614  22.859  0.2189 -0.1845  0.1254
   22ASP     BB 3463  12.882   6.162  22.970  0.0465 -0.0058 -0.0181
   22ASP    SC1 3464  12.944   6.130  22.604 -0.6812  0.1431 -0.1225
   23ASP     BB 3465  13.007   6.053  23.279  0.3607 -0.5408 -0.1234
   23ASP    SC1 3466  12.689   6.013  23.447 -0.1774 -0.0972  0.1250
   24ASP     BB 3467  13.282   5.874  23.230 -0.0321 -0.0018 -0.0344
   24ASP    SC1 3468  13.331   5.533  23.135  0.2522 -0.0630 -0.2144
   25ASP     BB 3469  13.596   5.996  23.332 -0.3524 -0.1350 -0.0913
   25ASP    SC1 3470  13.686   5.973  23.655 -0.0227 -0.2153  0.2475
   26ASP     BB 3471  13.721   6.275  23.293 -0.2025  0.2767 -0.0453
   26ASP    SC1 3472  13.409   6.406  23.244 -0.2500  0.3558  0.1030
   27ASP     BB 3473  14.052   6.311  23.223  0.0013  0.1304 -0.0926
   27ASP    SC1 3474  14.320   6.213  23.411 -0.0632  0.7781 -0.0283
   28ASP     BB 3475  14.193   6.636  23.204  0.2188 -0.0124  0.2631
   28ASP    SC1 3476  14.244   6.684  23.546 -0.1594  0.3616  0.0465
   29ASP     BB 3477  14.167   6.891  22.989 -0.0964 -0.0821 -0.1117
   29ASP    SC1 3478  13.863   7.061  22.973  0.2152  0.4940 -0.1542
   30ASP     BB 3479  14.456   6.840  22.855 -0.1985  0.0648  0.0525
   30ASP    SC1 3480  14.584   6.571  22.643  0.1643 -0.2004  0.1726
    1ASP     BB 3481  18.863  10.814  23.713 -0.3038  0.3242  0.0807
    1ASP    SC1 3482  19.013  10.576  23.526  0.0400 -0.3841  0.0390
    2ASP     BB 3483  19.050  10.787  23.971 -0.0887  0.0716  0.1667
    2ASP    SC1 3484  19.321  10.630  23.891  0.1810  0.1186 -0.1749
    3ASP     BB 3485  18.939  10.841  24.257  0.2015  0.1366  0.0446
    3ASP    SC1 3486  19.143  10.623  24.375  0.2078  0.1543 -0.1527
    4ASP     BB 3487  18.631  10.901  24.176  0.0129 -0.3816  0.0832
    4ASP    SC1 3488  18.598  10.575  24.033  0.1616  0.1832 -0.0361
    5ASP     BB 3489  18.534  11.121  23.974 -0.0077  0.1431 -0.0155
    5ASP    SC1 3490  18.201  11.024  23.991  0.0390  0.2283 -0.1369
    6ASP     BB 3491  18.563  11.219  23.676  0.0074 -0.0585  0.0329
    6ASP    SC1 3492  18.906  11.295  23.622 -0.1564 -0.3524 -0.0972
    7ASP     BB 3493  18.389  11.071  23.372 -0.3881  0.2166 -0.1932
    7ASP    SC1 3494  18.059  10.950  23.373 -0.0655  0.0222 -0.1400
    8ASP     BB 3495  18.329  11.236  23.084  0.1587  0.1201 -0.0262
    8ASP    SC1 3496  18.017  11.345  23.122 -0.0116  0.0538  0.1305
    9ASP     BB 3497  18.547  11.112  22.934  0.1056  0.1175  0.1777
    9ASP    SC1 3498  18.361  10.980  22.674 -0.0311 -0.1317  0.0850
   10ASP     BB 3499  18.657  11.305  22.621 -0.0952 -0.0675 -0.0240
   10ASP    SC1 3500  18.525  11.601  22.839 -0.2264  0.1964  0.1131
   11ASP     BB 3501  18.778  11.118  22.356 -0.0981  0.1661  0.0318
   11ASP    SC1 3502  19.134  11.090  22.347  0.0447 -0.6008 -0.1684
   12ASP     BB 3503  18.616  10.868  22.258  0.1757  0.0481  0.1237
   12ASP    SC1 3504  18.544  10.875  21.924  0.6222  0.0911  0.1378
   13ASP     BB 3505  18.625  10.501  22.324  0.2093 -0.3249 -0.2283
   13ASP    SC1 3506  18.371  10.296  22.278 -0.1822 -0.1686 -0.0605
   14ASP     BB 3507  18.864  10.301  22.320 -0.1944  0.2517 -0.1793
   14ASP    SC1 3508  18.800  10.230  22.639 -0.0289  0.0164 -0.1492
   15ASP     BB 3509  19.025  10.110  22.122 -0.1284 -0.1955 -0.2927
   15ASP    SC1 3510  19.134  10.297  21.864 -0.2879  0.0715 -0.1041
   16ASP     BB 3511  19.174   9.833  22.264 -0.2626 -0.1666 -0.1711
   16ASP    SC1 3512  18.945   9.664  22.100  0.0397 -0.0526 -0.1636
   17ASP     BB 3513  19.416   9.684  22.224 -0.1091  0.0128  0.2374
   17ASP    SC1 3514  19.293   9.433  21.984 -0.1666 -0.2357 -0.1305
   18ASP     BB 3515  19.622   9.636  22.442 -0.3068 -0.2049 -0.0101
   18ASP    SC1 3516  19.453   9.683  22.722  0.0406 -0.3920  0.2349
   19ASP     BB 3517  19.891   9.526  22.424  0.0290  0.0373  0.1401
   19ASP    SC1 3518  20.085   9.772  22.298 -0.2215  0.1697  0.2163
   20ASP     BB 3519  20.095   9.253  22.403  0.0406  0.2440 -0.1159
   20ASP    SC1 3520  20.028   9.063  22.138 -0.1028 -0.0826  0.1654
   21ASP     BB 3521  20.220   9.030  22.587  0.0311  0.1319 -0.0717
   21ASP    SC1 3522  20.116   8.980  22.920 -0.0224 -0.3340  0.1375
   22ASP     BB 3523  20.516   8.903  22.470  0.0253 -0.0245 -0.0771
   22ASP    SC1 3524  20.577   9.224  22.378  0.3121  0.1534 -0.0511
   23ASP     BB 3525  20.659   8.609  22.536  0.2897 -0.3585  0.0315
   23ASP    SC1 3526  20.651   8.396  22.281  0.0833  0.1673 -0.0874
   24ASP     BB 3527  20.881   8.486  22.732  0.1020 -0.0061  0.3890
   24ASP    SC1 3528  20.829   8.384  23.029  0.0585  0.0073 -0.1427
   25ASP     BB 3529  21.153   8.560  22.767  0.1677 -0.0637 -0.0185
   25ASP    SC1 3530  21.218   8.697  23.061  0.1415  0.2794 -0.2596
   26ASP     BB 3531  21.490   8.461  22.676 -0.0415  0.1850 -0.1019
   26ASP    SC1 3532  21.580   8.116  22.696 -0.3572 -0.7245 -0.2306
   27ASP     BB 3533  21.704   8.539  22.815  0.1768 -0.3546 -0.3249
   27ASP    SC1 3534  21.631   8.854  22.895  0.1856 -0.1141  0.6752
   28ASP     BB 3535  22.020   8.422  22.878  0.2109  0.0929  0.4507
   28ASP    SC1 3536  22.157   8.565  22.591  0.0863  0.0627  0.1354
   29ASP     BB 3537  22.307   8.504  23.119 -0.3567 -0.2326  0.1653
   29ASP    SC1 3538  22.265   8.197  23.211  0.2666  0.1164  0.0351
   30ASP     BB 3539  22.276   8.753  23.389  0.1540 -0.0703  0.0245
   30ASP    SC1 3540  22.330   9.104  23.326 -0.2544  0.3643 -0.3482
    1ASP     BB 3541  18.173   4.002  17.069  0.3118 -0.1156  0.3903
    1ASP    SC1 3542  18.464   4.025  16.962 -0.2820 -0.1870  0.2108
    2ASP     BB 3543  17.917   4.156  16.960  0.0807 -0.1766  0.2386
    2ASP    SC1 3544  17.923   3.920  16.696  0.1105  0.2261 -0.1933
    3ASP     BB 3545  17.873   4.363  17.229 -0.0936  0.0503  0.2799
    3ASP    SC1 3546  17.918   4.113  17.495  0.1115 -0.3941 -0.3068
    4ASP     BB 3547  17.752   4.663  17.290 -0.0974 -0.0875  0.0365
    4ASP    SC1 3548  18.022   4.820  17.246 -0.0655  0.1556 -0.1985
    5ASP     BB 3549  17.520   4.893  17.288 -0.3902  0.0945  0.1551
    5ASP    SC1 3550  17.231   4.801  17.209  0.1611 -0.0430 -0.1329
    6ASP     BB 3551  17.633   5.165  17.267 -0.0681  0.3766 -0.0717
    6ASP    SC1 3552  17.581   5.297  17.551  0.2833 -0.1703  0.2357
    7ASP     BB 3553  17.818   5.335  16.960  0.2782  0.2141  0.1033
    7ASP    SC1 3554  17.491   5.477  16.972 -0.1151 -0.5412  0.3321
    8ASP     BB 3555  18.100   5.404  16.878  0.1466 -0.0489  0.0110
    8ASP    SC1 3556  18.231   5.098  16.889 -0.1574 -0.1577 -0.4054
    9ASP     BB 3557  18.266   5.706  16.939 -0.1610  0.0936 -0.1733
    9ASP    SC1 3558  18.208   5.826  17.301  0.0731 -0.0746 -0.3640
   10ASP     BB 3559  18.584   5.802  16.996 -0.1190  0.1050  0.2565
   10ASP    SC1 3560  18.637   6.031  16.781 -0.2611  0.5352 -0.2423
   11ASP     BB 3561  18.868   5.623  16.994  0.5128 -0.2829 -0.0125
   11ASP    SC1 3562  18.835   5.368  17.249  0.0528 -0.3790 -0.2797
   12ASP     BB 3563  19.064   5.754  16.785 -0.0715 -0.0467 -0.0349
   12ASP    SC1 3564  19.253   5.937  17.005  0.0239  0.2892 -0.0927
   13ASP     BB 3565  19.265   5.610  16.548 -0.1258 -0.1459  0.5182
   13ASP    SC1 3566  19.097   5.345  16.603 -0.1567  0.1786 -0.1629
   14ASP     BB 3567  19.501   5.719  16.350 -0.0146 -0.1336 -0.1579
   14ASP    SC1 3568  19.749   5.547  16.538  0.1934 -0.0919 -0.2342
   15ASP     BB 3569  19.597   5.840  16.080  0.0022  0.1013  0.1411
   15ASP    SC1 3570  19.589   6.172  16.073 -0.1920 -0.0246 -0.2277
   16ASP     BB 3571  19.650   5.729  15.793 -0.2307  0.1321 -0.2257
   16ASP    SC1 3572  19.325   5.766  15.722  0.1292 -0.2452  0.0469
   17ASP     BB 3573  19.880   5.704  15.594  0.0416  0.0557  0.0552
   17ASP    SC1 3574  19.677   5.526  15.353  0.0997 -0.1217 -0.2747
   18ASP     BB 3575  20.213   5.675  15.617 -0.3667 -0.1115  0.1088
   18ASP    SC1 3576  20.393   5.717  15.888 -0.1497 -0.2496  0.1861
   19ASP     BB 3577  20.400   5.522  15.352 -0.2018  0.2511 -0.1369
   19ASP    SC1 3578  20.679   5.644  15.249  0.3415 -0.1182 -0.2756
   20ASP     BB 3579  20.509   5.232  15.256  0.1904  0.2350  0.1617
   20ASP    SC1 3580  20.205   5.090  15.114  0.0408 -0.2103 -0.3077
   21ASP     BB 3581  20.819   5.159  15.381 -0.0409 -0.2263  0.0036
   21ASP    SC1 3582  20.722   4.830  15.399  0.2324  0.1519 -0.0242
   22ASP     BB 3583  21.022   5.115  15.642 -0.1461  0.2149 -0.2452
   22ASP    SC1 3584  20.948   4.962  15.937  0.0239  0.0618 -0.1259
   23ASP     BB 3585  21.333   4.954  15.556  0.2326 -0.2906  0.0813
   23ASP    SC1 3586  21.454   5.214  15.444  0.1906  0.0854 -0.0374
   24ASP     BB 3587  21.533   4.657  15.430 -0.3081  0.0885  0.3547
   24ASP    SC1 3588  21.777   4.705  15.706  0.0498 -0.0198 -0.0252
   25ASP     BB 3589  21.316   4.411  15.398 -0.0358 -0.1727 -0.0174
   25ASP    SC1 3590  21.218   4.320  15.086 -0.3598 -0.3085 -0.0469
   26ASP     BB 3591  21.230   4.126  15.582 -0.1194 -0.0541 -0.3848
   26ASP    SC1 3592  20.980   4.313  15.754 -0.0621 -0.0335  0.2242
   27ASP     BB 3593  21.074   3.853  15.488 -0.0633 -0.0441  0.0033
   27ASP    SC1 3594  21.350   3.693  15.357  0.2221 -0.2686 -0.2711
   28ASP     BB 3595  20.902   3.723  15.611 -0.4734  0.2060  0.2968
   28ASP    SC1 3596  21.027   3.591  15.891  0.0979  0.1209  0.1321
   29ASP     BB 3597  20.619   3.554  15.540  0.2832 -0.0757 -0.0989
   29ASP    SC1 3598  20.636   3.296  15.814  0.0913 -0.3879  0.3103
   30ASP     BB 3599  20.440   3.632  15.285 -0.0225  0.2008  0.1801
   30ASP    SC1 3600  20.344   3.910  15.457  0.3793  0.0162  0.2774
    1ASP     BB 3601  21.286  10.869  17.667 -0.0002 -0.4137 -0.1731
    1ASP    SC1 3602  21.334  10.634  17.410  0.0025  0.2424 -0.0479
    2ASP     BB 3603  21.259  10.667  17.891  0.3958  0.0231  0.0938
    2ASP    SC1 3604  21.058  10.895  18.056  0.1559  0.0007 -0.2237
    3ASP     BB 3605  21.422  10.495  18.138  0.0647 -0.1729  0.0541
    3ASP    SC1 3606  21.714  10.515  18.002  0.1286 -0.3106  0.3417
    4ASP     BB 3607  21.354  10.297  18.308  0.3485  0.3159  0.1240
    4ASP    SC1 3608  21.129  10.104  18.159 -0.3090  0.0493  0.1163
    5ASP     BB 3609  21.588  10.140  18.521  0.3629 -0.0473  0.0147
    5ASP    SC1 3610  21.643  10.419  18.688 -0.3512 -0.3093  0.3709
    6ASP     BB 3611  21.642   9.850  18.683  0.2581 -0.1532  0.2519
    6ASP    SC1 3612  21.622   9.986  19.015 -0.0106 -0.6247  0.2404
    7ASP     BB 3613  21.765   9.614  18.582 -0.0230  0.0465  0.0062
    7ASP    SC1 3614  22.091   9.712  18.643  0.2772 -0.3095  0.2383
    8ASP     BB 3615  21.695   9.328  18.678 -0.0398 -0.1983 -0.3045
    8ASP    SC1 3616  21.821   9.146  18.896 -0.1853  0.3615 -0.2828
    9ASP     BB 3617  21.398   9.229  18.629  0.3358 -0.0193 -0.0435
    9ASP    SC1 3618  21.283   9.507  18.522 -0.2728 -0.0572  0.1892
   10ASP     BB 3619  21.157   9.223  18.851 -0.3829  0.0050 -0.2279
   10ASP    SC1 3620  21.212   9.353  19.149 -0.0555 -0.1440  0.0821
   11ASP     BB 3621  20.850   9.023  18.775 -0.0494  0.2459  0.0377
   11ASP    SC1 3622  20.661   8.991  19.018 -0.0972 -0.0614  0.1017
   12ASP     BB 3623  20.738   8.873  18.527 -0.1421  0.0479  0.2366
   12ASP    SC1 3624  20.792   8.555  18.684 -0.0135  0.1219  0.4425
   13ASP     BB 3625  20.483   8.966  18.317 -0.1838  0.2383  0.1620
   13ASP    SC1 3626  20.575   9.299  18.295 -0.1135 -0.0855 -0.2413
   14ASP     BB 3627  20.141   8.890  18.275 -0.1611  0.0809 -0.2999
   14ASP    SC1 3628  19.996   9.175  18.308 -0.0372  0.3517  0.2330
   15ASP     BB 3629  19.900   8.751  18.454  0.1856  0.2150  0.3146
   15ASP    SC1 3630  19.852   8.652  18.761  0.0985  0.2194  0.2312
   16ASP     BB 3631  19.689   8.569  18.316 -0.4791 -0.2965  0.0256
   16ASP    SC1 3632  19.874   8.319  18.186  0.0021 -0.4940  0.0261
   17ASP     BB 3633  19.434   8.679  18.263 -0.1920 -0.2612 -0.2462
   17ASP    SC1 3634  19.261   8.722  18.531 -0.1024 -0.3437 -0.0517
   18ASP     BB 3635  19.264   8.570  18.011 -0.0281  0.2535  0.1057
   18ASP    SC1 3636  19.393   8.785  17.811 -0.1705  0.3432  0.0501
   19ASP     BB 3637  18.975   8.593  17.794 -0.4567 -0.2231  0.0317
   19ASP    SC1 3638  18.714   8.453  17.882  0.0728  0.1082  0.1482
   20ASP     BB 3639  18.945   8.937  17.734  0.2351  0.3445 -0.2284
   20ASP    SC1 3640  18.824   8.895  17.435 -0.0060  0.2816  0.2765
   21ASP     BB 3641  18.824   9.200  17.832 -0.0954  0.0975 -0.0636
   21ASP    SC1 3642  19.125   9.453  17.890  0.3994  0.3757  0.3159
   22ASP     BB 3643  18.512   9.203  17.943 -0.1196 -0.1732  0.0051
   22ASP    SC1 3644  18.589   9.029  18.234  0.3768 -0.1989 -0.2404
   23ASP     BB 3645  18.298   9.417  17.776  0.4851  0.1971 -0.4375
   23ASP    SC1 3646  18.350   9.541  17.473 -0.1354  0.1308 -0.3257
   24ASP     BB 3647  18.118   9.634  17.983  0.0561  0.3100  0.0591
   24ASP    SC1 3648  17.835   9.459  18.086  0.2828 -0.0018  0.2377
   25ASP     BB 3649  18.206   9.936  18.103  0.0086 -0.1309 -0.1714
   25ASP    SC1 3650  18.512   9.826  18.196  0.1133 -0.0156 -0.5590
   26ASP     BB 3651  18.175  10.254  18.021 -0.0567  0.0169 -0.4456
   26ASP    SC1 3652  18.046  10.495  18.189  0.1374 -0.0986  0.2224
   27ASP     BB 3653  18.100  10.424  17.734 -0.1109  0.0281 -0.0774
   27ASP    SC1 3654  17.840  10.344  17.507  0.0336 -0.1906  0.2485
   28ASP     BB 3655  18.317  10.468  17.453 -0.1508 -0.2975 -0.0685
   28ASP    SC1 3656  18.326  10.166  17.320 -0.0526  0.1048 -0.3029
   29ASP     BB 3657  18.508  10.775  17.462  0.1071  0.0321 -0.0371
   29ASP    SC1 3658  18.782  10.787  17.603  0.0213 -0.1903  0.0889
   30ASP     BB 3659  18.508  10.911  17.201 -0.0570  0.3234  0.4779
   30ASP    SC1 3660  18.205  11.012  17.222 -0.0998 -0.0469  0.1725
    1ASP     BB 3661  14.393   5.181  12.258 -0.1568  0.0616  0.2411
    1ASP    SC1 3662  14.248   5.262  11.946  0.1347 -0.1983  0.1139
    2ASP     BB 3663  14.555   4.887  12.249  0.1215 -0.3076  0.1949
    2ASP    SC1 3664  14.725   4.838  11.958 -0.4795  0.3078 -0.0527
    3ASP     BB 3665  14.672   4.822  12.483  0.0094 -0.2249  0.0131
    3ASP    SC1 3666  14.923   5.082  12.441 -0.2196 -0.3306 -0.3938
    4ASP     BB 3667  14.785   4.623  12.665  0.0267 -0.1472  0.0623
    4ASP    SC1 3668  14.541   4.404  12.549  0.2472 -0.2396  0.0408
    5ASP     BB 3669  15.012   4.605  12.801 -0.6859  0.0909 -0.1860
    5ASP    SC1 3670  15.311   4.748  12.732  0.1690  0.2334 -0.2659
    6ASP     BB 3671  15.052   4.546  13.113 -0.0225  0.0453  0.1656
    6ASP    SC1 3672  15.139   4.212  12.993 -0.2246 -0.0641 -0.0607
    7ASP     BB 3673  15.001   4.736  13.369  0.2394 -0.2523 -0.0295
    7ASP    SC1 3674  15.230   4.580  13.626  0.1382  0.0219 -0.4559
    8ASP     BB 3675  14.737   4.892  13.464  0.1674  0.0591 -0.6123
    8ASP    SC1 3676  14.514   4.637  13.363 -0.0772 -0.0756  0.0283
    9ASP     BB 3677  14.574   5.167  13.475 -0.0815 -0.0788  0.2033
    9ASP    SC1 3678  14.640   5.244  13.165 -0.4329  0.0423 -0.2340
   10ASP     BB 3679  14.622   5.476  13.617 -0.2191 -0.1870  0.1275
   10ASP    SC1 3680  14.931   5.465  13.711 -0.2060 -0.0951 -0.2475
   11ASP     BB 3681  14.352   5.559  13.790  0.1672 -0.2029  0.0992
   11ASP    SC1 3682  14.424   5.890  13.931 -0.2669 -0.0457 -0.1563
   12ASP     BB 3683  14.041   5.485  13.769  0.1294 -0.3739 -0.0869
   12ASP    SC1 3684  14.136   5.170  13.633  0.1661  0.2756 -0.4309
   13ASP     BB 3685  13.777   5.660  13.753 -0.0937 -0.2207 -0.0192
   13ASP    SC1 3686  13.857   5.828  13.453  0.3331 -0.1440 -0.1349
   14ASP     BB 3687  13.442   5.604  13.901  0.1899 -0.3059  0.4080
   14ASP    SC1 3688  13.525   5.861  14.105  0.2899 -0.0796 -0.0568
   15ASP     BB 3689  13.165   5.689  13.806  0.0839 -0.1825  0.0841
   15ASP    SC1 3690  12.956   5.499  13.970 -0.0849 -0.1511  0.1534
   16ASP     BB 3691  12.989   5.856  13.649  0.1276  0.0045  0.1238
   16ASP    SC1 3692  13.166   6.072  13.423  0.3395 -0.1046  0.2613
   17ASP     BB 3693  12.738   5.941  13.931  0.3692 -0.1344  0.0404
   17ASP    SC1 3694  12.642   6.183  13.705  0.3082  0.0168  0.6567
   18ASP     BB 3695  12.730   5.956  14.246  0.1609 -0.2797 -0.3515
   18ASP    SC1 3696  12.441   6.141  14.282 -0.3551 -0.0281  0.0263
   19ASP     BB 3697  12.947   6.101  14.444  0.1769 -0.0596  0.2279
   19ASP    SC1 3698  13.033   5.863  14.676 -0.1483 -0.0255 -0.4930
   20ASP     BB 3699  13.133   6.376  14.430 -0.1356 -0.0845  0.2000
   20ASP    SC1 3700  13.291   6.429  14.742 -0.1031 -0.4315 -0.2579
   21ASP     BB 3701  13.244   6.632  14.173  0.1100 -0.1028 -0.1422
   21ASP    SC1 3702  13.367   6.546  13.900  0.0986  0.1339 -0.1345
   22ASP     BB 3703  13.342   6.984  14.202  0.2426 -0.1292 -0.0612
   22ASP    SC1 3704  13.138   7.185  14.452 -0.0672  0.3432 -0.1239
   23ASP     BB 3705  13.543   7.211  14.117 -0.3689  0.1937  0.5200
   23ASP    SC1 3706  13.691   7.231  14.456  0.2875  0.0872  0.2371
   24ASP     BB 3707  13.651   7.349  13.883  0.0756  0.1012 -0.1829
   24ASP    SC1 3708  13.475   7.657  13.962 -0.0039  0.3397  0.1747
   25ASP     BB 3709  13.983   7.380  13.844  0.3167  0.3144  0.0221
   25ASP    SC1 3710  14.169   7.089  13.944 -0.4056  0.1357  0.2040
   26ASP     BB 3711  13.999   7.712  13.858  0.0497 -0.3514 -0.1162
   26ASP    SC1 3712  13.965   7.767  13.522 -0.2968 -0.2043  0.0232
   27ASP     BB 3713  14.226   7.957  13.848 -0.0172 -0.2230  0.1124
   27ASP    SC1 3714  14.499   7.915  14.021 -0.2152  0.2288 -0.1648
   28ASP     BB 3715  14.434   7.959  13.564 -0.2474 -0.1901 -0.1033
   28ASP    SC1 3716  14.658   7.753  13.662  0.5837  0.1081  0.3586
   29ASP     BB 3717  14.419   8.270  13.536 -0.2791  0.0717  0.0572
   29ASP    SC1 3718  14.701   8.434  13.583  0.4113  0.1859 -0.0640
   30ASP     BB 3719  14.201   8.531  13.392  0.1749 -0.0468  0.0722
   30ASP    SC1 3720  14.028   8.494  13.112 -0.0663 -0.2368  0.2201
    1ASP     BB 3721  22.905  24.118   3.581 -0.0993 -0.1348 -0.0238
    1ASP    SC1 3722  22.730  24.251   3.280 -0.0929  0.2736  0.2624
    2ASP     BB 3723  23.060  24.399   3.669  0.2017 -0.2083 -0.0625
    2ASP    SC1 3724  23.275  24.540   3.444  0.0949  0.0323 -0.1184
    3ASP     BB 3725  23.233  24.350   3.907  0.3399  0.5049 -0.2926
    3ASP    SC1 3726  23.366  24.023   3.857 -0.2457 -0.3594  0.2319
    4ASP     BB 3727  23.038  24.225   4.200 -0.1360  0.0559  0.0056
    4ASP    SC1 3728  22.730  24.306   4.015 -0.0578  0.0638 -0.5173
    5ASP     BB 3729  23.066  24.300   4.496 -0.0791  0.1726  0.1933
    5ASP    SC1 3730  23.328  24.568   4.482  0.1553  0.0679  0.0818
    6ASP     BB 3731  23.046  24.025   4.685  0.1674  0.0341 -0.0114
    6ASP    SC1 3732  22.881  23.793   4.419  0.1594  0.0421  0.3601
    7ASP     BB 3733  22.955  24.167   4.975 -0.0272 -0.1761  0.1588
    7ASP    SC1 3734  22.666  24.253   4.852 -0.2569  0.1334 -0.0602
    8ASP     BB 3735  23.137  24.207   5.179 -0.0322  0.1351  0.1806
    8ASP    SC1 3736  22.946  24.320   5.440  0.1477 -0.0079 -0.0982
    9ASP     BB 3737  23.408  24.284   5.246 -0.1413  0.0180 -0.0525
    9ASP    SC1 3738  23.543  23.955   5.180  0.1116  0.0380 -0.0881
   10ASP     BB 3739  23.577  24.417   5.449  0.2234 -0.0388 -0.1728
   10ASP    SC1 3740  23.316  24.486   5.682 -0.0401 -0.2922 -0.0594
   11ASP     BB 3741  23.721  24.667   5.347 -0.0652 -0.2290  0.0886
   11ASP    SC1 3742  24.037  24.589   5.298 -0.1496 -0.2305 -0.2801
   12ASP     BB 3743  23.672  24.909   5.571 -0.0800 -0.1180  0.0111
   12ASP    SC1 3744  23.987  24.992   5.672 -0.4158 -0.2987  0.0684
   13ASP     BB 3745  23.580  25.226   5.583  0.0263 -0.2243  0.1382
   13ASP    SC1 3746  23.264  25.222   5.429 -0.0890  0.0333 -0.2218
   14ASP     BB 3747  23.653  25.489   5.684  0.0101  0.1116 -0.0711
   14ASP    SC1 3748  23.911  25.541   5.473 -0.5212  0.4070 -0.2141
   15ASP     BB 3749  23.549  25.705   5.916 -0.0502  0.2470 -0.0529
   15ASP    SC1 3750  23.499  25.526   6.238 -0.1899  0.1064  0.3196
   16ASP     BB 3751  23.293  25.946   6.044 -0.1494  0.1041 -0.3764
   16ASP    SC1 3752  23.480  26.157   5.834  0.1611  0.0181  0.3589
   17ASP     BB 3753  23.323  26.110   6.339 -0.1402  0.0286 -0.0151
   17ASP    SC1 3754  23.206  26.023   6.614  0.2283  0.0052 -0.0245
   18ASP     BB 3755  23.125  26.408   6.419 -0.1759  0.2088  0.1251
   18ASP    SC1 3756  22.819  26.370   6.291  0.0597 -0.5540 -0.2504
   19ASP     BB 3757  23.234  26.647   6.474  0.0262 -0.1588  0.1099
   19ASP    SC1 3758  22.932  26.770   6.637 -0.3015 -0.3306  0.1039
   20ASP     BB 3759  23.332  26.857   6.250 -0.0394 -0.1710 -0.2725
   20ASP    SC1 3760  23.442  27.081   6.522  0.3227 -0.2804  0.1522
   21ASP     BB 3761  23.314  27.121   6.063 -0.3146 -0.0801  0.1724
   21ASP    SC1 3762  23.085  26.958   5.851  0.1808 -0.0551  0.1768
   22ASP     BB 3763  23.496  27.279   5.872  0.1766  0.0150 -0.0975
   22ASP    SC1 3764  23.839  27.189   5.800  0.2097  0.0592  0.0414
   23ASP     BB 3765  23.473  27.515   5.615  0.0497  0.2233  0.1202
   23ASP    SC1 3766  23.277  27.725   5.779 -0.4824  0.3659 -0.2003
   24ASP     BB 3767  23.661  27.721   5.476 -0.0069  0.0129 -0.0015
   24ASP    SC1 3768  23.391  27.933   5.441  0.2106  0.3690 -0.1792
   25ASP     BB 3769  23.680  27.636   5.189 -0.0185 -0.0759 -0.3040
   25ASP    SC1 3770  23.543  27.353   5.096  0.1048 -0.2705  0.5218
   26ASP     BB 3771  23.838  27.676   4.882  0.2825  0.1371  0.0654
   26ASP    SC1 3772  24.186  27.603   4.914  0.0596 -0.2336 -0.3445
   27ASP     BB 3773  23.821  27.791   4.570  0.3747 -0.0667 -0.0238
   27ASP    SC1 3774  24.064  28.048   4.523 -0.4998  0.1469  0.2178
   28ASP     BB 3775  23.600  27.973   4.362  0.2339  0.3363 -0.0756
   28ASP    SC1 3776  23.379  28.101   4.554 -0.0140  0.2091 -0.1544
   29ASP     BB 3777  23.423  27.856   4.098 -0.0618  0.2068 -0.0643
   29ASP    SC1 3778  23.393  27.529   4.235 -0.1448 -0.1002  0.0103
   30ASP     BB 3779  23.308  27.920   3.775  0.6346 -0.0620 -0.3740
   30ASP    SC1 3780  23.542  27.812   3.532 -0.0263 -0.2018  0.0056
    1ASP     BB 3781  23.207  13.178   7.301 -0.1382  0.1872 -0.2670
    1ASP    SC1 3782  23.313  12.874   7.153 -0.1052 -0.0382 -0.2948
    2ASP     BB 3783  22.895  13.326   7.164 -0.1235  0.0574  0.1945
    2ASP    SC1 3784  22.785  13.264   7.464 -0.1931 -0.1399 -0.4837
    3ASP     BB 3785  22.978  13.422   6.864 -0.0503  0.0291 -0.1140
    3ASP    SC1 3786  22.713  13.599   6.778 -0.4217  0.1845 -0.2372
    4ASP     BB 3787  23.284  13.516   6.869 -0.0137 -0.1988  0.1421
    4ASP    SC1 3788  23.457  13.231   6.880  0.0520 -0.0085  0.0036
    5ASP     BB 3789  23.454  13.781   6.852  0.0721 -0.0130  0.5844
    5ASP    SC1 3790  23.278  14.036   6.854  0.0464 -0.0219 -0.3508
    6ASP     BB 3791  23.669  13.862   6.676 -0.0493 -0.0989 -0.4516
    6ASP    SC1 3792  23.653  13.903   6.362 -0.2128  0.3248  0.3471
    7ASP     BB 3793  23.998  13.947   6.689  0.1773  0.1556 -0.1884
    7ASP    SC1 3794  24.065  14.060   6.391  0.3988  0.0058  0.0367
    8ASP     BB 3795  24.242  13.797   6.819 -0.0441 -0.1066 -0.2020
    8ASP    SC1 3796  24.194  13.666   7.156 -0.0509 -0.1919  0.1676
    9ASP     BB 3797  24.514  13.935   6.813 -0.3967 -0.0271 -0.0973
    9ASP    SC1 3798  24.504  14.272   6.892  0.0469  0.1630  0.1260
   10ASP     BB 3799  24.813  13.906   6.742 -0.0299 -0.0071 -0.3711
   10ASP    SC1 3800  24.769  13.554   6.652  0.2128 -0.2608  0.3329
   11ASP     BB 3801  25.069  13.924   6.915 -0.1519  0.2340  0.1070
   11ASP    SC1 3802  25.285  14.120   6.749  0.2772  0.1836  0.0297
   12ASP     BB 3803  25.120  13.879   7.258 -0.2704  0.1982  0.1312
   12ASP    SC1 3804  25.384  14.071   7.378  0.1262 -0.0481  0.0879
   13ASP     BB 3805  25.020  13.698   7.521  0.2970  0.1458 -0.2540
   13ASP    SC1 3806  24.954  13.400   7.340  0.0208 -0.1134  0.3821
   14ASP     BB 3807  25.067  13.756   7.841  0.2559  0.2904 -0.1864
   14ASP    SC1 3808  24.714  13.799   7.955  0.2513 -0.1505  0.1301
   15ASP     BB 3809  25.297  13.591   8.025 -0.1650  0.0409 -0.0201
   15ASP    SC1 3810  25.574  13.823   8.073  0.1737  0.2409  0.1862
   16ASP     BB 3811  25.302  13.434   8.286  0.0483  0.1757  0.1382
   16ASP    SC1 3812  25.166  13.111   8.195 -0.2320  0.0739  0.1947
   17ASP     BB 3813  25.478  13.595   8.501 -0.3303  0.1281 -0.1088
   17ASP    SC1 3814  25.278  13.822   8.672 -0.1383 -0.3104 -0.1640
   18ASP     BB 3815  25.619  13.473   8.669 -0.1235  0.1480  0.0891
   18ASP    SC1 3816  25.786  13.272   8.434 -0.0986  0.2266  0.1663
   19ASP     BB 3817  25.783  13.519   8.981  0.3901  0.0699  0.1642
   19ASP    SC1 3818  26.090  13.647   8.912  0.1655  0.2666 -0.1191
   20ASP     BB 3819  25.657  13.430   9.230  0.2794 -0.4548 -0.0930
   20ASP    SC1 3820  25.755  13.243   9.540  0.1102 -0.2379  0.2335
   21ASP     BB 3821  25.393  13.615   9.388 -0.1493 -0.2160  0.1177
   21ASP    SC1 3822  25.120  13.402   9.380 -0.0829  0.0048 -0.4623
   22ASP     BB 3823  25.464  13.881   9.575 -0.0151  0.1197 -0.0166
   22ASP    SC1 3824  25.381  14.102   9.306  0.2520  0.0256  0.2045
   23ASP     BB 3825  25.481  13.930   9.922  0.2771 -0.1190  0.1004
   23ASP    SC1 3826  25.803  13.967  10.074  0.2815 -0.0392 -0.2448
   24ASP     BB 3827  25.305  13.989  10.123 -0.0953 -0.1200  0.3868
   24ASP    SC1 3828  25.296  13.677  10.307  0.3045  0.1221 -0.0828
   25ASP     BB 3829  25.110  14.289  10.159 -0.2131  0.1975  0.1664
   25ASP    SC1 3830  24.789  14.305  10.297  0.5404 -0.3892 -0.2475
   26ASP     BB 3831  25.167  14.620  10.208 -0.2175  0.1085  0.4122
   26ASP    SC1 3832  25.045  14.677   9.856  0.1278 -0.5828 -0.0662
   27ASP     BB 3833  25.296  14.771  10.465  0.1099  0.1124  0.1526
   27ASP    SC1 3834  25.615  14.849  10.385  0.1440 -0.2754  0.3171
   28ASP     BB 3835  25.073  14.932  10.686  0.0039  0.1815 -0.1420
   28ASP    SC1 3836  25.158  14.704  10.890 -0.1434  0.2460  0.4968
   29ASP     BB 3837  24.924  15.250  10.608 -0.2913 -0.2905  0.1484
   29ASP    SC1 3838  24.867  15.396  10.921  0.1808 -0.0350  0.2384
   30ASP     BB 3839  24.873  15.332  10.341  0.1269 -0.1745 -0.4945
   30ASP    SC1 3840  24.606  15.460  10.243  0.1966  0.2189  0.2133
    1ASP     BB 3841  14.826  16.999   1.897 -0.1998 -0.1130  0.0646
    1ASP    SC1 3842  14.747  16.638   1.877 -0.0760  0.0942 -0.0492
    2ASP     BB 3843  15.016  17.058   1.745  0.1458 -0.0131 -0.1234
    2ASP    SC1 3844  15.216  16.806   1.745 -0.1508  0.0704 -0.3302
    3ASP     BB 3845  14.978  17.343   1.587  0.1094  0.1608  0.0651
    3ASP    SC1 3846  14.979  17.499   1.885  0.0446 -0.0648  0.2496
    4ASP     BB 3847  14.746  17.299   1.344 -0.1300 -0.2486 -0.2611
    4ASP    SC1 3848  14.563  17.117   1.538 -0.4712  0.1000 -0.1098
    5ASP     BB 3849  14.600  17.478   1.120  0.0836  0.1888  0.0995
    5ASP    SC1 3850  14.884  17.701   1.053 -0.0332  0.1461 -0.0618
    6ASP     BB 3851  14.513  17.365   0.869  0.0225 -0.0614  0.0294
    6ASP    SC1 3852  14.195  17.240   0.852 -0.0027 -0.1703  0.1372
    7ASP     BB 3853  14.596  17.195   0.568  0.3337  0.0531 -0.1083
    7ASP    SC1 3854  14.548  17.462   0.380  0.2001  0.1088  0.1862
    8ASP     BB 3855  14.825  17.009   0.392 -0.0685  0.1443 -0.1342
    8ASP    SC1 3856  15.176  17.059   0.488 -0.0352 -0.0390 -0.1552
    9ASP     BB 3857  14.862  16.836   0.118  0.1873 -0.2363 -0.2238
    9ASP    SC1 3858  15.183  16.957  -0.011  0.1020  0.0524 -0.0522
   10ASP     BB 3859  14.715  16.769  -0.147 -0.0900 -0.0985  0.0891
   10ASP    SC1 3860  14.601  17.018  -0.350 -0.1477 -0.2060 -0.2735
   11ASP     BB 3861  14.622  16.473  -0.142 -0.0642  0.1159 -0.2065
   11ASP    SC1 3862  14.330  16.358  -0.289  0.1489  0.2404  0.0665
   12ASP     BB 3863  14.518  16.225   0.096 -0.0250 -0.2505 -0.1140
   12ASP    SC1 3864  14.253  16.237   0.359 -0.1949 -0.0151  0.3415
   13ASP     BB 3865  14.677  16.018   0.279  0.4280 -0.0121 -0.0523
   13ASP    SC1 3866  14.601  15.750   0.065  0.1443 -0.1998  0.0676
   14ASP     BB 3867  14.930  16.154   0.409  0.2339  0.0109  0.0073
   14ASP    SC1 3868  15.001  16.396   0.196 -0.1570  0.1069 -0.0571
   15ASP     BB 3869  15.110  15.922   0.610  0.1494  0.0398  0.1279
   15ASP    SC1 3870  14.837  15.755   0.714 -0.1439  0.3362  0.2009
   16ASP     BB 3871  15.436  15.844   0.644  0.0800  0.0766  0.1653
   16ASP    SC1 3872  15.513  15.667   0.940  0.0353  0.1674 -0.0039
   17ASP     BB 3873  15.651  16.098   0.689 -0.0530  0.1473  0.3741
   17ASP    SC1 3874  15.524  16.357   0.843 -0.1250  0.3026 -0.4588
   18ASP     BB 3875  15.899  16.142   0.499  0.0294  0.0655  0.1591
   18ASP    SC1 3876  15.691  16.220   0.238  0.1859  0.1805  0.0012
   19ASP     BB 3877  16.152  16.158   0.632 -0.2072  0.1346  0.0119
   19ASP    SC1 3878  16.267  16.481   0.575 -0.2101 -0.0694 -0.1197
   20ASP     BB 3879  16.402  15.945   0.669 -0.0530 -0.1283  0.0579
   20ASP    SC1 3880  16.266  15.725   0.904  0.0426  0.1959 -0.0327
   21ASP     BB 3881  16.693  15.956   0.880 -0.1951  0.3779  0.4269
   21ASP    SC1 3882  16.881  16.068   0.623 -0.0476 -0.0441 -0.0946
   22ASP     BB 3883  16.747  15.858   1.211 -0.1990 -0.0087  0.1792
   22ASP    SC1 3884  16.655  16.155   1.388 -0.1575  0.1380  0.0870
   23ASP     BB 3885  17.070  15.883   1.364 -0.1817 -0.0613 -0.1125
   23ASP    SC1 3886  17.334  16.130   1.232  0.0593  0.1469  0.2241
   24ASP     BB 3887  17.298  15.660   1.430 -0.2211 -0.3421 -0.0024
   24ASP    SC1 3888  17.142  15.444   1.211 -0.1788 -0.0965 -0.3209
   25ASP     BB 3889  17.598  15.716   1.415 -0.1327 -0.2660  0.1683
   25ASP    SC1 3890  17.710  15.423   1.577  0.1418  0.1427  0.2867
   26ASP     BB 3891  17.823  15.906   1.525 -0.2197  0.0632  0.2119
   26ASP    SC1 3892  17.834  16.219   1.640 -0.3148 -0.1481  0.0299
   27ASP     BB 3893  18.111  15.823   1.627  0.1856 -0.0280  0.2686
   27ASP    SC1 3894  18.203  15.521   1.698 -0.0276 -0.2279 -0.0812
   28ASP     BB 3895  18.366  16.002   1.663 -0.1117 -0.1032  0.3268
   28ASP    SC1 3896  18.568  15.785   1.839  0.0914 -0.2606  0.2731
   29ASP     BB 3897  18.524  16.295   1.515 -0.2468  0.1520 -0.1642
   29ASP    SC1 3898  18.696  16.419   1.796  0.1831  0.1256 -0.2668
   30ASP     BB 3899  18.564  16.237   1.201 -0.0066 -0.0220  0.2300
   30ASP    SC1 3900  18.418  15.957   1.027 -0.1705 -0.3668  0.3179
    1ASP     BB 3901  11.975  13.855  17.561 -0.2853 -0.1890  0.1868
    1ASP    SC1 3902  11.712  14.067  17.509  0.0919  0.0344  0.1068
    2ASP     BB 3903  12.187  13.839  17.260 -0.4203 -0.0222  0.0066
    2ASP    SC1 3904  12.385  14.110  17.336  0.2197  0.2180 -0.0202
    3ASP     BB 3905  12.225  13.662  16.979 -0.0316  0.0037  0.0007
    3ASP    SC1 3906  11.997  13.424  17.111  0.1734  0.1732  0.0625
    4ASP     BB 3907  12.421  13.681  16.690 -0.0394 -0.4243  0.1049
    4ASP    SC1 3908  12.634  13.456  16.688  0.0899  0.1736  0.0398
    5ASP     BB 3909  12.290  13.686  16.454  0.2886  0.0794  0.1480
    5ASP    SC1 3910  11.934  13.775  16.516 -0.5218  0.2316 -0.1209
    6ASP     BB 3911  12.385  13.802  16.187 -0.0401 -0.0335 -0.0492
    6ASP    SC1 3912  12.699  13.926  16.332  0.2824  0.0115  0.0818
    7ASP     BB 3913  12.394  13.547  15.959  0.1330  0.0464  0.3344
    7ASP    SC1 3914  12.326  13.301  16.215 -0.0088 -0.0648  0.2756
    8ASP     BB 3915  12.522  13.580  15.651  0.1985 -0.0545  0.0080
    8ASP    SC1 3916  12.555  13.278  15.497 -0.1708  0.1876  0.0366
    9ASP     BB 3917  12.339  13.814  15.523  0.2631  0.0140  0.2852
    9ASP    SC1 3918  12.214  13.997  15.821  0.1443  0.0290  0.1338
   10ASP     BB 3919  12.444  13.894  15.187  0.1714 -0.0315 -0.1258
   10ASP    SC1 3920  12.199  13.978  14.941  0.1336 -0.0577 -0.0200
   11ASP     BB 3921  12.718  13.980  15.060 -0.3193 -0.3785 -0.0979
   11ASP    SC1 3922  12.829  14.013  14.740 -0.0810  0.2271 -0.0260
   12ASP     BB 3923  13.027  13.930  15.202 -0.1555 -0.1273 -0.1233
   12ASP    SC1 3924  12.808  13.912  15.482 -0.4569  0.1556  0.3806
   13ASP     BB 3925  13.290  13.708  15.189 -0.1230  0.0854  0.0532
   13ASP    SC1 3926  13.204  13.390  15.114 -0.0925 -0.3362 -0.0268
   14ASP     BB 3927  13.594  13.703  15.090 -0.0547  0.1127  0.0498
   14ASP    SC1 3928  13.718  13.837  14.812  0.0090 -0.0103 -0.3241
   15ASP     BB 3929  13.748  13.392  15.104  0.2790 -0.0344 -0.3160
   15ASP    SC1 3930  13.693  13.254  14.787 -0.0793 -0.4730  0.0845
   16ASP     BB 3931  14.020  13.213  15.208  0.0149 -0.2345  0.0356
   16ASP    SC1 3932  13.970  12.891  15.179 -0.0336  0.1715  0.3452
   17ASP     BB 3933  14.364  13.291  15.237  0.0104  0.2201 -0.2699
   17ASP    SC1 3934  14.520  13.528  15.026 -0.3114  0.0533 -0.1162
   18ASP     BB 3935  14.645  13.243  15.387  0.0146  0.0944 -0.1624
   18ASP    SC1 3936  14.429  13.115  15.656 -0.0692  0.2768  0.1850
   19ASP     BB 3937  14.914  13.075  15.316  0.0427  0.1407 -0.0050
   19ASP    SC1 3938  15.086  13.327  15.118 -0.2858  0.2723 -0.1636
   20ASP     BB 3939  15.058  12.922  15.553  0.1783  0.3628  0.0808
   20ASP    SC1 3940  15.175  12.682  15.302 -0.1817 -0.0829  0.0350
   21ASP     BB 3941  15.416  12.897  15.668  0.0257 -0.2055  0.0751
   21ASP    SC1 3942  15.370  12.717  15.949  0.1731 -0.3334  0.1465
   22ASP     BB 3943  15.538  13.179  15.728 -0.1522  0.1577 -0.0941
   22ASP    SC1 3944  15.713  13.193  15.406  0.2133  0.0093  0.3043
   23ASP     BB 3945  15.643  13.394  15.969  0.0928 -0.0870 -0.3937
   23ASP    SC1 3946  15.318  13.542  15.915  0.3257 -0.2355 -0.3593
   24ASP     BB 3947  15.901  13.323  16.117  0.0917  0.2961 -0.0611
   24ASP    SC1 3948  16.132  13.544  15.950 -0.0000  0.4585 -0.1526
   25ASP     BB 3949  15.958  13.310  16.433 -0.0945 -0.0916 -0.1013
   25ASP    SC1 3950  15.909  12.998  16.604 -0.3188 -0.0151  0.0346
   26ASP     BB 3951  16.001  13.515  16.641  0.0169  0.4668 -0.2607
   26ASP    SC1 3952  15.756  13.714  16.613 -0.1847 -0.4190  0.1213
   27ASP     BB 3953  16.218  13.519  16.899  0.1153  0.0268 -0.2077
   27ASP    SC1 3954  16.501  13.542  16.695  0.0637 -0.0749  0.2143
   28ASP     BB 3955  16.250  13.437  17.235  0.1598  0.0765  0.2279
   28ASP    SC1 3956  16.381  13.234  17.491 -0.1632 -0.1244  0.0616
   29ASP     BB 3957  16.149  13.643  17.433  0.1432  0.1611  0.2927
   29ASP    SC1 3958  15.858  13.476  17.485 -0.0609 -0.3230 -0.4715
   30ASP     BB 3959  16.257  13.942  17.489 -0.1667 -0.1259  0.1363
   30ASP    SC1 3960  16.559  13.995  17.579  0.0382  0.2063 -0.2449
    1ASP     BB 3961  18.134  19.215   2.028  0.0510  0.1342  0.2825
    1ASP    SC1 3962  18.190  19.063   1.703 -0.3723 -0.0784  0.0663
    2ASP     BB 3963  17.868  19.346   1.996 -0.3720  0.0370  0.2180
    2ASP    SC1 3964  17.672  19.556   2.181 -0.5956  0.2041 -0.4857
    3ASP     BB 3965  17.720  19.299   1.683 -0.0049  0.2281  0.1951
    3ASP    SC1 3966  17.588  19.018   1.733 -0.1227 -0.2629 -0.1106
    4ASP     BB 3967  17.415  19.421   1.543 -0.1691  0.1427 -0.0888
    4ASP    SC1 3968  17.625  19.698   1.447 -0.1297  0.2361 -0.1669
    5ASP     BB 3969  17.126  19.312   1.582  0.1414  0.1968  0.0694
    5ASP    SC1 3970  17.015  19.519   1.839 -0.1715 -0.0708  0.3266
    6ASP     BB 3971  16.938  19.080   1.507 -0.1306 -0.3127  0.0746
    6ASP    SC1 3972  16.735  19.091   1.812 -0.1454  0.2384  0.0151
    7ASP     BB 3973  16.975  18.880   1.277  0.0818 -0.1292  0.0828
    7ASP    SC1 3974  17.229  18.681   1.312  0.6415  0.1928 -0.2459
    8ASP     BB 3975  16.924  18.921   0.962  0.1183  0.4347 -0.1344
    8ASP    SC1 3976  16.984  18.614   0.860 -0.1226 -0.4081  0.0267
    9ASP     BB 3977  16.939  19.195   0.842 -0.1937  0.0178 -0.0486
    9ASP    SC1 3978  17.152  19.282   1.105  0.0280 -0.1025  0.1121
   10ASP     BB 3979  16.641  19.324   0.736 -0.0010  0.1943  0.1853
   10ASP    SC1 3980  16.494  19.027   0.863 -0.1772 -0.1297 -0.1325
   11ASP     BB 3981  16.664  19.558   0.558 -0.0546 -0.2336  0.0371
   11ASP    SC1 3982  16.548  19.815   0.757 -0.0505 -0.2697  0.1522
   12ASP     BB 3983  16.820  19.595   0.256 -0.1941  0.2879  0.5912
   12ASP    SC1 3984  17.048  19.366   0.381 -0.3504 -0.1581  0.1257
   13ASP     BB 3985  16.856  19.918   0.165 -0.0242 -0.1543  0.0514
   13ASP    SC1 3986  16.884  19.982   0.498 -0.1205 -0.2006 -0.5589
   14ASP     BB 3987  16.613  19.993  -0.030  0.2131  0.0501  0.1388
   14ASP    SC1 3988  16.418  19.748  -0.016  0.4673  0.2097  0.0459
   15ASP     BB 3989  16.410  20.188  -0.169 -0.2443 -0.2977  0.2437
   15ASP    SC1 3990  16.177  20.421   0.055 -0.1405  0.3090 -0.2586
   16ASP     BB 3991  16.407  20.321  -0.478 -0.0320 -0.0914 -0.0934
   16ASP    SC1 3992  16.170  20.138  -0.607 -0.4368 -0.5677 -0.0935
   17ASP     BB 3993  16.582  20.544  -0.525 -0.1119  0.2197  0.2443
   17ASP    SC1 3994  16.456  20.822  -0.573  0.3795  0.4643  0.1815
   18ASP     BB 3995  16.865  20.556  -0.417  0.0555 -0.0087 -0.0556
   18ASP    SC1 3996  16.831  20.414  -0.109 -0.2134  0.0716  0.1469
   19ASP     BB 3997  17.123  20.695  -0.663  0.1137  0.0537  0.3077
   19ASP    SC1 3998  17.123  20.698  -1.015  0.1641  0.0539  0.1813
   20ASP     BB 3999  17.266  20.972  -0.555 -0.0216 -0.1349 -0.0102
   20ASP    SC1 4000  17.351  20.943  -0.208 -0.2473 -0.2472  0.6304
   21ASP     BB 4001  17.481  21.156  -0.755  0.1298 -0.0009  0.1942
   21ASP    SC1 4002  17.764  20.994  -0.668  0.2361  0.0351  0.2968
   22ASP     BB 4003  17.382  21.479  -0.752 -0.0855  0.0173  0.4760
   22ASP    SC1 4004  17.144  21.543  -0.986  0.4662  0.0854  0.2630
   23ASP     BB 4005  17.505  21.686  -0.567  0.0329  0.0900 -0.0080
   23ASP    SC1 4006  17.690  21.814  -0.807  0.3627  0.0633  0.3295
   24ASP     BB 4007  17.462  21.825  -0.256  0.2612 -0.1966  0.0538
   24ASP    SC1 4008  17.558  21.661   0.030 -0.2329 -0.1494  0.4269
   25ASP     BB 4009  17.218  21.979  -0.140  0.1649  0.2322 -0.0296
   25ASP    SC1 4010  16.923  21.936  -0.316 -0.0657 -0.0601 -0.4213
   26ASP     BB 4011  17.206  22.306  -0.078 -0.0138  0.0825 -0.2036
   26ASP    SC1 4012  17.548  22.295  -0.059 -0.0709 -0.0260 -0.0871
   27ASP     BB 4013  17.041  22.511   0.181 -0.0254 -0.0965  0.0729
   27ASP    SC1 4014  16.908  22.821   0.111 -0.1187 -0.3579  0.1754
   28ASP     BB 4015  16.842  22.467   0.482  0.0295 -0.3605  0.0481
   28ASP    SC1 4016  16.559  22.489   0.217 -0.1171  0.0433 -0.0006
   29ASP     BB 4017  16.910  22.247   0.679  0.0630 -0.3684  0.1752
   29ASP    SC1 4018  16.833  21.907   0.562 -0.1558 -0.2361  0.0634
   30ASP     BB 4019  16.938  22.363   0.978 -0.4252 -0.1499  0.0374
   30ASP    SC1 4020  17.026  22.689   0.859 -0.0437 -0.5338  0.2515
    1ASP     BB 4021  11.297  12.965  21.423  0.3223  0.1328 -0.1382
    1ASP    SC1 4022  11.371  12.764  21.115  0.0583  0.1774  0.2104
    2ASP     BB 4023  11.401  12.739  21.627  0.1125 -0.2943  0.1202
    2ASP    SC1 4024  11.327  12.441  21.727  0.1783 -0.1262 -0.0153
    3ASP     BB 4025  11.620  12.827  21.895  0.0867 -0.1130 -0.2422
    3ASP    SC1 4026  11.901  12.753  21.719  0.5281  0.3571 -0.0089
    4ASP     BB 4027  11.561  12.651  22.226  0.0561 -0.0464  0.1092
    4ASP    SC1 4028  11.769  12.888  22.343  0.0083  0.0103  0.1761
    5ASP     BB 4029  11.355  12.360  22.214 -0.1249  0.3333  0.2716
    5ASP    SC1 4030  11.120  12.471  22.369  0.1981 -0.6403 -0.0835
    6ASP     BB 4031  11.436  12.097  22.064  0.1219  0.2307 -0.0774
    6ASP    SC1 4032  11.192  11.890  21.958  0.2791 -0.0063  0.1492
    7ASP     BB 4033  11.726  11.964  22.150 -0.1656  0.1722  0.1624
    7ASP    SC1 4034  11.815  12.234  22.292  0.1587 -0.0746  0.2498
    8ASP     BB 4035  11.923  11.807  21.995 -0.0653  0.2708 -0.1045
    8ASP    SC1 4036  11.870  11.792  21.681  0.0139 -0.2035 -0.0324
    9ASP     BB 4037  12.216  11.662  22.069  0.0578 -0.0967 -0.1841
    9ASP    SC1 4038  12.217  11.534  22.359  0.2554 -0.0390  0.3234
   10ASP     BB 4039  12.572  11.683  22.054 -0.0754 -0.1868  0.0606
   10ASP    SC1 4040  12.698  12.022  22.111  0.1829 -0.0678 -0.1783
   11ASP     BB 4041  12.640  11.438  21.870 -0.3888 -0.0713 -0.1654
   11ASP    SC1 4042  12.970  11.379  21.917 -0.0315 -0.2500 -0.0697
   12ASP     BB 4043  12.701  11.470  21.507  0.1176  0.2405 -0.0230
   12ASP    SC1 4044  12.592  11.765  21.369  0.0946 -0.3486 -0.2879
   13ASP     BB 4045  12.663  11.251  21.313 -0.2549  0.1238  0.3696
   13ASP    SC1 4046  12.459  11.087  21.475  0.3220 -0.1075  0.0898
   14ASP     BB 4047  12.851  10.977  21.150 -0.2360 -0.1414 -0.2194
   14ASP    SC1 4048  12.767  10.695  20.977 -0.2060  0.3303 -0.1616
   15ASP     BB 4049  12.980  11.075  20.831 -0.3397  0.2154  0.0301
   15ASP    SC1 4050  13.184  11.326  20.951 -0.0166 -0.1773 -0.3492
   16ASP     BB 4051  13.223  10.980  20.616 -0.0149 -0.1717 -0.0096
   16ASP    SC1 4052  13.105  10.937  20.285 -0.2002 -0.0550 -0.3344
   17ASP     BB 4053  13.506  10.766  20.586  0.2468 -0.1107 -0.1119
   17ASP    SC1 4054  13.472  10.505  20.377 -0.2412  0.0416 -0.0908
   18ASP     BB 4055  13.765  10.677  20.763 -0.2278  0.0116 -0.1962
   18ASP    SC1 4056  14.113  10.660  20.670 -0.2944 -0.1987 -0.2195
   19ASP     BB 4057  13.792  10.515  21.048 -0.1610 -0.3552 -0.1600
   19ASP    SC1 4058  13.652  10.755  21.279 -0.0914  0.2454 -0.1256
   20ASP     BB 4059  13.886  10.183  21.023 -0.1517 -0.0655  0.1308
   20ASP    SC1 4060  14.195  10.281  20.980  0.0609 -0.1992  0.1623
   21ASP     BB 4061  13.837   9.834  21.055  0.2100  0.0066 -0.0569
   21ASP    SC1 4062  13.754   9.829  20.715 -0.0782 -0.1541 -0.0511
   22ASP     BB 4063  13.766   9.644  21.328  0.2509  0.2172  0.2572
   22ASP    SC1 4064  14.047   9.637  21.545  0.0787 -0.3682 -0.0268
   23ASP     BB 4065  13.527   9.454  21.488 -0.0519  0.0130  0.1338
   23ASP    SC1 4066  13.235   9.567  21.384  0.0428  0.4112 -0.1930
   24ASP     BB 4067  13.485   9.159  21.481 -0.2394  0.5065  0.1592
   24ASP    SC1 4068  13.638   9.006  21.233  0.0686 -0.2217  0.0088
   25ASP     BB 4069  13.280   9.007  21.664 -0.0867  0.0341 -0.0606
   25ASP    SC1 4070  13.019   9.170  21.514 -0.5514  0.0721  0.2767
   26ASP     BB 4071  13.283   8.991  22.030  0.2403 -0.5749 -0.1477
   26ASP    SC1 4072  13.418   9.222  22.233 -0.3310  0.3206 -0.0411
   27ASP     BB 4073  13.105   8.819  22.177  0.3500 -0.0394 -0.1553
   27ASP    SC1 4074  13.212   8.556  21.981 -0.6795 -0.0668 -0.1370
   28ASP     BB 4075  12.831   8.806  22.348  0.0184 -0.1300  0.0708
   28ASP    SC1 4076  12.575   8.868  22.119  0.4874  0.1226  0.0844
   29ASP     BB 4077  12.811   8.668  22.598  0.0604 -0.1543 -0.1516
   29ASP    SC1 4078  12.823   8.895  22.836  0.0357 -0.1687 -0.2064
   30ASP     BB 4079  12.763   8.412  22.616 -0.2065 -0.1632  0.1802
   30ASP    SC1 4080  12.501   8.273  22.533  0.2105 -0.2320  0.2297
    1ASP     BB 4081  27.275   5.222  16.064  0.0112  0.4781 -0.0014
    1ASP    SC1 4082  27.600   5.337  16.170  0.0189 -0.0178  0.3300
    2ASP     BB 4083  27.144   5.483  16.095 -0.0634 -0.3189  0.0478
    2ASP    SC1 4084  26.842   5.379  16.215  0.2896  0.0839  0.1971
    3ASP     BB 4085  27.221   5.795  16.004  0.0298 -0.1733  0.0199
    3ASP    SC1 4086  27.051   5.834  15.705  0.0084 -0.0360 -0.0460
    4ASP     BB 4087  27.172   6.061  16.177  0.2806 -0.0058 -0.0710
    4ASP    SC1 4088  27.352   5.972  16.492 -0.3043 -0.0139  0.0885
    5ASP     BB 4089  26.936   6.179  16.330  0.3901 -0.1383  0.5951
    5ASP    SC1 4090  27.024   6.521  16.287 -0.0613 -0.0883  0.3110
    6ASP     BB 4091  26.710   6.038  16.572 -0.1219 -0.2144  0.1179
    6ASP    SC1 4092  26.501   6.310  16.633 -0.1957  0.2654  0.4059
    7ASP     BB 4093  26.803   5.858  16.852  0.1382 -0.1085  0.3378
    7ASP    SC1 4094  26.530   5.895  17.029  0.0128  0.2054 -0.3135
    8ASP     BB 4095  26.903   5.543  16.863  0.3760  0.4587 -0.1241
    8ASP    SC1 4096  27.187   5.636  17.075 -0.3853 -0.1180 -0.0596
    9ASP     BB 4097  26.711   5.368  16.760 -0.1438  0.1868 -0.1666
    9ASP    SC1 4098  26.565   5.607  16.542  0.2214  0.0183 -0.1977
   10ASP     BB 4099  26.446   5.404  16.961 -0.1338  0.2265  0.0653
   10ASP    SC1 4100  26.656   5.256  17.184  0.1362  0.1650  0.2987
   11ASP     BB 4101  26.219   5.148  16.941  0.1168  0.3003 -0.1681
   11ASP    SC1 4102  25.883   5.175  16.835 -0.1825  0.0096  0.3012
   12ASP     BB 4103  26.401   4.811  17.015  0.1023  0.3548  0.0857
   12ASP    SC1 4104  26.519   4.763  17.315 -0.1589 -0.0609  0.0647
   13ASP     BB 4105  26.213   4.581  16.906 -0.1710  0.0665  0.0356
   13ASP    SC1 4106  26.284   4.562  16.565 -0.1958  0.0823 -0.0829
   14ASP     BB 4107  26.097   4.333  17.094 -0.0942 -0.2371  0.1299
   14ASP    SC1 4108  25.756   4.401  17.061  0.0574 -0.3175  0.1164
   15ASP     BB 4109  26.063   4.020  17.026 -0.1676  0.1744  0.0048
   15ASP    SC1 4110  26.081   4.003  17.380 -0.0360  0.0765 -0.2395
   16ASP     BB 4111  26.233   3.763  16.922  0.3200 -0.1446  0.0190
   16ASP    SC1 4112  26.297   3.768  16.587  0.0682  0.1887 -0.0099
   17ASP     BB 4113  26.172   3.416  16.913 -0.3898  0.4976  0.0983
   17ASP    SC1 4114  26.391   3.277  17.050 -0.0380  0.0797  0.4310
   18ASP     BB 4115  25.916   3.223  16.980 -0.0647  0.1586  0.0578
   18ASP    SC1 4116  25.807   3.327  17.304  0.2672 -0.1621 -0.1097
   19ASP     BB 4117  25.735   3.082  16.749  0.0370 -0.1797 -0.1014
   19ASP    SC1 4118  25.548   3.310  16.615 -0.2378  0.1885 -0.2408
   20ASP     BB 4119  25.672   2.793  16.674 -0.1619 -0.0822 -0.0082
   20ASP    SC1 4120  25.472   2.626  16.857  0.0221 -0.3798  0.2598
   21ASP     BB 4121  25.680   2.655  16.333  0.0408 -0.1962  0.0581
   21ASP    SC1 4122  25.984   2.544  16.381  0.0741  0.0026  0.1312
   22ASP     BB 4123  25.619   2.717  16.071  0.2361  0.1044  0.1106
   22ASP    SC1 4124  25.262   2.664  16.085  0.0115  0.0484 -0.2396
   23ASP     BB 4125  25.705   2.585  15.790  0.1820  0.0263 -0.1287
   23ASP    SC1 4126  25.591   2.397  15.497 -0.0776  0.6290  0.0547
   24ASP     BB 4127  25.777   2.813  15.590 -0.1748 -0.0540  0.0922
   24ASP    SC1 4128  26.063   2.973  15.686 -0.3775 -0.0738 -0.0983
   25ASP     BB 4129  25.652   2.973  15.300 -0.3053 -0.0796 -0.0894
   25ASP    SC1 4130  25.307   3.003  15.255  0.2820  0.1114  0.2741
   26ASP     BB 4131  25.788   3.093  14.987  0.1278 -0.1709 -0.1865
   26ASP    SC1 4132  25.662   3.445  15.045  0.2727 -0.0040 -0.1430
   27ASP     BB 4133  26.071   3.073  14.881 -0.0542 -0.3475  0.2905
   27ASP    SC1 4134  26.177   2.767  14.911  0.5079  0.1195  0.3817
   28ASP     BB 4135  26.273   3.254  14.712  0.3888 -0.0284  0.1350
   28ASP    SC1 4136  26.534   3.338  14.884 -0.3590 -0.2083  0.2021
   29ASP     BB 4137  26.228   3.317  14.447 -0.5178  0.2094  0.1211
   29ASP    SC1 4138  26.145   3.660  14.472 -0.2852  0.2942  0.0338
   30ASP     BB 4139  26.015   3.150  14.279 -0.0986  0.0255 -0.1845
   30ASP    SC1 4140  25.810   2.966  14.478 -0.3295  0.0764  0.1315
    1ASP     BB 4141  18.816  11.916  27.490  0.1721  0.1514  0.0497
    1ASP    SC1 4142  18.667  11.700  27.765 -0.3088 -0.2158  0.0545
    2ASP     BB 4143  18.813  11.951  27.149 -0.0667  0.0989  0.0236
    2ASP    SC1 4144  18.531  12.168  27.160  0.2940 -0.2129  0.5765
    3ASP     BB 4145  19.082  12.047  27.082 -0.0397 -0.2295  0.2508
    3ASP    SC1 4146  19.041  12.169  26.748 -0.2617 -0.3921  0.3069
    4ASP     BB 4147  19.302  12.235  27.157  0.5496 -0.0255 -0.1929
    4ASP    SC1 4148  19.247  12.144  27.500  0.2051  0.0088 -0.2165
    5ASP     BB 4149  19.672  12.252  27.251  0.2119  0.1028 -0.2417
    5ASP    SC1 4150  19.662  12.577  27.228 -0.3745 -0.0086 -0.0113
    6ASP     BB 4151  19.847  11.955  27.345 -0.0594 -0.1993 -0.2230
    6ASP    SC1 4152  20.184  12.095  27.393 -0.1030 -0.3069  0.3088
    7ASP     BB 4153  19.851  11.722  27.171 -0.1267 -0.4094  0.0627
    7ASP    SC1 4154  20.185  11.675  27.172 -0.1023 -0.0435 -0.3418
    8ASP     BB 4155  19.802  11.420  27.181  0.0523  0.2117 -0.0551
    8ASP    SC1 4156  19.512  11.386  27.032 -0.2498  0.1370 -0.3810
    9ASP     BB 4157  20.036  11.232  27.050 -0.1583 -0.0090  0.4802
    9ASP    SC1 4158  19.943  10.909  27.147  0.2259  0.4267  0.5065
   10ASP     BB 4159  20.327  11.254  26.939 -0.2864  0.0726  0.2905
   10ASP    SC1 4160  20.159  11.184  26.603  0.2273  0.0246 -0.0982
   11ASP     BB 4161  20.494  10.993  26.939  0.0617 -0.1180  0.1155
   11ASP    SC1 4162  20.782  11.218  27.050  0.0831  0.2411 -0.0695
   12ASP     BB 4163  20.427  10.660  27.026 -0.1229  0.0288 -0.3741
   12ASP    SC1 4164  20.700  10.495  26.896 -0.0937  0.0657  0.0104
   13ASP     BB 4165  20.196  10.428  26.938 -0.1448 -0.2543 -0.0834
   13ASP    SC1 4166  20.025  10.445  27.238  0.2056 -0.0100  0.0893
   14ASP     BB 4167  20.264  10.082  27.030 -0.0035 -0.1241  0.2399
   14ASP    SC1 4168  20.489  10.245  27.244 -0.1831 -0.0583  0.0123
   15ASP     BB 4169  20.135   9.809  26.921  0.1735  0.2612  0.0466
   15ASP    SC1 4170  20.105   9.936  26.635 -0.0577  0.1257  0.3211
   16ASP     BB 4171  19.998   9.588  27.112  0.0754 -0.1807 -0.2344
   16ASP    SC1 4172  20.268   9.411  27.201 -0.3313 -0.2563  0.1963
   17ASP     BB 4173  19.775   9.675  27.272  0.3827  0.0930  0.0328
   17ASP    SC1 4174  19.841   9.589  27.593  0.3347  0.1070 -0.0834
   18ASP     BB 4175  19.516   9.759  27.258 -0.0621 -0.2776 -0.2692
   18ASP    SC1 4176  19.257   9.478  27.206 -0.0976  0.3370 -0.0386
   19ASP     BB 4177  19.312   9.835  27.529 -0.2021 -0.0978  0.1055
   19ASP    SC1 4178  19.109  10.089  27.397  0.0342  0.0143  0.0665
   20ASP     BB 4179  19.241   9.688  27.851  0.3066 -0.0569 -0.1641
   20ASP    SC1 4180  19.176   9.365  27.736 -0.0280  0.1271 -0.1094
   21ASP     BB 4181  19.308   9.744  28.128 -0.0978 -0.2247  0.1193
   21ASP    SC1 4182  19.260  10.084  28.110  0.0508  0.0681 -0.3888
   22ASP     BB 4183  19.076   9.749  28.355  0.0374  0.2667 -0.5210
   22ASP    SC1 4184  19.274   9.679  28.606  0.0697  0.1698  0.1703
   23ASP     BB 4185  18.837   9.968  28.348 -0.2070  0.1558 -0.1037
   23ASP    SC1 4186  18.565   9.912  28.168 -0.1993 -0.0378 -0.0362
   24ASP     BB 4187  18.780  10.013  28.715  0.2801 -0.2333 -0.3562
   24ASP    SC1 4188  18.817   9.690  28.784  0.3207 -0.0343  0.1271
   25ASP     BB 4189  18.563  10.240  28.740  0.4215  0.0075  0.0611
   25ASP    SC1 4190  18.672  10.421  28.502  0.1233  0.2483 -0.0554
   26ASP     BB 4191  18.378  10.406  28.930 -0.0714 -0.0739  0.4012
   26ASP    SC1 4192  18.576  10.535  29.144  0.1650 -0.3048  0.2899
   27ASP     BB 4193  18.053  10.441  29.001 -0.1792  0.3149 -0.0088
   27ASP    SC1 4194  18.100  10.510  29.327  0.4176  0.1620 -0.4114
   28ASP     BB 4195  17.757  10.584  28.831  0.0112 -0.2405 -0.3089
   28ASP    SC1 4196  17.847  10.872  28.713  0.1522  0.2554  0.2420
   29ASP     BB 4197  17.526  10.453  28.981  0.2527 -0.3472  0.0066
   29ASP    SC1 4198  17.528  10.673  29.239  0.1230 -0.0362 -0.1464
   30ASP     BB 4199  17.315  10.311  28.770 -0.0626 -0.1306 -0.1107
   30ASP    SC1 4200  17.330  10.044  28.948  0.0030 -0.2704 -0.2619
    1ASP     BB 4201  16.428  24.240  12.930  0.1189  0.2082  0.1096
    1ASP    SC1 4202  16.230  24.180  13.206 -0.0259 -0.1296  0.3044
    2ASP     BB 4203  16.451  24.551  12.948 -0.1618  0.2923 -0.1997
    2ASP    SC1 4204  16.435  24.639  12.617 -0.1906  0.0795 -0.1812
    3ASP     BB 4205  16.766  24.626  13.015  0.0809  0.5121  0.1377
    3ASP    SC1 4206  16.913  24.329  13.017 -0.1505 -0.3585  0.0919
    4ASP     BB 4207  16.824  24.893  13.154  0.5006 -0.0394 -0.1267
    4ASP    SC1 4208  16.991  25.003  13.389  0.1770  0.3253 -0.1121
    5ASP     BB 4209  16.543  25.067  13.078  0.3199  0.0329  0.4173
    5ASP    SC1 4210  16.570  25.398  12.955 -0.0746  0.2547  0.1761
    6ASP     BB 4211  16.232  25.150  13.213  0.0062 -0.0651 -0.0416
    6ASP    SC1 4212  16.106  24.895  13.056 -0.0648  0.1440 -0.0318
    7ASP     BB 4213  16.165  25.114  13.525 -0.1053  0.3146  0.3184
    7ASP    SC1 4214  16.113  25.391  13.610 -0.0209 -0.3505 -0.2964
    8ASP     BB 4215  16.166  24.935  13.772 -0.0404  0.3925  0.1859
    8ASP    SC1 4216  16.446  24.831  13.953  0.4234 -0.0884 -0.2973
    9ASP     BB 4217  15.862  24.757  13.846  0.2256 -0.0022 -0.1645
    9ASP    SC1 4218  16.076  24.532  14.036  0.1633 -0.1845 -0.1358
   10ASP     BB 4219  15.592  24.811  13.735  0.0480  0.2193 -0.2152
   10ASP    SC1 4220  15.702  25.086  13.556 -0.0520 -0.2313  0.1303
   11ASP     BB 4221  15.390  24.959  13.916  0.1094 -0.3163  0.1726
   11ASP    SC1 4222  15.253  24.732  14.138  0.2957 -0.3748 -0.2828
   12ASP     BB 4223  15.392  25.167  14.223  0.0610  0.1999  0.0670
   12ASP    SC1 4224  15.391  25.471  14.104 -0.4544  0.3237  0.0053
   13ASP     BB 4225  15.236  25.027  14.555 -0.1203 -0.0137  0.0883
   13ASP    SC1 4226  15.336  25.173  14.795 -0.3388  0.1088  0.1389
   14ASP     BB 4227  14.974  24.868  14.561  0.1715 -0.2055 -0.0031
   14ASP    SC1 4228  14.666  25.047  14.521  0.2379  0.1560 -0.0025
   15ASP     BB 4229  14.915  24.613  14.781  0.1323 -0.0822 -0.3805
   15ASP    SC1 4230  15.073  24.621  15.044 -0.1250 -0.1032  0.0656
   16ASP     BB 4231  14.761  24.291  14.652 -0.0032  0.2753 -0.1255
   16ASP    SC1 4232  14.897  24.169  14.965 -0.1053  0.0098  0.0831
   17ASP     BB 4233  14.452  24.238  14.784 -0.1857  0.3023  0.0761
   17ASP    SC1 4234  14.277  24.296  14.477  0.0365 -0.0750 -0.1716
   18ASP     BB 4235  14.342  24.098  15.067 -0.1412  0.0655  0.0082
   18ASP    SC1 4236  14.448  24.172  15.369  0.0950 -0.1395  0.3529
   19ASP     BB 4237  14.315  23.718  15.129  0.0035  0.4935 -0.3902
   19ASP    SC1 4238  14.232  23.737  15.463  0.2108 -0.0590 -0.1453
   20ASP     BB 4239  14.513  23.481  14.993 -0.0857  0.1028 -0.2632
   20ASP    SC1 4240  14.813  23.536  15.136  0.0537 -0.1377 -0.3599
   21ASP     BB 4241  14.575  23.186  14.940  0.1517  0.2767 -0.2242
   21ASP    SC1 4242  14.730  23.071  15.246  0.0657  0.1804  0.2235
   22ASP     BB 4243  14.315  23.036  14.881  0.0276  0.0494 -0.1421
   22ASP    SC1 4244  14.256  23.198  14.577 -0.2390 -0.1225  0.0941
   23ASP     BB 4245  14.102  22.789  14.994 -0.0171  0.0609  0.1708
   23ASP    SC1 4246  13.929  23.010  15.144 -0.0025 -0.4645 -0.1606
   24ASP     BB 4247  14.019  22.526  14.885  0.0851  0.2939 -0.0289
   24ASP    SC1 4248  14.208  22.372  15.134  0.0623 -0.3747 -0.0588
   25ASP     BB 4249  14.103  22.326  14.640 -0.0574  0.1243 -0.0051
   25ASP    SC1 4250  14.023  22.386  14.315 -0.1149 -0.0327  0.3868
   26ASP     BB 4251  14.226  21.996  14.526 -0.1764 -0.0479 -0.1418
   26ASP    SC1 4252  14.327  21.943  14.861 -0.1489  0.1546  0.1009
   27ASP     BB 4253  14.341  21.950  14.243 -0.1091 -0.4012  0.0788
   27ASP    SC1 4254  14.000  21.937  14.156 -0.0064 -0.5059  0.1632
   28ASP     BB 4255  14.621  22.082  14.061 -0.1578 -0.1420  0.1430
   28ASP    SC1 4256  14.882  21.893  14.168  0.4557 -0.0890 -0.3779
   29ASP     BB 4257  14.659  22.089  13.680  0.3741 -0.1323 -0.0958
   29ASP    SC1 4258  14.651  22.417  13.636 -0.0433  0.0045 -0.1869
   30ASP     BB 4259  14.890  21.879  13.524  0.1666  0.2233 -0.0088
   30ASP    SC1 4260  14.925  21.557  13.486  0.3098  0.1051 -0.2706
    1ASP     BB 4261  22.026  25.507  22.971 -0.0655 -0.0545  0.0066
    1ASP    SC1 4262  22.348  25.502  22.854 -0.0775 -0.1672 -0.1316
    2ASP     BB 4263  22.066  25.424  23.286  0.1256  0.0646 -0.0611
    2ASP    SC1 4264  21.727  25.341  23.295  0.0427 -0.3711 -0.0765
    3ASP     BB 4265  22.163  25.639  23.558  0.2373  0.3416  0.1209
    3ASP    SC1 4266  21.934  25.897  23.687  0.0411  0.0945  0.3521
    4ASP     BB 4267  22.321  25.641  23.840  0.1429  0.0254 -0.1105
    4ASP    SC1 4268  22.354  25.947  23.865 -0.1370  0.0972  0.1818
    5ASP     BB 4269  22.511  25.398  23.887 -0.0252 -0.2968 -0.0083
    5ASP    SC1 4270  22.495  25.132  23.727 -0.1454  0.1674  0.5708
    6ASP     BB 4271  22.592  25.386  24.223  0.1319  0.1161  0.0130
    6ASP    SC1 4272  22.340  25.620  24.292 -0.0991  0.2060  0.5129
    7ASP     BB 4273  22.867  25.437  24.411 -0.1034 -0.4867 -0.1784
    7ASP    SC1 4274  22.835  25.774  24.505 -0.2537  0.2092 -0.0289
    8ASP     BB 4275  23.100  25.277  24.483 -0.0953 -0.1367  0.0030
    8ASP    SC1 4276  23.067  24.975  24.265  0.1414 -0.1370  0.0436
    9ASP     BB 4277  23.259  25.353  24.777 -0.2913  0.0194  0.0895
    9ASP    SC1 4278  23.111  25.248  25.054 -0.0601 -0.3367  0.1103
   10ASP     BB 4279  23.558  25.278  24.899 -0.1302  0.1965 -0.1510
   10ASP    SC1 4280  23.708  25.597  24.852  0.2090  0.1904  0.0549
   11ASP     BB 4281  23.668  24.967  24.945 -0.1494 -0.1469 -0.4204
   11ASP    SC1 4282  23.911  24.933  25.191 -0.2389  0.1077  0.3707
   12ASP     BB 4283  23.891  24.938  24.726  0.3814 -0.3373  0.2748
   12ASP    SC1 4284  23.915  25.206  24.492  0.0772 -0.0673 -0.2341
   13ASP     BB 4285  24.080  24.673  24.656 -0.0039  0.0015  0.3224
   13ASP    SC1 4286  23.857  24.648  24.352 -0.0689  0.0232 -0.1487
   14ASP     BB 4287  24.365  24.531  24.651 -0.2029 -0.1859 -0.1366
   14ASP    SC1 4288  24.282  24.283  24.832 -0.5096 -0.1923  0.0818
   15ASP     BB 4289  24.560  24.573  24.383  0.1462  0.1558 -0.3548
   15ASP    SC1 4290  24.705  24.916  24.279 -0.0267 -0.2380  0.4622
   16ASP     BB 4291  24.710  24.345  24.269  0.1092  0.1072 -0.1311
   16ASP    SC1 4292  24.535  24.298  23.985 -0.0750 -0.1255 -0.4372
   17ASP     BB 4293  24.919  24.112  24.412  0.1340  0.1657 -0.1536
   17ASP    SC1 4294  24.803  23.851  24.577  0.1198 -0.1072  0.2454
   18ASP     BB 4295  25.226  23.987  24.325  0.0284 -0.2388  0.0285
   18ASP    SC1 4296  25.334  24.279  24.507  0.0213 -0.0652 -0.0068
   19ASP     BB 4297  25.305  23.738  24.068 -0.3891 -0.1435 -0.3109
   19ASP    SC1 4298  25.510  23.605  24.316 -0.4045  0.2024 -0.2884
   20ASP     BB 4299  25.123  23.531  23.874 -0.0995  0.2770 -0.0384
   20ASP    SC1 4300  25.315  23.406  23.621 -0.1853 -0.2060  0.2016
   21ASP     BB 4301  24.876  23.355  23.872 -0.0175 -0.3102 -0.2229
   21ASP    SC1 4302  24.672  23.622  23.931  0.1950 -0.2178  0.0041
   22ASP     BB 4303  24.732  23.176  24.060  0.0363  0.2343  0.0647
   22ASP    SC1 4304  24.681  23.397  24.311  0.1690 -0.2831  0.4249
   23ASP     BB 4305  24.679  22.826  24.151 -0.2197 -0.0054 -0.2005
   23ASP    SC1 4306  24.929  22.723  24.032  0.2157  0.1177 -0.0570
   24ASP     BB 4307  24.303  22.830  24.119  0.2303  0.2838  0.1896
   24ASP    SC1 4308  24.064  22.631  23.923  0.3150  0.1630  0.3637
   25ASP     BB 4309  24.134  22.761  24.356 -0.3140  0.2885  0.0933
   25ASP    SC1 4310  24.024  23.086  24.407  0.0268 -0.0454  0.2578
   26ASP     BB 4311  24.020  22.563  24.557  0.4129  0.0099 -0.0274
   26ASP    SC1 4312  24.160  22.543  24.861  0.4958 -0.1331 -0.0864
   27ASP     BB 4313  23.943  22.216  24.608 -0.1867  0.2229 -0.0706
   27ASP    SC1 4314  24.046  21.962  24.823 -0.0086 -0.0547  0.0875
   28ASP     BB 4315  23.752  22.022  24.403  0.2989  0.0183 -0.1036
   28ASP    SC1 4316  23.908  21.720  24.425  0.0491 -0.2843  0.1278
   29ASP     BB 4317  23.443  22.020  24.358  0.1233  0.1005  0.1695
   29ASP    SC1 4318  23.333  21.989  24.698 -0.2109 -0.4959  0.0047
   30ASP     BB 4319  23.278  22.139  24.073  0.2444  0.3368  0.0467
   30ASP    SC1 4320  22.975  21.944  23.964 -0.2155  0.0944 -0.1549
    1ASP     BB 4321  19.126  10.557   6.851 -0.3254  0.1765  0.3242
    1ASP    SC1 4322  19.362  10.581   6.579 -0.1402  0.0925  0.0722
    2ASP     BB 4323  19.215  10.261   7.037 -0.2930  0.2281  0.0083
    2ASP    SC1 4324  19.282   9.943   7.018 -0.1983  0.3003  0.2105
    3ASP     BB 4325  19.153  10.257   7.368  0.1293 -0.0437  0.2158
    3ASP    SC1 4326  19.167   9.954   7.472  0.0942  0.3610 -0.1017
    4ASP     BB 4327  19.185  10.574   7.413  0.1108  0.0595  0.2242
    4ASP    SC1 4328  19.305  10.740   7.702  0.1171 -0.0563  0.1128
    5ASP     BB 4329  19.000  10.828   7.306  0.0207 -0.1904 -0.0147
    5ASP    SC1 4330  19.184  10.980   7.063 -0.1120  0.6362 -0.3017
    6ASP     BB 4331  18.699  10.841   7.479  0.2248  0.1653  0.2492
    6ASP    SC1 4332  18.702  11.071   7.679  0.0704 -0.0408  0.2166
    7ASP     BB 4333  18.406  10.683   7.481  0.1597  0.2002  0.0759
    7ASP    SC1 4334  18.217  10.655   7.776  0.3773  0.4704  0.1467
    8ASP     BB 4335  18.295  10.468   7.330  0.2771  0.0064  0.1820
    8ASP    SC1 4336  18.389  10.177   7.271  0.2645  0.0318 -0.1693
    9ASP     BB 4337  18.131  10.586   7.043 -0.0369 -0.1247  0.0975
    9ASP    SC1 4338  18.405  10.772   7.004  0.3415  0.0063 -0.2136
   10ASP     BB 4339  17.862  10.576   6.905 -0.1505  0.0295  0.0477
   10ASP    SC1 4340  17.849  10.891   6.853 -0.1641 -0.2718  0.5754
   11ASP     BB 4341  17.605  10.366   6.989 -0.4863  0.2188 -0.0874
   11ASP    SC1 4342  17.570  10.266   6.642 -0.2488 -0.3059 -0.2388
   12ASP     BB 4343  17.486  10.325   7.292  0.1248 -0.0055 -0.2115
   12ASP    SC1 4344  17.128  10.306   7.310  0.0192 -0.3509  0.0510
   13ASP     BB 4345  17.537  10.054   7.441 -0.0753 -0.1001  0.2687
   13ASP    SC1 4346  17.735  10.107   7.686  0.2353 -0.2546  0.0639
   14ASP     BB 4347  17.383   9.737   7.384  0.1918 -0.0965  0.0028
   14ASP    SC1 4348  17.627   9.573   7.237 -0.0571  0.2397 -0.1053
   15ASP     BB 4349  17.194   9.542   7.591 -0.0286  0.0937  0.2127
   15ASP    SC1 4350  16.949   9.624   7.823 -0.1811  0.0001  0.1112
   16ASP     BB 4351  17.160   9.178   7.611  0.1640 -0.0058 -0.2700
   16ASP    SC1 4352  17.357   9.107   7.836  0.0253  0.0156 -0.3017
   17ASP     BB 4353  17.101   8.918   7.420 -0.1244 -0.0090 -0.0641
   17ASP    SC1 4354  17.375   8.896   7.227  0.1868  0.0386  0.1654
   18ASP     BB 4355  16.856   9.036   7.204 -0.2096 -0.0294  0.2926
   18ASP    SC1 4356  16.899   9.373   7.214 -0.7438  0.3399  0.1633
   19ASP     BB 4357  16.516   8.985   7.208  0.0523 -0.1701 -0.0596
   19ASP    SC1 4358  16.439   9.253   7.061 -0.0838  0.3386  0.1892
   20ASP     BB 4359  16.397   8.846   7.484  0.1581 -0.0727  0.3012
   20ASP    SC1 4360  16.299   9.014   7.769  0.0327 -0.1912 -0.2136
   21ASP     BB 4361  16.113   8.571   7.453  0.0895 -0.0214 -0.2526
   21ASP    SC1 4362  16.204   8.344   7.661 -0.1426 -0.4744  0.0131
   22ASP     BB 4363  15.941   8.477   7.178  0.5225  0.2171 -0.0548
   22ASP    SC1 4364  15.616   8.490   7.366  0.0318 -0.2742 -0.2961
   23ASP     BB 4365  16.071   8.425   6.851  0.1198  0.1576 -0.0593
   23ASP    SC1 4366  15.879   8.653   6.643 -0.2855  0.1510 -0.0473
   24ASP     BB 4367  16.191   8.112   6.765  0.0481 -0.0436 -0.1984
   24ASP    SC1 4368  15.976   7.923   6.956 -0.3283 -0.0700 -0.0671
   25ASP     BB 4369  16.517   8.004   6.785  0.2253 -0.2237 -0.1952
   25ASP    SC1 4370  16.588   7.962   6.456  0.1540 -0.1335 -0.1529
   26ASP     BB 4371  16.649   7.724   6.945 -0.0802  0.1642  0.1116
   26ASP    SC1 4372  16.975   7.730   7.002  0.0726  0.0911  0.4080
   27ASP     BB 4373  16.572   7.400   6.960 -0.1235  0.2059  0.2052
   27ASP    SC1 4374  16.666   7.322   6.622  0.1395 -0.3253 -0.5843
   28ASP     BB 4375  16.698   7.198   7.129 -0.2075 -0.0728 -0.1155
   28ASP    SC1 4376  16.695   7.255   7.492 -0.1696  0.4104  0.3908
   29ASP     BB 4377  16.968   6.895   7.103  0.5648  0.1437 -0.0467
   29ASP    SC1 4378  16.965   6.628   7.314 -0.1407  0.0173 -0.2388
   30ASP     BB 4379  17.006   6.798   6.770 -0.1051  0.0545  0.0634
   30ASP    SC1 4380  17.324   6.659   6.689 -0.0319  0.1110  0.2083
    1ASP     BB 4381  15.923   8.085  25.484 -0.0371 -0.3191 -0.2256
    1ASP    SC1 4382  15.643   8.249  25.341  0.0167 -0.3066 -0.0305
    2ASP     BB 4383  15.997   7.944  25.232 -0.0125  0.1279 -0.2201
    2ASP    SC1 4384  16.204   8.262  25.161  0.1348  0.0496  0.2697
    3ASP     BB 4385  16.242   7.694  25.299 -0.0594  0.2098  0.0284
    3ASP    SC1 4386  16.110   7.651  25.618  0.0488  0.1403  0.1598
    4ASP     BB 4387  16.208   7.492  25.104 -0.0974 -0.0581  0.2079
    4ASP    SC1 4388  16.454   7.264  24.963 -0.2023  0.1936 -0.2804
    5ASP     BB 4389  15.938   7.519  24.944 -0.0401  0.0963  0.3909
    5ASP    SC1 4390  15.598   7.416  25.095 -0.2111 -0.1890  0.2561
    6ASP     BB 4391  15.805   7.582  24.651  0.0559  0.1266 -0.0005
    6ASP    SC1 4392  15.544   7.404  24.617  0.0546  0.6719 -0.1224
    7ASP     BB 4393  16.007   7.590  24.402 -0.0593  0.3409 -0.1721
    7ASP    SC1 4394  16.182   7.314  24.293 -0.5093 -0.0105  0.0449
    8ASP     BB 4395  16.227   7.868  24.285 -0.1481  0.0499 -0.1308
    8ASP    SC1 4396  16.227   8.164  24.383 -0.1581 -0.0317  0.0962
    9ASP     BB 4397  16.214   7.908  23.947  0.1965  0.1970 -0.1633
    9ASP    SC1 4398  15.884   7.756  23.978  0.0269 -0.0179 -0.2050
   10ASP     BB 4399  16.461   8.079  23.906 -0.0003  0.0707 -0.1955
   10ASP    SC1 4400  16.723   7.887  23.769  0.0534 -0.1601 -0.0407
   11ASP     BB 4401  16.409   8.320  23.672  0.1526 -0.0250 -0.0579
   11ASP    SC1 4402  16.664   8.554  23.787 -0.0846  0.2911 -0.0494
   12ASP     BB 4403  16.211   8.545  23.538 -0.2379  0.2113  0.2358
   12ASP    SC1 4404  15.954   8.375  23.389 -0.0620 -0.0773 -0.1434
   13ASP     BB 4405  16.317   8.871  23.699  0.1370  0.3692 -0.1925
   13ASP    SC1 4406  16.054   8.970  23.898  0.1950  0.1555 -0.1765
   14ASP     BB 4407  16.423   9.122  23.514  0.0088  0.0402 -0.0341
   14ASP    SC1 4408  16.347   9.024  23.209 -0.1946  0.2088 -0.0041
   15ASP     BB 4409  16.678   9.362  23.567 -0.1365  0.0245 -0.3792
   15ASP    SC1 4410  16.926   9.120  23.472  0.0153  0.0644  0.1861
   16ASP     BB 4411  16.729   9.611  23.774 -0.1038 -0.1063 -0.0291
   16ASP    SC1 4412  16.743   9.554  24.115 -0.2871  0.3283  0.0779
   17ASP     BB 4413  16.672   9.914  23.648  0.1851  0.2609  0.0087
   17ASP    SC1 4414  16.361  10.026  23.609  0.2034  0.0122 -0.0520
   18ASP     BB 4415  16.751  10.037  23.355 -0.0179  0.0540 -0.0770
   18ASP    SC1 4416  16.975  10.260  23.439  0.2520  0.1048  0.0729
   19ASP     BB 4417  16.623  10.040  23.085 -0.2463 -0.0135  0.2448
   19ASP    SC1 4418  16.417  10.293  23.099  0.2394  0.1649 -0.2319
   20ASP     BB 4419  16.832  10.152  22.864 -0.2803  0.1279  0.1608
   20ASP    SC1 4420  17.005   9.863  22.909 -0.4030  0.2494 -0.1425
   21ASP     BB 4421  16.787  10.388  22.629  0.1808 -0.0312 -0.2397
   21ASP    SC1 4422  17.101  10.293  22.510  0.0903 -0.2323  0.0043
   22ASP     BB 4423  16.443  10.342  22.609  0.0490 -0.0468 -0.1002
   22ASP    SC1 4424  16.495   9.997  22.572 -0.3236  0.1833  0.1522
   23ASP     BB 4425  16.159  10.497  22.717 -0.2859 -0.1769 -0.0932
   23ASP    SC1 4426  15.893  10.412  22.506 -0.1264  0.2648 -0.1887
   24ASP     BB 4427  15.987  10.403  22.948  0.1283 -0.0643 -0.0653
   24ASP    SC1 4428  15.910  10.733  23.060  0.2481 -0.1551 -0.0633
   25ASP     BB 4429  15.763  10.230  22.936  0.2661  0.1163  0.0528
   25ASP    SC1 4430  15.729  10.108  23.272  0.2002 -0.0623 -0.1694
   26ASP     BB 4431  15.480  10.255  22.722 -0.0736 -0.0454  0.2647
   26ASP    SC1 4432  15.476   9.962  22.596 -0.3763  0.0467  0.1871
   27ASP     BB 4433  15.157  10.269  22.667  0.1293 -0.2005  0.0791
   27ASP    SC1 4434  15.139  10.612  22.669 -0.4580 -0.1230  0.1074
   28ASP     BB 4435  14.905  10.185  22.798  0.3037  0.1644 -0.0572
   28ASP    SC1 4436  14.964  10.373  23.111 -0.0158  0.1025  0.0364
   29ASP     BB 4437  14.773   9.896  22.731  0.2304 -0.1300  0.0803
   29ASP    SC1 4438  14.903   9.863  22.420  0.0334  0.3805  0.1146
   30ASP     BB 4439  14.504   9.793  22.690 -0.6132 -0.0522  0.0714
   30ASP    SC1 4440  14.311   9.989  22.863 -0.1091  0.2038  0.0218
    1ASP     BB 4441   3.353   6.667  19.805  0.0904 -0.0690 -0.2254
    1ASP    SC1 4442   3.611   6.738  20.016  0.0137 -0.1161  0.2574
    2ASP     BB 4443   3.337   6.909  19.621  0.3936  0.0360 -0.0947
    2ASP    SC1 4444   3.459   6.786  19.327  0.1706 -0.2501 -0.1514
    3ASP     BB 4445   3.080   7.099  19.550 -0.0056  0.2964 -0.5332
    3ASP    SC1 4446   3.198   7.403  19.499 -0.0212 -0.0304 -0.3152
    4ASP     BB 4447   2.775   6.945  19.550 -0.1715  0.0435  0.0278
    4ASP    SC1 4448   2.657   6.612  19.581  0.1629 -0.1530  0.0662
    5ASP     BB 4449   2.538   6.993  19.796 -0.0558  0.3925 -0.1679
    5ASP    SC1 4450   2.699   6.847  20.112 -0.0738 -0.2028 -0.1137
    6ASP     BB 4451   2.218   7.090  19.837  0.1669 -0.0781 -0.0792
    6ASP    SC1 4452   2.317   7.403  19.809  0.2157 -0.1987  0.2629
    7ASP     BB 4453   1.983   7.202  19.601 -0.0810 -0.2245 -0.0946
    7ASP    SC1 4454   1.716   7.091  19.771 -0.0548 -0.0778  0.3349
    8ASP     BB 4455   2.010   7.334  19.304 -0.1128  0.1889 -0.4019
    8ASP    SC1 4456   2.123   7.087  19.110 -0.0398  0.1091  0.1386
    9ASP     BB 4457   2.101   7.615  19.219 -0.0924 -0.0117 -0.2170
    9ASP    SC1 4458   2.435   7.536  19.171 -0.2037  0.0023  0.1046
   10ASP     BB 4459   1.977   7.888  19.264  0.0794 -0.0832  0.4000
   10ASP    SC1 4460   1.654   7.801  19.162  0.0067 -0.1163  0.1205
   11ASP     BB 4461   2.061   8.150  19.119  0.1161 -0.0882  0.1112
   11ASP    SC1 4462   2.246   8.274  19.348  0.2764  0.0947  0.1578
   12ASP     BB 4463   2.063   8.299  18.793 -0.3408  0.1214 -0.0379
   12ASP    SC1 4464   1.834   8.519  18.865  0.0546 -0.0009  0.4144
   13ASP     BB 4465   2.288   8.516  18.599 -0.0075  0.0055  0.1383
   13ASP    SC1 4466   2.488   8.267  18.530 -0.2384 -0.0492 -0.3773
   14ASP     BB 4467   2.279   8.626  18.244  0.0597 -0.1994  0.1545
   14ASP    SC1 4468   2.568   8.801  18.346  0.5194  0.1232 -0.0250
   15ASP     BB 4469   2.104   8.501  17.959 -0.2805 -0.3481 -0.1993
   15ASP    SC1 4470   1.744   8.521  17.952 -0.0743 -0.3435  0.2141
   16ASP     BB 4471   2.283   8.469  17.693 -0.0490 -0.5284  0.0151
   16ASP    SC1 4472   2.550   8.290  17.822 -0.0753  0.2778  0.0993
   17ASP     BB 4473   2.321   8.563  17.377  0.1456  0.0207  0.0063
   17ASP    SC1 4474   2.018   8.704  17.332 -0.3789 -0.1281  0.0010
   18ASP     BB 4475   2.446   8.837  17.281 -0.1585  0.1306  0.3289
   18ASP    SC1 4476   2.673   8.868  16.995  0.0011  0.2100  0.2977
   19ASP     BB 4477   2.693   9.032  17.417 -0.1461  0.0815  0.0743
   19ASP    SC1 4478   2.635   9.215  17.674  0.0705 -0.0201 -0.0865
   20ASP     BB 4479   2.988   8.917  17.549 -0.0505 -0.0143  0.1898
   20ASP    SC1 4480   3.100   8.639  17.411 -0.5265 -0.0926  0.0749
   21ASP     BB 4481   3.299   9.032  17.498 -0.1938  0.1489 -0.2186
   21ASP    SC1 4482   3.383   8.957  17.816 -0.0863 -0.1944 -0.0875
   22ASP     BB 4483   3.369   9.362  17.547 -0.0975  0.1974 -0.2343
   22ASP    SC1 4484   3.437   9.524  17.254 -0.6189 -0.3220 -0.0616
   23ASP     BB 4485   3.559   9.371  17.822 -0.2463  0.1275  0.3698
   23ASP    SC1 4486   3.298   9.576  17.971 -0.2805  0.2404  0.5125
   24ASP     BB 4487   3.885   9.428  17.824  0.0402 -0.2204  0.1135
   24ASP    SC1 4488   4.005   9.121  17.734  0.0180 -0.3562  0.2611
   25ASP     BB 4489   4.041   9.705  17.963 -0.0124 -0.1657 -0.2153
   25ASP    SC1 4490   4.355   9.566  18.022 -0.2741  0.0735 -0.4195
   26ASP     BB 4491   4.100  10.001  17.946  0.2348 -0.4134  0.1351
   26ASP    SC1 4492   3.879  10.114  18.203  0.0410  0.6611 -0.1175
   27ASP     BB 4493   4.256  10.182  17.703  0.3581 -0.0178  0.2068
   27ASP    SC1 4494   4.182   9.982  17.404  0.0084 -0.5762  0.2249
   28ASP     BB 4495   4.448  10.482  17.765 -0.1053  0.0009  0.2481
   28ASP    SC1 4496   4.549  10.417  18.084 -0.1436 -0.1316  0.1539
   29ASP     BB 4497   4.676  10.612  17.605  0.0512  0.0167  0.0942
   29ASP    SC1 4498   4.486  10.880  17.530 -0.0617 -0.2676  0.3944
   30ASP     BB 4499   4.921  10.492  17.434  0.3195 -0.2637 -0.2503
   30ASP    SC1 4500   5.244  10.574  17.390 -0.0732  0.1514 -0.3128
    1ASP     BB 4501  26.151   4.804  24.522  0.1865  0.0621 -0.2914
    1ASP    SC1 4502  25.976   4.831  24.820 -0.3033 -0.2329  0.0917
    2ASP     BB 4503  26.170   4.535  24.420  0.2210  0.2491  0.2054
    2ASP    SC1 4504  25.968   4.469  24.176  0.2558  0.4795  0.1171
    3ASP     BB 4505  26.465   4.387  24.516 -0.2306  0.0094  0.4058
    3ASP    SC1 4506  26.465   4.244  24.825 -0.1957  0.1497 -0.0408
    4ASP     BB 4507  26.585   4.269  24.263 -0.0532  0.3121  0.2724
    4ASP    SC1 4508  26.920   4.416  24.307  0.1979  0.0529 -0.3728
    5ASP     BB 4509  26.696   4.002  24.194 -0.0557  0.1443  0.0181
    5ASP    SC1 4510  26.473   3.745  24.283  0.0677 -0.2206 -0.1216
    6ASP     BB 4511  26.705   3.802  23.906  0.2043  0.0267 -0.0933
    6ASP    SC1 4512  26.743   3.506  24.054  0.0984  0.1394 -0.6592
    7ASP     BB 4513  26.663   3.884  23.583  0.1893  0.2991  0.0957
    7ASP    SC1 4514  27.012   3.812  23.566  0.1136  0.2379 -0.1585
    8ASP     BB 4515  26.376   3.851  23.534 -0.0435  0.3446 -0.1109
    8ASP    SC1 4516  26.281   4.155  23.548  0.0564  0.2647 -0.0951
    9ASP     BB 4517  26.213   3.727  23.256  0.0637  0.0411 -0.3715
    9ASP    SC1 4518  26.356   3.410  23.174  0.2086 -0.1997  0.3219
   10ASP     BB 4519  25.988   3.840  23.036 -0.1450  0.0402 -0.0331
   10ASP    SC1 4520  26.037   4.031  22.770 -0.0776 -0.2235  0.4241
   11ASP     BB 4521  25.712   3.904  23.086 -0.0515 -0.3618 -0.1971
   11ASP    SC1 4522  25.491   3.666  22.950 -0.1143  0.2173  0.0261
   12ASP     BB 4523  25.599   4.098  23.380  0.2357 -0.1416  0.0525
   12ASP    SC1 4524  25.694   4.426  23.301 -0.0282 -0.0829  0.0219
   13ASP     BB 4525  25.279   4.138  23.496  0.0406  0.0505  0.1775
   13ASP    SC1 4526  25.304   4.231  23.866  0.2051  0.1675 -0.3391
   14ASP     BB 4527  25.077   4.398  23.500  0.1207  0.1437  0.2240
   14ASP    SC1 4528  24.920   4.446  23.215 -0.5303 -0.1014  0.2759
   15ASP     BB 4529  25.069   4.679  23.654  0.1003  0.3075 -0.0897
   15ASP    SC1 4530  25.314   4.787  23.437 -0.0554 -0.0959 -0.2063
   16ASP     BB 4531  24.790   4.805  23.740  0.0409 -0.2632  0.1366
   16ASP    SC1 4532  24.878   5.030  23.968 -0.1438  0.1713 -0.0135
   17ASP     BB 4533  24.474   4.742  23.779  0.2341 -0.1684 -0.2314
   17ASP    SC1 4534  24.514   4.522  24.041  0.0338 -0.2516  0.0018
   18ASP     BB 4535  24.265   4.704  23.619  0.3104 -0.0631  0.0683
   18ASP    SC1 4536  24.110   5.004  23.583  0.1118 -0.1384  0.0985
   19ASP     BB 4537  24.079   4.439  23.540  0.1130  0.0277 -0.2825
   19ASP    SC1 4538  24.247   4.210  23.332  0.2687 -0.1075 -0.1726
   20ASP     BB 4539  23.752   4.308  23.684  0.2121  0.1801 -0.1596
   20ASP    SC1 4540  23.480   4.398  23.478 -0.5207 -0.0907  0.0302
   21ASP     BB 4541  23.676   4.094  23.844 -0.4579  0.1391 -0.2131
   21ASP    SC1 4542  23.585   4.257  24.128 -0.3480 -0.2081 -0.1092
   22ASP     BB 4543  23.862   3.842  24.073 -0.2614 -0.4725 -0.0541
   22ASP    SC1 4544  24.068   3.731  23.843  0.0289 -0.4753  0.0375
   23ASP     BB 4545  23.592   3.665  24.074  0.1365 -0.1262  0.1776
   23ASP    SC1 4546  23.308   3.698  23.867  0.0683 -0.2353  0.0025
   24ASP     BB 4547  23.434   3.330  24.230 -0.1361 -0.0622 -0.2509
   24ASP    SC1 4548  23.080   3.194  24.259 -0.0860  0.1325  0.0038
   25ASP     BB 4549  23.547   3.144  24.472  0.0409 -0.1525 -0.0518
   25ASP    SC1 4550  23.857   3.220  24.604  0.2759  0.3843  0.3179
   26ASP     BB 4551  23.554   2.851  24.573 -0.0006  0.1407  0.1856
   26ASP    SC1 4552  23.697   2.678  24.308 -0.1094  0.2693  0.1467
   27ASP     BB 4553  23.483   2.734  24.843  0.3855 -0.1946  0.4499
   27ASP    SC1 4554  23.163   2.741  24.963 -0.0431  0.0378 -0.0004
   28ASP     BB 4555  23.512   2.433  24.991  0.1768 -0.1810 -0.1258
   28ASP    SC1 4556  23.820   2.501  25.165  0.3421  0.4401 -0.0646
   29ASP     BB 4557  23.293   2.189  24.870 -0.0058  0.1541  0.4240
   29ASP    SC1 4558  23.403   1.990  24.611 -0.0670  0.2142  0.3706
   30ASP     BB 4559  22.974   2.243  24.925  0.1541  0.1284  0.1722
   30ASP    SC1 4560  22.823   2.136  25.202  0.1276  0.0827 -0.1991
    1ASP     BB 4561  12.544   7.791  25.507 -0.1206 -0.0873  0.1531
    1ASP    SC1 4562  12.316   7.617  25.734  0.4707  0.3272  0.5088
    2ASP     BB 4563  12.635   7.607  25.233  0.0184 -0.2974  0.0155
    2ASP    SC1 4564  12.342   7.421  25.257  0.1039  0.0157 -0.0012
    3ASP     BB 4565  12.627   7.834  24.973 -0.1466  0.0149 -0.0940
    3ASP    SC1 4566  12.831   7.697  24.770  0.4156 -0.3210  0.2440
    4ASP     BB 4567  12.612   8.100  25.140  0.1554 -0.0258 -0.2860
    4ASP    SC1 4568  12.910   8.009  25.303 -0.2210 -0.0296 -0.3121
    5ASP     BB 4569  12.693   8.408  25.107  0.0097  0.2263 -0.0006
    5ASP    SC1 4570  12.510   8.512  24.840  0.0442  0.2105  0.1934
    6ASP     BB 4571  12.941   8.520  25.268  0.1136 -0.1205 -0.0174
    6ASP    SC1 4572  13.128   8.570  25.022 -0.1492 -0.0285  0.0137
    7ASP     BB 4573  13.142   8.470  25.490  0.0568  0.5350 -0.0432
    7ASP    SC1 4574  13.413   8.621  25.431  0.1716 -0.0242  0.1824
    8ASP     BB 4575  13.138   8.418  25.822  0.1268 -0.0093  0.3482
    8ASP    SC1 4576  13.412   8.250  25.962 -0.1463  0.3649  0.0948
    9ASP     BB 4577  12.929   8.553  26.043 -0.2220 -0.0482  0.1322
    9ASP    SC1 4578  13.067   8.813  26.180 -0.3698 -0.4545 -0.0325
   10ASP     BB 4579  12.682   8.437  26.181 -0.0536 -0.1820  0.0063
   10ASP    SC1 4580  12.404   8.410  25.967 -0.3904  0.1237  0.1788
   11ASP     BB 4581  12.645   8.231  26.365 -0.4287  0.1429 -0.2198
   11ASP    SC1 4582  12.308   8.088  26.382  0.0943 -0.1219 -0.2038
   12ASP     BB 4583  12.827   7.944  26.411 -0.0355 -0.0228 -0.2241
   12ASP    SC1 4584  12.952   8.035  26.694  0.2496  0.1129  0.3699
   13ASP     BB 4585  12.781   7.611  26.394  0.2072  0.1461  0.1989
   13ASP    SC1 4586  13.058   7.491  26.367 -0.0727 -0.6658 -0.1195
   14ASP     BB 4587  12.670   7.334  26.556 -0.3637 -0.1668  0.0570
   14ASP    SC1 4588  12.519   7.420  26.837  0.1864  0.1558 -0.0475
   15ASP     BB 4589  12.473   7.087  26.484  0.1552  0.1493  0.0116
   15ASP    SC1 4590  12.595   6.773  26.614  0.2389  0.2600 -0.0500
   16ASP     BB 4591  12.184   7.028  26.519  0.1087  0.1231  0.0405
   16ASP    SC1 4592  12.008   7.212  26.362  0.0148 -0.1540  0.2369
   17ASP     BB 4593  12.035   7.061  26.814 -0.2084 -0.2023  0.0197
   17ASP    SC1 4594  11.759   7.265  26.750 -0.0162 -0.1074  0.3324
   18ASP     BB 4595  11.802   6.843  27.015  0.2177  0.3657  0.1299
   18ASP    SC1 4596  11.934   7.044  27.271  0.1268  0.1343  0.1040
   19ASP     BB 4597  11.629   6.582  26.938  0.1759 -0.1032  0.2959
   19ASP    SC1 4598  11.613   6.403  27.206  0.0570  0.0215 -0.0083
   20ASP     BB 4599  11.394   6.456  26.761 -0.0146 -0.1705 -0.0862
   20ASP    SC1 4600  11.349   6.112  26.838  0.0434 -0.0512  0.3140
   21ASP     BB 4601  11.400   6.355  26.422 -0.1680 -0.2064  0.0841
   21ASP    SC1 4602  11.611   6.110  26.374  0.2445 -0.3254  0.0491
   22ASP     BB 4603  11.199   6.513  26.214  0.1522  0.0973 -0.0119
   22ASP    SC1 4604  11.251   6.787  26.426 -0.0335  0.0779 -0.1578
   23ASP     BB 4605  10.927   6.343  26.072  0.1728 -0.0423  0.2321
   23ASP    SC1 4606  10.771   6.174  26.336  0.5277  0.0612 -0.0049
   24ASP     BB 4607  10.846   6.491  25.841  0.1148  0.2878  0.0279
   24ASP    SC1 4608  10.752   6.820  25.888  0.1739 -0.2496  0.2647
   25ASP     BB 4609  10.780   6.293  25.567  0.1298 -0.1152 -0.1450
   25ASP    SC1 4610  11.077   6.122  25.572 -0.2617 -0.0499  0.0083
   26ASP     BB 4611  10.419   6.181  25.534 -0.1490  0.1116 -0.0559
   26ASP    SC1 4612  10.245   6.288  25.779 -0.1082 -0.0913  0.0862
   27ASP     BB 4613  10.314   6.152  25.272 -0.0308  0.1121  0.1688
   27ASP    SC1 4614  10.375   5.837  25.168  0.3613  0.1180  0.4343
   28ASP     BB 4615  10.007   6.210  25.134 -0.3344  0.1356 -0.0220
   28ASP    SC1 4616   9.691   6.182  25.243 -0.1024  0.3678  0.1654
   29ASP     BB 4617  10.127   6.497  24.950  0.1374  0.1139 -0.2706
   29ASP    SC1 4618  10.195   6.654  25.230  0.2094  0.0010  0.3623
   30ASP     BB 4619  10.246   6.439  24.630  0.0549  0.0954 -0.1983
   30ASP    SC1 4620  10.562   6.477  24.666  0.0857 -0.2806  0.0215
    1ASP     BB 4621  12.014   6.108  11.735 -0.0593 -0.1219  0.0553
    1ASP    SC1 4622  12.078   5.805  11.568  0.2033 -0.3706 -0.0879
    2ASP     BB 4623  11.998   6.083  12.095 -0.0160  0.0439  0.1720
    2ASP    SC1 4624  12.311   6.155  12.096 -0.2202  0.1689  0.0443
    3ASP     BB 4625  11.701   6.127  12.163 -0.1107  0.1374 -0.3243
    3ASP    SC1 4626  11.637   6.195  12.497 -0.4323 -0.1486  0.2129
    4ASP     BB 4627  11.509   6.135  11.919  0.1178  0.1683 -0.3350
    4ASP    SC1 4628  11.184   6.140  12.050 -0.2057  0.0508 -0.3813
    5ASP     BB 4629  11.604   6.453  11.779  0.1351  0.1098 -0.2317
    5ASP    SC1 4630  11.885   6.516  11.978  0.7822 -0.0990  0.0428
    6ASP     BB 4631  11.613   6.621  11.549  0.0653 -0.0090  0.0666
    6ASP    SC1 4632  11.907   6.487  11.450 -0.1348 -0.1450  0.0061
    7ASP     BB 4633  11.442   6.563  11.303  0.0586 -0.0620  0.1965
    7ASP    SC1 4634  11.103   6.635  11.399 -0.6031  0.7012 -0.3220
    8ASP     BB 4635  11.625   6.423  11.074  0.2432  0.2331 -0.1475
    8ASP    SC1 4636  11.427   6.616  10.861  0.2694  0.0106 -0.1239
    9ASP     BB 4637  11.709   6.194  10.868 -0.0297  0.4832  0.1354
    9ASP    SC1 4638  11.531   5.936  10.958 -0.2519  0.3268  0.0775
   10ASP     BB 4639  11.669   6.115  10.549 -0.2248 -0.0369  0.2563
   10ASP    SC1 4640  11.881   6.381  10.391  0.4971 -0.0636 -0.0432
   11ASP     BB 4641  11.536   5.813  10.469 -0.3814 -0.0670  0.4344
   11ASP    SC1 4642  11.843   5.781  10.276  0.2462  0.0354  0.0601
   12ASP     BB 4643  11.360   5.705  10.301 -0.2444 -0.2970 -0.2168
   12ASP    SC1 4644  11.106   5.942  10.266  0.3621  0.1531  0.1605
   13ASP     BB 4645  11.256   5.464  10.174  0.1508 -0.1222 -0.2014
   13ASP    SC1 4646  11.165   5.305  10.483  0.1139  0.5084  0.2030
   14ASP     BB 4647  11.010   5.549   9.832 -0.0960 -0.1254 -0.1521
   14ASP    SC1 4648  11.257   5.665   9.613  0.3776  0.0788  0.1706
   15ASP     BB 4649  10.866   5.342   9.625 -0.1319  0.0046 -0.3328
   15ASP    SC1 4650  10.555   5.452   9.619 -0.0178 -0.0249  0.2923
   16ASP     BB 4651  10.895   5.063   9.502  0.1730 -0.1994  0.0811
   16ASP    SC1 4652  11.022   4.923   9.782 -0.2132 -0.1953  0.0065
   17ASP     BB 4653  10.956   4.963   9.175  0.5610  0.0496 -0.2268
   17ASP    SC1 4654  10.852   5.217   8.935  0.1315  0.2083 -0.1554
   18ASP     BB 4655  11.300   4.802   9.131 -0.1224 -0.3525 -0.5026
   18ASP    SC1 4656  11.454   5.060   9.223 -0.1699 -0.4210  0.2864
   19ASP     BB 4657  11.214   4.594   8.862  0.0497  0.4728 -0.0126
   19ASP    SC1 4658  11.183   4.338   9.062 -0.4201  0.2238 -0.3195
   20ASP     BB 4659  11.240   4.609   8.576 -0.1288 -0.0080  0.3618
   20ASP    SC1 4660  11.035   4.530   8.344 -0.1089 -0.1148  0.2073
   21ASP     BB 4661  11.525   4.652   8.398 -0.0793  0.4789  0.1983
   21ASP    SC1 4662  11.592   4.953   8.492 -0.1546 -0.2781 -0.1430
   22ASP     BB 4663  11.802   4.518   8.418 -0.1948 -0.3367  0.0237
   22ASP    SC1 4664  12.015   4.679   8.219  0.0657 -0.0697  0.2160
   23ASP     BB 4665  11.881   4.195   8.366  0.1569  0.1261 -0.2668
   23ASP    SC1 4666  11.626   3.985   8.335 -0.0594  0.1373  0.2409
   24ASP     BB 4667  12.217   4.049   8.324  0.2614  0.0476  0.1040
   24ASP    SC1 4668  12.263   3.712   8.413  0.2375 -0.2071  0.2228
   25ASP     BB 4669  12.525   4.146   8.481  0.0263  0.0895 -0.3102
   25ASP    SC1 4670  12.614   4.378   8.300  0.0715 -0.2996  0.3857
   26ASP     BB 4671  12.711   4.137   8.760  0.0489  0.0871 -0.0063
   26ASP    SC1 4672  12.551   4.229   9.058  0.1022 -0.0104 -0.1939
   27ASP     BB 4673  12.839   3.857   8.970  0.3018 -0.0754 -0.1877
   27ASP    SC1 4674  13.182   3.996   8.905  0.1045  0.2060  0.5593
   28ASP     BB 4675  12.692   3.715   9.228  0.1195 -0.2718  0.1246
   28ASP    SC1 4676  12.552   3.446   9.076 -0.6448  0.0718  0.0731
   29ASP     BB 4677  12.718   3.839   9.556  0.1021 -0.1279 -0.0550
   29ASP    SC1 4678  12.364   3.889   9.630  0.0381  0.0922 -0.2958
   30ASP     BB 4679  12.972   3.603   9.633  0.1697 -0.0591 -0.1049
   30ASP    SC1 4680  13.284   3.768   9.698 -0.0731  0.0433 -0.0635
    1ASP     BB 4681   8.134  14.676  12.763 -0.0236 -0.2027  0.4325
    1ASP    SC1 4682   7.933  14.753  12.524  0.0116  0.2589 -0.2041
    2ASP     BB 4683   8.297  14.983  12.902 -0.3985  0.2612 -0.2189
    2ASP    SC1 4684   8.558  14.803  12.882 -0.0350 -0.0864 -0.2955
    3ASP     BB 4685   8.055  15.154  12.715 -0.0449 -0.0034 -0.1867
    3ASP    SC1 4686   8.184  15.465  12.781 -0.1727 -0.2528 -0.0112
    4ASP     BB 4687   7.890  15.208  12.453  0.2020 -0.1953 -0.0371
    4ASP    SC1 4688   7.631  15.438  12.398 -0.2853  0.2353  0.1642
    5ASP     BB 4689   7.940  15.135  12.186  0.2147 -0.2952 -0.1578
    5ASP    SC1 4690   8.231  15.074  12.007 -0.2843  0.1388 -0.0050
    6ASP     BB 4691   7.639  15.125  12.001  0.1957  0.0621 -0.0936
    6ASP    SC1 4692   7.760  14.918  11.715  0.1293  0.1350 -0.0100
    7ASP     BB 4693   7.381  15.363  12.024 -0.1211 -0.2331 -0.0735
    7ASP    SC1 4694   7.099  15.256  11.928  0.1722  0.3007 -0.2071
    8ASP     BB 4695   7.302  15.667  12.137 -0.1845  0.5017 -0.2368
    8ASP    SC1 4696   7.499  15.887  11.948 -0.3571 -0.0539 -0.4384
    9ASP     BB 4697   7.027  15.774  12.289  0.0265  0.2371 -0.4990
    9ASP    SC1 4698   6.785  15.763  12.065 -0.2642  0.2377  0.2313
   10ASP     BB 4699   6.837  15.784  12.524  0.0553  0.0416 -0.0601
   10ASP    SC1 4700   6.989  16.074  12.612 -0.1959 -0.0267 -0.3240
   11ASP     BB 4701   6.632  15.610  12.691  0.0084 -0.1332 -0.1353
   11ASP    SC1 4702   6.385  15.745  12.731 -0.0668  0.2946  0.1132
   12ASP     BB 4703   6.685  15.339  12.908  0.0436  0.2601 -0.0978
   12ASP    SC1 4704   6.659  15.526  13.210 -0.1304  0.3926 -0.0852
   13ASP     BB 4705   6.679  14.977  12.900 -0.0101  0.0809  0.0027
   13ASP    SC1 4706   6.889  15.027  12.600 -0.0171  0.1232  0.0836
   14ASP     BB 4707   6.366  14.859  12.955  0.1077 -0.2654 -0.1500
   14ASP    SC1 4708   6.158  14.967  12.702  0.3262 -0.2461 -0.3508
   15ASP     BB 4709   6.169  14.552  12.989  0.0200  0.0706 -0.1248
   15ASP    SC1 4710   6.473  14.415  12.885 -0.2996 -0.0891 -0.0022
   16ASP     BB 4711   6.127  14.490  13.288  0.2439 -0.0787  0.1842
   16ASP    SC1 4712   6.192  14.708  13.546  0.0510  0.0785 -0.2509
   17ASP     BB 4713   5.911  14.277  13.376  0.1646 -0.1158 -0.0928
   17ASP    SC1 4714   6.011  14.009  13.215  0.0404  0.1112  0.1481
   18ASP     BB 4715   5.675  14.145  13.595  0.2047  0.0340 -0.1030
   18ASP    SC1 4716   5.582  14.351  13.850 -0.2092  0.2292  0.0180
   19ASP     BB 4717   5.399  14.090  13.428  0.0431  0.1080 -0.0750
   19ASP    SC1 4718   5.489  14.342  13.211  0.3057  0.3356  0.2165
   20ASP     BB 4719   5.185  13.853  13.364  0.0966 -0.1387 -0.0261
   20ASP    SC1 4720   5.093  13.639  13.578  0.1134 -0.0327  0.1292
   21ASP     BB 4721   5.084  13.717  13.093  0.1011 -0.0852  0.2521
   21ASP    SC1 4722   4.890  13.904  12.973 -0.0692 -0.2693 -0.0906
   22ASP     BB 4723   5.135  13.358  13.084  0.0518 -0.0946  0.1864
   22ASP    SC1 4724   5.463  13.325  13.079  0.0429  0.0068 -0.2668
   23ASP     BB 4725   5.029  13.082  13.030 -0.1191  0.1169  0.2307
   23ASP    SC1 4726   4.714  13.113  13.169 -0.0913  0.1297 -0.1432
   24ASP     BB 4727   5.283  12.908  12.917  0.2700  0.0437  0.0198
   24ASP    SC1 4728   5.244  13.068  12.602  0.3129  0.2609  0.1084
   25ASP     BB 4729   5.356  12.587  12.921 -0.0675  0.2383  0.0658
   25ASP    SC1 4730   5.391  12.535  13.229 -0.2652  0.0355  0.1060
   26ASP     BB 4731   5.370  12.351  12.728  0.0806 -0.0685  0.1856
   26ASP    SC1 4732   5.695  12.366  12.587  0.3073  0.0969  0.4114
   27ASP     BB 4733   5.164  12.085  12.752 -0.0133 -0.1565 -0.0400
   27ASP    SC1 4734   4.836  12.131  12.775 -0.2378  0.4763 -0.0899
   28ASP     BB 4735   5.310  11.788  12.757 -0.1248  0.0636  0.2555
   28ASP    SC1 4736   5.248  11.800  13.094 -0.0147  0.3744 -0.0550
   29ASP     BB 4737   5.510  11.618  12.555 -0.0273  0.1120  0.0787
   29ASP    SC1 4738   5.749  11.817  12.359 -0.0475 -0.2198 -0.0504
   30ASP     BB 4739   5.590  11.304  12.578  0.0265 -0.1574 -0.0319
   30ASP    SC1 4740   5.476  11.091  12.357 -0.0376  0.0391  0.0220
    1ASP     BB 4741   3.650   7.680   8.714 -0.2833  0.1728  0.0838
    1ASP    SC1 4742   3.324   7.617   8.729 -0.2029  0.1714  0.2356
    2ASP     BB 4743   3.690   7.930   8.485 -0.0781  0.2141 -0.1546
    2ASP    SC1 4744   3.816   7.685   8.234 -0.1363 -0.4193  0.2075
    3ASP     BB 4745   3.702   8.253   8.607 -0.1286 -0.0501  0.0088
    3ASP    SC1 4746   4.026   8.241   8.513 -0.0618  0.4415  0.0044
    4ASP     BB 4747   3.672   8.329   8.875  0.2800 -0.1404 -0.1757
    4ASP    SC1 4748   3.531   8.069   8.971  0.2597 -0.3965  0.3861
    5ASP     BB 4749   3.548   8.593   9.134 -0.0824 -0.0196 -0.0721
    5ASP    SC1 4750   3.297   8.472   9.309  0.0236  0.0567 -0.0835
    6ASP     BB 4751   3.623   8.895   9.193  0.0790  0.0533 -0.1706
    6ASP    SC1 4752   3.684   9.086   9.466 -0.1035 -0.0855  0.2608
    7ASP     BB 4753   3.687   9.110   8.989 -0.1171  0.1923 -0.0583
    7ASP    SC1 4754   3.877   8.982   8.692  0.2636  0.1571  0.2753
    8ASP     BB 4755   3.458   9.270   8.814  0.0013  0.0084 -0.0290
    8ASP    SC1 4756   3.173   9.178   8.569  0.1531 -0.1928 -0.0970
    9ASP     BB 4757   3.251   9.413   9.007  0.0191  0.0679 -0.0397
    9ASP    SC1 4758   3.229   9.206   9.286  0.1190  0.4497  0.0944
   10ASP     BB 4759   3.139   9.724   9.099  0.2197  0.2011 -0.0828
   10ASP    SC1 4760   3.381   9.942   9.116  0.0588 -0.0461 -0.1374
   11ASP     BB 4761   2.835   9.639   9.300 -0.0185 -0.3675 -0.1178
   11ASP    SC1 4762   2.672   9.892   9.052 -0.0594  0.0463  0.1608
   12ASP     BB 4763   2.787   9.440   9.529  0.0779  0.2781  0.1366
   12ASP    SC1 4764   2.986   9.587   9.787  0.0304  0.0657  0.4420
   13ASP     BB 4765   2.610   9.147   9.519  0.2206  0.0912  0.0949
   13ASP    SC1 4766   2.349   9.264   9.328  0.1408 -0.0172  0.1292
   14ASP     BB 4767   2.422   8.968   9.720  0.1743  0.3631 -0.1169
   14ASP    SC1 4768   2.687   8.830   9.909 -0.1021  0.1549  0.0264
   15ASP     BB 4769   2.158   9.032   9.917 -0.0981 -0.0629  0.0790
   15ASP    SC1 4770   2.048   9.317  10.058 -0.2639  0.0917  0.2876
   16ASP     BB 4771   2.193   8.814  10.103  0.1075 -0.1747 -0.2218
   16ASP    SC1 4772   2.213   8.978  10.366  0.3717  0.0427 -0.0039
   17ASP     BB 4773   1.960   8.612  10.106  0.0372 -0.0700 -0.3658
   17ASP    SC1 4774   1.775   8.603   9.776 -0.1694  0.1576 -0.2878
   18ASP     BB 4775   1.800   8.551  10.380  0.0785 -0.3130  0.2603
   18ASP    SC1 4776   2.077   8.560  10.560 -0.0516  0.0850 -0.1662
   19ASP     BB 4777   1.487   8.572  10.508  0.0364  0.3150 -0.0520
   19ASP    SC1 4778   1.382   8.733  10.790 -0.5529 -0.1947 -0.1083
   20ASP     BB 4779   1.267   8.369  10.359 -0.0051 -0.1368 -0.3043
   20ASP    SC1 4780   1.461   8.074  10.278  0.1453  0.2938 -0.0087
   21ASP     BB 4781   0.910   8.334  10.364 -0.1146  0.2187  0.1448
   21ASP    SC1 4782   0.786   8.026  10.372  0.2891  0.1805 -0.2286
   22ASP     BB 4783   0.766   8.644  10.476 -0.2072  0.0701 -0.0847
   22ASP    SC1 4784   1.071   8.815  10.472 -0.1169  0.0039 -0.4401
   23ASP     BB 4785   0.598   8.914  10.290  0.0328  0.3476  0.2769
   23ASP    SC1 4786   0.589   9.246  10.373 -0.2007 -0.1122 -0.0108
   24ASP     BB 4787   0.540   9.009   9.978 -0.0505  0.1292 -0.2295
   24ASP    SC1 4788   0.250   8.800   9.957  0.2094 -0.1115 -0.3838
   25ASP     BB 4789   0.740   9.033   9.709  0.2278 -0.1667 -0.1285
   25ASP    SC1 4790   0.898   9.350   9.758  0.2993 -0.2402  0.3686
   26ASP     BB 4791   0.694   9.066   9.387 -0.0137 -0.2230  0.1485
   26ASP    SC1 4792   0.692   9.384   9.350 -0.0566 -0.0028  0.0863
   27ASP     BB 4793   0.863   8.929   9.169  0.1948  0.2015  0.0977
   27ASP    SC1 4794   1.175   8.864   9.204  0.1894 -0.1887  0.3208
   28ASP     BB 4795   0.640   8.916   8.892 -0.0092  0.0068 -0.0498
   28ASP    SC1 4796   0.383   8.830   9.130  0.1266  0.4706 -0.3378
   29ASP     BB 4797   0.555   9.126   8.664  0.0236  0.2640 -0.0219
   29ASP    SC1 4798   0.854   9.016   8.491  0.2787 -0.2290 -0.0577
   30ASP     BB 4799   0.551   9.484   8.646  0.0210 -0.1541 -0.0696
   30ASP    SC1 4800   0.467   9.662   8.957 -0.0721 -0.2954 -0.4138
    1ASP     BB 4801  21.342   2.779  25.078 -0.0314  0.1700  0.0414
    1ASP    SC1 4802  21.132   3.044  25.087 -0.3489 -0.2510  0.1035
    2ASP     BB 4803  21.273   2.650  25.345  0.0450  0.0016 -0.0188
    2ASP    SC1 4804  21.607   2.653  25.512  0.1254  0.1523  0.1098
    3ASP     BB 4805  21.042   2.536  25.555 -0.0811  0.1352  0.0875
    3ASP    SC1 4806  20.782   2.391  25.378 -0.1944  0.1041  0.4353
    4ASP     BB 4807  20.808   2.604  25.829  0.3058  0.0204 -0.1018
    4ASP    SC1 4808  20.645   2.842  25.711 -0.0550 -0.2017 -0.0477
    5ASP     BB 4809  20.675   2.393  26.038  0.2241  0.0331 -0.1733
    5ASP    SC1 4810  20.660   2.068  26.053 -0.1411  0.1391  0.0411
    6ASP     BB 4811  20.697   2.491  26.307 -0.4393 -0.0287  0.2689
    6ASP    SC1 4812  20.835   2.214  26.422 -0.2551  0.1932  0.1583
    7ASP     BB 4813  20.890   2.638  26.534  0.2314 -0.0286  0.0261
    7ASP    SC1 4814  20.800   2.928  26.602 -0.0835 -0.2741  0.2495
    8ASP     BB 4815  21.199   2.590  26.579  0.2785 -0.0860  0.0668
    8ASP    SC1 4816  21.319   2.738  26.285  0.3806 -0.1515  0.0270
    9ASP     BB 4817  21.425   2.527  26.829 -0.1339 -0.0374 -0.0716
    9ASP    SC1 4818  21.701   2.290  26.814 -0.0242  0.2670 -0.1368
   10ASP     BB 4819  21.497   2.667  27.112 -0.0308 -0.2543  0.1120
   10ASP    SC1 4820  21.530   2.980  26.986 -0.2734 -0.3730 -0.2776
   11ASP     BB 4821  21.569   2.483  27.351  0.0194 -0.2238  0.3695
   11ASP    SC1 4822  21.315   2.484  27.548 -0.3029 -0.1928 -0.0258
   12ASP     BB 4823  21.886   2.535  27.467 -0.1347  0.1129  0.1217
   12ASP    SC1 4824  21.768   2.512  27.770  0.1772  0.1947 -0.0414
   13ASP     BB 4825  22.236   2.432  27.494 -0.3265 -0.0118 -0.2422
   13ASP    SC1 4826  22.404   2.603  27.289  0.4322  0.2545 -0.0510
   14ASP     BB 4827  22.409   2.154  27.650 -0.0433 -0.0078  0.0668
   14ASP    SC1 4828  22.244   1.915  27.418 -0.0120  0.6068  0.2419
   15ASP     BB 4829  22.748   2.238  27.631  0.2872  0.1535 -0.2622
   15ASP    SC1 4830  22.715   2.524  27.828  0.2708  0.3336 -0.1355
   16ASP     BB 4831  23.041   2.088  27.606 -0.0766  0.0394  0.1840
   16ASP    SC1 4832  23.074   1.903  27.885 -0.3903 -0.1320  0.6713
   17ASP     BB 4833  23.147   1.976  27.318 -0.1704  0.1135  0.2456
   17ASP    SC1 4834  22.917   2.120  27.064  0.3476  0.0877  0.2528
   18ASP     BB 4835  23.372   1.910  27.142  0.1389  0.2972 -0.2747
   18ASP    SC1 4836  23.530   2.131  26.903  0.3380  0.0995  0.0009
   19ASP     BB 4837  23.664   1.722  27.137  0.0403 -0.2230  0.0108
   19ASP    SC1 4838  23.871   1.772  27.420 -0.1884  0.2899 -0.1532
   20ASP     BB 4839  23.681   1.430  26.979 -0.3271 -0.0193  0.1344
   20ASP    SC1 4840  23.809   1.496  26.690 -0.2510 -0.1698 -0.1257
   21ASP     BB 4841  23.891   1.185  27.008 -0.1640  0.1293 -0.3924
   21ASP    SC1 4842  24.190   1.186  27.176  0.2499 -0.0465 -0.0406
   22ASP     BB 4843  23.907   0.801  27.090 -0.2703  0.0425  0.2597
   22ASP    SC1 4844  23.680   0.878  27.379  0.5038 -0.0792  0.2127
   23ASP     BB 4845  23.800   0.542  26.899  0.6937 -0.0141  0.1435
   23ASP    SC1 4846  23.926   0.257  27.033  0.2016  0.1899 -0.0575
   24ASP     BB 4847  23.587   0.557  26.642 -0.3491 -0.1001 -0.0454
   24ASP    SC1 4848  23.425   0.806  26.511  0.0776 -0.0366 -0.2509
   25ASP     BB 4849  23.368   0.370  26.474  0.1208  0.1236  0.0185
   25ASP    SC1 4850  23.082   0.553  26.466 -0.2857 -0.0227  0.1876
   26ASP     BB 4851  23.362   0.128  26.215  0.1239  0.0387  0.1399
   26ASP    SC1 4852  23.571  -0.111  26.361 -0.0412 -0.3264  0.0699
   27ASP     BB 4853  23.294   0.086  25.895  0.0198 -0.0296 -0.1707
   27ASP    SC1 4854  23.055  -0.098  25.974  0.3764 -0.2040  0.3036
   28ASP     BB 4855  23.511   0.196  25.635  0.3601 -0.4450  0.1312
   28ASP    SC1 4856  23.783   0.420  25.550  0.2602  0.3686  0.0672
   29ASP     BB 4857  23.543  -0.063  25.363 -0.1239  0.0659  0.0814
   29ASP    SC1 4858  23.431   0.092  25.081  0.2105  0.1455  0.1881
   30ASP     BB 4859  23.626  -0.342  25.437  0.1908 -0.0274  0.0518
   30ASP    SC1 4860  23.420  -0.585  25.371  0.0328  0.2355 -0.0272
    1ASP     BB 4861  22.431  15.254  11.630 -0.0610  0.0442  0.0370
    1ASP    SC1 4862  22.717  15.260  11.808 -0.0886 -0.0921 -0.1297
    2ASP     BB 4863  22.362  15.443  11.403  0.2052 -0.2959 -0.0565
    2ASP    SC1 4864  22.124  15.723  11.569  0.6259 -0.0333  0.0046
    3ASP     BB 4865  22.437  15.294  11.096 -0.0941 -0.0739  0.1356
    3ASP    SC1 4866  22.427  14.977  11.192 -0.0813  0.2808  0.4566
    4ASP     BB 4867  22.665  15.393  10.891  0.1955  0.0776  0.1900
    4ASP    SC1 4868  22.898  15.592  10.976  0.2499  0.2940 -0.1787
    5ASP     BB 4869  22.778  15.284  10.639  0.2359  0.0890 -0.0179
    5ASP    SC1 4870  22.830  15.001  10.505  0.1149 -0.4251 -0.2431
    6ASP     BB 4871  23.040  15.391  10.517 -0.0623 -0.1122  0.0808
    6ASP    SC1 4872  23.011  15.374  10.181  0.2492 -0.2022 -0.2658
    7ASP     BB 4873  23.322  15.477  10.650 -0.0375 -0.1402  0.3373
    7ASP    SC1 4874  23.578  15.299  10.494  0.0025 -0.0874 -0.2532
    8ASP     BB 4875  23.380  15.611  10.951 -0.1022  0.2350  0.1122
    8ASP    SC1 4876  23.600  15.321  11.011  0.3262 -0.2433  0.0492
    9ASP     BB 4877  23.414  15.948  10.951  0.1101 -0.1725  0.1157
    9ASP    SC1 4878  23.451  16.155  11.195  0.0900  0.4289 -0.0181
   10ASP     BB 4879  23.317  16.189  10.721  0.2151 -0.1516 -0.1075
   10ASP    SC1 4880  23.425  15.974  10.513  0.2953  0.1015  0.0873
   11ASP     BB 4881  23.461  16.415  10.832  0.3757 -0.2793 -0.1195
   11ASP    SC1 4882  23.626  16.576  10.592  0.2575 -0.1317 -0.1380
   12ASP     BB 4883  23.436  16.608  11.109  0.0242  0.0104  0.0778
   12ASP    SC1 4884  23.750  16.582  11.137 -0.0109  0.2957 -0.2473
   13ASP     BB 4885  23.246  16.874  11.292 -0.2186  0.2839 -0.1243
   13ASP    SC1 4886  22.998  16.804  11.064 -0.0584  0.0170  0.0687
   14ASP     BB 4887  23.182  16.924  11.596  0.0682  0.0399  0.2744
   14ASP    SC1 4888  22.920  16.742  11.707  0.4358  0.1102 -0.4648
   15ASP     BB 4889  23.103  17.271  11.637 -0.0242 -0.3976 -0.0454
   15ASP    SC1 4890  22.814  17.285  11.772  0.4026  0.0497  0.1517
   16ASP     BB 4891  23.344  17.561  11.712  0.1095 -0.0710 -0.2773
   16ASP    SC1 4892  23.197  17.668  11.434  0.2146  0.0701 -0.1414
   17ASP     BB 4893  23.444  17.673  12.003 -0.2101  0.1868  0.0089
   17ASP    SC1 4894  23.446  17.451  12.257 -0.0881 -0.0555 -0.0622
   18ASP     BB 4895  23.173  17.838  12.173  0.0185 -0.1132 -0.0910
   18ASP    SC1 4896  22.930  17.759  12.416  0.1015  0.0009 -0.5018
   19ASP     BB 4897  23.196  18.152  12.242 -0.1173  0.3373  0.0223
   19ASP    SC1 4898  23.486  18.098  12.384 -0.2126 -0.4225 -0.2795
   20ASP     BB 4899  23.136  18.397  12.188 -0.0259  0.1998  0.3644
   20ASP    SC1 4900  23.404  18.550  11.970 -0.0993 -0.2199 -0.1898
   21ASP     BB 4901  22.894  18.541  12.110 -0.2238 -0.0849  0.0999
   21ASP    SC1 4902  22.731  18.578  12.405  0.0020  0.5045 -0.0808
   22ASP     BB 4903  22.663  18.520  11.899  0.1123  0.2797  0.0744
   22ASP    SC1 4904  22.750  18.559  11.626  0.0917 -0.1950 -0.1511
   23ASP     BB 4905  22.342  18.558  11.868  0.0851  0.1125 -0.0873
   23ASP    SC1 4906  22.273  18.542  12.194  0.3709 -0.2576  0.0512
   24ASP     BB 4907  22.115  18.568  11.693 -0.0486  0.1494 -0.1959
   24ASP    SC1 4908  22.215  18.423  11.411 -0.0217 -0.0558 -0.3321
   25ASP     BB 4909  21.907  18.753  11.637 -0.3945  0.0632  0.1831
   25ASP    SC1 4910  21.686  18.515  11.488 -0.3487 -0.1153 -0.0061
   26ASP     BB 4911  21.613  18.853  11.799 -0.0842  0.1159  0.0198
   26ASP    SC1 4912  21.606  19.132  11.944  0.2776  0.0415  0.6774
   27ASP     BB 4913  21.320  18.704  11.730 -0.2828  0.0354 -0.1384
   27ASP    SC1 4914  21.118  18.890  11.538  0.3678  0.1483 -0.2175
   28ASP     BB 4915  21.187  18.453  11.938 -0.1929  0.3485 -0.0297
   28ASP    SC1 4916  21.459  18.480  12.122 -0.1442  0.4440  0.2484
   29ASP     BB 4917  20.905  18.293  12.007 -0.0415 -0.1916  0.3616
   29ASP    SC1 4918  20.685  18.227  11.740 -0.0630  0.1593 -0.0686
   30ASP     BB 4919  20.819  18.218  12.351  0.0161 -0.3412  0.2064
   30ASP    SC1 4920  20.833  18.538  12.463  0.0399  0.1495  0.1562
    1ASP     BB 4921  21.838   7.666  15.791  0.3118 -0.2176 -0.2454
    1ASP    SC1 4922  21.757   7.519  16.088 -0.4126 -0.0065  0.1694
    2ASP     BB 4923  21.822   7.962  15.697 -0.1369 -0.1758 -0.1459
    2ASP    SC1 4924  22.165   8.038  15.845 -0.0310  0.2172  0.3456
    3ASP     BB 4925  21.619   8.106  15.443 -0.1752  0.0462 -0.0849
    3ASP    SC1 4926  21.379   7.837  15.436  0.3160 -0.0633  0.1199
    4ASP     BB 4927  21.796   8.103  15.104 -0.0069 -0.3386 -0.0558
    4ASP    SC1 4928  21.833   7.757  15.173  0.1126 -0.1089  0.4918
    5ASP     BB 4929  21.737   8.429  15.034  0.0876  0.0997  0.1220
    5ASP    SC1 4930  21.623   8.567  15.327  0.2142  0.1302 -0.0987
    6ASP     BB 4931  21.503   8.678  14.918  0.2161  0.0905 -0.0867
    6ASP    SC1 4932  21.719   8.893  14.840 -0.1286 -0.4265  0.0811
    7ASP     BB 4933  21.389   8.541  14.655  0.1036 -0.0138  0.1354
    7ASP    SC1 4934  21.016   8.609  14.558 -0.0265  0.0841  0.3296
    8ASP     BB 4935  21.520   8.317  14.521 -0.2005  0.2066  0.1480
    8ASP    SC1 4936  21.372   8.071  14.688  0.2343  0.0563  0.2020
    9ASP     BB 4937  21.802   8.306  14.423 -0.4036 -0.0518  0.1380
    9ASP    SC1 4938  21.957   8.227  14.685 -0.0805 -0.2308 -0.0515
   10ASP     BB 4939  21.844   8.278  14.088  0.4761 -0.1890 -0.2912
   10ASP    SC1 4940  21.532   8.292  14.003  0.0696 -0.0302 -0.0130
   11ASP     BB 4941  22.074   8.176  13.987 -0.1660 -0.2185  0.2108
   11ASP    SC1 4942  21.951   8.214  13.646  0.1340  0.2297 -0.0701
   12ASP     BB 4943  22.406   8.278  13.891 -0.2007 -0.0755 -0.2325
   12ASP    SC1 4944  22.491   8.184  13.557  0.0717 -0.0072  0.2629
   13ASP     BB 4945  22.639   8.281  14.145 -0.0275  0.0270  0.1910
   13ASP    SC1 4946  22.633   7.944  14.074 -0.0260 -0.5330  0.0742
   14ASP     BB 4947  22.902   8.473  14.142 -0.1512  0.0683  0.0855
   14ASP    SC1 4948  22.988   8.565  13.814 -0.1243  0.4600 -0.4235
   15ASP     BB 4949  23.222   8.489  14.187  0.2583 -0.1931 -0.0171
   15ASP    SC1 4950  23.289   8.180  14.047  0.1019 -0.4217 -0.0971
   16ASP     BB 4951  23.346   8.715  14.347 -0.2245  0.2482 -0.0137
   16ASP    SC1 4952  23.071   8.797  14.499 -0.0401  0.2216 -0.1413
   17ASP     BB 4953  23.650   8.843  14.403 -0.3615  0.4128 -0.0549
   17ASP    SC1 4954  23.843   8.721  14.145  0.0329 -0.2485 -0.2746
   18ASP     BB 4955  23.771   9.006  14.624  0.2101  0.0214 -0.3739
   18ASP    SC1 4956  23.804   9.303  14.467  0.1964 -0.0927  0.3965
   19ASP     BB 4957  23.768   9.042  14.963 -0.2843  0.1394 -0.1566
   19ASP    SC1 4958  23.980   8.802  15.049 -0.1606  0.3257  0.1561
   20ASP     BB 4959  23.812   9.379  14.979  0.0332  0.1688 -0.2175
   20ASP    SC1 4960  24.141   9.386  15.049 -0.5740 -0.3180 -0.1752
   21ASP     BB 4961  23.742   9.653  15.123 -0.3515  0.1537  0.0540
   21ASP    SC1 4962  23.644   9.492  15.416  0.1653 -0.2269 -0.0154
   22ASP     BB 4963  23.613   9.899  14.998 -0.0691 -0.4629 -0.4026
   22ASP    SC1 4964  23.393   9.776  14.766  0.1284  0.1584 -0.2109
   23ASP     BB 4965  23.833  10.156  14.952 -0.0770  0.3345  0.1663
   23ASP    SC1 4966  23.667  10.459  14.971  0.1659 -0.3427 -0.1033
   24ASP     BB 4967  24.082  10.330  15.150 -0.1036  0.0581 -0.1499
   24ASP    SC1 4968  24.180  10.086  15.390 -0.2612  0.0521  0.3768
   25ASP     BB 4969  23.929  10.545  15.347 -0.4319  0.0840 -0.0990
   25ASP    SC1 4970  24.096  10.843  15.217 -0.1787 -0.4328  0.3536
   26ASP     BB 4971  23.864  10.617  15.647 -0.1859 -0.1715  0.2332
   26ASP    SC1 4972  23.654  10.384  15.741 -0.1146 -0.0687 -0.3035
   27ASP     BB 4973  23.953  10.823  15.894 -0.1942  0.0858  0.0747
   27ASP    SC1 4974  23.745  11.098  15.892 -0.3110 -0.3594  0.2234
   28ASP     BB 4975  23.961  10.814  16.209  0.1571 -0.0557  0.3904
   28ASP    SC1 4976  24.005  10.428  16.152  0.1179 -0.1405 -0.1084
   29ASP     BB 4977  23.879  11.134  16.328  0.0627  0.0378  0.2727
   29ASP    SC1 4978  23.739  10.944  16.587  0.0545 -0.2766  0.0422
   30ASP     BB 4979  24.203  11.270  16.185 -0.1015  0.0301 -0.0506
   30ASP    SC1 4980  24.493  11.177  16.321 -0.0377  0.0473 -0.0855
    1ASP     BB 4981   0.595  26.785  15.160  0.0462 -0.3275 -0.1177
    1ASP    SC1 4982   0.590  26.507  15.371 -0.1303 -0.0660  0.1343
    2ASP     BB 4983   0.803  26.656  14.966  0.0797  0.1306 -0.0655
    2ASP    SC1 4984   0.998  26.445  15.145  0.0979  0.5126 -0.3289
    3ASP     BB 4985   0.781  26.621  14.690 -0.2405 -0.2304  0.1223
    3ASP    SC1 4986   0.888  26.923  14.521  0.0337 -0.0037  0.1232
    4ASP     BB 4987   0.574  26.469  14.554 -0.2152  0.2669  0.0121
    4ASP    SC1 4988   0.352  26.545  14.808 -0.3461  0.3675  0.3260
    5ASP     BB 4989   0.782  26.253  14.338 -0.1054 -0.1643 -0.2295
    5ASP    SC1 4990   0.897  26.080  14.613  0.1428 -0.2374 -0.2549
    6ASP     BB 4991   0.594  26.113  14.101  0.1268  0.1008 -0.0296
    6ASP    SC1 4992   0.287  26.238  14.264 -0.2033 -0.2347 -0.0829
    7ASP     BB 4993   0.613  26.255  13.834 -0.0396  0.1212  0.3359
    7ASP    SC1 4994   0.558  25.959  13.616 -0.1039 -0.1273 -0.0145
    8ASP     BB 4995   0.486  26.549  13.703 -0.0902  0.2391  0.1420
    8ASP    SC1 4996   0.807  26.683  13.588 -0.0255  0.3578  0.0707
    9ASP     BB 4997   0.244  26.705  13.882 -0.1474 -0.1358 -0.1221
    9ASP    SC1 4998   0.327  27.044  13.993 -0.3175 -0.3397 -0.2728
   10ASP     BB 4999   0.013  26.802  13.640 -0.2457  0.0033 -0.5516
   10ASP    SC1 5000   0.161  26.786  13.297 -0.1054 -0.3228  0.2172
   11ASP     BB 5001  -0.280  26.938  13.662  0.2579 -0.2799 -0.0906
   11ASP    SC1 5002  -0.452  26.620  13.701 -0.1243 -0.0212 -0.3920
   12ASP     BB 5003  -0.327  27.269  13.730  0.3731  0.1400 -0.0371
   12ASP    SC1 5004  -0.088  27.532  13.641  0.3908 -0.0991 -0.0102
   13ASP     BB 5005  -0.645  27.335  13.883 -0.0872  0.0514 -0.0260
   13ASP    SC1 5006  -0.631  27.684  13.955  0.4788 -0.1362  0.3890
   14ASP     BB 5007  -0.935  27.210  13.880  0.0464 -0.2520 -0.1053
   14ASP    SC1 5008  -0.986  27.203  14.219  0.0433  0.0742 -0.1074
   15ASP     BB 5009  -1.185  27.093  13.661  0.2700  0.2034  0.0058
   15ASP    SC1 5010  -1.311  26.851  13.816  0.2414  0.1849 -0.0650
   16ASP     BB 5011  -1.430  27.240  13.450  0.0600 -0.1233 -0.0580
   16ASP    SC1 5012  -1.602  26.961  13.448 -0.1448  0.1925 -0.1680
   17ASP     BB 5013  -1.508  27.568  13.395  0.1249  0.3012  0.3566
   17ASP    SC1 5014  -1.529  27.747  13.688  0.1501  0.2716  0.3606
   18ASP     BB 5015  -1.717  27.724  13.196 -0.1647  0.0925 -0.0546
   18ASP    SC1 5016  -1.560  27.969  13.075 -0.1567  0.3741 -0.0961
   19ASP     BB 5017  -1.934  27.634  12.935 -0.0538  0.0283  0.0952
   19ASP    SC1 5018  -1.742  27.636  12.650  0.4198 -0.2886  0.0923
   20ASP     BB 5019  -2.276  27.572  12.978  0.0155  0.1547 -0.0635
   20ASP    SC1 5020  -2.444  27.821  13.018  0.1246  0.2790  0.1621
   21ASP     BB 5021  -2.363  27.245  13.017 -0.3654  0.1640 -0.1493
   21ASP    SC1 5022  -2.313  26.985  12.813  0.2165 -0.0761 -0.0605
   22ASP     BB 5023  -2.470  27.052  13.298  0.3914  0.2435  0.1877
   22ASP    SC1 5024  -2.222  26.946  13.565 -0.2967  0.1471 -0.1250
   23ASP     BB 5025  -2.688  27.090  13.546 -0.0980  0.2220 -0.0179
   23ASP    SC1 5026  -2.929  27.302  13.402 -0.0532 -0.2631 -0.4133
   24ASP     BB 5027  -2.751  26.915  13.721 -0.0628  0.0126  0.0007
   24ASP    SC1 5028  -2.704  27.015  14.024  0.0518 -0.0289  0.0562
   25ASP     BB 5029  -2.975  26.674  13.751  0.0324 -0.0447 -0.0224
   25ASP    SC1 5030  -2.811  26.398  13.716 -0.2337 -0.2440  0.1749
   26ASP     BB 5031  -3.251  26.650  13.917 -0.0046 -0.1387  0.1111
   26ASP    SC1 5032  -3.197  26.284  13.965 -0.0508 -0.0056  0.0080
   27ASP     BB 5033  -3.541  26.840  13.954  0.1681  0.0523  0.4354
   27ASP    SC1 5034  -3.663  26.864  13.662  0.2099 -0.4671  0.0577
   28ASP     BB 5035  -3.738  26.755  14.199 -0.0473  0.2807 -0.2313
   28ASP    SC1 5036  -3.736  27.068  14.298 -0.0952  0.0323  0.0577
   29ASP     BB 5037  -3.896  26.496  14.357 -0.1621  0.4115  0.4462
   29ASP    SC1 5038  -4.205  26.438  14.203  0.2995 -0.0684 -0.1645
   30ASP     BB 5039  -3.706  26.270  14.441  0.1731 -0.2595 -0.0972
   30ASP    SC1 5040  -3.828  26.230  14.777  0.2774  0.2084  0.2819
    1ASP     BB 5041   6.165  26.484   8.243 -0.0099  0.0588 -0.3087
    1ASP    SC1 5042   6.001  26.723   8.084  0.1279  0.1313  0.3298
    2ASP     BB 5043   6.425  26.326   8.108 -0.2566 -0.2261  0.0610
    2ASP    SC1 5044   6.465  26.140   7.834 -0.1873 -0.0717 -0.0364
    3ASP     BB 5045   6.620  26.313   8.368  0.2045  0.0300 -0.0941
    3ASP    SC1 5046   6.473  26.526   8.609  0.1117 -0.2786 -0.1338
    4ASP     BB 5047   6.894  26.147   8.540 -0.0557 -0.0799  0.0155
    4ASP    SC1 5048   6.827  26.339   8.812 -0.0679 -0.1026  0.1771
    5ASP     BB 5049   7.243  26.222   8.567  0.0177 -0.2745 -0.1292
    5ASP    SC1 5050   7.303  26.107   8.237  0.3583 -0.0624  0.0071
    6ASP     BB 5051   7.361  26.510   8.564 -0.0626 -0.2956  0.0335
    6ASP    SC1 5052   7.597  26.441   8.819 -0.0477  0.3340  0.0397
    7ASP     BB 5053   7.513  26.575   8.283 -0.3206 -0.0944 -0.3112
    7ASP    SC1 5054   7.315  26.800   8.183  0.1276  0.2977 -0.0657
    8ASP     BB 5055   7.794  26.702   8.201  0.2930  0.2052  0.1646
    8ASP    SC1 5056   7.818  26.949   8.405 -0.0536  0.1643  0.3144
    9ASP     BB 5057   7.887  26.601   7.915 -0.2233 -0.1690 -0.1365
    9ASP    SC1 5058   7.703  26.841   7.708  0.4265  0.5174 -0.4070
   10ASP     BB 5059   8.180  26.545   7.814 -0.2425  0.1909 -0.1402
   10ASP    SC1 5060   8.199  26.235   7.995 -0.0076 -0.1183  0.2777
   11ASP     BB 5061   8.256  26.621   7.568  0.0671  0.2591 -0.0795
   11ASP    SC1 5062   8.271  26.380   7.335 -0.1402  0.2933 -0.3909
   12ASP     BB 5063   8.399  26.936   7.562  0.0766 -0.0953 -0.2540
   12ASP    SC1 5064   8.490  27.004   7.855  0.0328  0.0106  0.2352
   13ASP     BB 5065   8.447  27.172   7.272 -0.1683 -0.1189  0.2804
   13ASP    SC1 5066   8.719  27.334   7.482 -0.1356 -0.0306  0.1286
   14ASP     BB 5067   8.262  27.121   6.934  0.0450 -0.0680 -0.1017
   14ASP    SC1 5068   8.090  27.439   6.972 -0.0127  0.2574 -0.2080
   15ASP     BB 5069   8.357  26.918   6.703  0.0453 -0.0647 -0.0383
   15ASP    SC1 5070   8.171  26.707   6.567  0.3079 -0.3203 -0.0417
   16ASP     BB 5071   8.462  26.972   6.332 -0.0922 -0.0296 -0.0048
   16ASP    SC1 5072   8.759  26.899   6.280 -0.0742 -0.5972  0.0176
   17ASP     BB 5073   8.319  26.817   6.139  0.0497  0.0780 -0.1441
   17ASP    SC1 5074   8.114  27.075   6.057  0.1323 -0.3011 -0.0862
   18ASP     BB 5075   8.203  26.526   6.180  0.1055 -0.1232  0.1512
   18ASP    SC1 5076   8.253  26.420   5.882 -0.0613  0.1873  0.4143
   19ASP     BB 5077   7.889  26.367   6.149 -0.1401 -0.0236 -0.1101
   19ASP    SC1 5078   7.913  26.029   6.254 -0.0580  0.3271 -0.0021
   20ASP     BB 5079   7.566  26.520   6.169  0.0509 -0.0651 -0.4933
   20ASP    SC1 5080   7.542  26.654   5.849 -0.0464  0.4104  0.0679
   21ASP     BB 5081   7.333  26.388   6.327 -0.2074 -0.0739 -0.3576
   21ASP    SC1 5082   7.252  26.599   6.561 -0.1338 -0.1415 -0.5568
   22ASP     BB 5083   7.211  26.143   6.256 -0.0814 -0.2510 -0.0099
   22ASP    SC1 5084   7.278  25.918   6.499  0.3169 -0.1514 -0.0189
   23ASP     BB 5085   7.130  25.949   5.928  0.0390  0.2468 -0.0590
   23ASP    SC1 5086   7.233  25.691   5.787 -0.0308 -0.0292  0.5227
   24ASP     BB 5087   6.833  25.813   5.864  0.0522  0.1101  0.0637
   24ASP    SC1 5088   6.737  25.565   6.103  0.3911  0.0444  0.1630
   25ASP     BB 5089   6.559  25.969   5.907 -0.0656  0.0481 -0.2745
   25ASP    SC1 5090   6.730  26.167   6.145  0.1920 -0.0062 -0.3053
   26ASP     BB 5091   6.268  26.013   5.678  0.1316 -0.1573  0.1357
   26ASP    SC1 5092   6.071  25.766   5.619  0.1210  0.2520 -0.0084
   27ASP     BB 5093   6.037  26.201   5.670  0.3011  0.1665  0.1129
   27ASP    SC1 5094   6.100  26.394   5.352  0.1908  0.0138 -0.0586
   28ASP     BB 5095   5.726  26.208   5.828 -0.1420  0.2603 -0.1177
   28ASP    SC1 5096   5.918  26.371   6.088 -0.0376  0.0562  0.5080
   29ASP     BB 5097   5.601  25.948   5.942  0.0988  0.0281  0.3574
   29ASP    SC1 5098   5.746  25.935   6.262  0.2342  0.1927  0.1892
   30ASP     BB 5099   5.327  25.735   5.949 -0.0763  0.3654  0.0312
   30ASP    SC1 5100   5.345  25.556   5.614 -0.2728  0.1114  0.2597
    1ASP     BB 5101   8.327   0.556  11.187 -0.1499  0.2029 -0.2586
    1ASP    SC1 5102   8.609   0.337  11.103 -0.0757 -0.2583 -0.2191
    2ASP     BB 5103   8.039   0.490  11.086  0.2195 -0.3730 -0.1333
    2ASP    SC1 5104   7.869   0.680  11.289  0.1355  0.2564 -0.1705
    3ASP     BB 5105   7.923   0.373  10.777  0.1628 -0.0649  0.1321
    3ASP    SC1 5106   8.049   0.626  10.618  0.4552  0.2034 -0.2562
    4ASP     BB 5107   7.607   0.276  10.897  0.0335  0.1414  0.2836
    4ASP    SC1 5108   7.435   0.307  10.618 -0.0093 -0.0785  0.4086
    5ASP     BB 5109   7.605  -0.049  10.935  0.0902 -0.0732 -0.1906
    5ASP    SC1 5110   7.914  -0.161  10.815  0.1230 -0.3037  0.2113
    6ASP     BB 5111   7.592  -0.248  11.165  0.1772 -0.0896 -0.3122
    6ASP    SC1 5112   7.887  -0.297  11.338 -0.1942 -0.2916 -0.2618
    7ASP     BB 5113   7.326  -0.269  11.309  0.2543  0.0689 -0.1971
    7ASP    SC1 5114   7.138  -0.464  11.091 -0.0516 -0.1166  0.2210
    8ASP     BB 5115   7.229  -0.071  11.584  0.1233  0.1262  0.1404
    8ASP    SC1 5116   7.303   0.212  11.434  0.0610  0.1109  0.2292
    9ASP     BB 5117   6.972  -0.122  11.810 -0.2505 -0.0950  0.0784
    9ASP    SC1 5118   7.110  -0.374  11.953  0.3759  0.2412  0.3918
   10ASP     BB 5119   6.820   0.056  11.994 -0.1840  0.2243  0.2899
   10ASP    SC1 5120   6.610   0.288  11.847 -0.1397 -0.0559 -0.4690
   11ASP     BB 5121   7.007   0.177  12.254 -0.1588  0.0079  0.3449
   11ASP    SC1 5122   6.862  -0.011  12.517  0.1706  0.0837 -0.0601
   12ASP     BB 5123   7.377   0.271  12.306 -0.2500  0.2551  0.4110
   12ASP    SC1 5124   7.361   0.562  12.122 -0.4151  0.0397  0.0496
   13ASP     BB 5125   7.645   0.188  12.381 -0.0220  0.1141  0.1229
   13ASP    SC1 5126   7.760  -0.048  12.216 -0.3947  0.0623  0.6778
   14ASP     BB 5127   7.851   0.292  12.575  0.0666  0.0731 -0.2425
   14ASP    SC1 5128   7.666   0.137  12.829 -0.1819 -0.4666  0.4181
   15ASP     BB 5129   8.118   0.445  12.605 -0.0343  0.0656 -0.1219
   15ASP    SC1 5130   7.985   0.807  12.585  0.0955  0.2150  0.2103
   16ASP     BB 5131   8.311   0.331  12.843  0.0233  0.0943  0.1636
   16ASP    SC1 5132   8.264   0.607  13.055 -0.1837 -0.0751  0.0153
   17ASP     BB 5133   8.556   0.214  12.675  0.0128 -0.3871 -0.0087
   17ASP    SC1 5134   8.832   0.444  12.650  0.0766  0.0112 -0.0669
   18ASP     BB 5135   8.625  -0.117  12.698 -0.1129 -0.0822  0.2508
   18ASP    SC1 5136   8.879  -0.213  12.466  0.2473 -0.2733 -0.1473
   19ASP     BB 5137   8.715  -0.325  12.891 -0.3197  0.4525  0.2250
   19ASP    SC1 5138   9.040  -0.256  12.959 -0.1653 -0.0082 -0.2692
   20ASP     BB 5139   8.657  -0.438  13.198  0.2286  0.0325  0.4547
   20ASP    SC1 5140   8.365  -0.518  13.193  0.0308  0.1488  0.1535
   21ASP     BB 5141   8.773  -0.727  13.326  0.0772  0.3170 -0.0227
   21ASP    SC1 5142   8.724  -0.551  13.616 -0.4356 -0.1145  0.2631
   22ASP     BB 5143   8.998  -0.993  13.214 -0.0154 -0.2348 -0.3712
   22ASP    SC1 5144   9.315  -0.848  13.224 -0.2809  0.0068  0.1033
   23ASP     BB 5145   8.838  -1.239  13.109  0.1031 -0.4034  0.0651
   23ASP    SC1 5146   8.708  -1.476  13.309  0.0262  0.1139 -0.0089
   24ASP     BB 5147   8.793  -1.325  12.767  0.1871 -0.1976  0.1161
   24ASP    SC1 5148   8.871  -1.051  12.608 -0.1346 -0.3345 -0.0416
   25ASP     BB 5149   8.726  -1.571  12.526  0.0931  0.0217 -0.1304
   25ASP    SC1 5150   8.654  -1.544  12.166  0.1154 -0.0524 -0.2195
   26ASP     BB 5151   8.874  -1.855  12.507 -0.1219  0.0417 -0.2579
   26ASP    SC1 5152   8.989  -1.905  12.800 -0.2271 -0.0927  0.0289
   27ASP     BB 5153   8.753  -1.991  12.210 -0.4005 -0.1076  0.3305
   27ASP    SC1 5154   8.447  -2.101  12.229 -0.3844  0.0127  0.0081
   28ASP     BB 5155   8.934  -2.202  12.047  0.0558  0.3943  0.0494
   28ASP    SC1 5156   8.723  -2.252  11.763  0.0662  0.1189  0.1522
   29ASP     BB 5157   9.117  -2.447  12.142  0.3189 -0.1700 -0.0055
   29ASP    SC1 5158   9.302  -2.392  11.879  0.1287  0.3372  0.0459
   30ASP     BB 5159   9.190  -2.599  12.392  0.0972 -0.1015  0.0972
   30ASP    SC1 5160   9.372  -2.869  12.336  0.1317  0.4116 -0.1539
    1ASP     BB 5161  11.817  12.991  11.826  0.2341  0.1172  0.1082
    1ASP    SC1 5162  11.734  13.293  11.935  0.3923 -0.3285  0.2446
    2ASP     BB 5163  12.103  12.915  11.691  0.0131  0.0525  0.2547
    2ASP    SC1 5164  12.279  13.044  11.963  0.0878 -0.3645 -0.0740
    3ASP     BB 5165  12.169  13.003  11.389  0.1156 -0.1664 -0.0658
    3ASP    SC1 5166  12.530  12.985  11.403  0.1702 -0.0667  0.1999
    4ASP     BB 5167  11.999  13.025  11.108 -0.0482  0.3067  0.3124
    4ASP    SC1 5168  11.946  13.353  11.026  0.3574 -0.2548 -0.1564
    5ASP     BB 5169  11.940  12.753  10.963 -0.1743 -0.2653 -0.0348
    5ASP    SC1 5170  12.025  12.570  11.248  0.0519  0.7058  0.1304
    6ASP     BB 5171  12.030  12.815  10.676  0.0960 -0.0750  0.1300
    6ASP    SC1 5172  11.763  12.894  10.452  0.5321  0.2021 -0.0305
    7ASP     BB 5173  12.317  12.762  10.564  0.2488 -0.1496  0.0079
    7ASP    SC1 5174  12.487  12.444  10.473  0.0409 -0.2128 -0.2826
    8ASP     BB 5175  12.533  12.996  10.458 -0.0979  0.0027  0.1675
    8ASP    SC1 5176  12.811  13.065  10.634  0.0799 -0.0853 -0.2326
    9ASP     BB 5177  12.424  13.154  10.181 -0.1067  0.0959 -0.2647
    9ASP    SC1 5178  12.101  13.025  10.218  0.0537 -0.1677 -0.0302
   10ASP     BB 5179  12.416  13.175   9.870  0.0263  0.1337 -0.2057
   10ASP    SC1 5180  12.314  13.499   9.854  0.3596 -0.0456 -0.2690
   11ASP     BB 5181  12.685  13.164   9.703  0.0198  0.1893 -0.3721
   11ASP    SC1 5182  12.649  12.846   9.583  0.1081 -0.1019  0.2064
   12ASP     BB 5183  12.885  13.425   9.639 -0.2338  0.0980  0.2829
   12ASP    SC1 5184  12.885  13.555   9.337  0.5902 -0.0979 -0.0134
   13ASP     BB 5185  12.991  13.695   9.824 -0.0332  0.0367 -0.0826
   13ASP    SC1 5186  13.287  13.762   9.966  0.0677 -0.0560 -0.0483
   14ASP     BB 5187  12.827  13.904  10.032  0.1599 -0.0302 -0.1565
   14ASP    SC1 5188  12.925  13.781  10.310  0.3528 -0.3113 -0.1528
   15ASP     BB 5189  12.719  14.199  10.005 -0.0910 -0.0609  0.0324
   15ASP    SC1 5190  12.778  14.312   9.689  0.1985 -0.2996 -0.4103
   16ASP     BB 5191  12.575  14.384  10.170  0.0665 -0.3575  0.3514
   16ASP    SC1 5192  12.781  14.355  10.429  0.1837 -0.3032  0.0803
   17ASP     BB 5193  12.268  14.357  10.400 -0.2422  0.2232 -0.0767
   17ASP    SC1 5194  12.055  14.168  10.199  0.0495 -0.2214  0.4933
   18ASP     BB 5195  12.047  14.552  10.545  0.2134  0.1770 -0.2519
   18ASP    SC1 5196  12.162  14.656  10.842  0.3170  0.3661 -0.0085
   19ASP     BB 5197  12.020  14.846  10.429  0.3420 -0.1763 -0.2672
   19ASP    SC1 5198  12.251  14.916  10.160 -0.2518 -0.1479  0.1942
   20ASP     BB 5199  11.739  15.032  10.269  0.1986  0.0450  0.0315
   20ASP    SC1 5200  11.708  15.071   9.903 -0.0089  0.1650  0.0334
   21ASP     BB 5201  11.436  15.107  10.521 -0.1756 -0.1146  0.0725
   21ASP    SC1 5202  11.650  15.313  10.720  0.0670  0.1040 -0.0126
   22ASP     BB 5203  11.189  14.885  10.417 -0.0436 -0.0597 -0.1992
   22ASP    SC1 5204  11.220  14.529  10.453 -0.0860 -0.2054  0.1776
   23ASP     BB 5205  10.927  14.891  10.240 -0.0284 -0.2481  0.0386
   23ASP    SC1 5206  11.010  14.901   9.919  0.0589  0.0296 -0.3114
   24ASP     BB 5207  10.704  14.965  10.402  0.0013  0.2929 -0.1815
   24ASP    SC1 5208  10.817  14.854  10.703 -0.2890 -0.2269 -0.2447
   25ASP     BB 5209  10.399  15.082  10.333 -0.3824 -0.0220  0.0609
   25ASP    SC1 5210  10.495  15.392  10.124  0.2188 -0.1521  0.4453
   26ASP     BB 5211  10.171  14.895  10.094  0.1198 -0.3272  0.2061
   26ASP    SC1 5212  10.045  15.137   9.886 -0.3091 -0.5737  0.1737
   27ASP     BB 5213   9.995  14.644  10.182  0.0119  0.1318 -0.0487
   27ASP    SC1 5214   9.862  14.764  10.479  0.0328  0.1388  0.0608
   28ASP     BB 5215  10.023  14.312  10.198  0.0799  0.0898 -0.0736
   28ASP    SC1 5216  10.372  14.248  10.162 -0.0744 -0.0624  0.0488
   29ASP     BB 5217   9.733  14.150  10.156  0.0067 -0.0630 -0.1141
   29ASP    SC1 5218   9.722  14.166   9.801 -0.0583  0.0763 -0.2263
   30ASP     BB 5219   9.647  13.995  10.392 -0.1173 -0.0822 -0.0375
   30ASP    SC1 5220   9.653  14.098  10.692 -0.0337  0.0973  0.4461
    1ASP     BB 5221  17.702   4.969  26.616  0.1869  0.0684 -0.0530
    1ASP    SC1 5222  17.362   5.028  26.508  0.3974  0.2251  0.2334
    2ASP     BB 5223  17.768   5.282  26.709 -0.1554  0.1952  0.0306
    2ASP    SC1 5224  17.767   5.288  27.044 -0.0056 -0.1242  0.3375
    3ASP     BB 5225  17.810   5.551  26.556  0.4408 -0.2617  0.0795
    3ASP    SC1 5226  17.662   5.893  26.560  0.1487  0.1632  0.0411
    4ASP     BB 5227  17.822   5.545  26.246 -0.3585  0.2253  0.1231
    4ASP    SC1 5228  17.541   5.668  26.143 -0.2789  0.2540 -0.0665
    5ASP     BB 5229  18.119   5.503  26.156  0.0212 -0.0190  0.1129
    5ASP    SC1 5230  18.228   5.431  26.463 -0.0471 -0.0280 -0.1127
    6ASP     BB 5231  18.142   5.438  25.856 -0.2961  0.0346 -0.4143
    6ASP    SC1 5232  18.431   5.641  25.822  0.0461  0.0993 -0.0824
    7ASP     BB 5233  18.096   5.143  25.735 -0.3212  0.2143  0.0173
    7ASP    SC1 5234  17.860   5.157  25.484  0.0253 -0.3256 -0.0227
    8ASP     BB 5235  18.210   4.822  25.830 -0.0061 -0.0559 -0.0811
    8ASP    SC1 5236  17.908   4.738  25.722  0.1451 -0.3411 -0.1770
    9ASP     BB 5237  18.499   4.704  26.002 -0.1080  0.0230  0.0249
    9ASP    SC1 5238  18.574   4.849  26.309  0.3313 -0.1261  0.3064
   10ASP     BB 5239  18.620   4.488  25.826 -0.1304  0.0532 -0.2472
   10ASP    SC1 5240  18.463   4.568  25.512 -0.1343 -0.1170 -0.0272
   11ASP     BB 5241  18.686   4.161  25.896  0.1795 -0.1529  0.0897
   11ASP    SC1 5242  18.945   4.031  25.749  0.1576 -0.4636 -0.0948
   12ASP     BB 5243  18.554   4.010  26.125 -0.1172 -0.0422  0.0613
   12ASP    SC1 5244  18.405   4.323  26.250  0.0052 -0.1270  0.2810
   13ASP     BB 5245  18.476   3.736  26.098 -0.1962 -0.2288  0.3595
   13ASP    SC1 5246  18.269   3.634  26.342  0.1987 -0.2478  0.1676
   14ASP     BB 5247  18.542   3.455  25.875  0.1161 -0.1444 -0.1563
   14ASP    SC1 5248  18.735   3.241  26.114  0.1470 -0.1987 -0.2138
   15ASP     BB 5249  18.366   3.312  25.607  0.1009  0.1427 -0.0047
   15ASP    SC1 5250  18.489   3.321  25.280  0.2599  0.2394  0.1142
   16ASP     BB 5251  18.039   3.181  25.561  0.1113 -0.1633  0.1089
   16ASP    SC1 5252  18.058   3.278  25.236 -0.0426 -0.0515  0.1376
   17ASP     BB 5253  18.080   2.853  25.754  0.0467 -0.2000  0.4243
   17ASP    SC1 5254  17.947   2.857  26.047  0.0550  0.1054 -0.0314
   18ASP     BB 5255  18.101   2.614  25.581 -0.0437  0.0104 -0.0718
   18ASP    SC1 5256  18.278   2.583  25.311 -0.1063  0.0584  0.0773
   19ASP     BB 5257  18.073   2.315  25.651 -0.3025  0.2051  0.0091
   19ASP    SC1 5258  17.793   2.133  25.595  0.1599  0.0996  0.0491
   20ASP     BB 5259  18.210   2.044  25.736 -0.1381  0.1739  0.0627
   20ASP    SC1 5260  18.310   2.128  26.069 -0.2124 -0.0586 -0.3246
   21ASP     BB 5261  18.470   1.908  25.652 -0.2299  0.1446 -0.0822
   21ASP    SC1 5262  18.356   1.555  25.654 -0.3600  0.0643 -0.2803
   22ASP     BB 5263  18.775   2.025  25.651 -0.0179 -0.1746 -0.0832
   22ASP    SC1 5264  18.701   2.074  25.268 -0.0130 -0.4429  0.2997
   23ASP     BB 5265  19.110   1.915  25.755 -0.3521  0.1903 -0.0684
   23ASP    SC1 5266  19.249   1.620  25.717  0.0428 -0.0397 -0.1145
   24ASP     BB 5267  19.262   2.183  25.798  0.3812  0.1570 -0.1947
   24ASP    SC1 5268  19.351   2.335  25.505  0.1293  0.0224 -0.1986
   25ASP     BB 5269  19.374   2.217  26.101  0.3038 -0.4098  0.4616
   25ASP    SC1 5270  19.109   2.393  26.196  0.4222  0.1790  0.1414
   26ASP     BB 5271  19.491   1.929  26.239 -0.0203 -0.0825  0.1946
   26ASP    SC1 5272  19.833   1.961  26.149  0.0141  0.1786  0.0310
   27ASP     BB 5273  19.554   1.840  26.572  0.4833 -0.0617 -0.0313
   27ASP    SC1 5274  19.565   1.487  26.561  0.5493 -0.1624 -0.1720
   28ASP     BB 5275  19.648   2.090  26.839  0.1472  0.3583 -0.0177
   28ASP    SC1 5276  19.347   2.158  26.907  0.0693 -0.1805 -0.2785
   29ASP     BB 5277  19.906   2.139  26.965 -0.1231 -0.2929 -0.0175
   29ASP    SC1 5278  20.006   2.344  26.749 -0.2475 -0.3360  0.3476
   30ASP     BB 5279  20.211   1.933  27.054  0.0829 -0.4033 -0.3454
   30ASP    SC1 5280  20.258   1.974  27.362 -0.4566 -0.1816  0.0547
    1ASP     BB 5281  22.366  14.788   9.355  0.3011  0.4938  0.0396
    1ASP    SC1 5282  22.522  14.846   9.658 -0.1243  0.1747  0.3488
    2ASP     BB 5283  22.650  14.733   9.198  0.0224 -0.0446 -0.0199
    2ASP    SC1 5284  22.888  14.703   9.448  0.1029  0.0119 -0.2157
    3ASP     BB 5285  22.684  14.889   8.954  0.2482 -0.0278 -0.1485
    3ASP    SC1 5286  22.857  15.185   8.963 -0.3651  0.2579 -0.0985
    4ASP     BB 5287  22.522  14.767   8.687 -0.2940  0.0910  0.0877
    4ASP    SC1 5288  22.240  14.742   8.834  0.2264 -0.1379 -0.1042
    5ASP     BB 5289  22.419  14.965   8.438  0.1414 -0.1131  0.0935
    5ASP    SC1 5290  22.250  15.218   8.513 -0.1636  0.0888 -0.0594
    6ASP     BB 5291  22.501  14.880   8.179  0.0913 -0.0834 -0.0900
    6ASP    SC1 5292  22.785  14.701   8.255 -0.3144 -0.0899 -0.2040
    7ASP     BB 5293  22.388  14.932   7.889  0.0037 -0.1997  0.1014
    7ASP    SC1 5294  22.391  15.269   7.880 -0.0721  0.0220 -0.1099
    8ASP     BB 5295  22.177  14.693   7.746  0.3501  0.1206  0.0354
    8ASP    SC1 5296  22.292  14.752   7.425  0.1835 -0.2821 -0.1410
    9ASP     BB 5297  22.020  14.483   7.919  0.1364  0.1856 -0.0764
    9ASP    SC1 5298  21.689  14.590   8.054  0.3505  0.3800 -0.1700
   10ASP     BB 5299  22.071  14.138   7.980  0.3013  0.0196  0.2088
   10ASP    SC1 5300  21.754  14.011   7.823  0.7914 -0.0096 -0.2597
   11ASP     BB 5301  22.261  13.898   7.888  0.0477 -0.1356  0.3317
   11ASP    SC1 5302  22.620  13.958   7.906  0.4550 -0.1469 -0.0195
   12ASP     BB 5303  22.100  13.759   7.614  0.1795  0.3416  0.0776
   12ASP    SC1 5304  22.244  13.918   7.370 -0.2916  0.6857 -0.0233
   13ASP     BB 5305  22.072  13.414   7.554 -0.1203 -0.2394 -0.4447
   13ASP    SC1 5306  21.763  13.466   7.402 -0.0959  0.0441  0.1129
   14ASP     BB 5307  22.247  13.125   7.574  0.3635 -0.3280  0.2262
   14ASP    SC1 5308  22.000  12.992   7.375 -0.1370 -0.0367  0.0791
   15ASP     BB 5309  22.532  12.959   7.611  0.3686 -0.2114 -0.0944
   15ASP    SC1 5310  22.457  12.692   7.382 -0.0691 -0.1791  0.4495
   16ASP     BB 5311  22.593  12.748   7.890 -0.0792 -0.1148 -0.1556
   16ASP    SC1 5312  22.306  12.892   8.051  0.2847 -0.1230  0.3819
   17ASP     BB 5313  22.916  12.731   8.003 -0.2422  0.1416 -0.4659
   17ASP    SC1 5314  23.062  12.837   8.287 -0.0267  0.2305 -0.4668
   18ASP     BB 5315  22.984  12.437   7.946  0.2344 -0.2593 -0.2112
   18ASP    SC1 5316  22.653  12.342   8.053 -0.0925 -0.1800  0.0854
   19ASP     BB 5317  23.239  12.281   8.014  0.4698  0.0405 -0.4384
   19ASP    SC1 5318  23.395  12.390   7.742 -0.7747 -0.0710  0.2090
   20ASP     BB 5319  23.319  12.071   8.271 -0.0787 -0.0830  0.0768
   20ASP    SC1 5320  23.145  11.783   8.278  0.5975 -0.4723 -0.4406
   21ASP     BB 5321  23.469  12.150   8.555 -0.1052  0.1006  0.0746
   21ASP    SC1 5322  23.319  12.151   8.835  0.1698  0.1678  0.1169
   22ASP     BB 5323  23.746  12.267   8.592 -0.0231 -0.2484 -0.3252
   22ASP    SC1 5324  23.740  12.591   8.490 -0.3393 -0.4599 -0.7128
   23ASP     BB 5325  23.971  12.385   8.830 -0.1114  0.0358  0.4520
   23ASP    SC1 5326  24.150  12.088   8.666  0.5505  0.0055 -0.0174
   24ASP     BB 5327  24.198  12.625   8.723 -0.1968  0.0911  0.3848
   24ASP    SC1 5328  24.467  12.636   8.932 -0.3443  0.1829 -0.2481
   25ASP     BB 5329  24.056  12.956   8.558 -0.0574  0.3013  0.2094
   25ASP    SC1 5330  24.282  13.071   8.361  0.2101 -0.3308  0.1927
   26ASP     BB 5331  23.951  13.243   8.679  0.3105  0.0847  0.1066
   26ASP    SC1 5332  23.657  13.228   8.827 -0.1976  0.0712 -0.1975
   27ASP     BB 5333  24.095  13.497   8.643 -0.0922  0.2955 -0.3150
   27ASP    SC1 5334  24.392  13.457   8.730 -0.0482  0.1114 -0.1060
   28ASP     BB 5335  24.045  13.754   8.773 -0.0948 -0.2361  0.0709
   28ASP    SC1 5336  23.948  13.918   8.486 -0.2292  0.0091  0.2823
   29ASP     BB 5337  24.249  13.943   8.890 -0.3688 -0.0220 -0.3075
   29ASP    SC1 5338  24.353  14.271   8.813  0.3749  0.2646  0.0557
   30ASP     BB 5339  24.485  13.863   9.054  0.3195  0.0680  0.1528
   30ASP    SC1 5340  24.362  13.652   9.282  0.1779  0.3452  0.2321
    1ASP     BB 5341  15.571  25.006   3.840  0.0784 -0.0989  0.0369
    1ASP    SC1 5342  15.645  25.306   4.010 -0.3665 -0.1425  0.2306
    2ASP     BB 5343  15.713  24.816   3.611  0.3663 -0.1615  0.1741
    2ASP    SC1 5344  15.649  24.497   3.740  0.0711  0.3089  0.0255
    3ASP     BB 5345  15.943  24.864   3.355 -0.0360 -0.1551 -0.0082
    3ASP    SC1 5346  16.278  24.800   3.437 -0.2635 -0.0904  0.3127
    4ASP     BB 5347  15.886  25.168   3.137 -0.1381 -0.1451  0.1793
    4ASP    SC1 5348  15.529  25.130   3.091  0.2493  0.3431 -0.1095
    5ASP     BB 5349  16.077  25.295   2.931 -0.1352  0.1536  0.1451
    5ASP    SC1 5350  16.049  25.079   2.669 -0.0424 -0.0165  0.2939
    6ASP     BB 5351  16.100  25.589   2.850  0.1971 -0.2252  0.1923
    6ASP    SC1 5352  16.390  25.674   2.694 -0.0092  0.1124  0.0540
    7ASP     BB 5353  16.087  25.875   2.977 -0.1363 -0.0840  0.1336
    7ASP    SC1 5354  15.809  26.035   2.890  0.4849 -0.3874 -0.0346
    8ASP     BB 5355  16.143  26.066   3.240 -0.1344 -0.0090 -0.1641
    8ASP    SC1 5356  16.380  25.812   3.381 -0.0902 -0.0193  0.2824
    9ASP     BB 5357  16.139  26.362   3.116  0.0343 -0.0934  0.3825
    9ASP    SC1 5358  15.962  26.517   3.309 -0.3915  0.3280 -0.0912
   10ASP     BB 5359  16.329  26.628   3.088 -0.1858 -0.2969 -0.1241
   10ASP    SC1 5360  16.515  26.548   2.818 -0.1996  0.0463  0.0822
   11ASP     BB 5361  16.448  26.784   3.304 -0.3517  0.2439  0.1839
   11ASP    SC1 5362  16.439  27.084   3.147 -0.2982 -0.0093 -0.1404
   12ASP     BB 5363  16.570  26.701   3.643  0.0613 -0.2196  0.2156
   12ASP    SC1 5364  16.784  26.446   3.574  0.1204 -0.3484 -0.0651
   13ASP     BB 5365  16.482  26.891   3.832 -0.0443 -0.2503  0.2116
   13ASP    SC1 5366  16.687  27.149   3.940  0.1177  0.1664 -0.0827
   14ASP     BB 5367  16.206  26.906   3.992 -0.3098  0.0662  0.0138
   14ASP    SC1 5368  16.255  26.593   4.111  0.0400  0.5177 -0.1858
   15ASP     BB 5369  15.864  27.007   4.010  0.0920  0.0264 -0.2799
   15ASP    SC1 5370  15.891  27.180   4.319  0.0715  0.0988 -0.2456
   16ASP     BB 5371  15.604  26.984   3.807  0.1684 -0.1560  0.1796
   16ASP    SC1 5372  15.760  26.855   3.524  0.0320  0.1645 -0.0320
   17ASP     BB 5373  15.333  27.176   3.812  0.1116  0.0174 -0.1427
   17ASP    SC1 5374  15.234  27.292   3.509 -0.1803  0.2089 -0.0527
   18ASP     BB 5375  15.089  27.261   4.038 -0.0765 -0.1195  0.1857
   18ASP    SC1 5376  15.041  26.941   4.132 -0.1379  0.1781  0.0791
   19ASP     BB 5377  15.067  27.485   4.324 -0.1021  0.2430  0.1949
   19ASP    SC1 5378  14.861  27.261   4.442 -0.4911 -0.1906 -0.0331
   20ASP     BB 5379  15.262  27.756   4.343 -0.0908 -0.1629  0.0825
   20ASP    SC1 5380  15.270  28.006   4.102 -0.0814  0.5830 -0.1648
   21ASP     BB 5381  15.415  27.817   4.631  0.1120 -0.1735 -0.1916
   21ASP    SC1 5382  15.543  28.134   4.558 -0.0736  0.3992 -0.4058
   22ASP     BB 5383  15.314  27.648   4.870  0.3111  0.2686 -0.0462
   22ASP    SC1 5384  15.138  27.371   4.778  0.0095 -0.1105 -0.0407
   23ASP     BB 5385  15.158  27.817   5.071 -0.0875 -0.1108  0.0795
   23ASP    SC1 5386  15.093  28.088   4.889 -0.1540  0.2526 -0.3645
   24ASP     BB 5387  14.941  27.727   5.295 -0.2607 -0.0297 -0.0048
   24ASP    SC1 5388  15.084  27.800   5.567 -0.0649  0.3582  0.2914
   25ASP     BB 5389  14.614  27.619   5.336  0.2842 -0.1398  0.3007
   25ASP    SC1 5390  14.535  27.315   5.309 -0.5609 -0.4402 -0.0906
   26ASP     BB 5391  14.432  27.816   5.511 -0.1050  0.2318 -0.0684
   26ASP    SC1 5392  14.251  27.969   5.309  0.5620 -0.4037 -0.0718
   27ASP     BB 5393  14.220  27.685   5.688  0.2558  0.0522 -0.2705
   27ASP    SC1 5394  14.347  27.818   5.993  0.1687  0.0135  0.0589
   28ASP     BB 5395  13.888  27.707   5.858  0.2442 -0.1947  0.2290
   28ASP    SC1 5396  13.711  27.733   6.158 -0.1552 -0.3267  0.2766
   29ASP     BB 5397  13.649  27.857   5.700  0.1316  0.0264 -0.3842
   29ASP    SC1 5398  13.856  27.844   5.408 -0.2865 -0.2416 -0.0080
   30ASP     BB 5399  13.646  28.188   5.671  0.1855 -0.1838 -0.0032
   30ASP    SC1 5400  13.343  28.254   5.797 -0.0288 -0.3549  0.1240
    1ASP     BB 5401  22.348  15.981  13.738  0.3459  0.0527  0.1236
    1ASP    SC1 5402  22.081  15.993  13.503  0.2064  0.5039  0.1558
    2ASP     BB 5403  22.462  16.287  13.581 -0.0294  0.1897 -0.1579
    2ASP    SC1 5404  22.241  16.486  13.702  0.1808 -0.0099 -0.0675
    3ASP     BB 5405  22.645  16.351  13.362 -0.0873  0.0815  0.1790
    3ASP    SC1 5406  22.567  16.269  13.055  0.2291 -0.0265 -0.2666
    4ASP     BB 5407  22.964  16.357  13.548 -0.1904 -0.1177  0.0235
    4ASP    SC1 5408  23.182  16.195  13.336  0.3006 -0.0419  0.1027
    5ASP     BB 5409  23.064  16.495  13.795  0.3293 -0.0595  0.0579
    5ASP    SC1 5410  23.066  16.828  13.741 -0.1284 -0.0962  0.0190
    6ASP     BB 5411  23.042  16.234  14.041  0.1112  0.0197  0.0035
    6ASP    SC1 5412  22.786  16.029  13.899 -0.0118  0.2798 -0.2686
    7ASP     BB 5413  23.245  16.130  14.213  0.1954  0.0140  0.2997
    7ASP    SC1 5414  23.512  16.346  14.045 -0.0415 -0.1002 -0.0775
    8ASP     BB 5415  23.261  16.317  14.503 -0.0514 -0.0166 -0.1401
    8ASP    SC1 5416  23.479  16.348  14.750  0.1794  0.1138 -0.1407
    9ASP     BB 5417  23.125  16.597  14.526  0.1305  0.1811 -0.0192
    9ASP    SC1 5418  23.149  16.659  14.209  0.0141  0.4330  0.0173
   10ASP     BB 5419  22.878  16.733  14.684  0.1185 -0.1490  0.3370
   10ASP    SC1 5420  22.913  17.014  14.903  0.1948 -0.0016 -0.1537
   11ASP     BB 5421  22.626  16.591  14.883 -0.7247 -0.3713 -0.0130
   11ASP    SC1 5422  22.467  16.865  15.011 -0.0421 -0.3959 -0.0582
   12ASP     BB 5423  22.508  16.293  14.794  0.0682 -0.0144  0.1312
   12ASP    SC1 5424  22.539  16.071  15.096  0.1661  0.3293 -0.1149
   13ASP     BB 5425  22.205  16.179  14.757 -0.1577  0.1641  0.1298
   13ASP    SC1 5426  22.095  16.326  14.463  0.4594 -0.1125  0.2088
   14ASP     BB 5427  22.168  15.901  14.794  0.3113  0.1612  0.0246
   14ASP    SC1 5428  22.251  15.678  14.572  0.2082 -0.2813 -0.2680
   15ASP     BB 5429  21.871  15.710  14.900  0.3460 -0.1570  0.2904
   15ASP    SC1 5430  21.787  15.773  15.230  0.3004 -0.2002  0.2467
   16ASP     BB 5431  21.830  15.452  14.761 -0.0577  0.2973 -0.1431
   16ASP    SC1 5432  22.069  15.216  14.776  0.0357 -0.0393 -0.3241
   17ASP     BB 5433  21.507  15.493  14.713 -0.1704 -0.2080  0.3515
   17ASP    SC1 5434  21.387  15.832  14.697  0.1797 -0.0239 -0.0953
   18ASP     BB 5435  21.239  15.357  14.772  0.0984 -0.4016 -0.0854
   18ASP    SC1 5436  21.232  15.042  14.675 -0.2424  0.0834 -0.1398
   19ASP     BB 5437  21.052  15.395  15.035  0.0453  0.2568  0.0334
   19ASP    SC1 5438  21.185  15.396  15.303  0.2404 -0.1061  0.0231
   20ASP     BB 5439  20.741  15.467  15.098 -0.1815  0.2484 -0.0084
   20ASP    SC1 5440  20.830  15.758  15.319  0.0094 -0.0233 -0.2639
   21ASP     BB 5441  20.453  15.424  14.990  0.1892  0.0270  0.0380
   21ASP    SC1 5442  20.287  15.299  15.214 -0.4452 -0.2170  0.0672
   22ASP     BB 5443  20.322  15.540  14.740  0.4266 -0.1401  0.1749
   22ASP    SC1 5444  20.564  15.496  14.515  0.0467 -0.2708  0.1975
   23ASP     BB 5445  20.100  15.690  14.646  0.0917  0.0940 -0.1127
   23ASP    SC1 5446  20.027  15.901  14.870 -0.3999 -0.0265 -0.0686
   24ASP     BB 5447  19.848  15.650  14.461  0.2229  0.3198 -0.0045
   24ASP    SC1 5448  19.823  15.298  14.496  0.2165 -0.0640  0.2095
   25ASP     BB 5449  19.720  15.815  14.194  0.0968 -0.0575  0.1459
   25ASP    SC1 5450  19.942  15.913  14.008 -0.2265  0.3482  0.1868
   26ASP     BB 5451  19.409  15.866  14.224 -0.0370  0.1308  0.2643
   26ASP    SC1 5452  19.279  15.856  14.539 -0.1706 -0.3751  0.3963
   27ASP     BB 5453  19.214  15.934  13.992 -0.0939 -0.0461  0.1324
   27ASP    SC1 5454  19.011  16.124  14.188 -0.5430 -0.3388 -0.0584
   28ASP     BB 5455  19.136  15.871  13.678  0.0408 -0.2288  0.1262
   28ASP    SC1 5456  19.283  15.626  13.513  0.0453 -0.1384 -0.0884
   29ASP     BB 5457  19.335  16.099  13.526  0.2163  0.0064  0.0795
   29ASP    SC1 5458  19.589  16.098  13.759 -0.2030 -0.1297 -0.2972
   30ASP     BB 5459  19.250  16.373  13.396 -0.1385 -0.2277  0.1570
   30ASP    SC1 5460  19.298  16.290  13.062 -0.1990  0.0514  0.4450
    1ASP     BB 5461   0.734  13.992   1.736  0.0648  0.0162 -0.0535
    1ASP    SC1 5462   0.765  13.862   2.051 -0.0696 -0.0782  0.0435
    2ASP     BB 5463   0.498  14.216   1.710  0.1738  0.1812  0.2688
    2ASP    SC1 5464   0.653  14.404   1.450 -0.0568 -0.0147 -0.4778
    3ASP     BB 5465   0.228  14.281   1.854  0.0132 -0.2513 -0.0674
    3ASP    SC1 5466   0.057  14.054   1.678  0.3612 -0.2209 -0.1349
    4ASP     BB 5467   0.059  14.566   1.833  0.0226  0.3134 -0.3517
    4ASP    SC1 5468  -0.252  14.459   1.913  0.0129  0.6588 -0.2312
    5ASP     BB 5469  -0.054  14.768   1.609 -0.0351  0.1657 -0.0457
    5ASP    SC1 5470  -0.100  14.744   1.225  0.2337 -0.1812  0.0605
    6ASP     BB 5471   0.037  15.073   1.628 -0.1152 -0.0793  0.4723
    6ASP    SC1 5472   0.214  15.068   1.966  0.2620  0.2293 -0.0521
    7ASP     BB 5473  -0.150  15.343   1.721 -0.1350 -0.0351  0.0177
    7ASP    SC1 5474  -0.240  15.416   1.395  0.2044  0.3543  0.0708
    8ASP     BB 5475  -0.150  15.442   1.997  0.1724  0.0020 -0.1632
    8ASP    SC1 5476   0.040  15.712   1.898  0.2561  0.0874 -0.0815
    9ASP     BB 5477  -0.400  15.600   2.169  0.3517 -0.0331  0.2232
    9ASP    SC1 5478  -0.618  15.326   2.099 -0.3543 -0.1512  0.2199
   10ASP     BB 5479  -0.491  15.728   2.436  0.3188 -0.1610  0.0159
   10ASP    SC1 5480  -0.487  16.039   2.499 -0.2154 -0.1330  0.3852
   11ASP     BB 5481  -0.310  15.623   2.730  0.0005  0.0600 -0.0743
   11ASP    SC1 5482  -0.527  15.531   2.968  0.0430  0.1574 -0.0789
   12ASP     BB 5483  -0.155  15.827   2.835 -0.0975 -0.0546 -0.2039
   12ASP    SC1 5484   0.116  15.682   2.756  0.0036  0.0412 -0.0377
   13ASP     BB 5485  -0.277  15.955   3.150  0.1184  0.0768 -0.2031
   13ASP    SC1 5486  -0.115  16.242   3.245 -0.0354  0.1436 -0.3379
   14ASP     BB 5487  -0.242  15.791   3.472  0.0283 -0.0554  0.2684
   14ASP    SC1 5488  -0.156  15.544   3.238  0.3386  0.0252  0.1989
   15ASP     BB 5489  -0.025  15.719   3.672 -0.1079 -0.1310 -0.2118
   15ASP    SC1 5490  -0.201  15.839   3.918  0.0045  0.3820 -0.1502
   16ASP     BB 5491   0.222  15.434   3.612 -0.1899 -0.2230 -0.0550
   16ASP    SC1 5492   0.382  15.640   3.399 -0.1015 -0.3084 -0.2090
   17ASP     BB 5493   0.173  15.253   3.850 -0.0855  0.4530  0.1831
   17ASP    SC1 5494   0.535  15.248   3.911  0.0921 -0.1114 -0.0549
   18ASP     BB 5495  -0.018  14.999   3.945 -0.0295 -0.3157  0.0006
   18ASP    SC1 5496  -0.127  15.167   4.264 -0.2240 -0.3959  0.1693
   19ASP     BB 5497  -0.282  14.848   3.851  0.0446  0.0991 -0.2139
   19ASP    SC1 5498  -0.205  14.627   4.079 -0.0753  0.3070 -0.0870
   20ASP     BB 5499  -0.520  14.927   3.730  0.1112 -0.1554 -0.0480
   20ASP    SC1 5500  -0.562  14.629   3.546 -0.5448 -0.1130  0.2132
   21ASP     BB 5501  -0.814  15.025   3.789  0.0764  0.0672  0.2316
   21ASP    SC1 5502  -0.921  14.982   3.387 -0.3617 -0.2234 -0.2378
   22ASP     BB 5503  -1.042  15.008   3.997 -0.3849 -0.0870  0.0231
   22ASP    SC1 5504  -1.284  15.208   3.886  0.4808 -0.1691 -0.1031
   23ASP     BB 5505  -1.291  14.762   4.026 -0.0214 -0.0089 -0.1639
   23ASP    SC1 5506  -1.598  14.869   4.160 -0.1772 -0.3572 -0.5021
   24ASP     BB 5507  -1.238  14.437   4.174  0.0599  0.0462  0.0159
   24ASP    SC1 5508  -1.025  14.504   4.433  0.1955 -0.1691 -0.2143
   25ASP     BB 5509  -1.191  14.156   4.031 -0.1545 -0.2219  0.3041
   25ASP    SC1 5510  -1.038  14.078   3.743  0.2432 -0.2153  0.0616
   26ASP     BB 5511  -1.283  13.831   4.091  0.0159 -0.1217 -0.2398
   26ASP    SC1 5512  -1.506  13.958   4.327 -0.3603 -0.1831  0.0464
   27ASP     BB 5513  -1.462  13.601   3.988  0.0357  0.2095  0.1507
   27ASP    SC1 5514  -1.763  13.625   3.884 -0.0907  0.0629  0.1070
   28ASP     BB 5515  -1.376  13.383   3.760 -0.0943 -0.0302 -0.2726
   28ASP    SC1 5516  -1.499  13.095   3.932 -0.2762 -0.4026  0.1381
   29ASP     BB 5517  -1.289  13.427   3.437  0.0077  0.3304 -0.1195
   29ASP    SC1 5518  -0.966  13.291   3.527 -0.2490 -0.0519  0.1996
   30ASP     BB 5519  -1.473  13.557   3.201 -0.1403 -0.2349 -0.1557
   30ASP    SC1 5520  -1.581  13.824   3.373  0.2104  0.0126 -0.1463
    1ASP     BB 5521   3.043  22.947  21.855 -0.1907 -0.1229  0.1738
    1ASP    SC1 5522   3.078  23.320  21.967  0.4770 -0.3336 -0.1314
    2ASP     BB 5523   2.737  22.973  21.944 -0.1537  0.0580 -0.0157
    2ASP    SC1 5524   2.626  22.696  21.804  0.0032  0.1823  0.0060
    3ASP     BB 5525   2.634  23.279  21.865  0.0062 -0.0958 -0.0595
    3ASP    SC1 5526   2.831  23.300  21.599  0.2731 -0.4226  0.2983
    4ASP     BB 5527   2.555  23.497  22.072 -0.1032  0.0704 -0.3085
    4ASP    SC1 5528   2.718  23.321  22.319  0.1936 -0.2082 -0.3848
    5ASP     BB 5529   2.451  23.766  21.972 -0.0193 -0.0115  0.1620
    5ASP    SC1 5530   2.150  23.675  21.894 -0.0348 -0.0441 -0.0411
    6ASP     BB 5531   2.514  24.034  22.041  0.1889  0.1709  0.3472
    6ASP    SC1 5532   2.632  24.229  21.825  0.5371  0.1750  0.0907
    7ASP     BB 5533   2.347  24.132  22.324 -0.1399  0.0447  0.0711
    7ASP    SC1 5534   2.043  23.993  22.257  0.2437 -0.1188  0.0678
    8ASP     BB 5535   2.419  24.297  22.595 -0.3243 -0.0542 -0.1073
    8ASP    SC1 5536   2.316  24.617  22.484 -0.0886  0.0194  0.2075
    9ASP     BB 5537   2.653  24.237  22.745  0.2171 -0.3135 -0.1034
    9ASP    SC1 5538   2.598  23.965  22.968  0.4000  0.1564  0.0543
   10ASP     BB 5539   2.938  24.439  22.639 -0.1743  0.0161 -0.2402
   10ASP    SC1 5540   3.152  24.278  22.391 -0.4389  0.3326 -0.2299
   11ASP     BB 5541   3.141  24.663  22.899 -0.1952 -0.3189 -0.1192
   11ASP    SC1 5542   2.949  24.962  22.895  0.1060  0.4996  0.0142
   12ASP     BB 5543   3.296  24.512  23.123 -0.0846 -0.2151 -0.0087
   12ASP    SC1 5544   3.203  24.201  23.030  0.1661 -0.2432 -0.1551
   13ASP     BB 5545   3.350  24.438  23.419 -0.0869 -0.0666 -0.1712
   13ASP    SC1 5546   3.619  24.607  23.449  0.5662 -0.6246  0.0590
   14ASP     BB 5547   3.464  24.161  23.588 -0.1097 -0.2345 -0.0149
   14ASP    SC1 5548   3.139  24.150  23.771 -0.0108 -0.0163  0.0650
   15ASP     BB 5549   3.782  23.966  23.585 -0.3309  0.1064  0.0126
   15ASP    SC1 5550   3.942  23.857  23.877  0.1587  0.4325  0.0028
   16ASP     BB 5551   4.068  23.893  23.388 -0.0641 -0.2389 -0.2150
   16ASP    SC1 5552   3.955  23.656  23.157  0.1739  0.1461 -0.4083
   17ASP     BB 5553   4.278  23.720  23.583 -0.1474 -0.2655  0.0294
   17ASP    SC1 5554   4.145  23.419  23.447 -0.0009 -0.0181  0.1648
   18ASP     BB 5555   4.477  23.940  23.729 -0.1135  0.0417  0.3551
   18ASP    SC1 5556   4.268  24.150  23.845  0.4543  0.1098 -0.0307
   19ASP     BB 5557   4.760  23.787  23.844  0.1256 -0.0221 -0.0141
   19ASP    SC1 5558   4.917  23.826  23.528 -0.1984  0.0617  0.0444
   20ASP     BB 5559   4.863  23.497  23.976 -0.1065 -0.0440  0.0775
   20ASP    SC1 5560   5.202  23.542  24.010  0.1640  0.1888 -0.0685
   21ASP     BB 5561   4.799  23.196  24.079  0.0744 -0.2577  0.1677
   21ASP    SC1 5562   4.588  23.086  23.850  0.2447 -0.1279  0.0428
   22ASP     BB 5563   4.835  22.974  24.307 -0.1739  0.1030  0.0735
   22ASP    SC1 5564   5.115  22.825  24.198  0.0804 -0.1269 -0.1048
   23ASP     BB 5565   4.703  22.782  24.545 -0.0412 -0.1669 -0.0732
   23ASP    SC1 5566   4.711  23.068  24.754 -0.3174  0.1011  0.2456
   24ASP     BB 5567   4.489  22.576  24.535  0.3365  0.0043  0.1606
   24ASP    SC1 5568   4.382  22.607  24.900  0.1198 -0.2166  0.3070
   25ASP     BB 5569   4.413  22.362  24.393 -0.0380  0.1814 -0.3836
   25ASP    SC1 5570   4.100  22.413  24.266  0.0302 -0.2947 -0.3720
   26ASP     BB 5571   4.322  22.043  24.486 -0.1436 -0.2039  0.0704
   26ASP    SC1 5572   3.993  21.918  24.497  0.0337  0.3849 -0.3886
   27ASP     BB 5573   4.420  21.727  24.320  0.0886 -0.0279 -0.0244
   27ASP    SC1 5574   4.197  21.505  24.512 -0.1660 -0.2075  0.0810
   28ASP     BB 5575   4.403  21.601  24.018  0.2357 -0.0537 -0.0320
   28ASP    SC1 5576   4.699  21.643  23.881  0.0292 -0.1919  0.0113
   29ASP     BB 5577   4.435  21.277  24.026  0.2936 -0.0286  0.0389
   29ASP    SC1 5578   4.150  21.164  23.829  0.0503 -0.0887  0.1532
   30ASP     BB 5579   4.702  21.127  23.963 -0.2634  0.1625  0.0580
   30ASP    SC1 5580   4.909  21.111  24.241  0.2967 -0.4491  0.0087
    1ASP     BB 5581   4.494  15.020   1.171  0.2396  0.1324 -0.3905
    1ASP    SC1 5582   4.826  15.010   1.094  0.0650  0.0471 -0.2530
    2ASP     BB 5583   4.290  15.171   1.391  0.0520  0.0031  0.0126
    2ASP    SC1 5584   3.994  15.005   1.308  0.0785 -0.0639  0.0993
    3ASP     BB 5585   4.392  15.481   1.549 -0.0526  0.1598  0.0117
    3ASP    SC1 5586   4.528  15.718   1.358 -0.2287  0.0503  0.0849
    4ASP     BB 5587   4.582  15.416   1.828  0.2454  0.0855 -0.1218
    4ASP    SC1 5588   4.386  15.142   1.929 -0.4994  0.3580  0.1242
    5ASP     BB 5589   4.621  15.569   2.103 -0.1379 -0.3659 -0.0593
    5ASP    SC1 5590   4.412  15.826   2.146  0.3591 -0.1429 -0.2556
    6ASP     BB 5591   4.878  15.473   2.252  0.0670  0.0359  0.0949
    6ASP    SC1 5592   4.768  15.405   2.589 -0.0728  0.0358  0.3607
    7ASP     BB 5593   5.159  15.545   2.282  0.0781  0.0027 -0.3186
    7ASP    SC1 5594   5.167  15.848   2.323 -0.4729 -0.2202  0.3011
    8ASP     BB 5595   5.464  15.471   2.227  0.0646 -0.1399 -0.0443
    8ASP    SC1 5596   5.590  15.477   1.903  0.2072  0.2208 -0.2434
    9ASP     BB 5597   5.517  15.152   2.253  0.2372  0.1898 -0.0910
    9ASP    SC1 5598   5.184  15.044   2.234 -0.2796  0.1640  0.1533
   10ASP     BB 5599   5.590  15.080   2.557 -0.1774  0.1264  0.0801
   10ASP    SC1 5600   5.928  15.031   2.609 -0.0548  0.0995  0.0177
   11ASP     BB 5601   5.503  14.807   2.665 -0.2318  0.0370 -0.1903
   11ASP    SC1 5602   5.604  14.847   2.996  0.2869  0.0807 -0.2734
   12ASP     BB 5603   5.231  14.639   2.586 -0.0428 -0.0396  0.2657
   12ASP    SC1 5604   5.187  14.549   2.266  0.1836  0.1749  0.0063
   13ASP     BB 5605   5.070  14.348   2.664  0.1851 -0.1139 -0.0899
   13ASP    SC1 5606   4.731  14.478   2.778 -0.1560  0.2841  0.0889
   14ASP     BB 5607   5.219  14.026   2.617 -0.0155  0.1304 -0.2735
   14ASP    SC1 5608   5.255  13.960   2.929  0.1941 -0.0986 -0.1162
   15ASP     BB 5609   5.316  13.789   2.441 -0.1213 -0.1291 -0.0842
   15ASP    SC1 5610   5.435  13.885   2.136  0.0901  0.2544  0.0979
   16ASP     BB 5611   5.242  13.477   2.501 -0.3439  0.1322  0.1578
   16ASP    SC1 5612   4.937  13.572   2.641  0.0261  0.0802 -0.0348
   17ASP     BB 5613   5.371  13.194   2.468 -0.2169 -0.1052  0.3614
   17ASP    SC1 5614   5.698  13.276   2.622  0.2066 -0.0358  0.0654
   18ASP     BB 5615   5.221  12.909   2.475  0.4891 -0.1169  0.2422
   18ASP    SC1 5616   5.105  12.895   2.146 -0.4267  0.0978 -0.1707
   19ASP     BB 5617   5.026  12.685   2.633  0.4084 -0.1926 -0.1940
   19ASP    SC1 5618   5.285  12.482   2.763  0.1479 -0.1802  0.0406
   20ASP     BB 5619   4.753  12.806   2.817  0.0067  0.1669 -0.0036
   20ASP    SC1 5620   4.539  12.836   2.581  0.0678 -0.2842 -0.1587
   21ASP     BB 5621   4.631  12.741   3.064  0.1468 -0.0189  0.0963
   21ASP    SC1 5622   4.463  12.978   3.173 -0.2060 -0.2543 -0.1868
   22ASP     BB 5623   4.524  12.428   3.128  0.4751  0.2035  0.0108
   22ASP    SC1 5624   4.799  12.331   3.292 -0.1436  0.2757  0.3254
   23ASP     BB 5625   4.229  12.314   3.107 -0.0066 -0.1767 -0.2518
   23ASP    SC1 5626   4.239  12.086   2.885 -0.0474  0.2063 -0.2771
   24ASP     BB 5627   3.899  12.386   3.136  0.2209 -0.1677 -0.1325
   24ASP    SC1 5628   3.699  12.468   2.866  0.1453 -0.2436 -0.2550
   25ASP     BB 5629   3.743  12.615   3.291 -0.1479  0.5574 -0.5369
   25ASP    SC1 5630   3.722  12.416   3.565 -0.0568 -0.1873  0.2798
   26ASP     BB 5631   3.434  12.633   3.249  0.3207 -0.2343 -0.1649
   26ASP    SC1 5632   3.472  12.998   3.283  0.1695  0.5843 -0.1453
   27ASP     BB 5633   3.201  12.686   3.510  0.4275 -0.0165  0.2576
   27ASP    SC1 5634   3.364  12.905   3.716 -0.0021 -0.2644 -0.0323
   28ASP     BB 5635   2.916  12.605   3.366  0.1417  0.2560 -0.2614
   28ASP    SC1 5636   2.888  12.703   3.026  0.1196  0.2280 -0.1479
   29ASP     BB 5637   2.728  12.323   3.470 -0.5005 -0.0385 -0.0221
   29ASP    SC1 5638   2.514  12.587   3.630  0.7927  0.2176 -0.2229
   30ASP     BB 5639   2.450  12.115   3.426  0.0861 -0.0079  0.0447
   30ASP    SC1 5640   2.173  12.131   3.218 -0.3602 -0.0269 -0.0348
    1ASP     BB 5641   3.498  11.793   6.613  0.1762 -0.3205 -0.4254
    1ASP    SC1 5642   3.541  12.045   6.388  0.0788  0.0591  0.1101
    2ASP     BB 5643   3.562  11.952   6.869 -0.0611 -0.0433  0.1212
    2ASP    SC1 5644   3.279  12.071   7.000  0.1109  0.4195 -0.2765
    3ASP     BB 5645   3.856  11.816   6.962 -0.1206 -0.0940 -0.1099
    3ASP    SC1 5646   4.058  12.008   7.139 -0.3775  0.0420  0.1637
    4ASP     BB 5647   3.792  11.443   6.970  0.2027 -0.0456 -0.3261
    4ASP    SC1 5648   3.834  11.459   6.636 -0.0118  0.0721 -0.0205
    5ASP     BB 5649   4.083  11.248   6.988  0.3270 -0.0782 -0.0166
    5ASP    SC1 5650   4.033  11.130   7.301 -0.0752 -0.1051 -0.3354
    6ASP     BB 5651   4.171  11.142   6.714 -0.1539  0.1338 -0.3693
    6ASP    SC1 5652   4.498  10.983   6.733  0.0694  0.3575  0.0888
    7ASP     BB 5653   4.045  11.077   6.436 -0.1688  0.0159 -0.1513
    7ASP    SC1 5654   4.145  11.420   6.320 -0.2331 -0.0134 -0.1847
    8ASP     BB 5655   3.748  11.087   6.353 -0.0100  0.1447 -0.1532
    8ASP    SC1 5656   3.493  10.913   6.511  0.0703  0.0391  0.2667
    9ASP     BB 5657   3.645  10.962   6.069 -0.1100  0.0728 -0.0083
    9ASP    SC1 5658   3.923  10.732   5.993 -0.1544 -0.0504 -0.1008
   10ASP     BB 5659   3.458  11.077   5.857 -0.0965 -0.0082  0.1262
   10ASP    SC1 5660   3.548  11.005   5.501 -0.1151  0.3919 -0.1060
   11ASP     BB 5661   3.151  11.028   5.809 -0.0747 -0.1159 -0.3524
   11ASP    SC1 5662   3.064  10.730   5.845  0.2551  0.2400 -0.2103
   12ASP     BB 5663   2.948  11.220   5.948 -0.0505 -0.0899  0.0034
   12ASP    SC1 5664   3.145  11.464   6.070 -0.0323 -0.5194 -0.3618
   13ASP     BB 5665   2.618  11.313   5.974  0.1792 -0.1129 -0.2498
   13ASP    SC1 5666   2.472  11.205   6.265  0.1632 -0.1015 -0.0946
   14ASP     BB 5667   2.335  11.267   5.797 -0.2122  0.2811  0.1216
   14ASP    SC1 5668   2.042  11.226   5.925  0.1057 -0.2379  0.5377
   15ASP     BB 5669   2.202  11.454   5.520  0.1106 -0.0308 -0.1042
   15ASP    SC1 5670   2.415  11.258   5.358  0.4759 -0.1725 -0.3541
   16ASP     BB 5671   1.996  11.690   5.536  0.0781 -0.0396  0.0421
   16ASP    SC1 5672   2.011  11.922   5.774  0.2336 -0.3903 -0.1647
   17ASP     BB 5673   1.678  11.712   5.402 -0.0285  0.0449 -0.0685
   17ASP    SC1 5674   1.535  11.955   5.552 -0.3474  0.2167  0.1144
   18ASP     BB 5675   1.654  11.669   5.124 -0.0564  0.0929 -0.2184
   18ASP    SC1 5676   1.891  11.892   5.016  0.2340  0.0933 -0.3694
   19ASP     BB 5677   1.551  11.431   4.956 -0.1264 -0.2999 -0.1698
   19ASP    SC1 5678   1.793  11.229   4.900  0.1656  0.0715 -0.4567
   20ASP     BB 5679   1.249  11.370   4.895 -0.0394  0.0231  0.4566
   20ASP    SC1 5680   1.099  11.578   4.676  0.2774 -0.1217 -0.2971
   21ASP     BB 5681   1.029  11.136   5.007 -0.0586  0.0557 -0.0987
   21ASP    SC1 5682   1.158  10.789   5.015 -0.0225 -0.4941  0.0636
   22ASP     BB 5683   0.767  11.072   5.272 -0.0024  0.2242 -0.1771
   22ASP    SC1 5684   0.474  11.136   5.057 -0.2815  0.1241 -0.0839
   23ASP     BB 5685   0.707  10.799   5.416 -0.2285  0.3432 -0.0358
   23ASP    SC1 5686   0.851  10.528   5.257 -0.0733 -0.0721 -0.1765
   24ASP     BB 5687   0.784  10.734   5.702 -0.0719 -0.0350 -0.2339
   24ASP    SC1 5688   0.612  11.010   5.856 -0.1014  0.0171 -0.3343
   25ASP     BB 5689   0.769  10.564   5.977  0.4184 -0.0528  0.1117
   25ASP    SC1 5690   0.422  10.564   5.918 -0.4259 -0.1185  0.1955
   26ASP     BB 5691   0.815  10.251   5.947  0.0399  0.2050  0.1757
   26ASP    SC1 5692   0.983  10.090   5.692 -0.2352 -0.1172 -0.1831
   27ASP     BB 5693   0.896  10.035   6.213  0.3174  0.1424 -0.5542
   27ASP    SC1 5694   0.638   9.947   6.405 -0.1192  0.4709  0.4860
   28ASP     BB 5695   1.210   9.992   6.371 -0.0074 -0.0340  0.1588
   28ASP    SC1 5696   1.357  10.123   6.101 -0.2172  0.1355  0.3001
   29ASP     BB 5697   1.270  10.194   6.579 -0.1736 -0.0502  0.0639
   29ASP    SC1 5698   1.336   9.949   6.806 -0.1032  0.1637  0.4042
   30ASP     BB 5699   1.212  10.487   6.746  0.5551 -0.3024 -0.3388
   30ASP    SC1 5700   1.168  10.737   6.536  0.1930 -0.0089  0.1127
    1ASP     BB 5701  21.140  22.456  22.286  0.4444  0.0832 -0.2891
    1ASP    SC1 5702  21.479  22.407  22.288 -0.0714 -0.0321 -0.3249
    2ASP     BB 5703  21.017  22.185  22.123 -0.1422  0.2399 -0.0336
    2ASP    SC1 5704  20.677  22.237  22.103 -0.0420  0.0484  0.4062
    3ASP     BB 5705  21.271  21.988  21.947  0.0336 -0.0714  0.2339
    3ASP    SC1 5706  21.385  21.677  22.072  0.1420 -0.2234 -0.0208
    4ASP     BB 5707  21.287  21.974  21.579 -0.0758 -0.0245 -0.0317
    4ASP    SC1 5708  21.604  22.140  21.554 -0.0508 -0.2432  0.1648
    5ASP     BB 5709  21.090  22.192  21.353 -0.2053  0.0298  0.0414
    5ASP    SC1 5710  21.005  22.427  21.573 -0.9523 -0.2939 -0.3349
    6ASP     BB 5711  21.129  22.072  21.086  0.2404  0.2506 -0.2598
    6ASP    SC1 5712  21.359  21.802  21.170 -0.1179  0.2324 -0.0976
    7ASP     BB 5713  21.319  22.116  20.853  0.2146  0.2891 -0.1476
    7ASP    SC1 5714  21.108  22.009  20.547  0.1344 -0.1751  0.1323
    8ASP     BB 5715  21.283  22.450  20.780  0.2092 -0.0355 -0.0844
    8ASP    SC1 5716  21.621  22.421  20.696  0.0230 -0.0246  0.1966
    9ASP     BB 5717  21.151  22.682  20.667  0.0806 -0.2043  0.2244
    9ASP    SC1 5718  20.959  22.602  20.417  0.0264 -0.1004  0.0440
   10ASP     BB 5719  21.182  23.007  20.736  0.1900 -0.0091 -0.1848
   10ASP    SC1 5720  21.426  23.219  20.679 -0.0012  0.1345 -0.3254
   11ASP     BB 5721  20.878  23.076  20.865 -0.0413 -0.0473  0.0967
   11ASP    SC1 5722  20.934  23.044  21.209 -0.1114 -0.2929  0.1595
   12ASP     BB 5723  20.637  23.264  20.738  0.0736  0.0187 -0.3690
   12ASP    SC1 5724  20.869  23.369  20.503  0.3576  0.4214  0.1664
   13ASP     BB 5725  20.586  23.634  20.801  0.0130  0.0222 -0.1502
   13ASP    SC1 5726  20.707  23.796  21.072  0.4846  0.2316 -0.6205
   14ASP     BB 5727  20.324  23.776  20.644 -0.0169  0.1601 -0.2658
   14ASP    SC1 5728  20.149  23.523  20.804  0.0704 -0.0122  0.2086
   15ASP     BB 5729  20.213  24.080  20.601 -0.0197  0.2067  0.0612
   15ASP    SC1 5730  19.947  24.002  20.826 -0.1575  0.2554  0.0230
   16ASP     BB 5731  20.272  24.369  20.429  0.2598  0.2405 -0.0443
   16ASP    SC1 5732  20.525  24.247  20.242  0.1348  0.2186  0.0646
   17ASP     BB 5733  20.178  24.638  20.506 -0.0382  0.2449 -0.3694
   17ASP    SC1 5734  20.498  24.819  20.475  0.0778 -0.0291  0.5493
   18ASP     BB 5735  20.038  24.867  20.386  0.0077 -0.0678 -0.0039
   18ASP    SC1 5736  20.014  25.121  20.625  0.0266 -0.4051  0.0910
   19ASP     BB 5737  19.686  24.950  20.273 -0.4349 -0.0781 -0.0363
   19ASP    SC1 5738  19.675  25.094  19.957 -0.0983 -0.4416  0.0450
   20ASP     BB 5739  19.402  24.871  20.399 -0.3687 -0.1966 -0.0192
   20ASP    SC1 5740  19.121  25.063  20.255  0.0359  0.3603 -0.0267
   21ASP     BB 5741  19.301  24.740  20.641 -0.1178  0.0794 -0.1499
   21ASP    SC1 5742  19.335  24.992  20.859  0.1953 -0.1777  0.0076
   22ASP     BB 5743  19.294  24.445  20.607 -0.0902  0.4350  0.0996
   22ASP    SC1 5744  19.311  24.349  20.926 -0.1333 -0.0297 -0.3549
   23ASP     BB 5745  19.319  24.211  20.316 -0.0993 -0.1291 -0.1796
   23ASP    SC1 5746  19.479  24.324  20.029  0.2212  0.3172  0.0364
   24ASP     BB 5747  19.061  24.088  20.195  0.0956  0.0279  0.3292
   24ASP    SC1 5748  18.708  24.240  20.304  0.0174  0.2683  0.1442
   25ASP     BB 5749  19.003  23.780  20.257 -0.2691 -0.2421 -0.1990
   25ASP    SC1 5750  19.344  23.726  20.341  0.3446 -0.3192 -0.0564
   26ASP     BB 5751  18.737  23.590  20.254 -0.0935  0.1598  0.0192
   26ASP    SC1 5752  18.659  23.605  19.896 -0.2622  0.2942 -0.2017
   27ASP     BB 5753  18.622  23.402  20.497  0.0658  0.0984 -0.1330
   27ASP    SC1 5754  18.405  23.148  20.427 -0.2430 -0.0276  0.0641
   28ASP     BB 5755  18.565  23.410  20.844  0.1066  0.5453 -0.1519
   28ASP    SC1 5756  18.390  23.684  20.856 -0.4411 -0.3695 -0.0744
   29ASP     BB 5757  18.653  23.334  21.153  0.0991  0.2485  0.0334
   29ASP    SC1 5758  19.012  23.428  21.223  0.4710 -0.0235 -0.0584
   30ASP     BB 5759  18.600  23.033  21.238  0.0919  0.1833 -0.0026
   30ASP    SC1 5760  18.273  23.056  21.309 -0.2899  0.2594  0.5033
    1ASP     BB 5761  16.231  18.573   5.204  0.2536  0.1622 -0.1607
    1ASP    SC1 5762  16.406  18.539   5.518  0.2376  0.0560 -0.3263
    2ASP     BB 5763  15.898  18.611   5.104 -0.2011 -0.1033  0.0007
    2ASP    SC1 5764  15.871  18.917   5.269 -0.1375 -0.3162 -0.1911
    3ASP     BB 5765  15.635  18.382   5.106 -0.1663 -0.0995  0.0451
    3ASP    SC1 5766  15.784  18.151   5.328 -0.2103 -0.2438  0.1171
    4ASP     BB 5767  15.517  18.254   4.781  0.4444 -0.0849  0.1733
    4ASP    SC1 5768  15.249  18.164   4.847  0.1138 -0.2998  0.0873
    5ASP     BB 5769  15.539  18.422   4.527  0.1932 -0.3523 -0.0731
    5ASP    SC1 5770  15.868  18.506   4.609  0.2133 -0.1541 -0.1228
    6ASP     BB 5771  15.406  18.639   4.355  0.1699  0.1805  0.1003
    6ASP    SC1 5772  15.342  18.982   4.433 -0.0205 -0.3031  0.0405
    7ASP     BB 5773  15.365  18.403   4.041 -0.1225 -0.4307  0.0614
    7ASP    SC1 5774  15.043  18.385   3.964 -0.2999 -0.0973 -0.3951
    8ASP     BB 5775  15.516  18.140   4.054  0.1203 -0.0552 -0.2062
    8ASP    SC1 5776  15.559  18.018   4.319  0.1927  0.0440  0.0733
    9ASP     BB 5777  15.560  17.964   3.854 -0.1836  0.1529  0.1051
    9ASP    SC1 5778  15.786  17.738   3.954  0.1808 -0.2489 -0.0082
   10ASP     BB 5779  15.694  18.048   3.549  0.2723 -0.2444  0.1122
   10ASP    SC1 5780  15.597  18.366   3.627 -0.0020 -0.6525 -0.2585
   11ASP     BB 5781  15.760  17.711   3.379  0.2309 -0.0763 -0.2057
   11ASP    SC1 5782  15.655  17.925   3.095 -0.2998  0.4049 -0.2667
   12ASP     BB 5783  16.016  17.610   3.549 -0.3338  0.2385 -0.1225
   12ASP    SC1 5784  16.150  17.901   3.731 -0.1049  0.3109 -0.0995
   13ASP     BB 5785  16.078  17.291   3.450 -0.2012 -0.0511 -0.1924
   13ASP    SC1 5786  15.780  17.247   3.306  0.0937 -0.0995  0.4208
   14ASP     BB 5787  16.348  17.117   3.448  0.0660 -0.3041 -0.0882
   14ASP    SC1 5788  16.627  17.281   3.317 -0.0422 -0.1161  0.2741
   15ASP     BB 5789  16.338  16.746   3.482 -0.0334 -0.2044  0.1319
   15ASP    SC1 5790  16.380  16.674   3.141  0.1469 -0.4466 -0.1518
   16ASP     BB 5791  16.439  16.553   3.749 -0.1888 -0.2007 -0.2467
   16ASP    SC1 5792  16.124  16.556   3.903  0.0935 -0.1574 -0.0857
   17ASP     BB 5793  16.724  16.519   3.788  0.0369 -0.0758  0.4042
   17ASP    SC1 5794  16.842  16.681   4.068  0.1500 -0.1328 -0.0471
   18ASP     BB 5795  16.905  16.226   3.674 -0.3572 -0.1021 -0.2227
   18ASP    SC1 5796  16.798  15.949   3.790 -0.0905  0.1073 -0.3827
[truncated: 13,768,982 more chars]
